# Supplementary material for: High throughput variant libraries and machine learning yield design rules for retron gene editors
Source: Nucleic Acids Res. 2024 Dec 10;53(2):gkae1199. doi: 10.1093/nar/gkae1199 (PMC11754653; doi:10.1093/nar/gkae1199)
Supplement: gkae1199_Supplemental_Files [file gkae1199_supplemental_files.zip]

Archive with 4 entries (4 files):
- REVISION_SUPPLEMENTAL_NAR_Variant_and_ML_Manuscript.pdf
- Supplemental_Tables_1-5.xlsx
- Supplemental_Tables_6-8.xlsx
- Supplemental_Tables_9-18.xlsx
