# Supplementary material for: High throughput variant libraries and machine learning yield design rules for retron gene editors
Source: Nucleic Acids Res. 2024 Dec 10;53(2):gkae1199. doi: 10.1093/nar/gkae1199 (PMC11754653; doi:10.1093/nar/gkae1199)
Supplement: gkae1199_Supplemental_Files [file gkae1199_supplemental_files.zip › Supplemental_Tables_6-8.xlsx]

## Sheet: Supplemental Table 6
fasta	part_name	barcode	PAM_position	donor_length	donor_direction	donor_center	chassis_number	gRNA	donor	ncRNA (with gRNA and tracr)	sythesis_part
2931	PAM_-13_DONORf_length_112_center_-28_chassis_1	CAGTCAGAAC	-13	112	F	-28	1	CGATGCGAGTGCGAATCG	ATTAGTATTTGCCTCACATGAGAACACACACTCTCCATCCTGCGTACGCCATCCCCTTCGATGCGAGTGCGAATCGCCTCGTCTTGGTACAGTCAGAACGCACGGCAGACTGGCTCACTGGA	TGCGCACCCTTAGCGAGAGGTTTATCATTAAGGTCAACCTCTGGATGTTGTTTCGGCATCCTGCATTGAATCTGAGTTACTGTCTGTTTTCCTATTAGTATTTGCCTCACATGAGAACACACACTCTCCATCCTGCGTACGCCATCCCCTTCGATGCGAGTGCGAATCGCCTCGTCTTGGTACAGTCAGAACGCACGGCAGACTGGCTCACTGGAAGGAAACCCGTTTTTTCTGACGTAAGGGTGCGCACGATGCGAGTGCGAATCGGTTTCAGAGCTATGCTGGAAACAGCATAGCAAGTTGAAATAAGGCTAGTCCGTTATCAACTTGAAAAAGTGGCACCGAGTCGGTGCTTTTT	CGCGTCGAGTAGGGTCACCTGCATCATCCTATTAGTATTTGCCTCACATGAGAACACACACTCTCCATCCTGCGTACGCCATCCCCTTCGATGCGAGTGCGAATCGCCTCGTCTTGGTACAGTCAGAACGCACGGCAGACTGGCTCACTGGAAGGAAACCCGTTTTTTCTGACGTAAGGGTGCGCACGATGCGAGTGCGAATCGGTTTATCAGCAGGTGCCAGCTTCACACGGCAATAGAAGAGATGAGC
2932	PAM_-13_DONORf_length_112_center_-28_chassis_2	GGTATCGAGA	-13	112	F	-28	2	CGATGCGAGTGCGAATCG	ATTAGTATTTGCCTCACATGAGAACACACACTCTCCATCCTGCGTACGCCATCCCCTTCGATGCGAGTGCGAATCGCCTCGTCTTGGTAGGTATCGAGAGCACGGCAGACTGGCTCACTGGA	TGCGCACCCTTAGCGAGAGGTTTATCATTAAGGTCAACCTCTGGATGTTGTTTCGGCATCCTGCATTGAATCTGAGTTACTGTCTGTTTTCCTATTAGTATTTGCCTCACATGAGAACACACACTCTCCATCCTGCGTACGCCATCCCCTTCGATGCGAGTGCGAATCGCCTCGTCTTGGTAGGTATCGAGAGCACGGCAGACTGGCTCACTGGAAGGAAACCCGTTTCTTCTGACGTAAGGGTGCGCACGATGCGAGTGCGAATCGGTTTCAGAGCTATGCTGGAAACAGCATAGCAAGTTGAAATAAGGCTAGTCCGTTATCAACTTGAAAAAGTGGCACCGAGTCGGTGCTTTTT	CGCGTCGAGTAGGGTCACCTGCATCATCCTATTAGTATTTGCCTCACATGAGAACACACACTCTCCATCCTGCGTACGCCATCCCCTTCGATGCGAGTGCGAATCGCCTCGTCTTGGTAGGTATCGAGAGCACGGCAGACTGGCTCACTGGAAGGAAACCCGTTTCTTCTGACGTAAGGGTGCGCACGATGCGAGTGCGAATCGGTTTATCAGCAGGTGCCAGCTTCACACGGCCCACCAATAGCGTCAG
2933	PAM_-13_DONORf_length_112_center_-28_chassis_3	CCCTACGAGT	-13	112	F	-28	3	CGATGCGAGTGCGAATCG	ATTAGTATTTGCCTCACATGAGAACACACACTCTCCATCCTGCGTACGCCATCCCCTTCGATGCGAGTGCGAATCGCCTCGTCTTGGTACCCTACGAGTGCACGGCAGACTGGCTCACTGGA	TGATAAGATTCCGTATGCGCACCCTTAGCGAGAGGTTTATCATTAAGGTCAACCTCTGGATGTTGTTTCGGCATCCTGCATTGAATCTGAGTTACTGTCTGTTTTCCTATTAGTATTTGCCTCACATGAGAACACACACTCTCCATCCTGCGTACGCCATCCCCTTCGATGCGAGTGCGAATCGCCTCGTCTTGGTACCCTACGAGTGCACGGCAGACTGGCTCACTGGAAGGAAACCCGTTTCTTCTGACGTAAGGGTGCGCATACGGAATCTTATCACGATGCGAGTGCGAATCGGTTTCAGAGCTATGCTGGAAACAGCATAGCAAGTTGAAATAAGGCTAGTCCGTTATCAACTTGAAAAAGTGGCACCGAGTCGGTGCTTTTT	CGCGTCGAGTAGGGTCACCTGCATCATCCTATTAGTATTTGCCTCACATGAGAACACACACTCTCCATCCTGCGTACGCCATCCCCTTCGATGCGAGTGCGAATCGCCTCGTCTTGGTACCCTACGAGTGCACGGCAGACTGGCTCACTGGAAGGAAACCCGTTTCTTCTGACGTAAGGGTGCGCATACGGAATCTTATCACGATGCGAGTGCGAATCGGTTTATCAGCAGGTGCCAGCTTCACACGGCC
2934	PAM_-13_DONORf_length_112_center_-28_chassis_4	CGTGACATAG	-13	112	F	-28	4	CGATGCGAGTGCGAATCG	ATTAGTATTTGCCTCACATGAGAACACACACTCTCCATCCTGCGTACGCCATCCCCTTCGATGCGAGTGCGAATCGCCTCGTCTTGGTACGTGACATAGGCACGGCAGACTGGCTCACTGGA	AAGATTCCGTATGCGCACCCTTAGCGAGAGGTTTATCATTAAGGTCAACCTCTGGATGTTGTTTCGGCATCCTGCATTGAATCTGAGTTACTGTCTGTTTTCCTATTAGTATTTGCCTCACATGAGAACACACACTCTCCATCCTGCGTACGCCATCCCCTTCGATGCGAGTGCGAATCGCCTCGTCTTGGTACGTGACATAGGCACGGCAGACTGGCTCACTGGAAGGAAACCCGTTTCTTCTGACGTAAGGGTGCGCATACGGAATCTTCGATGCGAGTGCGAATCGGTTTCAGAGCTATGCTGGAAACAGCATAGCAAGTTGAAATAAGGCTAGTCCGTTATCAACTTGAAAAAGTGGCACCGAGTCGGTGCTTTTT	CGCGTCGAGTAGGGTCACCTGCATCATCCTATTAGTATTTGCCTCACATGAGAACACACACTCTCCATCCTGCGTACGCCATCCCCTTCGATGCGAGTGCGAATCGCCTCGTCTTGGTACGTGACATAGGCACGGCAGACTGGCTCACTGGAAGGAAACCCGTTTCTTCTGACGTAAGGGTGCGCATACGGAATCTTCGATGCGAGTGCGAATCGGTTTATCAGCAGGTGCCAGCTTCACACGGCCCGCA
2935	PAM_-13_DONORf_length_112_center_-28_chassis_5	CCGGAGTTAG	-13	112	F	-28	5	CGATGCGAGTGCGAATCG	ATTAGTATTTGCCTCACATGAGAACACACACTCTCCATCCTGCGTACGCCATCCCCTTCGATGCGAGTGCGAATCGCCTCGTCTTGGTACCGGAGTTAGGCACGGCAGACTGGCTCACTGGA	TTCCGTATGCGCACCCTTAGCGAGAGGTTTATCATTAAGGTCAACCTCTGGATGTTGTTTCGGCATCCTGCATTGAATCTGAGTTACTGTCTGTTTTCCTATTAGTATTTGCCTCACATGAGAACACACACTCTCCATCCTGCGTACGCCATCCCCTTCGATGCGAGTGCGAATCGCCTCGTCTTGGTACCGGAGTTAGGCACGGCAGACTGGCTCACTGGAAGGAAACCCGTTTCTTCTGACGTAAGGGTGCGCATACGGAACGATGCGAGTGCGAATCGGTTTCAGAGCTATGCTGGAAACAGCATAGCAAGTTGAAATAAGGCTAGTCCGTTATCAACTTGAAAAAGTGGCACCGAGTCGGTGCTTTTT	CGCGTCGAGTAGGGTCACCTGCATCATCCTATTAGTATTTGCCTCACATGAGAACACACACTCTCCATCCTGCGTACGCCATCCCCTTCGATGCGAGTGCGAATCGCCTCGTCTTGGTACCGGAGTTAGGCACGGCAGACTGGCTCACTGGAAGGAAACCCGTTTCTTCTGACGTAAGGGTGCGCATACGGAACGATGCGAGTGCGAATCGGTTTATCAGCAGGTGCCAGCTTCACACGGCAGCCCAATC
2936	PAM_-13_DONORf_length_112_center_-28_chassis_6	TCCCAGTGAG	-13	112	F	-28	6	CGATGCGAGTGCGAATCG	ATTAGTATTTGCCTCACATGAGAACACACACTCTCCATCCTGCGTACGCCATCCCCTTCGATGCGAGTGCGAATCGCCTCGTCTTGGTATCCCAGTGAGGCACGGCAGACTGGCTCACTGGA	CGTATGCGCACCCTTAGCGAGAGGTTTATCATTAAGGTCAACCTCTGGATGTTGTTTCGGCATCCTGCATTGAATCTGAGTTACTGTCTGTTTTCCTATTAGTATTTGCCTCACATGAGAACACACACTCTCCATCCTGCGTACGCCATCCCCTTCGATGCGAGTGCGAATCGCCTCGTCTTGGTATCCCAGTGAGGCACGGCAGACTGGCTCACTGGAAGGAAACCCGTTTCTTCTGACGTAAGGGTGCGCATACGCGATGCGAGTGCGAATCGGTTTCAGAGCTATGCTGGAAACAGCATAGCAAGTTGAAATAAGGCTAGTCCGTTATCAACTTGAAAAAGTGGCACCGAGTCGGTGCTTTTT	CGCGTCGAGTAGGGTCACCTGCATCATCCTATTAGTATTTGCCTCACATGAGAACACACACTCTCCATCCTGCGTACGCCATCCCCTTCGATGCGAGTGCGAATCGCCTCGTCTTGGTATCCCAGTGAGGCACGGCAGACTGGCTCACTGGAAGGAAACCCGTTTCTTCTGACGTAAGGGTGCGCATACGCGATGCGAGTGCGAATCGGTTTATCAGCAGGTGCCAGCTTCACACGGCGGGTGATCAAGT
2937	PAM_-13_DONORf_length_112_center_-28_chassis_7	TACAATGCGC	-13	112	F	-28	7	CGATGCGAGTGCGAATCG	ATTAGTATTTGCCTCACATGAGAACACACACTCTCCATCCTGCGTACGCCATCCCCTTCGATGCGAGTGCGAATCGCCTCGTCTTGGTATACAATGCGCGCACGGCAGACTGGCTCACTGGA	TGATAAGATTCCGTATGCGCACCCTTAGCGAGAGGTTTATCATTAAGGTCAACCTCTGGATGTTGTTTCGGCATCCTGCATTGAATCTGAGTTACTGTCTGTTTTCCTATTAGTATTTGCCTCACATGAGAACACACACTCTCCATCCTGCGTACGCCATCCCCTTCGATGCGAGTGCGAATCGCCTCGTCTTGGTATACAATGCGCGCACGGCAGACTGGCTCACTGGAGGAAACCCGTTTCTTCTGACGTAAGGGTGCGCATACGGAATCTTATCACGATGCGAGTGCGAATCGGTTTCAGAGCTATGCTGGAAACAGCATAGCAAGTTGAAATAAGGCTAGTCCGTTATCAACTTGAAAAAGTGGCACCGAGTCGGTGCTTTTT	CGCGTCGAGTAGGGTCACCTGCATCATCCTATTAGTATTTGCCTCACATGAGAACACACACTCTCCATCCTGCGTACGCCATCCCCTTCGATGCGAGTGCGAATCGCCTCGTCTTGGTATACAATGCGCGCACGGCAGACTGGCTCACTGGAGGAAACCCGTTTCTTCTGACGTAAGGGTGCGCATACGGAATCTTATCACGATGCGAGTGCGAATCGGTTTATCAGCAGGTGCCAGCTTCACACGGCGT
2938	PAM_-13_DONORf_length_112_center_-28_chassis_8	GACATGCCGT	-13	112	F	-28	8	CGATGCGAGTGCGAATCG	ATTAGTATTTGCCTCACATGAGAACACACACTCTCCATCCTGCGTACGCCATCCCCTTCGATGCGAGTGCGAATCGCCTCGTCTTGGTAGACATGCCGTGCACGGCAGACTGGCTCACTGGA	TGATAAGATTCCGTATGCGCACCCTTAGCGAGAGGTTTATCATTAAGGTCAACCTCTGGATGTTGTTTCGGCATCCTGCATTGAATCTGAGTTACTGTCTGTTTTCCTATTAGTATTTGCCTCACATGAGAACACACACTCTCCATCCTGCGTACGCCATCCCCTTCGATGCGAGTGCGAATCGCCTCGTCTTGGTAGACATGCCGTGCACGGCAGACTGGCTCACTGGAAGGACCCGTTTCTTCTGACGTAAGGGTGCGCATACGGAATCTTATCACGATGCGAGTGCGAATCGGTTTCAGAGCTATGCTGGAAACAGCATAGCAAGTTGAAATAAGGCTAGTCCGTTATCAACTTGAAAAAGTGGCACCGAGTCGGTGCTTTTT	CGCGTCGAGTAGGGTCACCTGCATCATCCTATTAGTATTTGCCTCACATGAGAACACACACTCTCCATCCTGCGTACGCCATCCCCTTCGATGCGAGTGCGAATCGCCTCGTCTTGGTAGACATGCCGTGCACGGCAGACTGGCTCACTGGAAGGACCCGTTTCTTCTGACGTAAGGGTGCGCATACGGAATCTTATCACGATGCGAGTGCGAATCGGTTTATCAGCAGGTGCCAGCTTCACACGGCGGA
2939	PAM_-13_DONORf_length_112_center_-28_chassis_9	TTCTCGGACT	-13	112	F	-28	9	CGATGCGAGTGCGAATCG	ATTAGTATTTGCCTCACATGAGAACACACACTCTCCATCCTGCGTACGCCATCCCCTTCGATGCGAGTGCGAATCGCCTCGTCTTGGTATTCTCGGACTGCACGGCAGACTGGCTCACTGGA	TGATAAGATTCCGTATGCGCACCCTTAGCGAGAGGTTTATCATTAAGGTCAACCTCTGGATGTTGTTTCGGCATCCTGCATTGAATCTGAGTTACTGTCTGTTTTCCTATTAGTATTTGCCTCACATGAGAACACACACTCTCCATCCTGCGTACGCCATCCCCTTCGATGCGAGTGCGAATCGCCTCGTCTTGGTATTCTCGGACTGCACGGCAGACTGGCTCACTGGAAGGAACCGTTTCTTCTGACGTAAGGGTGCGCATACGGAATCTTATCACGATGCGAGTGCGAATCGGTTTCAGAGCTATGCTGGAAACAGCATAGCAAGTTGAAATAAGGCTAGTCCGTTATCAACTTGAAAAAGTGGCACCGAGTCGGTGCTTTTT	CGCGTCGAGTAGGGTCACCTGCATCATCCTATTAGTATTTGCCTCACATGAGAACACACACTCTCCATCCTGCGTACGCCATCCCCTTCGATGCGAGTGCGAATCGCCTCGTCTTGGTATTCTCGGACTGCACGGCAGACTGGCTCACTGGAAGGAACCGTTTCTTCTGACGTAAGGGTGCGCATACGGAATCTTATCACGATGCGAGTGCGAATCGGTTTATCAGCAGGTGCCAGCTTCACACGGCTTA
2940	PAM_-13_DONORf_length_112_center_-28_chassis_10	AACCTTAGGC	-13	112	F	-28	10	CGATGCGAGTGCGAATCG	ATTAGTATTTGCCTCACATGAGAACACACACTCTCCATCCTGCGTACGCCATCCCCTTCGATGCGAGTGCGAATCGCCTCGTCTTGGTAAACCTTAGGCGCACGGCAGACTGGCTCACTGGA	TGATAAGATTCCGTATGCGCACCCTTAGCGAGAGGTTTATCATTAAGGTCAACCTCTGGATGTTGTTTCGGCATCCTGCATTGAATCTGAGTTACTGTCTGTTTTCCTATTAGTATTTGCCTCACATGAGAACACACACTCTCCATCCTGCGTACGCCATCCCCTTCGATGCGAGTGCGAATCGCCTCGTCTTGGTAAACCTTAGGCGCACGGCAGACTGGCTCACTGGAAGGAAACCTGTTTCTTCTGACGTAAGGGTGCGCATACGGAATCTTATCACGATGCGAGTGCGAATCGGTTTCAGAGCTATGCTGGAAACAGCATAGCAAGTTGAAATAAGGCTAGTCCGTTATCAACTTGAAAAAGTGGCACCGAGTCGGTGCTTTTT	CGCGTCGAGTAGGGTCACCTGCATCATCCTATTAGTATTTGCCTCACATGAGAACACACACTCTCCATCCTGCGTACGCCATCCCCTTCGATGCGAGTGCGAATCGCCTCGTCTTGGTAAACCTTAGGCGCACGGCAGACTGGCTCACTGGAAGGAAACCTGTTTCTTCTGACGTAAGGGTGCGCATACGGAATCTTATCACGATGCGAGTGCGAATCGGTTTATCAGCAGGTGCCAGCTTCACACGGCT
2941	PAM_-13_DONORf_length_112_center_-28_chassis_11	GAAGGTGCAC	-13	112	F	-28	11	CGATGCGAGTGCGAATCG	ATTAGTATTTGCCTCACATGAGAACACACACTCTCCATCCTGCGTACGCCATCCCCTTCGATGCGAGTGCGAATCGCCTCGTCTTGGTAGAAGGTGCACGCACGGCAGACTGGCTCACTGGA	TGATAAGATTCCGTATGCGCACCCTTAGCGAGAGGTTTATCATTAAGGTCAACCTCTGGATGTTGTTTCGGCATCCTGCATTGAATCTGAGTTACTGTCTGTTTTCCTATTAGTATTTGCCTCACATGAGAACACACACTCTCCATCCTGCGTACGCCATCCCCTTCGATGCGAGTGCGAATCGCCTCGTCTTGGTAGAAGGTGCACGCACGGCAGACTGGCTCACTGGAAGGAAACCCGTATCTTCTGACGTAAGGGTGCGCATACGGAATCTTATCACGATGCGAGTGCGAATCGGTTTCAGAGCTATGCTGGAAACAGCATAGCAAGTTGAAATAAGGCTAGTCCGTTATCAACTTGAAAAAGTGGCACCGAGTCGGTGCTTTTT	CGCGTCGAGTAGGGTCACCTGCATCATCCTATTAGTATTTGCCTCACATGAGAACACACACTCTCCATCCTGCGTACGCCATCCCCTTCGATGCGAGTGCGAATCGCCTCGTCTTGGTAGAAGGTGCACGCACGGCAGACTGGCTCACTGGAAGGAAACCCGTATCTTCTGACGTAAGGGTGCGCATACGGAATCTTATCACGATGCGAGTGCGAATCGGTTTATCAGCAGGTGCCAGCTTCACACGGCA
2942	PAM_-13_DONORf_length_112_center_-28_chassis_12	GCGATCTCTG	-13	112	F	-28	12	CGATGCGAGTGCGAATCG	ATTAGTATTTGCCTCACATGAGAACACACACTCTCCATCCTGCGTACGCCATCCCCTTCGATGCGAGTGCGAATCGCCTCGTCTTGGTAGCGATCTCTGGCACGGCAGACTGGCTCACTGGA	TGATAAGATTCCGTATGCGCACCCTTAGCGAGAGGTTTATCATTAAGGTCAACCTCTGGATGTTGTTTCGGCATCCTGCATTGAATCTGAGTTACTGTCTGTTTTCCTATTAGTATTTGCCTCACATGAGAACACACACTCTCCATCCTGCGTACGCCATCCCCTTCGATGCGAGTGCGAATCGCCTCGTCTTGGTAGCGATCTCTGGCACGGCAGACTGGCTCACTGGATATCATGTAATACTCTACGGCGTAAGGGTGCGCATACGGAATCTTATCACGATGCGAGTGCGAATCGGTTTCAGAGCTATGCTGGAAACAGCATAGCAAGTTGAAATAAGGCTAGTCCGTTATCAACTTGAAAAAGTGGCACCGAGTCGGTGCTTTTT	CGCGTCGAGTAGGGTCACCTGCATCATCCTATTAGTATTTGCCTCACATGAGAACACACACTCTCCATCCTGCGTACGCCATCCCCTTCGATGCGAGTGCGAATCGCCTCGTCTTGGTAGCGATCTCTGGCACGGCAGACTGGCTCACTGGATATCATGTAATACTCTACGGCGTAAGGGTGCGCATACGGAATCTTATCACGATGCGAGTGCGAATCGGTTTATCAGCAGGTGCCAGCTTCACACGGCA
2943	PAM_-13_DONORf_length_112_center_-28_chassis_13	CCTGTGGACA	-13	112	F	-28	13	CGATGCGAGTGCGAATCG	ATTAGTATTTGCCTCACATGAGAACACACACTCTCCATCCTGCGTACGCCATCCCCTTCGATGCGAGTGCGAATCGCCTCGTCTTGGTACCTGTGGACAGCACGGCAGACTGGCTCACTGGA	TGATAAGATTCCGTATGCGCACCCTTAGCGAGAGGTTTATCATTAAGGTCAACCTCTGGATGTTGTTTCGGCATCCTGCATTGAATCTGAGTTACTGTCTGTTTTCCTATTAGTATTTGCCTCACATGAGAACACACACTCTCCATCCTGCGTACGCCATCCCCTTCGATGCGAGTGCGAATCGCCTCGTCTTGGTACCTGTGGACAGCACGGCAGACTGGCTCACTGGAATATCGGCGTAATTTCGGTTCGTAAGGGTGCGCATACGGAATCTTATCACGATGCGAGTGCGAATCGGTTTCAGAGCTATGCTGGAAACAGCATAGCAAGTTGAAATAAGGCTAGTCCGTTATCAACTTGAAAAAGTGGCACCGAGTCGGTGCTTTTT	CGCGTCGAGTAGGGTCACCTGCATCATCCTATTAGTATTTGCCTCACATGAGAACACACACTCTCCATCCTGCGTACGCCATCCCCTTCGATGCGAGTGCGAATCGCCTCGTCTTGGTACCTGTGGACAGCACGGCAGACTGGCTCACTGGAATATCGGCGTAATTTCGGTTCGTAAGGGTGCGCATACGGAATCTTATCACGATGCGAGTGCGAATCGGTTTATCAGCAGGTGCCAGCTTCACACGGCT
2944	PAM_-13_DONORf_length_112_center_-28_chassis_14	TCGTCCCATT	-13	112	F	-28	14	CGATGCGAGTGCGAATCG	ATTAGTATTTGCCTCACATGAGAACACACACTCTCCATCCTGCGTACGCCATCCCCTTCGATGCGAGTGCGAATCGCCTCGTCTTGGTATCGTCCCATTGCACGGCAGACTGGCTCACTGGA	TGATAAGATTCCGTATGCGCACCCTTAGCGAGAGGTTTATCATTAAGGTCAACCTCTGGATGTTGTTTCGGCATCCTGCATTGAATCTGAGTTACTGTCTGTTTTCCTATTAGTATTTGCCTCACATGAGAACACACACTCTCCATCCTGCGTACGCCATCCCCTTCGATGCGAGTGCGAATCGCCTCGTCTTGGTATCGTCCCATTGCACGGCAGACTGGCTCACTGGAATCTATCGTGATATTCAGATCGTAAGGGTGCGCATACGGAATCTTATCACGATGCGAGTGCGAATCGGTTTCAGAGCTATGCTGGAAACAGCATAGCAAGTTGAAATAAGGCTAGTCCGTTATCAACTTGAAAAAGTGGCACCGAGTCGGTGCTTTTT	CGCGTCGAGTAGGGTCACCTGCATCATCCTATTAGTATTTGCCTCACATGAGAACACACACTCTCCATCCTGCGTACGCCATCCCCTTCGATGCGAGTGCGAATCGCCTCGTCTTGGTATCGTCCCATTGCACGGCAGACTGGCTCACTGGAATCTATCGTGATATTCAGATCGTAAGGGTGCGCATACGGAATCTTATCACGATGCGAGTGCGAATCGGTTTATCAGCAGGTGCCAGCTTCACACGGCA
2945	PAM_-13_DONORf_length_112_center_-28_chassis_15	CTGAAGAGCC	-13	112	F	-28	15	CGATGCGAGTGCGAATCG	ATTAGTATTTGCCTCACATGAGAACACACACTCTCCATCCTGCGTACGCCATCCCCTTCGATGCGAGTGCGAATCGCCTCGTCTTGGTACTGAAGAGCCGCACGGCAGACTGGCTCACTGGA	TGATAAGATTCCGTATGCGCACCCTTAGCGAGAGGTTTATCATTAAGGTCAACCTCTGGATGTTGTTTCGGCATCCTGCATTGAATCTGAGTTACTGTCTGTTTTCCTATTAGTATTTGCCTCACATGAGAACACACACTCTCCATCCTGCGTACGCCATCCCCTTCGATGCGAGTGCGAATCGCCTCGTCTTGGTACTGAAGAGCCGCACGGCAGACTGGCTCACTGGAATATGGACACGGTGAGCACTCGTAAGGGTGCGCATACGGAATCTTATCACGATGCGAGTGCGAATCGGTTTCAGAGCTATGCTGGAAACAGCATAGCAAGTTGAAATAAGGCTAGTCCGTTATCAACTTGAAAAAGTGGCACCGAGTCGGTGCTTTTT	CGCGTCGAGTAGGGTCACCTGCATCATCCTATTAGTATTTGCCTCACATGAGAACACACACTCTCCATCCTGCGTACGCCATCCCCTTCGATGCGAGTGCGAATCGCCTCGTCTTGGTACTGAAGAGCCGCACGGCAGACTGGCTCACTGGAATATGGACACGGTGAGCACTCGTAAGGGTGCGCATACGGAATCTTATCACGATGCGAGTGCGAATCGGTTTATCAGCAGGTGCCAGCTTCACACGGCA
2946	PAM_-13_DONORf_length_112_center_-28_chassis_16	CCGTAAGGAT	-13	112	F	-28	16	CGATGCGAGTGCGAATCG	ATTAGTATTTGCCTCACATGAGAACACACACTCTCCATCCTGCGTACGCCATCCCCTTCGATGCGAGTGCGAATCGCCTCGTCTTGGTACCGTAAGGATGCACGGCAGACTGGCTCACTGGA	TGATAAGATTCCGTATGCGCACCCTTAGCGAGAGGTTTATCATTAAGGTCAACCTCTGGATGTTGTTTCGGCATCCTGCATTGAATCTGAGTTACTGTCTGTTTTCCTATTAGTATTTGCCTCACATGAGAACACACACTCTCCATCCTGCGTACGCCATCCCCTTCGATGCGAGTGCGAATCGCCTCGTCTTGGTACCGTAAGGATGCACGGCAGACTGGCTCACTGGAATCATTTACGGTACGATCAGCGTAAGGGTGCGCATACGGAATCTTATCACGATGCGAGTGCGAATCGGTTTCAGAGCTATGCTGGAAACAGCATAGCAAGTTGAAATAAGGCTAGTCCGTTATCAACTTGAAAAAGTGGCACCGAGTCGGTGCTTTTT	CGCGTCGAGTAGGGTCACCTGCATCATCCTATTAGTATTTGCCTCACATGAGAACACACACTCTCCATCCTGCGTACGCCATCCCCTTCGATGCGAGTGCGAATCGCCTCGTCTTGGTACCGTAAGGATGCACGGCAGACTGGCTCACTGGAATCATTTACGGTACGATCAGCGTAAGGGTGCGCATACGGAATCTTATCACGATGCGAGTGCGAATCGGTTTATCAGCAGGTGCCAGCTTCACACGGCC
2947	PAM_-13_DONORf_length_112_center_-28_chassis_17	GGGGAGTCTA	-13	112	F	-28	17	CGATGCGAGTGCGAATCG	ATTAGTATTTGCCTCACATGAGAACACACACTCTCCATCCTGCGTACGCCATCCCCTTCGATGCGAGTGCGAATCGCCTCGTCTTGGTAGGGGAGTCTAGCACGGCAGACTGGCTCACTGGA	TGATAAGATTCCGTATGCGCACCCTTAGCGAGAGGTTTATCATTAAGGTCAACCTCTGGATGTTGTTTCGGCATCCTGCATTGAATCTGAGTTACTGTCTGTTTTCCTATTAGTATTTGCCTCACATGAGAACACACACTCTCCATCCTGCGTACGCCATCCCCTTCGATGCGAGTGCGAATCGCCTCGTCTTGGTAGGGGAGTCTAGCACGGCAGACTGGCTCACTGGAAGGAAATCCAACATTCACTGCGTAAGGGTGCGCATACGGAATCTTATCACGATGCGAGTGCGAATCGGTTTCAGAGCTATGCTGGAAACAGCATAGCAAGTTGAAATAAGGCTAGTCCGTTATCAACTTGAAAAAGTGGCACCGAGTCGGTGCTTTTT	CGCGTCGAGTAGGGTCACCTGCATCATCCTATTAGTATTTGCCTCACATGAGAACACACACTCTCCATCCTGCGTACGCCATCCCCTTCGATGCGAGTGCGAATCGCCTCGTCTTGGTAGGGGAGTCTAGCACGGCAGACTGGCTCACTGGAAGGAAATCCAACATTCACTGCGTAAGGGTGCGCATACGGAATCTTATCACGATGCGAGTGCGAATCGGTTTATCAGCAGGTGCCAGCTTCACACGGCC
2948	PAM_-13_DONORf_length_112_center_-28_chassis_18	TAGTTCACCG	-13	112	F	-28	18	CGATGCGAGTGCGAATCG	ATTAGTATTTGCCTCACATGAGAACACACACTCTCCATCCTGCGTACGCCATCCCCTTCGATGCGAGTGCGAATCGCCTCGTCTTGGTATAGTTCACCGGCACGGCAGACTGGCTCACTGGA	TGATAAGATTCCGTATGCGCACCCTTAGCGAGAGGTTTATCATTAAGGTCAACCTCTGGATGTTGTTTCGGCATCCTGCATTGAATCTGAGTTACTGTCTGTTTTCCTATTAGTATTTGCCTCACATGAGAACACACACTCTCCATCCTGCGTACGCCATCCCCTTCGATGCGAGTGCGAATCGCCTCGTCTTGGTATAGTTCACCGGCACGGCAGACTGGCTCACTGGAGGATCACTCACTGTATACCGCGTAAGGGTGCGCATACGGAATCTTATCACGATGCGAGTGCGAATCGGTTTCAGAGCTATGCTGGAAACAGCATAGCAAGTTGAAATAAGGCTAGTCCGTTATCAACTTGAAAAAGTGGCACCGAGTCGGTGCTTTTT	CGCGTCGAGTAGGGTCACCTGCATCATCCTATTAGTATTTGCCTCACATGAGAACACACACTCTCCATCCTGCGTACGCCATCCCCTTCGATGCGAGTGCGAATCGCCTCGTCTTGGTATAGTTCACCGGCACGGCAGACTGGCTCACTGGAGGATCACTCACTGTATACCGCGTAAGGGTGCGCATACGGAATCTTATCACGATGCGAGTGCGAATCGGTTTATCAGCAGGTGCCAGCTTCACACGGCT
2949	PAM_-13_DONORf_length_112_center_-28_chassis_19	GTGCGGATTA	-13	112	F	-28	19	CGATGCGAGTGCGAATCG	ATTAGTATTTGCCTCACATGAGAACACACACTCTCCATCCTGCGTACGCCATCCCCTTCGATGCGAGTGCGAATCGCCTCGTCTTGGTAGTGCGGATTAGCACGGCAGACTGGCTCACTGGA	TGATAAGATTCCGTATGCGCACCCTTAGCGAGAGGTTTATCATTAAGGTCAACCTCTGGATGTTGTTTCGGCATCCTGCATTGAATCTGAGTTACTGTCTGTTTTCCTATTAGTATTTGCCTCACATGAGAACACACACTCTCCATCCTGCGTACGCCATCCCCTTCGATGCGAGTGCGAATCGCCTCGTCTTGGTAGTGCGGATTAGCACGGCAGACTGGCTCACTGGAAGGAAACTGTAAATAAACCGCGTAAGGGTGCGCATACGGAATCTTATCACGATGCGAGTGCGAATCGGTTTCAGAGCTATGCTGGAAACAGCATAGCAAGTTGAAATAAGGCTAGTCCGTTATCAACTTGAAAAAGTGGCACCGAGTCGGTGCTTTTT	CGCGTCGAGTAGGGTCACCTGCATCATCCTATTAGTATTTGCCTCACATGAGAACACACACTCTCCATCCTGCGTACGCCATCCCCTTCGATGCGAGTGCGAATCGCCTCGTCTTGGTAGTGCGGATTAGCACGGCAGACTGGCTCACTGGAAGGAAACTGTAAATAAACCGCGTAAGGGTGCGCATACGGAATCTTATCACGATGCGAGTGCGAATCGGTTTATCAGCAGGTGCCAGCTTCACACGGCC
2950	PAM_-13_DONORf_length_112_center_-28_chassis_20	GCTAAGTACC	-13	112	F	-28	20	CGATGCGAGTGCGAATCG	ATTAGTATTTGCCTCACATGAGAACACACACTCTCCATCCTGCGTACGCCATCCCCTTCGATGCGAGTGCGAATCGCCTCGTCTTGGTAGCTAAGTACCGCACGGCAGACTGGCTCACTGGA	TGATAAGATTCCGTATGCGCACCCTTAGCGAGAGGTTTATCATTAAGGTCAACCTCTGGATGTTGTTTCGGCATCCTGCATTGAATCTGAGTTACTGTCTGTTTTCCTATTAGTATTTGCCTCACATGAGAACACACACTCTCCATCCTGCGTACGCCATCCCCTTCGATGCGAGTGCGAATCGCCTCGTCTTGGTAGCTAAGTACCGCACGGCAGACTGGCTCACTGGAGCGGGCGGTGTAACGTTCCACGTAAGGGTGCGCATACGGAATCTTATCACGATGCGAGTGCGAATCGGTTTCAGAGCTATGCTGGAAACAGCATAGCAAGTTGAAATAAGGCTAGTCCGTTATCAACTTGAAAAAGTGGCACCGAGTCGGTGCTTTTT	CGCGTCGAGTAGGGTCACCTGCATCATCCTATTAGTATTTGCCTCACATGAGAACACACACTCTCCATCCTGCGTACGCCATCCCCTTCGATGCGAGTGCGAATCGCCTCGTCTTGGTAGCTAAGTACCGCACGGCAGACTGGCTCACTGGAGCGGGCGGTGTAACGTTCCACGTAAGGGTGCGCATACGGAATCTTATCACGATGCGAGTGCGAATCGGTTTATCAGCAGGTGCCAGCTTCACACGGCT
2951	PAM_-13_DONORf_length_112_center_-28_chassis_21	GACAGATGCA	-13	112	F	-28	21	CGATGCGAGTGCGAATCG	ATTAGTATTTGCCTCACATGAGAACACACACTCTCCATCCTGCGTACGCCATCCCCTTCGATGCGAGTGCGAATCGCCTCGTCTTGGTAGACAGATGCAGCACGGCAGACTGGCTCACTGGA	TGATAAGATTCCGTATGCGCACCCTTAGCGAGAGGTTTATCATTAAGGTCAACCTCTGGATGTTGTTTCGGCATCCTGCATTGAATCTGAGTTACTGTCTGTTTTCCTATTAGTATTTGCCTCACATGAGAACACACACTCTCCATCCTGCGTACGCCATCCCCTTCGATGCGAGTGCGAATCGCCTCGTCTTGGTAGACAGATGCAGCACGGCAGACTGGCTCACTGGAAGGAAACTGTAGATAACCCGCGTAAGGGTGCGCATACGGAATCTTATCACGATGCGAGTGCGAATCGGTTTCAGAGCTATGCTGGAAACAGCATAGCAAGTTGAAATAAGGCTAGTCCGTTATCAACTTGAAAAAGTGGCACCGAGTCGGTGCTTTTT	CGCGTCGAGTAGGGTCACCTGCATCATCCTATTAGTATTTGCCTCACATGAGAACACACACTCTCCATCCTGCGTACGCCATCCCCTTCGATGCGAGTGCGAATCGCCTCGTCTTGGTAGACAGATGCAGCACGGCAGACTGGCTCACTGGAAGGAAACTGTAGATAACCCGCGTAAGGGTGCGCATACGGAATCTTATCACGATGCGAGTGCGAATCGGTTTATCAGCAGGTGCCAGCTTCACACGGCA
2952	PAM_-13_DONORf_length_112_center_-14_chassis_1	CTGGGTGTAC	-13	112	F	-14	1	CGATGCGAGTGCGAATCG	CACATGAGAACACACACTCTCCATCCTGCGTACGCCATCCCCTTCGATGCGAGTGCGAATCGCCTCGTCTTGGTACTGGGTGTACGCACGGCAGACTGGCTCACTGGACGAAGAGTGCATCC	TGCGCACCCTTAGCGAGAGGTTTATCATTAAGGTCAACCTCTGGATGTTGTTTCGGCATCCTGCATTGAATCTGAGTTACTGTCTGTTTTCCTCACATGAGAACACACACTCTCCATCCTGCGTACGCCATCCCCTTCGATGCGAGTGCGAATCGCCTCGTCTTGGTACTGGGTGTACGCACGGCAGACTGGCTCACTGGACGAAGAGTGCATCCAGGAAACCCGTTTTTTCTGACGTAAGGGTGCGCACGATGCGAGTGCGAATCGGTTTCAGAGCTATGCTGGAAACAGCATAGCAAGTTGAAATAAGGCTAGTCCGTTATCAACTTGAAAAAGTGGCACCGAGTCGGTGCTTTTT	CGCGTCGAGTAGGGTCACCTGCATCATCCTCACATGAGAACACACACTCTCCATCCTGCGTACGCCATCCCCTTCGATGCGAGTGCGAATCGCCTCGTCTTGGTACTGGGTGTACGCACGGCAGACTGGCTCACTGGACGAAGAGTGCATCCAGGAAACCCGTTTTTTCTGACGTAAGGGTGCGCACGATGCGAGTGCGAATCGGTTTATCAGCAGGTGCCAGCTTCACACGGCGGATGAGCCGGAGCCC
2953	PAM_-13_DONORf_length_112_center_-14_chassis_2	CACCTTGAGA	-13	112	F	-14	2	CGATGCGAGTGCGAATCG	CACATGAGAACACACACTCTCCATCCTGCGTACGCCATCCCCTTCGATGCGAGTGCGAATCGCCTCGTCTTGGTACACCTTGAGAGCACGGCAGACTGGCTCACTGGACGAAGAGTGCATCC	TGCGCACCCTTAGCGAGAGGTTTATCATTAAGGTCAACCTCTGGATGTTGTTTCGGCATCCTGCATTGAATCTGAGTTACTGTCTGTTTTCCTCACATGAGAACACACACTCTCCATCCTGCGTACGCCATCCCCTTCGATGCGAGTGCGAATCGCCTCGTCTTGGTACACCTTGAGAGCACGGCAGACTGGCTCACTGGACGAAGAGTGCATCCAGGAAACCCGTTTCTTCTGACGTAAGGGTGCGCACGATGCGAGTGCGAATCGGTTTCAGAGCTATGCTGGAAACAGCATAGCAAGTTGAAATAAGGCTAGTCCGTTATCAACTTGAAAAAGTGGCACCGAGTCGGTGCTTTTT	CGCGTCGAGTAGGGTCACCTGCATCATCCTCACATGAGAACACACACTCTCCATCCTGCGTACGCCATCCCCTTCGATGCGAGTGCGAATCGCCTCGTCTTGGTACACCTTGAGAGCACGGCAGACTGGCTCACTGGACGAAGAGTGCATCCAGGAAACCCGTTTCTTCTGACGTAAGGGTGCGCACGATGCGAGTGCGAATCGGTTTATCAGCAGGTGCCAGCTTCACACGGCATTCAACCGTAGGAAG
2954	PAM_-13_DONORf_length_112_center_-14_chassis_3	GGTTGTAGTC	-13	112	F	-14	3	CGATGCGAGTGCGAATCG	CACATGAGAACACACACTCTCCATCCTGCGTACGCCATCCCCTTCGATGCGAGTGCGAATCGCCTCGTCTTGGTAGGTTGTAGTCGCACGGCAGACTGGCTCACTGGACGAAGAGTGCATCC	TGATAAGATTCCGTATGCGCACCCTTAGCGAGAGGTTTATCATTAAGGTCAACCTCTGGATGTTGTTTCGGCATCCTGCATTGAATCTGAGTTACTGTCTGTTTTCCTCACATGAGAACACACACTCTCCATCCTGCGTACGCCATCCCCTTCGATGCGAGTGCGAATCGCCTCGTCTTGGTAGGTTGTAGTCGCACGGCAGACTGGCTCACTGGACGAAGAGTGCATCCAGGAAACCCGTTTCTTCTGACGTAAGGGTGCGCATACGGAATCTTATCACGATGCGAGTGCGAATCGGTTTCAGAGCTATGCTGGAAACAGCATAGCAAGTTGAAATAAGGCTAGTCCGTTATCAACTTGAAAAAGTGGCACCGAGTCGGTGCTTTTT	CGCGTCGAGTAGGGTCACCTGCATCATCCTCACATGAGAACACACACTCTCCATCCTGCGTACGCCATCCCCTTCGATGCGAGTGCGAATCGCCTCGTCTTGGTAGGTTGTAGTCGCACGGCAGACTGGCTCACTGGACGAAGAGTGCATCCAGGAAACCCGTTTCTTCTGACGTAAGGGTGCGCATACGGAATCTTATCACGATGCGAGTGCGAATCGGTTTATCAGCAGGTGCCAGCTTCACACGGCT
2955	PAM_-13_DONORf_length_112_center_-14_chassis_4	CACGAGGAAC	-13	112	F	-14	4	CGATGCGAGTGCGAATCG	CACATGAGAACACACACTCTCCATCCTGCGTACGCCATCCCCTTCGATGCGAGTGCGAATCGCCTCGTCTTGGTACACGAGGAACGCACGGCAGACTGGCTCACTGGACGAAGAGTGCATCC	AAGATTCCGTATGCGCACCCTTAGCGAGAGGTTTATCATTAAGGTCAACCTCTGGATGTTGTTTCGGCATCCTGCATTGAATCTGAGTTACTGTCTGTTTTCCTCACATGAGAACACACACTCTCCATCCTGCGTACGCCATCCCCTTCGATGCGAGTGCGAATCGCCTCGTCTTGGTACACGAGGAACGCACGGCAGACTGGCTCACTGGACGAAGAGTGCATCCAGGAAACCCGTTTCTTCTGACGTAAGGGTGCGCATACGGAATCTTCGATGCGAGTGCGAATCGGTTTCAGAGCTATGCTGGAAACAGCATAGCAAGTTGAAATAAGGCTAGTCCGTTATCAACTTGAAAAAGTGGCACCGAGTCGGTGCTTTTT	CGCGTCGAGTAGGGTCACCTGCATCATCCTCACATGAGAACACACACTCTCCATCCTGCGTACGCCATCCCCTTCGATGCGAGTGCGAATCGCCTCGTCTTGGTACACGAGGAACGCACGGCAGACTGGCTCACTGGACGAAGAGTGCATCCAGGAAACCCGTTTCTTCTGACGTAAGGGTGCGCATACGGAATCTTCGATGCGAGTGCGAATCGGTTTATCAGCAGGTGCCAGCTTCACACGGCGGCGC
2956	PAM_-13_DONORf_length_112_center_-14_chassis_5	AGTGCAAGGC	-13	112	F	-14	5	CGATGCGAGTGCGAATCG	CACATGAGAACACACACTCTCCATCCTGCGTACGCCATCCCCTTCGATGCGAGTGCGAATCGCCTCGTCTTGGTAAGTGCAAGGCGCACGGCAGACTGGCTCACTGGACGAAGAGTGCATCC	TTCCGTATGCGCACCCTTAGCGAGAGGTTTATCATTAAGGTCAACCTCTGGATGTTGTTTCGGCATCCTGCATTGAATCTGAGTTACTGTCTGTTTTCCTCACATGAGAACACACACTCTCCATCCTGCGTACGCCATCCCCTTCGATGCGAGTGCGAATCGCCTCGTCTTGGTAAGTGCAAGGCGCACGGCAGACTGGCTCACTGGACGAAGAGTGCATCCAGGAAACCCGTTTCTTCTGACGTAAGGGTGCGCATACGGAACGATGCGAGTGCGAATCGGTTTCAGAGCTATGCTGGAAACAGCATAGCAAGTTGAAATAAGGCTAGTCCGTTATCAACTTGAAAAAGTGGCACCGAGTCGGTGCTTTTT	CGCGTCGAGTAGGGTCACCTGCATCATCCTCACATGAGAACACACACTCTCCATCCTGCGTACGCCATCCCCTTCGATGCGAGTGCGAATCGCCTCGTCTTGGTAAGTGCAAGGCGCACGGCAGACTGGCTCACTGGACGAAGAGTGCATCCAGGAAACCCGTTTCTTCTGACGTAAGGGTGCGCATACGGAACGATGCGAGTGCGAATCGGTTTATCAGCAGGTGCCAGCTTCACACGGCGAATCGCCC
2957	PAM_-13_DONORf_length_112_center_-14_chassis_6	CGGACACACA	-13	112	F	-14	6	CGATGCGAGTGCGAATCG	CACATGAGAACACACACTCTCCATCCTGCGTACGCCATCCCCTTCGATGCGAGTGCGAATCGCCTCGTCTTGGTACGGACACACAGCACGGCAGACTGGCTCACTGGACGAAGAGTGCATCC	CGTATGCGCACCCTTAGCGAGAGGTTTATCATTAAGGTCAACCTCTGGATGTTGTTTCGGCATCCTGCATTGAATCTGAGTTACTGTCTGTTTTCCTCACATGAGAACACACACTCTCCATCCTGCGTACGCCATCCCCTTCGATGCGAGTGCGAATCGCCTCGTCTTGGTACGGACACACAGCACGGCAGACTGGCTCACTGGACGAAGAGTGCATCCAGGAAACCCGTTTCTTCTGACGTAAGGGTGCGCATACGCGATGCGAGTGCGAATCGGTTTCAGAGCTATGCTGGAAACAGCATAGCAAGTTGAAATAAGGCTAGTCCGTTATCAACTTGAAAAAGTGGCACCGAGTCGGTGCTTTTT	CGCGTCGAGTAGGGTCACCTGCATCATCCTCACATGAGAACACACACTCTCCATCCTGCGTACGCCATCCCCTTCGATGCGAGTGCGAATCGCCTCGTCTTGGTACGGACACACAGCACGGCAGACTGGCTCACTGGACGAAGAGTGCATCCAGGAAACCCGTTTCTTCTGACGTAAGGGTGCGCATACGCGATGCGAGTGCGAATCGGTTTATCAGCAGGTGCCAGCTTCACACGGCGTTAGCCCAATA
2958	PAM_-13_DONORf_length_112_center_-14_chassis_7	GTAACCCTGT	-13	112	F	-14	7	CGATGCGAGTGCGAATCG	CACATGAGAACACACACTCTCCATCCTGCGTACGCCATCCCCTTCGATGCGAGTGCGAATCGCCTCGTCTTGGTAGTAACCCTGTGCACGGCAGACTGGCTCACTGGACGAAGAGTGCATCC	TGATAAGATTCCGTATGCGCACCCTTAGCGAGAGGTTTATCATTAAGGTCAACCTCTGGATGTTGTTTCGGCATCCTGCATTGAATCTGAGTTACTGTCTGTTTTCCTCACATGAGAACACACACTCTCCATCCTGCGTACGCCATCCCCTTCGATGCGAGTGCGAATCGCCTCGTCTTGGTAGTAACCCTGTGCACGGCAGACTGGCTCACTGGACGAAGAGTGCATCCGGAAACCCGTTTCTTCTGACGTAAGGGTGCGCATACGGAATCTTATCACGATGCGAGTGCGAATCGGTTTCAGAGCTATGCTGGAAACAGCATAGCAAGTTGAAATAAGGCTAGTCCGTTATCAACTTGAAAAAGTGGCACCGAGTCGGTGCTTTTT	CGCGTCGAGTAGGGTCACCTGCATCATCCTCACATGAGAACACACACTCTCCATCCTGCGTACGCCATCCCCTTCGATGCGAGTGCGAATCGCCTCGTCTTGGTAGTAACCCTGTGCACGGCAGACTGGCTCACTGGACGAAGAGTGCATCCGGAAACCCGTTTCTTCTGACGTAAGGGTGCGCATACGGAATCTTATCACGATGCGAGTGCGAATCGGTTTATCAGCAGGTGCCAGCTTCACACGGCTT
2959	PAM_-13_DONORf_length_112_center_-14_chassis_8	GGCCACTATG	-13	112	F	-14	8	CGATGCGAGTGCGAATCG	CACATGAGAACACACACTCTCCATCCTGCGTACGCCATCCCCTTCGATGCGAGTGCGAATCGCCTCGTCTTGGTAGGCCACTATGGCACGGCAGACTGGCTCACTGGACGAAGAGTGCATCC	TGATAAGATTCCGTATGCGCACCCTTAGCGAGAGGTTTATCATTAAGGTCAACCTCTGGATGTTGTTTCGGCATCCTGCATTGAATCTGAGTTACTGTCTGTTTTCCTCACATGAGAACACACACTCTCCATCCTGCGTACGCCATCCCCTTCGATGCGAGTGCGAATCGCCTCGTCTTGGTAGGCCACTATGGCACGGCAGACTGGCTCACTGGACGAAGAGTGCATCCAGGACCCGTTTCTTCTGACGTAAGGGTGCGCATACGGAATCTTATCACGATGCGAGTGCGAATCGGTTTCAGAGCTATGCTGGAAACAGCATAGCAAGTTGAAATAAGGCTAGTCCGTTATCAACTTGAAAAAGTGGCACCGAGTCGGTGCTTTTT	CGCGTCGAGTAGGGTCACCTGCATCATCCTCACATGAGAACACACACTCTCCATCCTGCGTACGCCATCCCCTTCGATGCGAGTGCGAATCGCCTCGTCTTGGTAGGCCACTATGGCACGGCAGACTGGCTCACTGGACGAAGAGTGCATCCAGGACCCGTTTCTTCTGACGTAAGGGTGCGCATACGGAATCTTATCACGATGCGAGTGCGAATCGGTTTATCAGCAGGTGCCAGCTTCACACGGCGCC
2960	PAM_-13_DONORf_length_112_center_-14_chassis_9	GATTCTGTGG	-13	112	F	-14	9	CGATGCGAGTGCGAATCG	CACATGAGAACACACACTCTCCATCCTGCGTACGCCATCCCCTTCGATGCGAGTGCGAATCGCCTCGTCTTGGTAGATTCTGTGGGCACGGCAGACTGGCTCACTGGACGAAGAGTGCATCC	TGATAAGATTCCGTATGCGCACCCTTAGCGAGAGGTTTATCATTAAGGTCAACCTCTGGATGTTGTTTCGGCATCCTGCATTGAATCTGAGTTACTGTCTGTTTTCCTCACATGAGAACACACACTCTCCATCCTGCGTACGCCATCCCCTTCGATGCGAGTGCGAATCGCCTCGTCTTGGTAGATTCTGTGGGCACGGCAGACTGGCTCACTGGACGAAGAGTGCATCCAGGAACCGTTTCTTCTGACGTAAGGGTGCGCATACGGAATCTTATCACGATGCGAGTGCGAATCGGTTTCAGAGCTATGCTGGAAACAGCATAGCAAGTTGAAATAAGGCTAGTCCGTTATCAACTTGAAAAAGTGGCACCGAGTCGGTGCTTTTT	CGCGTCGAGTAGGGTCACCTGCATCATCCTCACATGAGAACACACACTCTCCATCCTGCGTACGCCATCCCCTTCGATGCGAGTGCGAATCGCCTCGTCTTGGTAGATTCTGTGGGCACGGCAGACTGGCTCACTGGACGAAGAGTGCATCCAGGAACCGTTTCTTCTGACGTAAGGGTGCGCATACGGAATCTTATCACGATGCGAGTGCGAATCGGTTTATCAGCAGGTGCCAGCTTCACACGGCGGG
2961	PAM_-13_DONORf_length_112_center_-14_chassis_10	AACTCCACTG	-13	112	F	-14	10	CGATGCGAGTGCGAATCG	CACATGAGAACACACACTCTCCATCCTGCGTACGCCATCCCCTTCGATGCGAGTGCGAATCGCCTCGTCTTGGTAAACTCCACTGGCACGGCAGACTGGCTCACTGGACGAAGAGTGCATCC	TGATAAGATTCCGTATGCGCACCCTTAGCGAGAGGTTTATCATTAAGGTCAACCTCTGGATGTTGTTTCGGCATCCTGCATTGAATCTGAGTTACTGTCTGTTTTCCTCACATGAGAACACACACTCTCCATCCTGCGTACGCCATCCCCTTCGATGCGAGTGCGAATCGCCTCGTCTTGGTAAACTCCACTGGCACGGCAGACTGGCTCACTGGACGAAGAGTGCATCCAGGAAACCTGTTTCTTCTGACGTAAGGGTGCGCATACGGAATCTTATCACGATGCGAGTGCGAATCGGTTTCAGAGCTATGCTGGAAACAGCATAGCAAGTTGAAATAAGGCTAGTCCGTTATCAACTTGAAAAAGTGGCACCGAGTCGGTGCTTTTT	CGCGTCGAGTAGGGTCACCTGCATCATCCTCACATGAGAACACACACTCTCCATCCTGCGTACGCCATCCCCTTCGATGCGAGTGCGAATCGCCTCGTCTTGGTAAACTCCACTGGCACGGCAGACTGGCTCACTGGACGAAGAGTGCATCCAGGAAACCTGTTTCTTCTGACGTAAGGGTGCGCATACGGAATCTTATCACGATGCGAGTGCGAATCGGTTTATCAGCAGGTGCCAGCTTCACACGGCA
2962	PAM_-13_DONORf_length_112_center_-14_chassis_11	CCATTTGGCA	-13	112	F	-14	11	CGATGCGAGTGCGAATCG	CACATGAGAACACACACTCTCCATCCTGCGTACGCCATCCCCTTCGATGCGAGTGCGAATCGCCTCGTCTTGGTACCATTTGGCAGCACGGCAGACTGGCTCACTGGACGAAGAGTGCATCC	TGATAAGATTCCGTATGCGCACCCTTAGCGAGAGGTTTATCATTAAGGTCAACCTCTGGATGTTGTTTCGGCATCCTGCATTGAATCTGAGTTACTGTCTGTTTTCCTCACATGAGAACACACACTCTCCATCCTGCGTACGCCATCCCCTTCGATGCGAGTGCGAATCGCCTCGTCTTGGTACCATTTGGCAGCACGGCAGACTGGCTCACTGGACGAAGAGTGCATCCAGGAAACCCGTATCTTCTGACGTAAGGGTGCGCATACGGAATCTTATCACGATGCGAGTGCGAATCGGTTTCAGAGCTATGCTGGAAACAGCATAGCAAGTTGAAATAAGGCTAGTCCGTTATCAACTTGAAAAAGTGGCACCGAGTCGGTGCTTTTT	CGCGTCGAGTAGGGTCACCTGCATCATCCTCACATGAGAACACACACTCTCCATCCTGCGTACGCCATCCCCTTCGATGCGAGTGCGAATCGCCTCGTCTTGGTACCATTTGGCAGCACGGCAGACTGGCTCACTGGACGAAGAGTGCATCCAGGAAACCCGTATCTTCTGACGTAAGGGTGCGCATACGGAATCTTATCACGATGCGAGTGCGAATCGGTTTATCAGCAGGTGCCAGCTTCACACGGCG
2963	PAM_-13_DONORf_length_112_center_-14_chassis_12	ACCGTTCATC	-13	112	F	-14	12	CGATGCGAGTGCGAATCG	CACATGAGAACACACACTCTCCATCCTGCGTACGCCATCCCCTTCGATGCGAGTGCGAATCGCCTCGTCTTGGTAACCGTTCATCGCACGGCAGACTGGCTCACTGGACGAAGAGTGCATCC	TGATAAGATTCCGTATGCGCACCCTTAGCGAGAGGTTTATCATTAAGGTCAACCTCTGGATGTTGTTTCGGCATCCTGCATTGAATCTGAGTTACTGTCTGTTTTCCTCACATGAGAACACACACTCTCCATCCTGCGTACGCCATCCCCTTCGATGCGAGTGCGAATCGCCTCGTCTTGGTAACCGTTCATCGCACGGCAGACTGGCTCACTGGACGAAGAGTGCATCCTATCATGTAATACTCTACGGCGTAAGGGTGCGCATACGGAATCTTATCACGATGCGAGTGCGAATCGGTTTCAGAGCTATGCTGGAAACAGCATAGCAAGTTGAAATAAGGCTAGTCCGTTATCAACTTGAAAAAGTGGCACCGAGTCGGTGCTTTTT	CGCGTCGAGTAGGGTCACCTGCATCATCCTCACATGAGAACACACACTCTCCATCCTGCGTACGCCATCCCCTTCGATGCGAGTGCGAATCGCCTCGTCTTGGTAACCGTTCATCGCACGGCAGACTGGCTCACTGGACGAAGAGTGCATCCTATCATGTAATACTCTACGGCGTAAGGGTGCGCATACGGAATCTTATCACGATGCGAGTGCGAATCGGTTTATCAGCAGGTGCCAGCTTCACACGGCC
2964	PAM_-13_DONORf_length_112_center_-14_chassis_13	GTAACGGTCT	-13	112	F	-14	13	CGATGCGAGTGCGAATCG	CACATGAGAACACACACTCTCCATCCTGCGTACGCCATCCCCTTCGATGCGAGTGCGAATCGCCTCGTCTTGGTAGTAACGGTCTGCACGGCAGACTGGCTCACTGGACGAAGAGTGCATCC	TGATAAGATTCCGTATGCGCACCCTTAGCGAGAGGTTTATCATTAAGGTCAACCTCTGGATGTTGTTTCGGCATCCTGCATTGAATCTGAGTTACTGTCTGTTTTCCTCACATGAGAACACACACTCTCCATCCTGCGTACGCCATCCCCTTCGATGCGAGTGCGAATCGCCTCGTCTTGGTAGTAACGGTCTGCACGGCAGACTGGCTCACTGGACGAAGAGTGCATCCATATCGGCGTAATTTCGGTTCGTAAGGGTGCGCATACGGAATCTTATCACGATGCGAGTGCGAATCGGTTTCAGAGCTATGCTGGAAACAGCATAGCAAGTTGAAATAAGGCTAGTCCGTTATCAACTTGAAAAAGTGGCACCGAGTCGGTGCTTTTT	CGCGTCGAGTAGGGTCACCTGCATCATCCTCACATGAGAACACACACTCTCCATCCTGCGTACGCCATCCCCTTCGATGCGAGTGCGAATCGCCTCGTCTTGGTAGTAACGGTCTGCACGGCAGACTGGCTCACTGGACGAAGAGTGCATCCATATCGGCGTAATTTCGGTTCGTAAGGGTGCGCATACGGAATCTTATCACGATGCGAGTGCGAATCGGTTTATCAGCAGGTGCCAGCTTCACACGGCG
2965	PAM_-13_DONORf_length_112_center_-14_chassis_14	GTTTCGGTCC	-13	112	F	-14	14	CGATGCGAGTGCGAATCG	CACATGAGAACACACACTCTCCATCCTGCGTACGCCATCCCCTTCGATGCGAGTGCGAATCGCCTCGTCTTGGTAGTTTCGGTCCGCACGGCAGACTGGCTCACTGGACGAAGAGTGCATCC	TGATAAGATTCCGTATGCGCACCCTTAGCGAGAGGTTTATCATTAAGGTCAACCTCTGGATGTTGTTTCGGCATCCTGCATTGAATCTGAGTTACTGTCTGTTTTCCTCACATGAGAACACACACTCTCCATCCTGCGTACGCCATCCCCTTCGATGCGAGTGCGAATCGCCTCGTCTTGGTAGTTTCGGTCCGCACGGCAGACTGGCTCACTGGACGAAGAGTGCATCCATCTATCGTGATATTCAGATCGTAAGGGTGCGCATACGGAATCTTATCACGATGCGAGTGCGAATCGGTTTCAGAGCTATGCTGGAAACAGCATAGCAAGTTGAAATAAGGCTAGTCCGTTATCAACTTGAAAAAGTGGCACCGAGTCGGTGCTTTTT	CGCGTCGAGTAGGGTCACCTGCATCATCCTCACATGAGAACACACACTCTCCATCCTGCGTACGCCATCCCCTTCGATGCGAGTGCGAATCGCCTCGTCTTGGTAGTTTCGGTCCGCACGGCAGACTGGCTCACTGGACGAAGAGTGCATCCATCTATCGTGATATTCAGATCGTAAGGGTGCGCATACGGAATCTTATCACGATGCGAGTGCGAATCGGTTTATCAGCAGGTGCCAGCTTCACACGGCC
2966	PAM_-13_DONORf_length_112_center_-14_chassis_15	TGGCGCCATT	-13	112	F	-14	15	CGATGCGAGTGCGAATCG	CACATGAGAACACACACTCTCCATCCTGCGTACGCCATCCCCTTCGATGCGAGTGCGAATCGCCTCGTCTTGGTATGGCGCCATTGCACGGCAGACTGGCTCACTGGACGAAGAGTGCATCC	TGATAAGATTCCGTATGCGCACCCTTAGCGAGAGGTTTATCATTAAGGTCAACCTCTGGATGTTGTTTCGGCATCCTGCATTGAATCTGAGTTACTGTCTGTTTTCCTCACATGAGAACACACACTCTCCATCCTGCGTACGCCATCCCCTTCGATGCGAGTGCGAATCGCCTCGTCTTGGTATGGCGCCATTGCACGGCAGACTGGCTCACTGGACGAAGAGTGCATCCATATGGACACGGTGAGCACTCGTAAGGGTGCGCATACGGAATCTTATCACGATGCGAGTGCGAATCGGTTTCAGAGCTATGCTGGAAACAGCATAGCAAGTTGAAATAAGGCTAGTCCGTTATCAACTTGAAAAAGTGGCACCGAGTCGGTGCTTTTT	CGCGTCGAGTAGGGTCACCTGCATCATCCTCACATGAGAACACACACTCTCCATCCTGCGTACGCCATCCCCTTCGATGCGAGTGCGAATCGCCTCGTCTTGGTATGGCGCCATTGCACGGCAGACTGGCTCACTGGACGAAGAGTGCATCCATATGGACACGGTGAGCACTCGTAAGGGTGCGCATACGGAATCTTATCACGATGCGAGTGCGAATCGGTTTATCAGCAGGTGCCAGCTTCACACGGCG
2967	PAM_-13_DONORf_length_112_center_-14_chassis_16	GATTACGGAC	-13	112	F	-14	16	CGATGCGAGTGCGAATCG	CACATGAGAACACACACTCTCCATCCTGCGTACGCCATCCCCTTCGATGCGAGTGCGAATCGCCTCGTCTTGGTAGATTACGGACGCACGGCAGACTGGCTCACTGGACGAAGAGTGCATCC	TGATAAGATTCCGTATGCGCACCCTTAGCGAGAGGTTTATCATTAAGGTCAACCTCTGGATGTTGTTTCGGCATCCTGCATTGAATCTGAGTTACTGTCTGTTTTCCTCACATGAGAACACACACTCTCCATCCTGCGTACGCCATCCCCTTCGATGCGAGTGCGAATCGCCTCGTCTTGGTAGATTACGGACGCACGGCAGACTGGCTCACTGGACGAAGAGTGCATCCATCATTTACGGTACGATCAGCGTAAGGGTGCGCATACGGAATCTTATCACGATGCGAGTGCGAATCGGTTTCAGAGCTATGCTGGAAACAGCATAGCAAGTTGAAATAAGGCTAGTCCGTTATCAACTTGAAAAAGTGGCACCGAGTCGGTGCTTTTT	CGCGTCGAGTAGGGTCACCTGCATCATCCTCACATGAGAACACACACTCTCCATCCTGCGTACGCCATCCCCTTCGATGCGAGTGCGAATCGCCTCGTCTTGGTAGATTACGGACGCACGGCAGACTGGCTCACTGGACGAAGAGTGCATCCATCATTTACGGTACGATCAGCGTAAGGGTGCGCATACGGAATCTTATCACGATGCGAGTGCGAATCGGTTTATCAGCAGGTGCCAGCTTCACACGGCG
2968	PAM_-13_DONORf_length_112_center_-14_chassis_17	GTGCACATGA	-13	112	F	-14	17	CGATGCGAGTGCGAATCG	CACATGAGAACACACACTCTCCATCCTGCGTACGCCATCCCCTTCGATGCGAGTGCGAATCGCCTCGTCTTGGTAGTGCACATGAGCACGGCAGACTGGCTCACTGGACGAAGAGTGCATCC	TGATAAGATTCCGTATGCGCACCCTTAGCGAGAGGTTTATCATTAAGGTCAACCTCTGGATGTTGTTTCGGCATCCTGCATTGAATCTGAGTTACTGTCTGTTTTCCTCACATGAGAACACACACTCTCCATCCTGCGTACGCCATCCCCTTCGATGCGAGTGCGAATCGCCTCGTCTTGGTAGTGCACATGAGCACGGCAGACTGGCTCACTGGACGAAGAGTGCATCCAGGAAATCCAACATTCACTGCGTAAGGGTGCGCATACGGAATCTTATCACGATGCGAGTGCGAATCGGTTTCAGAGCTATGCTGGAAACAGCATAGCAAGTTGAAATAAGGCTAGTCCGTTATCAACTTGAAAAAGTGGCACCGAGTCGGTGCTTTTT	CGCGTCGAGTAGGGTCACCTGCATCATCCTCACATGAGAACACACACTCTCCATCCTGCGTACGCCATCCCCTTCGATGCGAGTGCGAATCGCCTCGTCTTGGTAGTGCACATGAGCACGGCAGACTGGCTCACTGGACGAAGAGTGCATCCAGGAAATCCAACATTCACTGCGTAAGGGTGCGCATACGGAATCTTATCACGATGCGAGTGCGAATCGGTTTATCAGCAGGTGCCAGCTTCACACGGCT
2969	PAM_-13_DONORf_length_112_center_-14_chassis_18	GGTCCACGTT	-13	112	F	-14	18	CGATGCGAGTGCGAATCG	CACATGAGAACACACACTCTCCATCCTGCGTACGCCATCCCCTTCGATGCGAGTGCGAATCGCCTCGTCTTGGTAGGTCCACGTTGCACGGCAGACTGGCTCACTGGACGAAGAGTGCATCC	TGATAAGATTCCGTATGCGCACCCTTAGCGAGAGGTTTATCATTAAGGTCAACCTCTGGATGTTGTTTCGGCATCCTGCATTGAATCTGAGTTACTGTCTGTTTTCCTCACATGAGAACACACACTCTCCATCCTGCGTACGCCATCCCCTTCGATGCGAGTGCGAATCGCCTCGTCTTGGTAGGTCCACGTTGCACGGCAGACTGGCTCACTGGACGAAGAGTGCATCCGGATCACTCACTGTATACCGCGTAAGGGTGCGCATACGGAATCTTATCACGATGCGAGTGCGAATCGGTTTCAGAGCTATGCTGGAAACAGCATAGCAAGTTGAAATAAGGCTAGTCCGTTATCAACTTGAAAAAGTGGCACCGAGTCGGTGCTTTTT	CGCGTCGAGTAGGGTCACCTGCATCATCCTCACATGAGAACACACACTCTCCATCCTGCGTACGCCATCCCCTTCGATGCGAGTGCGAATCGCCTCGTCTTGGTAGGTCCACGTTGCACGGCAGACTGGCTCACTGGACGAAGAGTGCATCCGGATCACTCACTGTATACCGCGTAAGGGTGCGCATACGGAATCTTATCACGATGCGAGTGCGAATCGGTTTATCAGCAGGTGCCAGCTTCACACGGCC
2970	PAM_-13_DONORf_length_112_center_-14_chassis_19	ACCATCTCGT	-13	112	F	-14	19	CGATGCGAGTGCGAATCG	CACATGAGAACACACACTCTCCATCCTGCGTACGCCATCCCCTTCGATGCGAGTGCGAATCGCCTCGTCTTGGTAACCATCTCGTGCACGGCAGACTGGCTCACTGGACGAAGAGTGCATCC	TGATAAGATTCCGTATGCGCACCCTTAGCGAGAGGTTTATCATTAAGGTCAACCTCTGGATGTTGTTTCGGCATCCTGCATTGAATCTGAGTTACTGTCTGTTTTCCTCACATGAGAACACACACTCTCCATCCTGCGTACGCCATCCCCTTCGATGCGAGTGCGAATCGCCTCGTCTTGGTAACCATCTCGTGCACGGCAGACTGGCTCACTGGACGAAGAGTGCATCCAGGAAACTGTAAATAAACCGCGTAAGGGTGCGCATACGGAATCTTATCACGATGCGAGTGCGAATCGGTTTCAGAGCTATGCTGGAAACAGCATAGCAAGTTGAAATAAGGCTAGTCCGTTATCAACTTGAAAAAGTGGCACCGAGTCGGTGCTTTTT	CGCGTCGAGTAGGGTCACCTGCATCATCCTCACATGAGAACACACACTCTCCATCCTGCGTACGCCATCCCCTTCGATGCGAGTGCGAATCGCCTCGTCTTGGTAACCATCTCGTGCACGGCAGACTGGCTCACTGGACGAAGAGTGCATCCAGGAAACTGTAAATAAACCGCGTAAGGGTGCGCATACGGAATCTTATCACGATGCGAGTGCGAATCGGTTTATCAGCAGGTGCCAGCTTCACACGGCT
2971	PAM_-13_DONORf_length_112_center_-14_chassis_20	GTGCTTTGAG	-13	112	F	-14	20	CGATGCGAGTGCGAATCG	CACATGAGAACACACACTCTCCATCCTGCGTACGCCATCCCCTTCGATGCGAGTGCGAATCGCCTCGTCTTGGTAGTGCTTTGAGGCACGGCAGACTGGCTCACTGGACGAAGAGTGCATCC	TGATAAGATTCCGTATGCGCACCCTTAGCGAGAGGTTTATCATTAAGGTCAACCTCTGGATGTTGTTTCGGCATCCTGCATTGAATCTGAGTTACTGTCTGTTTTCCTCACATGAGAACACACACTCTCCATCCTGCGTACGCCATCCCCTTCGATGCGAGTGCGAATCGCCTCGTCTTGGTAGTGCTTTGAGGCACGGCAGACTGGCTCACTGGACGAAGAGTGCATCCGCGGGCGGTGTAACGTTCCACGTAAGGGTGCGCATACGGAATCTTATCACGATGCGAGTGCGAATCGGTTTCAGAGCTATGCTGGAAACAGCATAGCAAGTTGAAATAAGGCTAGTCCGTTATCAACTTGAAAAAGTGGCACCGAGTCGGTGCTTTTT	CGCGTCGAGTAGGGTCACCTGCATCATCCTCACATGAGAACACACACTCTCCATCCTGCGTACGCCATCCCCTTCGATGCGAGTGCGAATCGCCTCGTCTTGGTAGTGCTTTGAGGCACGGCAGACTGGCTCACTGGACGAAGAGTGCATCCGCGGGCGGTGTAACGTTCCACGTAAGGGTGCGCATACGGAATCTTATCACGATGCGAGTGCGAATCGGTTTATCAGCAGGTGCCAGCTTCACACGGCA
2972	PAM_-13_DONORf_length_112_center_-14_chassis_21	GTCCGATGGA	-13	112	F	-14	21	CGATGCGAGTGCGAATCG	CACATGAGAACACACACTCTCCATCCTGCGTACGCCATCCCCTTCGATGCGAGTGCGAATCGCCTCGTCTTGGTAGTCCGATGGAGCACGGCAGACTGGCTCACTGGACGAAGAGTGCATCC	TGATAAGATTCCGTATGCGCACCCTTAGCGAGAGGTTTATCATTAAGGTCAACCTCTGGATGTTGTTTCGGCATCCTGCATTGAATCTGAGTTACTGTCTGTTTTCCTCACATGAGAACACACACTCTCCATCCTGCGTACGCCATCCCCTTCGATGCGAGTGCGAATCGCCTCGTCTTGGTAGTCCGATGGAGCACGGCAGACTGGCTCACTGGACGAAGAGTGCATCCAGGAAACTGTAGATAACCCGCGTAAGGGTGCGCATACGGAATCTTATCACGATGCGAGTGCGAATCGGTTTCAGAGCTATGCTGGAAACAGCATAGCAAGTTGAAATAAGGCTAGTCCGTTATCAACTTGAAAAAGTGGCACCGAGTCGGTGCTTTTT	CGCGTCGAGTAGGGTCACCTGCATCATCCTCACATGAGAACACACACTCTCCATCCTGCGTACGCCATCCCCTTCGATGCGAGTGCGAATCGCCTCGTCTTGGTAGTCCGATGGAGCACGGCAGACTGGCTCACTGGACGAAGAGTGCATCCAGGAAACTGTAGATAACCCGCGTAAGGGTGCGCATACGGAATCTTATCACGATGCGAGTGCGAATCGGTTTATCAGCAGGTGCCAGCTTCACACGGCT
2973	PAM_-13_DONORf_length_112_center_0_chassis_1	TGCTCCTGAG	-13	112	F	0	1	CGATGCGAGTGCGAATCG	CACTCTCCATCCTGCGTACGCCATCCCCTTCGATGCGAGTGCGAATCGCCTCGTCTTGGTATGCTCCTGAGGCACGGCAGACTGGCTCACTGGACGAAGAGTGCATCCGAGAACCAGAAACA	TGCGCACCCTTAGCGAGAGGTTTATCATTAAGGTCAACCTCTGGATGTTGTTTCGGCATCCTGCATTGAATCTGAGTTACTGTCTGTTTTCCTCACTCTCCATCCTGCGTACGCCATCCCCTTCGATGCGAGTGCGAATCGCCTCGTCTTGGTATGCTCCTGAGGCACGGCAGACTGGCTCACTGGACGAAGAGTGCATCCGAGAACCAGAAACAAGGAAACCCGTTTTTTCTGACGTAAGGGTGCGCACGATGCGAGTGCGAATCGGTTTCAGAGCTATGCTGGAAACAGCATAGCAAGTTGAAATAAGGCTAGTCCGTTATCAACTTGAAAAAGTGGCACCGAGTCGGTGCTTTTT	CGCGTCGAGTAGGGTCACCTGCATCATCCTCACTCTCCATCCTGCGTACGCCATCCCCTTCGATGCGAGTGCGAATCGCCTCGTCTTGGTATGCTCCTGAGGCACGGCAGACTGGCTCACTGGACGAAGAGTGCATCCGAGAACCAGAAACAAGGAAACCCGTTTTTTCTGACGTAAGGGTGCGCACGATGCGAGTGCGAATCGGTTTATCAGCAGGTGCCAGCTTCACACGGCTACGGCTTCATCCCTA
2974	PAM_-13_DONORf_length_112_center_0_chassis_2	TCATACTGGG	-13	112	F	0	2	CGATGCGAGTGCGAATCG	CACTCTCCATCCTGCGTACGCCATCCCCTTCGATGCGAGTGCGAATCGCCTCGTCTTGGTATCATACTGGGGCACGGCAGACTGGCTCACTGGACGAAGAGTGCATCCGAGAACCAGAAACA	TGCGCACCCTTAGCGAGAGGTTTATCATTAAGGTCAACCTCTGGATGTTGTTTCGGCATCCTGCATTGAATCTGAGTTACTGTCTGTTTTCCTCACTCTCCATCCTGCGTACGCCATCCCCTTCGATGCGAGTGCGAATCGCCTCGTCTTGGTATCATACTGGGGCACGGCAGACTGGCTCACTGGACGAAGAGTGCATCCGAGAACCAGAAACAAGGAAACCCGTTTCTTCTGACGTAAGGGTGCGCACGATGCGAGTGCGAATCGGTTTCAGAGCTATGCTGGAAACAGCATAGCAAGTTGAAATAAGGCTAGTCCGTTATCAACTTGAAAAAGTGGCACCGAGTCGGTGCTTTTT	CGCGTCGAGTAGGGTCACCTGCATCATCCTCACTCTCCATCCTGCGTACGCCATCCCCTTCGATGCGAGTGCGAATCGCCTCGTCTTGGTATCATACTGGGGCACGGCAGACTGGCTCACTGGACGAAGAGTGCATCCGAGAACCAGAAACAAGGAAACCCGTTTCTTCTGACGTAAGGGTGCGCACGATGCGAGTGCGAATCGGTTTATCAGCAGGTGCCAGCTTCACACGGCTAACACCCTTCAGAGC
2975	PAM_-13_DONORf_length_112_center_0_chassis_3	TGTACAGCTC	-13	112	F	0	3	CGATGCGAGTGCGAATCG	CACTCTCCATCCTGCGTACGCCATCCCCTTCGATGCGAGTGCGAATCGCCTCGTCTTGGTATGTACAGCTCGCACGGCAGACTGGCTCACTGGACGAAGAGTGCATCCGAGAACCAGAAACA	TGATAAGATTCCGTATGCGCACCCTTAGCGAGAGGTTTATCATTAAGGTCAACCTCTGGATGTTGTTTCGGCATCCTGCATTGAATCTGAGTTACTGTCTGTTTTCCTCACTCTCCATCCTGCGTACGCCATCCCCTTCGATGCGAGTGCGAATCGCCTCGTCTTGGTATGTACAGCTCGCACGGCAGACTGGCTCACTGGACGAAGAGTGCATCCGAGAACCAGAAACAAGGAAACCCGTTTCTTCTGACGTAAGGGTGCGCATACGGAATCTTATCACGATGCGAGTGCGAATCGGTTTCAGAGCTATGCTGGAAACAGCATAGCAAGTTGAAATAAGGCTAGTCCGTTATCAACTTGAAAAAGTGGCACCGAGTCGGTGCTTTTT	CGCGTCGAGTAGGGTCACCTGCATCATCCTCACTCTCCATCCTGCGTACGCCATCCCCTTCGATGCGAGTGCGAATCGCCTCGTCTTGGTATGTACAGCTCGCACGGCAGACTGGCTCACTGGACGAAGAGTGCATCCGAGAACCAGAAACAAGGAAACCCGTTTCTTCTGACGTAAGGGTGCGCATACGGAATCTTATCACGATGCGAGTGCGAATCGGTTTATCAGCAGGTGCCAGCTTCACACGGCC
2976	PAM_-13_DONORf_length_112_center_0_chassis_4	ATAATGCCGG	-13	112	F	0	4	CGATGCGAGTGCGAATCG	CACTCTCCATCCTGCGTACGCCATCCCCTTCGATGCGAGTGCGAATCGCCTCGTCTTGGTAATAATGCCGGGCACGGCAGACTGGCTCACTGGACGAAGAGTGCATCCGAGAACCAGAAACA	AAGATTCCGTATGCGCACCCTTAGCGAGAGGTTTATCATTAAGGTCAACCTCTGGATGTTGTTTCGGCATCCTGCATTGAATCTGAGTTACTGTCTGTTTTCCTCACTCTCCATCCTGCGTACGCCATCCCCTTCGATGCGAGTGCGAATCGCCTCGTCTTGGTAATAATGCCGGGCACGGCAGACTGGCTCACTGGACGAAGAGTGCATCCGAGAACCAGAAACAAGGAAACCCGTTTCTTCTGACGTAAGGGTGCGCATACGGAATCTTCGATGCGAGTGCGAATCGGTTTCAGAGCTATGCTGGAAACAGCATAGCAAGTTGAAATAAGGCTAGTCCGTTATCAACTTGAAAAAGTGGCACCGAGTCGGTGCTTTTT	CGCGTCGAGTAGGGTCACCTGCATCATCCTCACTCTCCATCCTGCGTACGCCATCCCCTTCGATGCGAGTGCGAATCGCCTCGTCTTGGTAATAATGCCGGGCACGGCAGACTGGCTCACTGGACGAAGAGTGCATCCGAGAACCAGAAACAAGGAAACCCGTTTCTTCTGACGTAAGGGTGCGCATACGGAATCTTCGATGCGAGTGCGAATCGGTTTATCAGCAGGTGCCAGCTTCACACGGCCGTAC
2977	PAM_-13_DONORf_length_112_center_0_chassis_5	GAGGTCTCAG	-13	112	F	0	5	CGATGCGAGTGCGAATCG	CACTCTCCATCCTGCGTACGCCATCCCCTTCGATGCGAGTGCGAATCGCCTCGTCTTGGTAGAGGTCTCAGGCACGGCAGACTGGCTCACTGGACGAAGAGTGCATCCGAGAACCAGAAACA	TTCCGTATGCGCACCCTTAGCGAGAGGTTTATCATTAAGGTCAACCTCTGGATGTTGTTTCGGCATCCTGCATTGAATCTGAGTTACTGTCTGTTTTCCTCACTCTCCATCCTGCGTACGCCATCCCCTTCGATGCGAGTGCGAATCGCCTCGTCTTGGTAGAGGTCTCAGGCACGGCAGACTGGCTCACTGGACGAAGAGTGCATCCGAGAACCAGAAACAAGGAAACCCGTTTCTTCTGACGTAAGGGTGCGCATACGGAACGATGCGAGTGCGAATCGGTTTCAGAGCTATGCTGGAAACAGCATAGCAAGTTGAAATAAGGCTAGTCCGTTATCAACTTGAAAAAGTGGCACCGAGTCGGTGCTTTTT	CGCGTCGAGTAGGGTCACCTGCATCATCCTCACTCTCCATCCTGCGTACGCCATCCCCTTCGATGCGAGTGCGAATCGCCTCGTCTTGGTAGAGGTCTCAGGCACGGCAGACTGGCTCACTGGACGAAGAGTGCATCCGAGAACCAGAAACAAGGAAACCCGTTTCTTCTGACGTAAGGGTGCGCATACGGAACGATGCGAGTGCGAATCGGTTTATCAGCAGGTGCCAGCTTCACACGGCCGACTGTAG
2978	PAM_-13_DONORf_length_112_center_0_chassis_6	CATTGGCCTT	-13	112	F	0	6	CGATGCGAGTGCGAATCG	CACTCTCCATCCTGCGTACGCCATCCCCTTCGATGCGAGTGCGAATCGCCTCGTCTTGGTACATTGGCCTTGCACGGCAGACTGGCTCACTGGACGAAGAGTGCATCCGAGAACCAGAAACA	CGTATGCGCACCCTTAGCGAGAGGTTTATCATTAAGGTCAACCTCTGGATGTTGTTTCGGCATCCTGCATTGAATCTGAGTTACTGTCTGTTTTCCTCACTCTCCATCCTGCGTACGCCATCCCCTTCGATGCGAGTGCGAATCGCCTCGTCTTGGTACATTGGCCTTGCACGGCAGACTGGCTCACTGGACGAAGAGTGCATCCGAGAACCAGAAACAAGGAAACCCGTTTCTTCTGACGTAAGGGTGCGCATACGCGATGCGAGTGCGAATCGGTTTCAGAGCTATGCTGGAAACAGCATAGCAAGTTGAAATAAGGCTAGTCCGTTATCAACTTGAAAAAGTGGCACCGAGTCGGTGCTTTTT	CGCGTCGAGTAGGGTCACCTGCATCATCCTCACTCTCCATCCTGCGTACGCCATCCCCTTCGATGCGAGTGCGAATCGCCTCGTCTTGGTACATTGGCCTTGCACGGCAGACTGGCTCACTGGACGAAGAGTGCATCCGAGAACCAGAAACAAGGAAACCCGTTTCTTCTGACGTAAGGGTGCGCATACGCGATGCGAGTGCGAATCGGTTTATCAGCAGGTGCCAGCTTCACACGGCTTTGAAACACCC
2979	PAM_-13_DONORf_length_112_center_0_chassis_7	CTTGTCCTAC	-13	112	F	0	7	CGATGCGAGTGCGAATCG	CACTCTCCATCCTGCGTACGCCATCCCCTTCGATGCGAGTGCGAATCGCCTCGTCTTGGTACTTGTCCTACGCACGGCAGACTGGCTCACTGGACGAAGAGTGCATCCGAGAACCAGAAACA	TGATAAGATTCCGTATGCGCACCCTTAGCGAGAGGTTTATCATTAAGGTCAACCTCTGGATGTTGTTTCGGCATCCTGCATTGAATCTGAGTTACTGTCTGTTTTCCTCACTCTCCATCCTGCGTACGCCATCCCCTTCGATGCGAGTGCGAATCGCCTCGTCTTGGTACTTGTCCTACGCACGGCAGACTGGCTCACTGGACGAAGAGTGCATCCGAGAACCAGAAACAGGAAACCCGTTTCTTCTGACGTAAGGGTGCGCATACGGAATCTTATCACGATGCGAGTGCGAATCGGTTTCAGAGCTATGCTGGAAACAGCATAGCAAGTTGAAATAAGGCTAGTCCGTTATCAACTTGAAAAAGTGGCACCGAGTCGGTGCTTTTT	CGCGTCGAGTAGGGTCACCTGCATCATCCTCACTCTCCATCCTGCGTACGCCATCCCCTTCGATGCGAGTGCGAATCGCCTCGTCTTGGTACTTGTCCTACGCACGGCAGACTGGCTCACTGGACGAAGAGTGCATCCGAGAACCAGAAACAGGAAACCCGTTTCTTCTGACGTAAGGGTGCGCATACGGAATCTTATCACGATGCGAGTGCGAATCGGTTTATCAGCAGGTGCCAGCTTCACACGGCAA
2980	PAM_-13_DONORf_length_112_center_0_chassis_8	TCCGTATCGA	-13	112	F	0	8	CGATGCGAGTGCGAATCG	CACTCTCCATCCTGCGTACGCCATCCCCTTCGATGCGAGTGCGAATCGCCTCGTCTTGGTATCCGTATCGAGCACGGCAGACTGGCTCACTGGACGAAGAGTGCATCCGAGAACCAGAAACA	TGATAAGATTCCGTATGCGCACCCTTAGCGAGAGGTTTATCATTAAGGTCAACCTCTGGATGTTGTTTCGGCATCCTGCATTGAATCTGAGTTACTGTCTGTTTTCCTCACTCTCCATCCTGCGTACGCCATCCCCTTCGATGCGAGTGCGAATCGCCTCGTCTTGGTATCCGTATCGAGCACGGCAGACTGGCTCACTGGACGAAGAGTGCATCCGAGAACCAGAAACAAGGACCCGTTTCTTCTGACGTAAGGGTGCGCATACGGAATCTTATCACGATGCGAGTGCGAATCGGTTTCAGAGCTATGCTGGAAACAGCATAGCAAGTTGAAATAAGGCTAGTCCGTTATCAACTTGAAAAAGTGGCACCGAGTCGGTGCTTTTT	CGCGTCGAGTAGGGTCACCTGCATCATCCTCACTCTCCATCCTGCGTACGCCATCCCCTTCGATGCGAGTGCGAATCGCCTCGTCTTGGTATCCGTATCGAGCACGGCAGACTGGCTCACTGGACGAAGAGTGCATCCGAGAACCAGAAACAAGGACCCGTTTCTTCTGACGTAAGGGTGCGCATACGGAATCTTATCACGATGCGAGTGCGAATCGGTTTATCAGCAGGTGCCAGCTTCACACGGCATA
2981	PAM_-13_DONORf_length_112_center_0_chassis_9	CGGCACGTTA	-13	112	F	0	9	CGATGCGAGTGCGAATCG	CACTCTCCATCCTGCGTACGCCATCCCCTTCGATGCGAGTGCGAATCGCCTCGTCTTGGTACGGCACGTTAGCACGGCAGACTGGCTCACTGGACGAAGAGTGCATCCGAGAACCAGAAACA	TGATAAGATTCCGTATGCGCACCCTTAGCGAGAGGTTTATCATTAAGGTCAACCTCTGGATGTTGTTTCGGCATCCTGCATTGAATCTGAGTTACTGTCTGTTTTCCTCACTCTCCATCCTGCGTACGCCATCCCCTTCGATGCGAGTGCGAATCGCCTCGTCTTGGTACGGCACGTTAGCACGGCAGACTGGCTCACTGGACGAAGAGTGCATCCGAGAACCAGAAACAAGGAACCGTTTCTTCTGACGTAAGGGTGCGCATACGGAATCTTATCACGATGCGAGTGCGAATCGGTTTCAGAGCTATGCTGGAAACAGCATAGCAAGTTGAAATAAGGCTAGTCCGTTATCAACTTGAAAAAGTGGCACCGAGTCGGTGCTTTTT	CGCGTCGAGTAGGGTCACCTGCATCATCCTCACTCTCCATCCTGCGTACGCCATCCCCTTCGATGCGAGTGCGAATCGCCTCGTCTTGGTACGGCACGTTAGCACGGCAGACTGGCTCACTGGACGAAGAGTGCATCCGAGAACCAGAAACAAGGAACCGTTTCTTCTGACGTAAGGGTGCGCATACGGAATCTTATCACGATGCGAGTGCGAATCGGTTTATCAGCAGGTGCCAGCTTCACACGGCACT
2982	PAM_-13_DONORf_length_112_center_0_chassis_10	GGGTCATTGG	-13	112	F	0	10	CGATGCGAGTGCGAATCG	CACTCTCCATCCTGCGTACGCCATCCCCTTCGATGCGAGTGCGAATCGCCTCGTCTTGGTAGGGTCATTGGGCACGGCAGACTGGCTCACTGGACGAAGAGTGCATCCGAGAACCAGAAACA	TGATAAGATTCCGTATGCGCACCCTTAGCGAGAGGTTTATCATTAAGGTCAACCTCTGGATGTTGTTTCGGCATCCTGCATTGAATCTGAGTTACTGTCTGTTTTCCTCACTCTCCATCCTGCGTACGCCATCCCCTTCGATGCGAGTGCGAATCGCCTCGTCTTGGTAGGGTCATTGGGCACGGCAGACTGGCTCACTGGACGAAGAGTGCATCCGAGAACCAGAAACAAGGAAACCTGTTTCTTCTGACGTAAGGGTGCGCATACGGAATCTTATCACGATGCGAGTGCGAATCGGTTTCAGAGCTATGCTGGAAACAGCATAGCAAGTTGAAATAAGGCTAGTCCGTTATCAACTTGAAAAAGTGGCACCGAGTCGGTGCTTTTT	CGCGTCGAGTAGGGTCACCTGCATCATCCTCACTCTCCATCCTGCGTACGCCATCCCCTTCGATGCGAGTGCGAATCGCCTCGTCTTGGTAGGGTCATTGGGCACGGCAGACTGGCTCACTGGACGAAGAGTGCATCCGAGAACCAGAAACAAGGAAACCTGTTTCTTCTGACGTAAGGGTGCGCATACGGAATCTTATCACGATGCGAGTGCGAATCGGTTTATCAGCAGGTGCCAGCTTCACACGGCA
2983	PAM_-13_DONORf_length_112_center_0_chassis_11	AGCGTGATGG	-13	112	F	0	11	CGATGCGAGTGCGAATCG	CACTCTCCATCCTGCGTACGCCATCCCCTTCGATGCGAGTGCGAATCGCCTCGTCTTGGTAAGCGTGATGGGCACGGCAGACTGGCTCACTGGACGAAGAGTGCATCCGAGAACCAGAAACA	TGATAAGATTCCGTATGCGCACCCTTAGCGAGAGGTTTATCATTAAGGTCAACCTCTGGATGTTGTTTCGGCATCCTGCATTGAATCTGAGTTACTGTCTGTTTTCCTCACTCTCCATCCTGCGTACGCCATCCCCTTCGATGCGAGTGCGAATCGCCTCGTCTTGGTAAGCGTGATGGGCACGGCAGACTGGCTCACTGGACGAAGAGTGCATCCGAGAACCAGAAACAAGGAAACCCGTATCTTCTGACGTAAGGGTGCGCATACGGAATCTTATCACGATGCGAGTGCGAATCGGTTTCAGAGCTATGCTGGAAACAGCATAGCAAGTTGAAATAAGGCTAGTCCGTTATCAACTTGAAAAAGTGGCACCGAGTCGGTGCTTTTT	CGCGTCGAGTAGGGTCACCTGCATCATCCTCACTCTCCATCCTGCGTACGCCATCCCCTTCGATGCGAGTGCGAATCGCCTCGTCTTGGTAAGCGTGATGGGCACGGCAGACTGGCTCACTGGACGAAGAGTGCATCCGAGAACCAGAAACAAGGAAACCCGTATCTTCTGACGTAAGGGTGCGCATACGGAATCTTATCACGATGCGAGTGCGAATCGGTTTATCAGCAGGTGCCAGCTTCACACGGCT
2984	PAM_-13_DONORf_length_112_center_0_chassis_12	CGGAGGTCTT	-13	112	F	0	12	CGATGCGAGTGCGAATCG	CACTCTCCATCCTGCGTACGCCATCCCCTTCGATGCGAGTGCGAATCGCCTCGTCTTGGTACGGAGGTCTTGCACGGCAGACTGGCTCACTGGACGAAGAGTGCATCCGAGAACCAGAAACA	TGATAAGATTCCGTATGCGCACCCTTAGCGAGAGGTTTATCATTAAGGTCAACCTCTGGATGTTGTTTCGGCATCCTGCATTGAATCTGAGTTACTGTCTGTTTTCCTCACTCTCCATCCTGCGTACGCCATCCCCTTCGATGCGAGTGCGAATCGCCTCGTCTTGGTACGGAGGTCTTGCACGGCAGACTGGCTCACTGGACGAAGAGTGCATCCGAGAACCAGAAACATATCATGTAATACTCTACGGCGTAAGGGTGCGCATACGGAATCTTATCACGATGCGAGTGCGAATCGGTTTCAGAGCTATGCTGGAAACAGCATAGCAAGTTGAAATAAGGCTAGTCCGTTATCAACTTGAAAAAGTGGCACCGAGTCGGTGCTTTTT	CGCGTCGAGTAGGGTCACCTGCATCATCCTCACTCTCCATCCTGCGTACGCCATCCCCTTCGATGCGAGTGCGAATCGCCTCGTCTTGGTACGGAGGTCTTGCACGGCAGACTGGCTCACTGGACGAAGAGTGCATCCGAGAACCAGAAACATATCATGTAATACTCTACGGCGTAAGGGTGCGCATACGGAATCTTATCACGATGCGAGTGCGAATCGGTTTATCAGCAGGTGCCAGCTTCACACGGCT
2985	PAM_-13_DONORf_length_112_center_0_chassis_13	GTAGTCCTCA	-13	112	F	0	13	CGATGCGAGTGCGAATCG	CACTCTCCATCCTGCGTACGCCATCCCCTTCGATGCGAGTGCGAATCGCCTCGTCTTGGTAGTAGTCCTCAGCACGGCAGACTGGCTCACTGGACGAAGAGTGCATCCGAGAACCAGAAACA	TGATAAGATTCCGTATGCGCACCCTTAGCGAGAGGTTTATCATTAAGGTCAACCTCTGGATGTTGTTTCGGCATCCTGCATTGAATCTGAGTTACTGTCTGTTTTCCTCACTCTCCATCCTGCGTACGCCATCCCCTTCGATGCGAGTGCGAATCGCCTCGTCTTGGTAGTAGTCCTCAGCACGGCAGACTGGCTCACTGGACGAAGAGTGCATCCGAGAACCAGAAACAATATCGGCGTAATTTCGGTTCGTAAGGGTGCGCATACGGAATCTTATCACGATGCGAGTGCGAATCGGTTTCAGAGCTATGCTGGAAACAGCATAGCAAGTTGAAATAAGGCTAGTCCGTTATCAACTTGAAAAAGTGGCACCGAGTCGGTGCTTTTT	CGCGTCGAGTAGGGTCACCTGCATCATCCTCACTCTCCATCCTGCGTACGCCATCCCCTTCGATGCGAGTGCGAATCGCCTCGTCTTGGTAGTAGTCCTCAGCACGGCAGACTGGCTCACTGGACGAAGAGTGCATCCGAGAACCAGAAACAATATCGGCGTAATTTCGGTTCGTAAGGGTGCGCATACGGAATCTTATCACGATGCGAGTGCGAATCGGTTTATCAGCAGGTGCCAGCTTCACACGGCC
2986	PAM_-13_DONORf_length_112_center_0_chassis_14	CGCATCACAT	-13	112	F	0	14	CGATGCGAGTGCGAATCG	CACTCTCCATCCTGCGTACGCCATCCCCTTCGATGCGAGTGCGAATCGCCTCGTCTTGGTACGCATCACATGCACGGCAGACTGGCTCACTGGACGAAGAGTGCATCCGAGAACCAGAAACA	TGATAAGATTCCGTATGCGCACCCTTAGCGAGAGGTTTATCATTAAGGTCAACCTCTGGATGTTGTTTCGGCATCCTGCATTGAATCTGAGTTACTGTCTGTTTTCCTCACTCTCCATCCTGCGTACGCCATCCCCTTCGATGCGAGTGCGAATCGCCTCGTCTTGGTACGCATCACATGCACGGCAGACTGGCTCACTGGACGAAGAGTGCATCCGAGAACCAGAAACAATCTATCGTGATATTCAGATCGTAAGGGTGCGCATACGGAATCTTATCACGATGCGAGTGCGAATCGGTTTCAGAGCTATGCTGGAAACAGCATAGCAAGTTGAAATAAGGCTAGTCCGTTATCAACTTGAAAAAGTGGCACCGAGTCGGTGCTTTTT	CGCGTCGAGTAGGGTCACCTGCATCATCCTCACTCTCCATCCTGCGTACGCCATCCCCTTCGATGCGAGTGCGAATCGCCTCGTCTTGGTACGCATCACATGCACGGCAGACTGGCTCACTGGACGAAGAGTGCATCCGAGAACCAGAAACAATCTATCGTGATATTCAGATCGTAAGGGTGCGCATACGGAATCTTATCACGATGCGAGTGCGAATCGGTTTATCAGCAGGTGCCAGCTTCACACGGCT
2987	PAM_-13_DONORf_length_112_center_0_chassis_15	GCCCAACTAG	-13	112	F	0	15	CGATGCGAGTGCGAATCG	CACTCTCCATCCTGCGTACGCCATCCCCTTCGATGCGAGTGCGAATCGCCTCGTCTTGGTAGCCCAACTAGGCACGGCAGACTGGCTCACTGGACGAAGAGTGCATCCGAGAACCAGAAACA	TGATAAGATTCCGTATGCGCACCCTTAGCGAGAGGTTTATCATTAAGGTCAACCTCTGGATGTTGTTTCGGCATCCTGCATTGAATCTGAGTTACTGTCTGTTTTCCTCACTCTCCATCCTGCGTACGCCATCCCCTTCGATGCGAGTGCGAATCGCCTCGTCTTGGTAGCCCAACTAGGCACGGCAGACTGGCTCACTGGACGAAGAGTGCATCCGAGAACCAGAAACAATATGGACACGGTGAGCACTCGTAAGGGTGCGCATACGGAATCTTATCACGATGCGAGTGCGAATCGGTTTCAGAGCTATGCTGGAAACAGCATAGCAAGTTGAAATAAGGCTAGTCCGTTATCAACTTGAAAAAGTGGCACCGAGTCGGTGCTTTTT	CGCGTCGAGTAGGGTCACCTGCATCATCCTCACTCTCCATCCTGCGTACGCCATCCCCTTCGATGCGAGTGCGAATCGCCTCGTCTTGGTAGCCCAACTAGGCACGGCAGACTGGCTCACTGGACGAAGAGTGCATCCGAGAACCAGAAACAATATGGACACGGTGAGCACTCGTAAGGGTGCGCATACGGAATCTTATCACGATGCGAGTGCGAATCGGTTTATCAGCAGGTGCCAGCTTCACACGGCG
2988	PAM_-13_DONORf_length_112_center_0_chassis_16	ATGCTCCTTC	-13	112	F	0	16	CGATGCGAGTGCGAATCG	CACTCTCCATCCTGCGTACGCCATCCCCTTCGATGCGAGTGCGAATCGCCTCGTCTTGGTAATGCTCCTTCGCACGGCAGACTGGCTCACTGGACGAAGAGTGCATCCGAGAACCAGAAACA	TGATAAGATTCCGTATGCGCACCCTTAGCGAGAGGTTTATCATTAAGGTCAACCTCTGGATGTTGTTTCGGCATCCTGCATTGAATCTGAGTTACTGTCTGTTTTCCTCACTCTCCATCCTGCGTACGCCATCCCCTTCGATGCGAGTGCGAATCGCCTCGTCTTGGTAATGCTCCTTCGCACGGCAGACTGGCTCACTGGACGAAGAGTGCATCCGAGAACCAGAAACAATCATTTACGGTACGATCAGCGTAAGGGTGCGCATACGGAATCTTATCACGATGCGAGTGCGAATCGGTTTCAGAGCTATGCTGGAAACAGCATAGCAAGTTGAAATAAGGCTAGTCCGTTATCAACTTGAAAAAGTGGCACCGAGTCGGTGCTTTTT	CGCGTCGAGTAGGGTCACCTGCATCATCCTCACTCTCCATCCTGCGTACGCCATCCCCTTCGATGCGAGTGCGAATCGCCTCGTCTTGGTAATGCTCCTTCGCACGGCAGACTGGCTCACTGGACGAAGAGTGCATCCGAGAACCAGAAACAATCATTTACGGTACGATCAGCGTAAGGGTGCGCATACGGAATCTTATCACGATGCGAGTGCGAATCGGTTTATCAGCAGGTGCCAGCTTCACACGGCT
2989	PAM_-13_DONORf_length_112_center_0_chassis_17	TGATTGCGTC	-13	112	F	0	17	CGATGCGAGTGCGAATCG	CACTCTCCATCCTGCGTACGCCATCCCCTTCGATGCGAGTGCGAATCGCCTCGTCTTGGTATGATTGCGTCGCACGGCAGACTGGCTCACTGGACGAAGAGTGCATCCGAGAACCAGAAACA	TGATAAGATTCCGTATGCGCACCCTTAGCGAGAGGTTTATCATTAAGGTCAACCTCTGGATGTTGTTTCGGCATCCTGCATTGAATCTGAGTTACTGTCTGTTTTCCTCACTCTCCATCCTGCGTACGCCATCCCCTTCGATGCGAGTGCGAATCGCCTCGTCTTGGTATGATTGCGTCGCACGGCAGACTGGCTCACTGGACGAAGAGTGCATCCGAGAACCAGAAACAAGGAAATCCAACATTCACTGCGTAAGGGTGCGCATACGGAATCTTATCACGATGCGAGTGCGAATCGGTTTCAGAGCTATGCTGGAAACAGCATAGCAAGTTGAAATAAGGCTAGTCCGTTATCAACTTGAAAAAGTGGCACCGAGTCGGTGCTTTTT	CGCGTCGAGTAGGGTCACCTGCATCATCCTCACTCTCCATCCTGCGTACGCCATCCCCTTCGATGCGAGTGCGAATCGCCTCGTCTTGGTATGATTGCGTCGCACGGCAGACTGGCTCACTGGACGAAGAGTGCATCCGAGAACCAGAAACAAGGAAATCCAACATTCACTGCGTAAGGGTGCGCATACGGAATCTTATCACGATGCGAGTGCGAATCGGTTTATCAGCAGGTGCCAGCTTCACACGGCC
2990	PAM_-13_DONORf_length_112_center_0_chassis_18	AAGTCCTACC	-13	112	F	0	18	CGATGCGAGTGCGAATCG	CACTCTCCATCCTGCGTACGCCATCCCCTTCGATGCGAGTGCGAATCGCCTCGTCTTGGTAAAGTCCTACCGCACGGCAGACTGGCTCACTGGACGAAGAGTGCATCCGAGAACCAGAAACA	TGATAAGATTCCGTATGCGCACCCTTAGCGAGAGGTTTATCATTAAGGTCAACCTCTGGATGTTGTTTCGGCATCCTGCATTGAATCTGAGTTACTGTCTGTTTTCCTCACTCTCCATCCTGCGTACGCCATCCCCTTCGATGCGAGTGCGAATCGCCTCGTCTTGGTAAAGTCCTACCGCACGGCAGACTGGCTCACTGGACGAAGAGTGCATCCGAGAACCAGAAACAGGATCACTCACTGTATACCGCGTAAGGGTGCGCATACGGAATCTTATCACGATGCGAGTGCGAATCGGTTTCAGAGCTATGCTGGAAACAGCATAGCAAGTTGAAATAAGGCTAGTCCGTTATCAACTTGAAAAAGTGGCACCGAGTCGGTGCTTTTT	CGCGTCGAGTAGGGTCACCTGCATCATCCTCACTCTCCATCCTGCGTACGCCATCCCCTTCGATGCGAGTGCGAATCGCCTCGTCTTGGTAAAGTCCTACCGCACGGCAGACTGGCTCACTGGACGAAGAGTGCATCCGAGAACCAGAAACAGGATCACTCACTGTATACCGCGTAAGGGTGCGCATACGGAATCTTATCACGATGCGAGTGCGAATCGGTTTATCAGCAGGTGCCAGCTTCACACGGCC
2991	PAM_-13_DONORf_length_112_center_0_chassis_19	ACACTTTCCC	-13	112	F	0	19	CGATGCGAGTGCGAATCG	CACTCTCCATCCTGCGTACGCCATCCCCTTCGATGCGAGTGCGAATCGCCTCGTCTTGGTAACACTTTCCCGCACGGCAGACTGGCTCACTGGACGAAGAGTGCATCCGAGAACCAGAAACA	TGATAAGATTCCGTATGCGCACCCTTAGCGAGAGGTTTATCATTAAGGTCAACCTCTGGATGTTGTTTCGGCATCCTGCATTGAATCTGAGTTACTGTCTGTTTTCCTCACTCTCCATCCTGCGTACGCCATCCCCTTCGATGCGAGTGCGAATCGCCTCGTCTTGGTAACACTTTCCCGCACGGCAGACTGGCTCACTGGACGAAGAGTGCATCCGAGAACCAGAAACAAGGAAACTGTAAATAAACCGCGTAAGGGTGCGCATACGGAATCTTATCACGATGCGAGTGCGAATCGGTTTCAGAGCTATGCTGGAAACAGCATAGCAAGTTGAAATAAGGCTAGTCCGTTATCAACTTGAAAAAGTGGCACCGAGTCGGTGCTTTTT	CGCGTCGAGTAGGGTCACCTGCATCATCCTCACTCTCCATCCTGCGTACGCCATCCCCTTCGATGCGAGTGCGAATCGCCTCGTCTTGGTAACACTTTCCCGCACGGCAGACTGGCTCACTGGACGAAGAGTGCATCCGAGAACCAGAAACAAGGAAACTGTAAATAAACCGCGTAAGGGTGCGCATACGGAATCTTATCACGATGCGAGTGCGAATCGGTTTATCAGCAGGTGCCAGCTTCACACGGCG
2992	PAM_-13_DONORf_length_112_center_0_chassis_20	GTGGCAAGCT	-13	112	F	0	20	CGATGCGAGTGCGAATCG	CACTCTCCATCCTGCGTACGCCATCCCCTTCGATGCGAGTGCGAATCGCCTCGTCTTGGTAGTGGCAAGCTGCACGGCAGACTGGCTCACTGGACGAAGAGTGCATCCGAGAACCAGAAACA	TGATAAGATTCCGTATGCGCACCCTTAGCGAGAGGTTTATCATTAAGGTCAACCTCTGGATGTTGTTTCGGCATCCTGCATTGAATCTGAGTTACTGTCTGTTTTCCTCACTCTCCATCCTGCGTACGCCATCCCCTTCGATGCGAGTGCGAATCGCCTCGTCTTGGTAGTGGCAAGCTGCACGGCAGACTGGCTCACTGGACGAAGAGTGCATCCGAGAACCAGAAACAGCGGGCGGTGTAACGTTCCACGTAAGGGTGCGCATACGGAATCTTATCACGATGCGAGTGCGAATCGGTTTCAGAGCTATGCTGGAAACAGCATAGCAAGTTGAAATAAGGCTAGTCCGTTATCAACTTGAAAAAGTGGCACCGAGTCGGTGCTTTTT	CGCGTCGAGTAGGGTCACCTGCATCATCCTCACTCTCCATCCTGCGTACGCCATCCCCTTCGATGCGAGTGCGAATCGCCTCGTCTTGGTAGTGGCAAGCTGCACGGCAGACTGGCTCACTGGACGAAGAGTGCATCCGAGAACCAGAAACAGCGGGCGGTGTAACGTTCCACGTAAGGGTGCGCATACGGAATCTTATCACGATGCGAGTGCGAATCGGTTTATCAGCAGGTGCCAGCTTCACACGGCA
2993	PAM_-13_DONORf_length_112_center_0_chassis_21	AACGGATGTG	-13	112	F	0	21	CGATGCGAGTGCGAATCG	CACTCTCCATCCTGCGTACGCCATCCCCTTCGATGCGAGTGCGAATCGCCTCGTCTTGGTAAACGGATGTGGCACGGCAGACTGGCTCACTGGACGAAGAGTGCATCCGAGAACCAGAAACA	TGATAAGATTCCGTATGCGCACCCTTAGCGAGAGGTTTATCATTAAGGTCAACCTCTGGATGTTGTTTCGGCATCCTGCATTGAATCTGAGTTACTGTCTGTTTTCCTCACTCTCCATCCTGCGTACGCCATCCCCTTCGATGCGAGTGCGAATCGCCTCGTCTTGGTAAACGGATGTGGCACGGCAGACTGGCTCACTGGACGAAGAGTGCATCCGAGAACCAGAAACAAGGAAACTGTAGATAACCCGCGTAAGGGTGCGCATACGGAATCTTATCACGATGCGAGTGCGAATCGGTTTCAGAGCTATGCTGGAAACAGCATAGCAAGTTGAAATAAGGCTAGTCCGTTATCAACTTGAAAAAGTGGCACCGAGTCGGTGCTTTTT	CGCGTCGAGTAGGGTCACCTGCATCATCCTCACTCTCCATCCTGCGTACGCCATCCCCTTCGATGCGAGTGCGAATCGCCTCGTCTTGGTAAACGGATGTGGCACGGCAGACTGGCTCACTGGACGAAGAGTGCATCCGAGAACCAGAAACAAGGAAACTGTAGATAACCCGCGTAAGGGTGCGCATACGGAATCTTATCACGATGCGAGTGCGAATCGGTTTATCAGCAGGTGCCAGCTTCACACGGCA
2994	PAM_-13_DONORf_length_112_center_19_chassis_1	GTTAGGCCAT	-13	112	F	19	1	CGATGCGAGTGCGAATCG	GCCATCCCCTTCGATGCGAGTGCGAATCGCCTCGTCTTGGTAGTTAGGCCATGCACGGCAGACTGGCTCACTGGACGAAGAGTGCATCCGAGAACCAGAAACAAGCAACGTTCCAGTGAGTT	TGCGCACCCTTAGCGAGAGGTTTATCATTAAGGTCAACCTCTGGATGTTGTTTCGGCATCCTGCATTGAATCTGAGTTACTGTCTGTTTTCCTGCCATCCCCTTCGATGCGAGTGCGAATCGCCTCGTCTTGGTAGTTAGGCCATGCACGGCAGACTGGCTCACTGGACGAAGAGTGCATCCGAGAACCAGAAACAAGCAACGTTCCAGTGAGTTAGGAAACCCGTTTTTTCTGACGTAAGGGTGCGCACGATGCGAGTGCGAATCGGTTTCAGAGCTATGCTGGAAACAGCATAGCAAGTTGAAATAAGGCTAGTCCGTTATCAACTTGAAAAAGTGGCACCGAGTCGGTGCTTTTT	CGCGTCGAGTAGGGTCACCTGCATCATCCTGCCATCCCCTTCGATGCGAGTGCGAATCGCCTCGTCTTGGTAGTTAGGCCATGCACGGCAGACTGGCTCACTGGACGAAGAGTGCATCCGAGAACCAGAAACAAGCAACGTTCCAGTGAGTTAGGAAACCCGTTTTTTCTGACGTAAGGGTGCGCACGATGCGAGTGCGAATCGGTTTATCAGCAGGTGCCAGCTTCACACGGCAATTCCCACATTCAAA
2995	PAM_-13_DONORf_length_112_center_19_chassis_2	CGGTTATGTG	-13	112	F	19	2	CGATGCGAGTGCGAATCG	GCCATCCCCTTCGATGCGAGTGCGAATCGCCTCGTCTTGGTACGGTTATGTGGCACGGCAGACTGGCTCACTGGACGAAGAGTGCATCCGAGAACCAGAAACAAGCAACGTTCCAGTGAGTT	TGCGCACCCTTAGCGAGAGGTTTATCATTAAGGTCAACCTCTGGATGTTGTTTCGGCATCCTGCATTGAATCTGAGTTACTGTCTGTTTTCCTGCCATCCCCTTCGATGCGAGTGCGAATCGCCTCGTCTTGGTACGGTTATGTGGCACGGCAGACTGGCTCACTGGACGAAGAGTGCATCCGAGAACCAGAAACAAGCAACGTTCCAGTGAGTTAGGAAACCCGTTTCTTCTGACGTAAGGGTGCGCACGATGCGAGTGCGAATCGGTTTCAGAGCTATGCTGGAAACAGCATAGCAAGTTGAAATAAGGCTAGTCCGTTATCAACTTGAAAAAGTGGCACCGAGTCGGTGCTTTTT	CGCGTCGAGTAGGGTCACCTGCATCATCCTGCCATCCCCTTCGATGCGAGTGCGAATCGCCTCGTCTTGGTACGGTTATGTGGCACGGCAGACTGGCTCACTGGACGAAGAGTGCATCCGAGAACCAGAAACAAGCAACGTTCCAGTGAGTTAGGAAACCCGTTTCTTCTGACGTAAGGGTGCGCACGATGCGAGTGCGAATCGGTTTATCAGCAGGTGCCAGCTTCACACGGCGCCGCTCGAACTCAGC
2996	PAM_-13_DONORf_length_112_center_19_chassis_3	CGGAATGCCA	-13	112	F	19	3	CGATGCGAGTGCGAATCG	GCCATCCCCTTCGATGCGAGTGCGAATCGCCTCGTCTTGGTACGGAATGCCAGCACGGCAGACTGGCTCACTGGACGAAGAGTGCATCCGAGAACCAGAAACAAGCAACGTTCCAGTGAGTT	TGATAAGATTCCGTATGCGCACCCTTAGCGAGAGGTTTATCATTAAGGTCAACCTCTGGATGTTGTTTCGGCATCCTGCATTGAATCTGAGTTACTGTCTGTTTTCCTGCCATCCCCTTCGATGCGAGTGCGAATCGCCTCGTCTTGGTACGGAATGCCAGCACGGCAGACTGGCTCACTGGACGAAGAGTGCATCCGAGAACCAGAAACAAGCAACGTTCCAGTGAGTTAGGAAACCCGTTTCTTCTGACGTAAGGGTGCGCATACGGAATCTTATCACGATGCGAGTGCGAATCGGTTTCAGAGCTATGCTGGAAACAGCATAGCAAGTTGAAATAAGGCTAGTCCGTTATCAACTTGAAAAAGTGGCACCGAGTCGGTGCTTTTT	CGCGTCGAGTAGGGTCACCTGCATCATCCTGCCATCCCCTTCGATGCGAGTGCGAATCGCCTCGTCTTGGTACGGAATGCCAGCACGGCAGACTGGCTCACTGGACGAAGAGTGCATCCGAGAACCAGAAACAAGCAACGTTCCAGTGAGTTAGGAAACCCGTTTCTTCTGACGTAAGGGTGCGCATACGGAATCTTATCACGATGCGAGTGCGAATCGGTTTATCAGCAGGTGCCAGCTTCACACGGCT
2997	PAM_-13_DONORf_length_112_center_19_chassis_4	GAACGTTACG	-13	112	F	19	4	CGATGCGAGTGCGAATCG	GCCATCCCCTTCGATGCGAGTGCGAATCGCCTCGTCTTGGTAGAACGTTACGGCACGGCAGACTGGCTCACTGGACGAAGAGTGCATCCGAGAACCAGAAACAAGCAACGTTCCAGTGAGTT	AAGATTCCGTATGCGCACCCTTAGCGAGAGGTTTATCATTAAGGTCAACCTCTGGATGTTGTTTCGGCATCCTGCATTGAATCTGAGTTACTGTCTGTTTTCCTGCCATCCCCTTCGATGCGAGTGCGAATCGCCTCGTCTTGGTAGAACGTTACGGCACGGCAGACTGGCTCACTGGACGAAGAGTGCATCCGAGAACCAGAAACAAGCAACGTTCCAGTGAGTTAGGAAACCCGTTTCTTCTGACGTAAGGGTGCGCATACGGAATCTTCGATGCGAGTGCGAATCGGTTTCAGAGCTATGCTGGAAACAGCATAGCAAGTTGAAATAAGGCTAGTCCGTTATCAACTTGAAAAAGTGGCACCGAGTCGGTGCTTTTT	CGCGTCGAGTAGGGTCACCTGCATCATCCTGCCATCCCCTTCGATGCGAGTGCGAATCGCCTCGTCTTGGTAGAACGTTACGGCACGGCAGACTGGCTCACTGGACGAAGAGTGCATCCGAGAACCAGAAACAAGCAACGTTCCAGTGAGTTAGGAAACCCGTTTCTTCTGACGTAAGGGTGCGCATACGGAATCTTCGATGCGAGTGCGAATCGGTTTATCAGCAGGTGCCAGCTTCACACGGCAGTCC
2998	PAM_-13_DONORf_length_112_center_19_chassis_5	AACACTGCAC	-13	112	F	19	5	CGATGCGAGTGCGAATCG	GCCATCCCCTTCGATGCGAGTGCGAATCGCCTCGTCTTGGTAAACACTGCACGCACGGCAGACTGGCTCACTGGACGAAGAGTGCATCCGAGAACCAGAAACAAGCAACGTTCCAGTGAGTT	TTCCGTATGCGCACCCTTAGCGAGAGGTTTATCATTAAGGTCAACCTCTGGATGTTGTTTCGGCATCCTGCATTGAATCTGAGTTACTGTCTGTTTTCCTGCCATCCCCTTCGATGCGAGTGCGAATCGCCTCGTCTTGGTAAACACTGCACGCACGGCAGACTGGCTCACTGGACGAAGAGTGCATCCGAGAACCAGAAACAAGCAACGTTCCAGTGAGTTAGGAAACCCGTTTCTTCTGACGTAAGGGTGCGCATACGGAACGATGCGAGTGCGAATCGGTTTCAGAGCTATGCTGGAAACAGCATAGCAAGTTGAAATAAGGCTAGTCCGTTATCAACTTGAAAAAGTGGCACCGAGTCGGTGCTTTTT	CGCGTCGAGTAGGGTCACCTGCATCATCCTGCCATCCCCTTCGATGCGAGTGCGAATCGCCTCGTCTTGGTAAACACTGCACGCACGGCAGACTGGCTCACTGGACGAAGAGTGCATCCGAGAACCAGAAACAAGCAACGTTCCAGTGAGTTAGGAAACCCGTTTCTTCTGACGTAAGGGTGCGCATACGGAACGATGCGAGTGCGAATCGGTTTATCAGCAGGTGCCAGCTTCACACGGCCGCCCATTT
2999	PAM_-13_DONORf_length_112_center_19_chassis_6	TAGTGATCGG	-13	112	F	19	6	CGATGCGAGTGCGAATCG	GCCATCCCCTTCGATGCGAGTGCGAATCGCCTCGTCTTGGTATAGTGATCGGGCACGGCAGACTGGCTCACTGGACGAAGAGTGCATCCGAGAACCAGAAACAAGCAACGTTCCAGTGAGTT	CGTATGCGCACCCTTAGCGAGAGGTTTATCATTAAGGTCAACCTCTGGATGTTGTTTCGGCATCCTGCATTGAATCTGAGTTACTGTCTGTTTTCCTGCCATCCCCTTCGATGCGAGTGCGAATCGCCTCGTCTTGGTATAGTGATCGGGCACGGCAGACTGGCTCACTGGACGAAGAGTGCATCCGAGAACCAGAAACAAGCAACGTTCCAGTGAGTTAGGAAACCCGTTTCTTCTGACGTAAGGGTGCGCATACGCGATGCGAGTGCGAATCGGTTTCAGAGCTATGCTGGAAACAGCATAGCAAGTTGAAATAAGGCTAGTCCGTTATCAACTTGAAAAAGTGGCACCGAGTCGGTGCTTTTT	CGCGTCGAGTAGGGTCACCTGCATCATCCTGCCATCCCCTTCGATGCGAGTGCGAATCGCCTCGTCTTGGTATAGTGATCGGGCACGGCAGACTGGCTCACTGGACGAAGAGTGCATCCGAGAACCAGAAACAAGCAACGTTCCAGTGAGTTAGGAAACCCGTTTCTTCTGACGTAAGGGTGCGCATACGCGATGCGAGTGCGAATCGGTTTATCAGCAGGTGCCAGCTTCACACGGCCGCTGACTAATC
3000	PAM_-13_DONORf_length_112_center_19_chassis_7	GGATGTCTGT	-13	112	F	19	7	CGATGCGAGTGCGAATCG	GCCATCCCCTTCGATGCGAGTGCGAATCGCCTCGTCTTGGTAGGATGTCTGTGCACGGCAGACTGGCTCACTGGACGAAGAGTGCATCCGAGAACCAGAAACAAGCAACGTTCCAGTGAGTT	TGATAAGATTCCGTATGCGCACCCTTAGCGAGAGGTTTATCATTAAGGTCAACCTCTGGATGTTGTTTCGGCATCCTGCATTGAATCTGAGTTACTGTCTGTTTTCCTGCCATCCCCTTCGATGCGAGTGCGAATCGCCTCGTCTTGGTAGGATGTCTGTGCACGGCAGACTGGCTCACTGGACGAAGAGTGCATCCGAGAACCAGAAACAAGCAACGTTCCAGTGAGTTGGAAACCCGTTTCTTCTGACGTAAGGGTGCGCATACGGAATCTTATCACGATGCGAGTGCGAATCGGTTTCAGAGCTATGCTGGAAACAGCATAGCAAGTTGAAATAAGGCTAGTCCGTTATCAACTTGAAAAAGTGGCACCGAGTCGGTGCTTTTT	CGCGTCGAGTAGGGTCACCTGCATCATCCTGCCATCCCCTTCGATGCGAGTGCGAATCGCCTCGTCTTGGTAGGATGTCTGTGCACGGCAGACTGGCTCACTGGACGAAGAGTGCATCCGAGAACCAGAAACAAGCAACGTTCCAGTGAGTTGGAAACCCGTTTCTTCTGACGTAAGGGTGCGCATACGGAATCTTATCACGATGCGAGTGCGAATCGGTTTATCAGCAGGTGCCAGCTTCACACGGCTC
3001	PAM_-13_DONORf_length_112_center_19_chassis_8	CACGCTCAGA	-13	112	F	19	8	CGATGCGAGTGCGAATCG	GCCATCCCCTTCGATGCGAGTGCGAATCGCCTCGTCTTGGTACACGCTCAGAGCACGGCAGACTGGCTCACTGGACGAAGAGTGCATCCGAGAACCAGAAACAAGCAACGTTCCAGTGAGTT	TGATAAGATTCCGTATGCGCACCCTTAGCGAGAGGTTTATCATTAAGGTCAACCTCTGGATGTTGTTTCGGCATCCTGCATTGAATCTGAGTTACTGTCTGTTTTCCTGCCATCCCCTTCGATGCGAGTGCGAATCGCCTCGTCTTGGTACACGCTCAGAGCACGGCAGACTGGCTCACTGGACGAAGAGTGCATCCGAGAACCAGAAACAAGCAACGTTCCAGTGAGTTAGGACCCGTTTCTTCTGACGTAAGGGTGCGCATACGGAATCTTATCACGATGCGAGTGCGAATCGGTTTCAGAGCTATGCTGGAAACAGCATAGCAAGTTGAAATAAGGCTAGTCCGTTATCAACTTGAAAAAGTGGCACCGAGTCGGTGCTTTTT	CGCGTCGAGTAGGGTCACCTGCATCATCCTGCCATCCCCTTCGATGCGAGTGCGAATCGCCTCGTCTTGGTACACGCTCAGAGCACGGCAGACTGGCTCACTGGACGAAGAGTGCATCCGAGAACCAGAAACAAGCAACGTTCCAGTGAGTTAGGACCCGTTTCTTCTGACGTAAGGGTGCGCATACGGAATCTTATCACGATGCGAGTGCGAATCGGTTTATCAGCAGGTGCCAGCTTCACACGGCTAG
3002	PAM_-13_DONORf_length_112_center_19_chassis_9	AGTACCTAGC	-13	112	F	19	9	CGATGCGAGTGCGAATCG	GCCATCCCCTTCGATGCGAGTGCGAATCGCCTCGTCTTGGTAAGTACCTAGCGCACGGCAGACTGGCTCACTGGACGAAGAGTGCATCCGAGAACCAGAAACAAGCAACGTTCCAGTGAGTT	TGATAAGATTCCGTATGCGCACCCTTAGCGAGAGGTTTATCATTAAGGTCAACCTCTGGATGTTGTTTCGGCATCCTGCATTGAATCTGAGTTACTGTCTGTTTTCCTGCCATCCCCTTCGATGCGAGTGCGAATCGCCTCGTCTTGGTAAGTACCTAGCGCACGGCAGACTGGCTCACTGGACGAAGAGTGCATCCGAGAACCAGAAACAAGCAACGTTCCAGTGAGTTAGGAACCGTTTCTTCTGACGTAAGGGTGCGCATACGGAATCTTATCACGATGCGAGTGCGAATCGGTTTCAGAGCTATGCTGGAAACAGCATAGCAAGTTGAAATAAGGCTAGTCCGTTATCAACTTGAAAAAGTGGCACCGAGTCGGTGCTTTTT	CGCGTCGAGTAGGGTCACCTGCATCATCCTGCCATCCCCTTCGATGCGAGTGCGAATCGCCTCGTCTTGGTAAGTACCTAGCGCACGGCAGACTGGCTCACTGGACGAAGAGTGCATCCGAGAACCAGAAACAAGCAACGTTCCAGTGAGTTAGGAACCGTTTCTTCTGACGTAAGGGTGCGCATACGGAATCTTATCACGATGCGAGTGCGAATCGGTTTATCAGCAGGTGCCAGCTTCACACGGCGGG
3003	PAM_-13_DONORf_length_112_center_19_chassis_10	CAGCTGCGTT	-13	112	F	19	10	CGATGCGAGTGCGAATCG	GCCATCCCCTTCGATGCGAGTGCGAATCGCCTCGTCTTGGTACAGCTGCGTTGCACGGCAGACTGGCTCACTGGACGAAGAGTGCATCCGAGAACCAGAAACAAGCAACGTTCCAGTGAGTT	TGATAAGATTCCGTATGCGCACCCTTAGCGAGAGGTTTATCATTAAGGTCAACCTCTGGATGTTGTTTCGGCATCCTGCATTGAATCTGAGTTACTGTCTGTTTTCCTGCCATCCCCTTCGATGCGAGTGCGAATCGCCTCGTCTTGGTACAGCTGCGTTGCACGGCAGACTGGCTCACTGGACGAAGAGTGCATCCGAGAACCAGAAACAAGCAACGTTCCAGTGAGTTAGGAAACCTGTTTCTTCTGACGTAAGGGTGCGCATACGGAATCTTATCACGATGCGAGTGCGAATCGGTTTCAGAGCTATGCTGGAAACAGCATAGCAAGTTGAAATAAGGCTAGTCCGTTATCAACTTGAAAAAGTGGCACCGAGTCGGTGCTTTTT	CGCGTCGAGTAGGGTCACCTGCATCATCCTGCCATCCCCTTCGATGCGAGTGCGAATCGCCTCGTCTTGGTACAGCTGCGTTGCACGGCAGACTGGCTCACTGGACGAAGAGTGCATCCGAGAACCAGAAACAAGCAACGTTCCAGTGAGTTAGGAAACCTGTTTCTTCTGACGTAAGGGTGCGCATACGGAATCTTATCACGATGCGAGTGCGAATCGGTTTATCAGCAGGTGCCAGCTTCACACGGCT
3004	PAM_-13_DONORf_length_112_center_19_chassis_11	CCAGTCCAAT	-13	112	F	19	11	CGATGCGAGTGCGAATCG	GCCATCCCCTTCGATGCGAGTGCGAATCGCCTCGTCTTGGTACCAGTCCAATGCACGGCAGACTGGCTCACTGGACGAAGAGTGCATCCGAGAACCAGAAACAAGCAACGTTCCAGTGAGTT	TGATAAGATTCCGTATGCGCACCCTTAGCGAGAGGTTTATCATTAAGGTCAACCTCTGGATGTTGTTTCGGCATCCTGCATTGAATCTGAGTTACTGTCTGTTTTCCTGCCATCCCCTTCGATGCGAGTGCGAATCGCCTCGTCTTGGTACCAGTCCAATGCACGGCAGACTGGCTCACTGGACGAAGAGTGCATCCGAGAACCAGAAACAAGCAACGTTCCAGTGAGTTAGGAAACCCGTATCTTCTGACGTAAGGGTGCGCATACGGAATCTTATCACGATGCGAGTGCGAATCGGTTTCAGAGCTATGCTGGAAACAGCATAGCAAGTTGAAATAAGGCTAGTCCGTTATCAACTTGAAAAAGTGGCACCGAGTCGGTGCTTTTT	CGCGTCGAGTAGGGTCACCTGCATCATCCTGCCATCCCCTTCGATGCGAGTGCGAATCGCCTCGTCTTGGTACCAGTCCAATGCACGGCAGACTGGCTCACTGGACGAAGAGTGCATCCGAGAACCAGAAACAAGCAACGTTCCAGTGAGTTAGGAAACCCGTATCTTCTGACGTAAGGGTGCGCATACGGAATCTTATCACGATGCGAGTGCGAATCGGTTTATCAGCAGGTGCCAGCTTCACACGGCG
3005	PAM_-13_DONORf_length_112_center_19_chassis_12	GACGGAAAAG	-13	112	F	19	12	CGATGCGAGTGCGAATCG	GCCATCCCCTTCGATGCGAGTGCGAATCGCCTCGTCTTGGTAGACGGAAAAGGCACGGCAGACTGGCTCACTGGACGAAGAGTGCATCCGAGAACCAGAAACAAGCAACGTTCCAGTGAGTT	TGATAAGATTCCGTATGCGCACCCTTAGCGAGAGGTTTATCATTAAGGTCAACCTCTGGATGTTGTTTCGGCATCCTGCATTGAATCTGAGTTACTGTCTGTTTTCCTGCCATCCCCTTCGATGCGAGTGCGAATCGCCTCGTCTTGGTAGACGGAAAAGGCACGGCAGACTGGCTCACTGGACGAAGAGTGCATCCGAGAACCAGAAACAAGCAACGTTCCAGTGAGTTTATCATGTAATACTCTACGGCGTAAGGGTGCGCATACGGAATCTTATCACGATGCGAGTGCGAATCGGTTTCAGAGCTATGCTGGAAACAGCATAGCAAGTTGAAATAAGGCTAGTCCGTTATCAACTTGAAAAAGTGGCACCGAGTCGGTGCTTTTT	CGCGTCGAGTAGGGTCACCTGCATCATCCTGCCATCCCCTTCGATGCGAGTGCGAATCGCCTCGTCTTGGTAGACGGAAAAGGCACGGCAGACTGGCTCACTGGACGAAGAGTGCATCCGAGAACCAGAAACAAGCAACGTTCCAGTGAGTTTATCATGTAATACTCTACGGCGTAAGGGTGCGCATACGGAATCTTATCACGATGCGAGTGCGAATCGGTTTATCAGCAGGTGCCAGCTTCACACGGCC
3006	PAM_-13_DONORf_length_112_center_19_chassis_13	CTCGGATGAT	-13	112	F	19	13	CGATGCGAGTGCGAATCG	GCCATCCCCTTCGATGCGAGTGCGAATCGCCTCGTCTTGGTACTCGGATGATGCACGGCAGACTGGCTCACTGGACGAAGAGTGCATCCGAGAACCAGAAACAAGCAACGTTCCAGTGAGTT	TGATAAGATTCCGTATGCGCACCCTTAGCGAGAGGTTTATCATTAAGGTCAACCTCTGGATGTTGTTTCGGCATCCTGCATTGAATCTGAGTTACTGTCTGTTTTCCTGCCATCCCCTTCGATGCGAGTGCGAATCGCCTCGTCTTGGTACTCGGATGATGCACGGCAGACTGGCTCACTGGACGAAGAGTGCATCCGAGAACCAGAAACAAGCAACGTTCCAGTGAGTTATATCGGCGTAATTTCGGTTCGTAAGGGTGCGCATACGGAATCTTATCACGATGCGAGTGCGAATCGGTTTCAGAGCTATGCTGGAAACAGCATAGCAAGTTGAAATAAGGCTAGTCCGTTATCAACTTGAAAAAGTGGCACCGAGTCGGTGCTTTTT	CGCGTCGAGTAGGGTCACCTGCATCATCCTGCCATCCCCTTCGATGCGAGTGCGAATCGCCTCGTCTTGGTACTCGGATGATGCACGGCAGACTGGCTCACTGGACGAAGAGTGCATCCGAGAACCAGAAACAAGCAACGTTCCAGTGAGTTATATCGGCGTAATTTCGGTTCGTAAGGGTGCGCATACGGAATCTTATCACGATGCGAGTGCGAATCGGTTTATCAGCAGGTGCCAGCTTCACACGGCG
3007	PAM_-13_DONORf_length_112_center_19_chassis_14	CGGGTGAAAC	-13	112	F	19	14	CGATGCGAGTGCGAATCG	GCCATCCCCTTCGATGCGAGTGCGAATCGCCTCGTCTTGGTACGGGTGAAACGCACGGCAGACTGGCTCACTGGACGAAGAGTGCATCCGAGAACCAGAAACAAGCAACGTTCCAGTGAGTT	TGATAAGATTCCGTATGCGCACCCTTAGCGAGAGGTTTATCATTAAGGTCAACCTCTGGATGTTGTTTCGGCATCCTGCATTGAATCTGAGTTACTGTCTGTTTTCCTGCCATCCCCTTCGATGCGAGTGCGAATCGCCTCGTCTTGGTACGGGTGAAACGCACGGCAGACTGGCTCACTGGACGAAGAGTGCATCCGAGAACCAGAAACAAGCAACGTTCCAGTGAGTTATCTATCGTGATATTCAGATCGTAAGGGTGCGCATACGGAATCTTATCACGATGCGAGTGCGAATCGGTTTCAGAGCTATGCTGGAAACAGCATAGCAAGTTGAAATAAGGCTAGTCCGTTATCAACTTGAAAAAGTGGCACCGAGTCGGTGCTTTTT	CGCGTCGAGTAGGGTCACCTGCATCATCCTGCCATCCCCTTCGATGCGAGTGCGAATCGCCTCGTCTTGGTACGGGTGAAACGCACGGCAGACTGGCTCACTGGACGAAGAGTGCATCCGAGAACCAGAAACAAGCAACGTTCCAGTGAGTTATCTATCGTGATATTCAGATCGTAAGGGTGCGCATACGGAATCTTATCACGATGCGAGTGCGAATCGGTTTATCAGCAGGTGCCAGCTTCACACGGCT
3008	PAM_-13_DONORf_length_112_center_19_chassis_15	CCAGGAAAGG	-13	112	F	19	15	CGATGCGAGTGCGAATCG	GCCATCCCCTTCGATGCGAGTGCGAATCGCCTCGTCTTGGTACCAGGAAAGGGCACGGCAGACTGGCTCACTGGACGAAGAGTGCATCCGAGAACCAGAAACAAGCAACGTTCCAGTGAGTT	TGATAAGATTCCGTATGCGCACCCTTAGCGAGAGGTTTATCATTAAGGTCAACCTCTGGATGTTGTTTCGGCATCCTGCATTGAATCTGAGTTACTGTCTGTTTTCCTGCCATCCCCTTCGATGCGAGTGCGAATCGCCTCGTCTTGGTACCAGGAAAGGGCACGGCAGACTGGCTCACTGGACGAAGAGTGCATCCGAGAACCAGAAACAAGCAACGTTCCAGTGAGTTATATGGACACGGTGAGCACTCGTAAGGGTGCGCATACGGAATCTTATCACGATGCGAGTGCGAATCGGTTTCAGAGCTATGCTGGAAACAGCATAGCAAGTTGAAATAAGGCTAGTCCGTTATCAACTTGAAAAAGTGGCACCGAGTCGGTGCTTTTT	CGCGTCGAGTAGGGTCACCTGCATCATCCTGCCATCCCCTTCGATGCGAGTGCGAATCGCCTCGTCTTGGTACCAGGAAAGGGCACGGCAGACTGGCTCACTGGACGAAGAGTGCATCCGAGAACCAGAAACAAGCAACGTTCCAGTGAGTTATATGGACACGGTGAGCACTCGTAAGGGTGCGCATACGGAATCTTATCACGATGCGAGTGCGAATCGGTTTATCAGCAGGTGCCAGCTTCACACGGCT
3009	PAM_-13_DONORf_length_112_center_19_chassis_16	CTTCAGAGGA	-13	112	F	19	16	CGATGCGAGTGCGAATCG	GCCATCCCCTTCGATGCGAGTGCGAATCGCCTCGTCTTGGTACTTCAGAGGAGCACGGCAGACTGGCTCACTGGACGAAGAGTGCATCCGAGAACCAGAAACAAGCAACGTTCCAGTGAGTT	TGATAAGATTCCGTATGCGCACCCTTAGCGAGAGGTTTATCATTAAGGTCAACCTCTGGATGTTGTTTCGGCATCCTGCATTGAATCTGAGTTACTGTCTGTTTTCCTGCCATCCCCTTCGATGCGAGTGCGAATCGCCTCGTCTTGGTACTTCAGAGGAGCACGGCAGACTGGCTCACTGGACGAAGAGTGCATCCGAGAACCAGAAACAAGCAACGTTCCAGTGAGTTATCATTTACGGTACGATCAGCGTAAGGGTGCGCATACGGAATCTTATCACGATGCGAGTGCGAATCGGTTTCAGAGCTATGCTGGAAACAGCATAGCAAGTTGAAATAAGGCTAGTCCGTTATCAACTTGAAAAAGTGGCACCGAGTCGGTGCTTTTT	CGCGTCGAGTAGGGTCACCTGCATCATCCTGCCATCCCCTTCGATGCGAGTGCGAATCGCCTCGTCTTGGTACTTCAGAGGAGCACGGCAGACTGGCTCACTGGACGAAGAGTGCATCCGAGAACCAGAAACAAGCAACGTTCCAGTGAGTTATCATTTACGGTACGATCAGCGTAAGGGTGCGCATACGGAATCTTATCACGATGCGAGTGCGAATCGGTTTATCAGCAGGTGCCAGCTTCACACGGCA
3010	PAM_-13_DONORf_length_112_center_19_chassis_17	CCGATGGAAA	-13	112	F	19	17	CGATGCGAGTGCGAATCG	GCCATCCCCTTCGATGCGAGTGCGAATCGCCTCGTCTTGGTACCGATGGAAAGCACGGCAGACTGGCTCACTGGACGAAGAGTGCATCCGAGAACCAGAAACAAGCAACGTTCCAGTGAGTT	TGATAAGATTCCGTATGCGCACCCTTAGCGAGAGGTTTATCATTAAGGTCAACCTCTGGATGTTGTTTCGGCATCCTGCATTGAATCTGAGTTACTGTCTGTTTTCCTGCCATCCCCTTCGATGCGAGTGCGAATCGCCTCGTCTTGGTACCGATGGAAAGCACGGCAGACTGGCTCACTGGACGAAGAGTGCATCCGAGAACCAGAAACAAGCAACGTTCCAGTGAGTTAGGAAATCCAACATTCACTGCGTAAGGGTGCGCATACGGAATCTTATCACGATGCGAGTGCGAATCGGTTTCAGAGCTATGCTGGAAACAGCATAGCAAGTTGAAATAAGGCTAGTCCGTTATCAACTTGAAAAAGTGGCACCGAGTCGGTGCTTTTT	CGCGTCGAGTAGGGTCACCTGCATCATCCTGCCATCCCCTTCGATGCGAGTGCGAATCGCCTCGTCTTGGTACCGATGGAAAGCACGGCAGACTGGCTCACTGGACGAAGAGTGCATCCGAGAACCAGAAACAAGCAACGTTCCAGTGAGTTAGGAAATCCAACATTCACTGCGTAAGGGTGCGCATACGGAATCTTATCACGATGCGAGTGCGAATCGGTTTATCAGCAGGTGCCAGCTTCACACGGCA
3011	PAM_-13_DONORf_length_112_center_19_chassis_18	TCGTGTGCAA	-13	112	F	19	18	CGATGCGAGTGCGAATCG	GCCATCCCCTTCGATGCGAGTGCGAATCGCCTCGTCTTGGTATCGTGTGCAAGCACGGCAGACTGGCTCACTGGACGAAGAGTGCATCCGAGAACCAGAAACAAGCAACGTTCCAGTGAGTT	TGATAAGATTCCGTATGCGCACCCTTAGCGAGAGGTTTATCATTAAGGTCAACCTCTGGATGTTGTTTCGGCATCCTGCATTGAATCTGAGTTACTGTCTGTTTTCCTGCCATCCCCTTCGATGCGAGTGCGAATCGCCTCGTCTTGGTATCGTGTGCAAGCACGGCAGACTGGCTCACTGGACGAAGAGTGCATCCGAGAACCAGAAACAAGCAACGTTCCAGTGAGTTGGATCACTCACTGTATACCGCGTAAGGGTGCGCATACGGAATCTTATCACGATGCGAGTGCGAATCGGTTTCAGAGCTATGCTGGAAACAGCATAGCAAGTTGAAATAAGGCTAGTCCGTTATCAACTTGAAAAAGTGGCACCGAGTCGGTGCTTTTT	CGCGTCGAGTAGGGTCACCTGCATCATCCTGCCATCCCCTTCGATGCGAGTGCGAATCGCCTCGTCTTGGTATCGTGTGCAAGCACGGCAGACTGGCTCACTGGACGAAGAGTGCATCCGAGAACCAGAAACAAGCAACGTTCCAGTGAGTTGGATCACTCACTGTATACCGCGTAAGGGTGCGCATACGGAATCTTATCACGATGCGAGTGCGAATCGGTTTATCAGCAGGTGCCAGCTTCACACGGCA
3012	PAM_-13_DONORf_length_112_center_19_chassis_19	TCAAGGCACT	-13	112	F	19	19	CGATGCGAGTGCGAATCG	GCCATCCCCTTCGATGCGAGTGCGAATCGCCTCGTCTTGGTATCAAGGCACTGCACGGCAGACTGGCTCACTGGACGAAGAGTGCATCCGAGAACCAGAAACAAGCAACGTTCCAGTGAGTT	TGATAAGATTCCGTATGCGCACCCTTAGCGAGAGGTTTATCATTAAGGTCAACCTCTGGATGTTGTTTCGGCATCCTGCATTGAATCTGAGTTACTGTCTGTTTTCCTGCCATCCCCTTCGATGCGAGTGCGAATCGCCTCGTCTTGGTATCAAGGCACTGCACGGCAGACTGGCTCACTGGACGAAGAGTGCATCCGAGAACCAGAAACAAGCAACGTTCCAGTGAGTTAGGAAACTGTAAATAAACCGCGTAAGGGTGCGCATACGGAATCTTATCACGATGCGAGTGCGAATCGGTTTCAGAGCTATGCTGGAAACAGCATAGCAAGTTGAAATAAGGCTAGTCCGTTATCAACTTGAAAAAGTGGCACCGAGTCGGTGCTTTTT	CGCGTCGAGTAGGGTCACCTGCATCATCCTGCCATCCCCTTCGATGCGAGTGCGAATCGCCTCGTCTTGGTATCAAGGCACTGCACGGCAGACTGGCTCACTGGACGAAGAGTGCATCCGAGAACCAGAAACAAGCAACGTTCCAGTGAGTTAGGAAACTGTAAATAAACCGCGTAAGGGTGCGCATACGGAATCTTATCACGATGCGAGTGCGAATCGGTTTATCAGCAGGTGCCAGCTTCACACGGCT
3013	PAM_-13_DONORf_length_112_center_19_chassis_20	AGGACCGTAC	-13	112	F	19	20	CGATGCGAGTGCGAATCG	GCCATCCCCTTCGATGCGAGTGCGAATCGCCTCGTCTTGGTAAGGACCGTACGCACGGCAGACTGGCTCACTGGACGAAGAGTGCATCCGAGAACCAGAAACAAGCAACGTTCCAGTGAGTT	TGATAAGATTCCGTATGCGCACCCTTAGCGAGAGGTTTATCATTAAGGTCAACCTCTGGATGTTGTTTCGGCATCCTGCATTGAATCTGAGTTACTGTCTGTTTTCCTGCCATCCCCTTCGATGCGAGTGCGAATCGCCTCGTCTTGGTAAGGACCGTACGCACGGCAGACTGGCTCACTGGACGAAGAGTGCATCCGAGAACCAGAAACAAGCAACGTTCCAGTGAGTTGCGGGCGGTGTAACGTTCCACGTAAGGGTGCGCATACGGAATCTTATCACGATGCGAGTGCGAATCGGTTTCAGAGCTATGCTGGAAACAGCATAGCAAGTTGAAATAAGGCTAGTCCGTTATCAACTTGAAAAAGTGGCACCGAGTCGGTGCTTTTT	CGCGTCGAGTAGGGTCACCTGCATCATCCTGCCATCCCCTTCGATGCGAGTGCGAATCGCCTCGTCTTGGTAAGGACCGTACGCACGGCAGACTGGCTCACTGGACGAAGAGTGCATCCGAGAACCAGAAACAAGCAACGTTCCAGTGAGTTGCGGGCGGTGTAACGTTCCACGTAAGGGTGCGCATACGGAATCTTATCACGATGCGAGTGCGAATCGGTTTATCAGCAGGTGCCAGCTTCACACGGCA
3014	PAM_-13_DONORf_length_112_center_19_chassis_21	GTCTGAGCCA	-13	112	F	19	21	CGATGCGAGTGCGAATCG	GCCATCCCCTTCGATGCGAGTGCGAATCGCCTCGTCTTGGTAGTCTGAGCCAGCACGGCAGACTGGCTCACTGGACGAAGAGTGCATCCGAGAACCAGAAACAAGCAACGTTCCAGTGAGTT	TGATAAGATTCCGTATGCGCACCCTTAGCGAGAGGTTTATCATTAAGGTCAACCTCTGGATGTTGTTTCGGCATCCTGCATTGAATCTGAGTTACTGTCTGTTTTCCTGCCATCCCCTTCGATGCGAGTGCGAATCGCCTCGTCTTGGTAGTCTGAGCCAGCACGGCAGACTGGCTCACTGGACGAAGAGTGCATCCGAGAACCAGAAACAAGCAACGTTCCAGTGAGTTAGGAAACTGTAGATAACCCGCGTAAGGGTGCGCATACGGAATCTTATCACGATGCGAGTGCGAATCGGTTTCAGAGCTATGCTGGAAACAGCATAGCAAGTTGAAATAAGGCTAGTCCGTTATCAACTTGAAAAAGTGGCACCGAGTCGGTGCTTTTT	CGCGTCGAGTAGGGTCACCTGCATCATCCTGCCATCCCCTTCGATGCGAGTGCGAATCGCCTCGTCTTGGTAGTCTGAGCCAGCACGGCAGACTGGCTCACTGGACGAAGAGTGCATCCGAGAACCAGAAACAAGCAACGTTCCAGTGAGTTAGGAAACTGTAGATAACCCGCGTAAGGGTGCGCATACGGAATCTTATCACGATGCGAGTGCGAATCGGTTTATCAGCAGGTGCCAGCTTCACACGGCG
3015	PAM_-13_DONORf_length_112_center_38_chassis_1	TCCGTAAGCC	-13	112	F	38	1	CGATGCGAGTGCGAATCG	GTGCGAATCGCCTCGTCTTGGTATCCGTAAGCCGCACGGCAGACTGGCTCACTGGACGAAGAGTGCATCCGAGAACCAGAAACAAGCAACGTTCCAGTGAGTTGTTCCACACATCCTTTAAA	TGCGCACCCTTAGCGAGAGGTTTATCATTAAGGTCAACCTCTGGATGTTGTTTCGGCATCCTGCATTGAATCTGAGTTACTGTCTGTTTTCCTGTGCGAATCGCCTCGTCTTGGTATCCGTAAGCCGCACGGCAGACTGGCTCACTGGACGAAGAGTGCATCCGAGAACCAGAAACAAGCAACGTTCCAGTGAGTTGTTCCACACATCCTTTAAAAGGAAACCCGTTTTTTCTGACGTAAGGGTGCGCACGATGCGAGTGCGAATCGGTTTCAGAGCTATGCTGGAAACAGCATAGCAAGTTGAAATAAGGCTAGTCCGTTATCAACTTGAAAAAGTGGCACCGAGTCGGTGCTTTTT	CGCGTCGAGTAGGGTCACCTGCATCATCCTGTGCGAATCGCCTCGTCTTGGTATCCGTAAGCCGCACGGCAGACTGGCTCACTGGACGAAGAGTGCATCCGAGAACCAGAAACAAGCAACGTTCCAGTGAGTTGTTCCACACATCCTTTAAAAGGAAACCCGTTTTTTCTGACGTAAGGGTGCGCACGATGCGAGTGCGAATCGGTTTATCAGCAGGTGCCAGCTTCACACGGCGCGCGTCCTATAAGGT
3016	PAM_-13_DONORf_length_112_center_38_chassis_2	GAGCCCGTTA	-13	112	F	38	2	CGATGCGAGTGCGAATCG	GTGCGAATCGCCTCGTCTTGGTAGAGCCCGTTAGCACGGCAGACTGGCTCACTGGACGAAGAGTGCATCCGAGAACCAGAAACAAGCAACGTTCCAGTGAGTTGTTCCACACATCCTTTAAA	TGCGCACCCTTAGCGAGAGGTTTATCATTAAGGTCAACCTCTGGATGTTGTTTCGGCATCCTGCATTGAATCTGAGTTACTGTCTGTTTTCCTGTGCGAATCGCCTCGTCTTGGTAGAGCCCGTTAGCACGGCAGACTGGCTCACTGGACGAAGAGTGCATCCGAGAACCAGAAACAAGCAACGTTCCAGTGAGTTGTTCCACACATCCTTTAAAAGGAAACCCGTTTCTTCTGACGTAAGGGTGCGCACGATGCGAGTGCGAATCGGTTTCAGAGCTATGCTGGAAACAGCATAGCAAGTTGAAATAAGGCTAGTCCGTTATCAACTTGAAAAAGTGGCACCGAGTCGGTGCTTTTT	CGCGTCGAGTAGGGTCACCTGCATCATCCTGTGCGAATCGCCTCGTCTTGGTAGAGCCCGTTAGCACGGCAGACTGGCTCACTGGACGAAGAGTGCATCCGAGAACCAGAAACAAGCAACGTTCCAGTGAGTTGTTCCACACATCCTTTAAAAGGAAACCCGTTTCTTCTGACGTAAGGGTGCGCACGATGCGAGTGCGAATCGGTTTATCAGCAGGTGCCAGCTTCACACGGCACGTGTCATTGTGCAC
3017	PAM_-13_DONORf_length_112_center_38_chassis_3	AATGGCGGTG	-13	112	F	38	3	CGATGCGAGTGCGAATCG	GTGCGAATCGCCTCGTCTTGGTAAATGGCGGTGGCACGGCAGACTGGCTCACTGGACGAAGAGTGCATCCGAGAACCAGAAACAAGCAACGTTCCAGTGAGTTGTTCCACACATCCTTTAAA	TGATAAGATTCCGTATGCGCACCCTTAGCGAGAGGTTTATCATTAAGGTCAACCTCTGGATGTTGTTTCGGCATCCTGCATTGAATCTGAGTTACTGTCTGTTTTCCTGTGCGAATCGCCTCGTCTTGGTAAATGGCGGTGGCACGGCAGACTGGCTCACTGGACGAAGAGTGCATCCGAGAACCAGAAACAAGCAACGTTCCAGTGAGTTGTTCCACACATCCTTTAAAAGGAAACCCGTTTCTTCTGACGTAAGGGTGCGCATACGGAATCTTATCACGATGCGAGTGCGAATCGGTTTCAGAGCTATGCTGGAAACAGCATAGCAAGTTGAAATAAGGCTAGTCCGTTATCAACTTGAAAAAGTGGCACCGAGTCGGTGCTTTTT	CGCGTCGAGTAGGGTCACCTGCATCATCCTGTGCGAATCGCCTCGTCTTGGTAAATGGCGGTGGCACGGCAGACTGGCTCACTGGACGAAGAGTGCATCCGAGAACCAGAAACAAGCAACGTTCCAGTGAGTTGTTCCACACATCCTTTAAAAGGAAACCCGTTTCTTCTGACGTAAGGGTGCGCATACGGAATCTTATCACGATGCGAGTGCGAATCGGTTTATCAGCAGGTGCCAGCTTCACACGGCT
3018	PAM_-13_DONORf_length_112_center_38_chassis_4	GACCAGCTAA	-13	112	F	38	4	CGATGCGAGTGCGAATCG	GTGCGAATCGCCTCGTCTTGGTAGACCAGCTAAGCACGGCAGACTGGCTCACTGGACGAAGAGTGCATCCGAGAACCAGAAACAAGCAACGTTCCAGTGAGTTGTTCCACACATCCTTTAAA	AAGATTCCGTATGCGCACCCTTAGCGAGAGGTTTATCATTAAGGTCAACCTCTGGATGTTGTTTCGGCATCCTGCATTGAATCTGAGTTACTGTCTGTTTTCCTGTGCGAATCGCCTCGTCTTGGTAGACCAGCTAAGCACGGCAGACTGGCTCACTGGACGAAGAGTGCATCCGAGAACCAGAAACAAGCAACGTTCCAGTGAGTTGTTCCACACATCCTTTAAAAGGAAACCCGTTTCTTCTGACGTAAGGGTGCGCATACGGAATCTTCGATGCGAGTGCGAATCGGTTTCAGAGCTATGCTGGAAACAGCATAGCAAGTTGAAATAAGGCTAGTCCGTTATCAACTTGAAAAAGTGGCACCGAGTCGGTGCTTTTT	CGCGTCGAGTAGGGTCACCTGCATCATCCTGTGCGAATCGCCTCGTCTTGGTAGACCAGCTAAGCACGGCAGACTGGCTCACTGGACGAAGAGTGCATCCGAGAACCAGAAACAAGCAACGTTCCAGTGAGTTGTTCCACACATCCTTTAAAAGGAAACCCGTTTCTTCTGACGTAAGGGTGCGCATACGGAATCTTCGATGCGAGTGCGAATCGGTTTATCAGCAGGTGCCAGCTTCACACGGCTATTG
3019	PAM_-13_DONORf_length_112_center_38_chassis_5	TGGCAAGAGG	-13	112	F	38	5	CGATGCGAGTGCGAATCG	GTGCGAATCGCCTCGTCTTGGTATGGCAAGAGGGCACGGCAGACTGGCTCACTGGACGAAGAGTGCATCCGAGAACCAGAAACAAGCAACGTTCCAGTGAGTTGTTCCACACATCCTTTAAA	TTCCGTATGCGCACCCTTAGCGAGAGGTTTATCATTAAGGTCAACCTCTGGATGTTGTTTCGGCATCCTGCATTGAATCTGAGTTACTGTCTGTTTTCCTGTGCGAATCGCCTCGTCTTGGTATGGCAAGAGGGCACGGCAGACTGGCTCACTGGACGAAGAGTGCATCCGAGAACCAGAAACAAGCAACGTTCCAGTGAGTTGTTCCACACATCCTTTAAAAGGAAACCCGTTTCTTCTGACGTAAGGGTGCGCATACGGAACGATGCGAGTGCGAATCGGTTTCAGAGCTATGCTGGAAACAGCATAGCAAGTTGAAATAAGGCTAGTCCGTTATCAACTTGAAAAAGTGGCACCGAGTCGGTGCTTTTT	CGCGTCGAGTAGGGTCACCTGCATCATCCTGTGCGAATCGCCTCGTCTTGGTATGGCAAGAGGGCACGGCAGACTGGCTCACTGGACGAAGAGTGCATCCGAGAACCAGAAACAAGCAACGTTCCAGTGAGTTGTTCCACACATCCTTTAAAAGGAAACCCGTTTCTTCTGACGTAAGGGTGCGCATACGGAACGATGCGAGTGCGAATCGGTTTATCAGCAGGTGCCAGCTTCACACGGCCGGCGGATT
3020	PAM_-13_DONORf_length_112_center_38_chassis_6	CTCAGCCTCA	-13	112	F	38	6	CGATGCGAGTGCGAATCG	GTGCGAATCGCCTCGTCTTGGTACTCAGCCTCAGCACGGCAGACTGGCTCACTGGACGAAGAGTGCATCCGAGAACCAGAAACAAGCAACGTTCCAGTGAGTTGTTCCACACATCCTTTAAA	CGTATGCGCACCCTTAGCGAGAGGTTTATCATTAAGGTCAACCTCTGGATGTTGTTTCGGCATCCTGCATTGAATCTGAGTTACTGTCTGTTTTCCTGTGCGAATCGCCTCGTCTTGGTACTCAGCCTCAGCACGGCAGACTGGCTCACTGGACGAAGAGTGCATCCGAGAACCAGAAACAAGCAACGTTCCAGTGAGTTGTTCCACACATCCTTTAAAAGGAAACCCGTTTCTTCTGACGTAAGGGTGCGCATACGCGATGCGAGTGCGAATCGGTTTCAGAGCTATGCTGGAAACAGCATAGCAAGTTGAAATAAGGCTAGTCCGTTATCAACTTGAAAAAGTGGCACCGAGTCGGTGCTTTTT	CGCGTCGAGTAGGGTCACCTGCATCATCCTGTGCGAATCGCCTCGTCTTGGTACTCAGCCTCAGCACGGCAGACTGGCTCACTGGACGAAGAGTGCATCCGAGAACCAGAAACAAGCAACGTTCCAGTGAGTTGTTCCACACATCCTTTAAAAGGAAACCCGTTTCTTCTGACGTAAGGGTGCGCATACGCGATGCGAGTGCGAATCGGTTTATCAGCAGGTGCCAGCTTCACACGGCCGTGGCATACCG
3021	PAM_-13_DONORf_length_112_center_38_chassis_7	CTTCGGGTTT	-13	112	F	38	7	CGATGCGAGTGCGAATCG	GTGCGAATCGCCTCGTCTTGGTACTTCGGGTTTGCACGGCAGACTGGCTCACTGGACGAAGAGTGCATCCGAGAACCAGAAACAAGCAACGTTCCAGTGAGTTGTTCCACACATCCTTTAAA	TGATAAGATTCCGTATGCGCACCCTTAGCGAGAGGTTTATCATTAAGGTCAACCTCTGGATGTTGTTTCGGCATCCTGCATTGAATCTGAGTTACTGTCTGTTTTCCTGTGCGAATCGCCTCGTCTTGGTACTTCGGGTTTGCACGGCAGACTGGCTCACTGGACGAAGAGTGCATCCGAGAACCAGAAACAAGCAACGTTCCAGTGAGTTGTTCCACACATCCTTTAAAGGAAACCCGTTTCTTCTGACGTAAGGGTGCGCATACGGAATCTTATCACGATGCGAGTGCGAATCGGTTTCAGAGCTATGCTGGAAACAGCATAGCAAGTTGAAATAAGGCTAGTCCGTTATCAACTTGAAAAAGTGGCACCGAGTCGGTGCTTTTT	CGCGTCGAGTAGGGTCACCTGCATCATCCTGTGCGAATCGCCTCGTCTTGGTACTTCGGGTTTGCACGGCAGACTGGCTCACTGGACGAAGAGTGCATCCGAGAACCAGAAACAAGCAACGTTCCAGTGAGTTGTTCCACACATCCTTTAAAGGAAACCCGTTTCTTCTGACGTAAGGGTGCGCATACGGAATCTTATCACGATGCGAGTGCGAATCGGTTTATCAGCAGGTGCCAGCTTCACACGGCAT
3022	PAM_-13_DONORf_length_112_center_38_chassis_8	AGGTTTCCCC	-13	112	F	38	8	CGATGCGAGTGCGAATCG	GTGCGAATCGCCTCGTCTTGGTAAGGTTTCCCCGCACGGCAGACTGGCTCACTGGACGAAGAGTGCATCCGAGAACCAGAAACAAGCAACGTTCCAGTGAGTTGTTCCACACATCCTTTAAA	TGATAAGATTCCGTATGCGCACCCTTAGCGAGAGGTTTATCATTAAGGTCAACCTCTGGATGTTGTTTCGGCATCCTGCATTGAATCTGAGTTACTGTCTGTTTTCCTGTGCGAATCGCCTCGTCTTGGTAAGGTTTCCCCGCACGGCAGACTGGCTCACTGGACGAAGAGTGCATCCGAGAACCAGAAACAAGCAACGTTCCAGTGAGTTGTTCCACACATCCTTTAAAAGGACCCGTTTCTTCTGACGTAAGGGTGCGCATACGGAATCTTATCACGATGCGAGTGCGAATCGGTTTCAGAGCTATGCTGGAAACAGCATAGCAAGTTGAAATAAGGCTAGTCCGTTATCAACTTGAAAAAGTGGCACCGAGTCGGTGCTTTTT	CGCGTCGAGTAGGGTCACCTGCATCATCCTGTGCGAATCGCCTCGTCTTGGTAAGGTTTCCCCGCACGGCAGACTGGCTCACTGGACGAAGAGTGCATCCGAGAACCAGAAACAAGCAACGTTCCAGTGAGTTGTTCCACACATCCTTTAAAAGGACCCGTTTCTTCTGACGTAAGGGTGCGCATACGGAATCTTATCACGATGCGAGTGCGAATCGGTTTATCAGCAGGTGCCAGCTTCACACGGCGAG
3023	PAM_-13_DONORf_length_112_center_38_chassis_9	GCTGCTGTGT	-13	112	F	38	9	CGATGCGAGTGCGAATCG	GTGCGAATCGCCTCGTCTTGGTAGCTGCTGTGTGCACGGCAGACTGGCTCACTGGACGAAGAGTGCATCCGAGAACCAGAAACAAGCAACGTTCCAGTGAGTTGTTCCACACATCCTTTAAA	TGATAAGATTCCGTATGCGCACCCTTAGCGAGAGGTTTATCATTAAGGTCAACCTCTGGATGTTGTTTCGGCATCCTGCATTGAATCTGAGTTACTGTCTGTTTTCCTGTGCGAATCGCCTCGTCTTGGTAGCTGCTGTGTGCACGGCAGACTGGCTCACTGGACGAAGAGTGCATCCGAGAACCAGAAACAAGCAACGTTCCAGTGAGTTGTTCCACACATCCTTTAAAAGGAACCGTTTCTTCTGACGTAAGGGTGCGCATACGGAATCTTATCACGATGCGAGTGCGAATCGGTTTCAGAGCTATGCTGGAAACAGCATAGCAAGTTGAAATAAGGCTAGTCCGTTATCAACTTGAAAAAGTGGCACCGAGTCGGTGCTTTTT	CGCGTCGAGTAGGGTCACCTGCATCATCCTGTGCGAATCGCCTCGTCTTGGTAGCTGCTGTGTGCACGGCAGACTGGCTCACTGGACGAAGAGTGCATCCGAGAACCAGAAACAAGCAACGTTCCAGTGAGTTGTTCCACACATCCTTTAAAAGGAACCGTTTCTTCTGACGTAAGGGTGCGCATACGGAATCTTATCACGATGCGAGTGCGAATCGGTTTATCAGCAGGTGCCAGCTTCACACGGCCTG
3024	PAM_-13_DONORf_length_112_center_38_chassis_10	AATTGCCGAG	-13	112	F	38	10	CGATGCGAGTGCGAATCG	GTGCGAATCGCCTCGTCTTGGTAAATTGCCGAGGCACGGCAGACTGGCTCACTGGACGAAGAGTGCATCCGAGAACCAGAAACAAGCAACGTTCCAGTGAGTTGTTCCACACATCCTTTAAA	TGATAAGATTCCGTATGCGCACCCTTAGCGAGAGGTTTATCATTAAGGTCAACCTCTGGATGTTGTTTCGGCATCCTGCATTGAATCTGAGTTACTGTCTGTTTTCCTGTGCGAATCGCCTCGTCTTGGTAAATTGCCGAGGCACGGCAGACTGGCTCACTGGACGAAGAGTGCATCCGAGAACCAGAAACAAGCAACGTTCCAGTGAGTTGTTCCACACATCCTTTAAAAGGAAACCTGTTTCTTCTGACGTAAGGGTGCGCATACGGAATCTTATCACGATGCGAGTGCGAATCGGTTTCAGAGCTATGCTGGAAACAGCATAGCAAGTTGAAATAAGGCTAGTCCGTTATCAACTTGAAAAAGTGGCACCGAGTCGGTGCTTTTT	CGCGTCGAGTAGGGTCACCTGCATCATCCTGTGCGAATCGCCTCGTCTTGGTAAATTGCCGAGGCACGGCAGACTGGCTCACTGGACGAAGAGTGCATCCGAGAACCAGAAACAAGCAACGTTCCAGTGAGTTGTTCCACACATCCTTTAAAAGGAAACCTGTTTCTTCTGACGTAAGGGTGCGCATACGGAATCTTATCACGATGCGAGTGCGAATCGGTTTATCAGCAGGTGCCAGCTTCACACGGCC
3025	PAM_-13_DONORf_length_112_center_38_chassis_11	TGGAGCACTA	-13	112	F	38	11	CGATGCGAGTGCGAATCG	GTGCGAATCGCCTCGTCTTGGTATGGAGCACTAGCACGGCAGACTGGCTCACTGGACGAAGAGTGCATCCGAGAACCAGAAACAAGCAACGTTCCAGTGAGTTGTTCCACACATCCTTTAAA	TGATAAGATTCCGTATGCGCACCCTTAGCGAGAGGTTTATCATTAAGGTCAACCTCTGGATGTTGTTTCGGCATCCTGCATTGAATCTGAGTTACTGTCTGTTTTCCTGTGCGAATCGCCTCGTCTTGGTATGGAGCACTAGCACGGCAGACTGGCTCACTGGACGAAGAGTGCATCCGAGAACCAGAAACAAGCAACGTTCCAGTGAGTTGTTCCACACATCCTTTAAAAGGAAACCCGTATCTTCTGACGTAAGGGTGCGCATACGGAATCTTATCACGATGCGAGTGCGAATCGGTTTCAGAGCTATGCTGGAAACAGCATAGCAAGTTGAAATAAGGCTAGTCCGTTATCAACTTGAAAAAGTGGCACCGAGTCGGTGCTTTTT	CGCGTCGAGTAGGGTCACCTGCATCATCCTGTGCGAATCGCCTCGTCTTGGTATGGAGCACTAGCACGGCAGACTGGCTCACTGGACGAAGAGTGCATCCGAGAACCAGAAACAAGCAACGTTCCAGTGAGTTGTTCCACACATCCTTTAAAAGGAAACCCGTATCTTCTGACGTAAGGGTGCGCATACGGAATCTTATCACGATGCGAGTGCGAATCGGTTTATCAGCAGGTGCCAGCTTCACACGGCA
3026	PAM_-13_DONORf_length_112_center_38_chassis_12	CCCACCAGTA	-13	112	F	38	12	CGATGCGAGTGCGAATCG	GTGCGAATCGCCTCGTCTTGGTACCCACCAGTAGCACGGCAGACTGGCTCACTGGACGAAGAGTGCATCCGAGAACCAGAAACAAGCAACGTTCCAGTGAGTTGTTCCACACATCCTTTAAA	TGATAAGATTCCGTATGCGCACCCTTAGCGAGAGGTTTATCATTAAGGTCAACCTCTGGATGTTGTTTCGGCATCCTGCATTGAATCTGAGTTACTGTCTGTTTTCCTGTGCGAATCGCCTCGTCTTGGTACCCACCAGTAGCACGGCAGACTGGCTCACTGGACGAAGAGTGCATCCGAGAACCAGAAACAAGCAACGTTCCAGTGAGTTGTTCCACACATCCTTTAAATATCATGTAATACTCTACGGCGTAAGGGTGCGCATACGGAATCTTATCACGATGCGAGTGCGAATCGGTTTCAGAGCTATGCTGGAAACAGCATAGCAAGTTGAAATAAGGCTAGTCCGTTATCAACTTGAAAAAGTGGCACCGAGTCGGTGCTTTTT	CGCGTCGAGTAGGGTCACCTGCATCATCCTGTGCGAATCGCCTCGTCTTGGTACCCACCAGTAGCACGGCAGACTGGCTCACTGGACGAAGAGTGCATCCGAGAACCAGAAACAAGCAACGTTCCAGTGAGTTGTTCCACACATCCTTTAAATATCATGTAATACTCTACGGCGTAAGGGTGCGCATACGGAATCTTATCACGATGCGAGTGCGAATCGGTTTATCAGCAGGTGCCAGCTTCACACGGCC
3027	PAM_-13_DONORf_length_112_center_38_chassis_13	GAAACGAAGG	-13	112	F	38	13	CGATGCGAGTGCGAATCG	GTGCGAATCGCCTCGTCTTGGTAGAAACGAAGGGCACGGCAGACTGGCTCACTGGACGAAGAGTGCATCCGAGAACCAGAAACAAGCAACGTTCCAGTGAGTTGTTCCACACATCCTTTAAA	TGATAAGATTCCGTATGCGCACCCTTAGCGAGAGGTTTATCATTAAGGTCAACCTCTGGATGTTGTTTCGGCATCCTGCATTGAATCTGAGTTACTGTCTGTTTTCCTGTGCGAATCGCCTCGTCTTGGTAGAAACGAAGGGCACGGCAGACTGGCTCACTGGACGAAGAGTGCATCCGAGAACCAGAAACAAGCAACGTTCCAGTGAGTTGTTCCACACATCCTTTAAAATATCGGCGTAATTTCGGTTCGTAAGGGTGCGCATACGGAATCTTATCACGATGCGAGTGCGAATCGGTTTCAGAGCTATGCTGGAAACAGCATAGCAAGTTGAAATAAGGCTAGTCCGTTATCAACTTGAAAAAGTGGCACCGAGTCGGTGCTTTTT	CGCGTCGAGTAGGGTCACCTGCATCATCCTGTGCGAATCGCCTCGTCTTGGTAGAAACGAAGGGCACGGCAGACTGGCTCACTGGACGAAGAGTGCATCCGAGAACCAGAAACAAGCAACGTTCCAGTGAGTTGTTCCACACATCCTTTAAAATATCGGCGTAATTTCGGTTCGTAAGGGTGCGCATACGGAATCTTATCACGATGCGAGTGCGAATCGGTTTATCAGCAGGTGCCAGCTTCACACGGCT
3028	PAM_-13_DONORf_length_112_center_38_chassis_14	TGTGCCATGT	-13	112	F	38	14	CGATGCGAGTGCGAATCG	GTGCGAATCGCCTCGTCTTGGTATGTGCCATGTGCACGGCAGACTGGCTCACTGGACGAAGAGTGCATCCGAGAACCAGAAACAAGCAACGTTCCAGTGAGTTGTTCCACACATCCTTTAAA	TGATAAGATTCCGTATGCGCACCCTTAGCGAGAGGTTTATCATTAAGGTCAACCTCTGGATGTTGTTTCGGCATCCTGCATTGAATCTGAGTTACTGTCTGTTTTCCTGTGCGAATCGCCTCGTCTTGGTATGTGCCATGTGCACGGCAGACTGGCTCACTGGACGAAGAGTGCATCCGAGAACCAGAAACAAGCAACGTTCCAGTGAGTTGTTCCACACATCCTTTAAAATCTATCGTGATATTCAGATCGTAAGGGTGCGCATACGGAATCTTATCACGATGCGAGTGCGAATCGGTTTCAGAGCTATGCTGGAAACAGCATAGCAAGTTGAAATAAGGCTAGTCCGTTATCAACTTGAAAAAGTGGCACCGAGTCGGTGCTTTTT	CGCGTCGAGTAGGGTCACCTGCATCATCCTGTGCGAATCGCCTCGTCTTGGTATGTGCCATGTGCACGGCAGACTGGCTCACTGGACGAAGAGTGCATCCGAGAACCAGAAACAAGCAACGTTCCAGTGAGTTGTTCCACACATCCTTTAAAATCTATCGTGATATTCAGATCGTAAGGGTGCGCATACGGAATCTTATCACGATGCGAGTGCGAATCGGTTTATCAGCAGGTGCCAGCTTCACACGGCT
3029	PAM_-13_DONORf_length_112_center_38_chassis_15	GGCGGAATGA	-13	112	F	38	15	CGATGCGAGTGCGAATCG	GTGCGAATCGCCTCGTCTTGGTAGGCGGAATGAGCACGGCAGACTGGCTCACTGGACGAAGAGTGCATCCGAGAACCAGAAACAAGCAACGTTCCAGTGAGTTGTTCCACACATCCTTTAAA	TGATAAGATTCCGTATGCGCACCCTTAGCGAGAGGTTTATCATTAAGGTCAACCTCTGGATGTTGTTTCGGCATCCTGCATTGAATCTGAGTTACTGTCTGTTTTCCTGTGCGAATCGCCTCGTCTTGGTAGGCGGAATGAGCACGGCAGACTGGCTCACTGGACGAAGAGTGCATCCGAGAACCAGAAACAAGCAACGTTCCAGTGAGTTGTTCCACACATCCTTTAAAATATGGACACGGTGAGCACTCGTAAGGGTGCGCATACGGAATCTTATCACGATGCGAGTGCGAATCGGTTTCAGAGCTATGCTGGAAACAGCATAGCAAGTTGAAATAAGGCTAGTCCGTTATCAACTTGAAAAAGTGGCACCGAGTCGGTGCTTTTT	CGCGTCGAGTAGGGTCACCTGCATCATCCTGTGCGAATCGCCTCGTCTTGGTAGGCGGAATGAGCACGGCAGACTGGCTCACTGGACGAAGAGTGCATCCGAGAACCAGAAACAAGCAACGTTCCAGTGAGTTGTTCCACACATCCTTTAAAATATGGACACGGTGAGCACTCGTAAGGGTGCGCATACGGAATCTTATCACGATGCGAGTGCGAATCGGTTTATCAGCAGGTGCCAGCTTCACACGGCC
3030	PAM_-13_DONORf_length_112_center_38_chassis_16	CAAACGACTC	-13	112	F	38	16	CGATGCGAGTGCGAATCG	GTGCGAATCGCCTCGTCTTGGTACAAACGACTCGCACGGCAGACTGGCTCACTGGACGAAGAGTGCATCCGAGAACCAGAAACAAGCAACGTTCCAGTGAGTTGTTCCACACATCCTTTAAA	TGATAAGATTCCGTATGCGCACCCTTAGCGAGAGGTTTATCATTAAGGTCAACCTCTGGATGTTGTTTCGGCATCCTGCATTGAATCTGAGTTACTGTCTGTTTTCCTGTGCGAATCGCCTCGTCTTGGTACAAACGACTCGCACGGCAGACTGGCTCACTGGACGAAGAGTGCATCCGAGAACCAGAAACAAGCAACGTTCCAGTGAGTTGTTCCACACATCCTTTAAAATCATTTACGGTACGATCAGCGTAAGGGTGCGCATACGGAATCTTATCACGATGCGAGTGCGAATCGGTTTCAGAGCTATGCTGGAAACAGCATAGCAAGTTGAAATAAGGCTAGTCCGTTATCAACTTGAAAAAGTGGCACCGAGTCGGTGCTTTTT	CGCGTCGAGTAGGGTCACCTGCATCATCCTGTGCGAATCGCCTCGTCTTGGTACAAACGACTCGCACGGCAGACTGGCTCACTGGACGAAGAGTGCATCCGAGAACCAGAAACAAGCAACGTTCCAGTGAGTTGTTCCACACATCCTTTAAAATCATTTACGGTACGATCAGCGTAAGGGTGCGCATACGGAATCTTATCACGATGCGAGTGCGAATCGGTTTATCAGCAGGTGCCAGCTTCACACGGCA
3031	PAM_-13_DONORf_length_112_center_38_chassis_17	GTCGAACTGC	-13	112	F	38	17	CGATGCGAGTGCGAATCG	GTGCGAATCGCCTCGTCTTGGTAGTCGAACTGCGCACGGCAGACTGGCTCACTGGACGAAGAGTGCATCCGAGAACCAGAAACAAGCAACGTTCCAGTGAGTTGTTCCACACATCCTTTAAA	TGATAAGATTCCGTATGCGCACCCTTAGCGAGAGGTTTATCATTAAGGTCAACCTCTGGATGTTGTTTCGGCATCCTGCATTGAATCTGAGTTACTGTCTGTTTTCCTGTGCGAATCGCCTCGTCTTGGTAGTCGAACTGCGCACGGCAGACTGGCTCACTGGACGAAGAGTGCATCCGAGAACCAGAAACAAGCAACGTTCCAGTGAGTTGTTCCACACATCCTTTAAAAGGAAATCCAACATTCACTGCGTAAGGGTGCGCATACGGAATCTTATCACGATGCGAGTGCGAATCGGTTTCAGAGCTATGCTGGAAACAGCATAGCAAGTTGAAATAAGGCTAGTCCGTTATCAACTTGAAAAAGTGGCACCGAGTCGGTGCTTTTT	CGCGTCGAGTAGGGTCACCTGCATCATCCTGTGCGAATCGCCTCGTCTTGGTAGTCGAACTGCGCACGGCAGACTGGCTCACTGGACGAAGAGTGCATCCGAGAACCAGAAACAAGCAACGTTCCAGTGAGTTGTTCCACACATCCTTTAAAAGGAAATCCAACATTCACTGCGTAAGGGTGCGCATACGGAATCTTATCACGATGCGAGTGCGAATCGGTTTATCAGCAGGTGCCAGCTTCACACGGCA
3032	PAM_-13_DONORf_length_112_center_38_chassis_18	CCTTAGTCGG	-13	112	F	38	18	CGATGCGAGTGCGAATCG	GTGCGAATCGCCTCGTCTTGGTACCTTAGTCGGGCACGGCAGACTGGCTCACTGGACGAAGAGTGCATCCGAGAACCAGAAACAAGCAACGTTCCAGTGAGTTGTTCCACACATCCTTTAAA	TGATAAGATTCCGTATGCGCACCCTTAGCGAGAGGTTTATCATTAAGGTCAACCTCTGGATGTTGTTTCGGCATCCTGCATTGAATCTGAGTTACTGTCTGTTTTCCTGTGCGAATCGCCTCGTCTTGGTACCTTAGTCGGGCACGGCAGACTGGCTCACTGGACGAAGAGTGCATCCGAGAACCAGAAACAAGCAACGTTCCAGTGAGTTGTTCCACACATCCTTTAAAGGATCACTCACTGTATACCGCGTAAGGGTGCGCATACGGAATCTTATCACGATGCGAGTGCGAATCGGTTTCAGAGCTATGCTGGAAACAGCATAGCAAGTTGAAATAAGGCTAGTCCGTTATCAACTTGAAAAAGTGGCACCGAGTCGGTGCTTTTT	CGCGTCGAGTAGGGTCACCTGCATCATCCTGTGCGAATCGCCTCGTCTTGGTACCTTAGTCGGGCACGGCAGACTGGCTCACTGGACGAAGAGTGCATCCGAGAACCAGAAACAAGCAACGTTCCAGTGAGTTGTTCCACACATCCTTTAAAGGATCACTCACTGTATACCGCGTAAGGGTGCGCATACGGAATCTTATCACGATGCGAGTGCGAATCGGTTTATCAGCAGGTGCCAGCTTCACACGGCA
3033	PAM_-13_DONORf_length_112_center_38_chassis_19	ACTTCACTCG	-13	112	F	38	19	CGATGCGAGTGCGAATCG	GTGCGAATCGCCTCGTCTTGGTAACTTCACTCGGCACGGCAGACTGGCTCACTGGACGAAGAGTGCATCCGAGAACCAGAAACAAGCAACGTTCCAGTGAGTTGTTCCACACATCCTTTAAA	TGATAAGATTCCGTATGCGCACCCTTAGCGAGAGGTTTATCATTAAGGTCAACCTCTGGATGTTGTTTCGGCATCCTGCATTGAATCTGAGTTACTGTCTGTTTTCCTGTGCGAATCGCCTCGTCTTGGTAACTTCACTCGGCACGGCAGACTGGCTCACTGGACGAAGAGTGCATCCGAGAACCAGAAACAAGCAACGTTCCAGTGAGTTGTTCCACACATCCTTTAAAAGGAAACTGTAAATAAACCGCGTAAGGGTGCGCATACGGAATCTTATCACGATGCGAGTGCGAATCGGTTTCAGAGCTATGCTGGAAACAGCATAGCAAGTTGAAATAAGGCTAGTCCGTTATCAACTTGAAAAAGTGGCACCGAGTCGGTGCTTTTT	CGCGTCGAGTAGGGTCACCTGCATCATCCTGTGCGAATCGCCTCGTCTTGGTAACTTCACTCGGCACGGCAGACTGGCTCACTGGACGAAGAGTGCATCCGAGAACCAGAAACAAGCAACGTTCCAGTGAGTTGTTCCACACATCCTTTAAAAGGAAACTGTAAATAAACCGCGTAAGGGTGCGCATACGGAATCTTATCACGATGCGAGTGCGAATCGGTTTATCAGCAGGTGCCAGCTTCACACGGCG
3034	PAM_-13_DONORf_length_112_center_38_chassis_20	CCAAATGGCT	-13	112	F	38	20	CGATGCGAGTGCGAATCG	GTGCGAATCGCCTCGTCTTGGTACCAAATGGCTGCACGGCAGACTGGCTCACTGGACGAAGAGTGCATCCGAGAACCAGAAACAAGCAACGTTCCAGTGAGTTGTTCCACACATCCTTTAAA	TGATAAGATTCCGTATGCGCACCCTTAGCGAGAGGTTTATCATTAAGGTCAACCTCTGGATGTTGTTTCGGCATCCTGCATTGAATCTGAGTTACTGTCTGTTTTCCTGTGCGAATCGCCTCGTCTTGGTACCAAATGGCTGCACGGCAGACTGGCTCACTGGACGAAGAGTGCATCCGAGAACCAGAAACAAGCAACGTTCCAGTGAGTTGTTCCACACATCCTTTAAAGCGGGCGGTGTAACGTTCCACGTAAGGGTGCGCATACGGAATCTTATCACGATGCGAGTGCGAATCGGTTTCAGAGCTATGCTGGAAACAGCATAGCAAGTTGAAATAAGGCTAGTCCGTTATCAACTTGAAAAAGTGGCACCGAGTCGGTGCTTTTT	CGCGTCGAGTAGGGTCACCTGCATCATCCTGTGCGAATCGCCTCGTCTTGGTACCAAATGGCTGCACGGCAGACTGGCTCACTGGACGAAGAGTGCATCCGAGAACCAGAAACAAGCAACGTTCCAGTGAGTTGTTCCACACATCCTTTAAAGCGGGCGGTGTAACGTTCCACGTAAGGGTGCGCATACGGAATCTTATCACGATGCGAGTGCGAATCGGTTTATCAGCAGGTGCCAGCTTCACACGGCC
3035	PAM_-13_DONORf_length_112_center_38_chassis_21	TTCCCTGGTG	-13	112	F	38	21	CGATGCGAGTGCGAATCG	GTGCGAATCGCCTCGTCTTGGTATTCCCTGGTGGCACGGCAGACTGGCTCACTGGACGAAGAGTGCATCCGAGAACCAGAAACAAGCAACGTTCCAGTGAGTTGTTCCACACATCCTTTAAA	TGATAAGATTCCGTATGCGCACCCTTAGCGAGAGGTTTATCATTAAGGTCAACCTCTGGATGTTGTTTCGGCATCCTGCATTGAATCTGAGTTACTGTCTGTTTTCCTGTGCGAATCGCCTCGTCTTGGTATTCCCTGGTGGCACGGCAGACTGGCTCACTGGACGAAGAGTGCATCCGAGAACCAGAAACAAGCAACGTTCCAGTGAGTTGTTCCACACATCCTTTAAAAGGAAACTGTAGATAACCCGCGTAAGGGTGCGCATACGGAATCTTATCACGATGCGAGTGCGAATCGGTTTCAGAGCTATGCTGGAAACAGCATAGCAAGTTGAAATAAGGCTAGTCCGTTATCAACTTGAAAAAGTGGCACCGAGTCGGTGCTTTTT	CGCGTCGAGTAGGGTCACCTGCATCATCCTGTGCGAATCGCCTCGTCTTGGTATTCCCTGGTGGCACGGCAGACTGGCTCACTGGACGAAGAGTGCATCCGAGAACCAGAAACAAGCAACGTTCCAGTGAGTTGTTCCACACATCCTTTAAAAGGAAACTGTAGATAACCCGCGTAAGGGTGCGCATACGGAATCTTATCACGATGCGAGTGCGAATCGGTTTATCAGCAGGTGCCAGCTTCACACGGCC
3036	PAM_-13_DONORf_length_94_center_-20_chassis_1	ATACCCAGGT	-13	94	F	-20	1	CGATGCGAGTGCGAATCG	ATGAGAACACACACTCTCCATCCTGCGTACGCCATCCCCTTCGATGCGAGTGCGAATCGCCTCGTCTTGGTAATACCCAGGTGCACGGCAGACTGGCTCACTGG	TGCGCACCCTTAGCGAGAGGTTTATCATTAAGGTCAACCTCTGGATGTTGTTTCGGCATCCTGCATTGAATCTGAGTTACTGTCTGTTTTCCTATGAGAACACACACTCTCCATCCTGCGTACGCCATCCCCTTCGATGCGAGTGCGAATCGCCTCGTCTTGGTAATACCCAGGTGCACGGCAGACTGGCTCACTGGAGGAAACCCGTTTTTTCTGACGTAAGGGTGCGCACGATGCGAGTGCGAATCGGTTTCAGAGCTATGCTGGAAACAGCATAGCAAGTTGAAATAAGGCTAGTCCGTTATCAACTTGAAAAAGTGGCACCGAGTCGGTGCTTTTT	CGCGTCGAGTAGGGTCACCTGCATCATCCTATGAGAACACACACTCTCCATCCTGCGTACGCCATCCCCTTCGATGCGAGTGCGAATCGCCTCGTCTTGGTAATACCCAGGTGCACGGCAGACTGGCTCACTGGAGGAAACCCGTTTTTTCTGACGTAAGGGTGCGCACGATGCGAGTGCGAATCGGTTTATCAGCAGGTGCCAGCTTCACACGGCGGTTGAGTCAACAACTGTTTAAGCGGTGCGCCCA
3037	PAM_-13_DONORf_length_94_center_-20_chassis_2	ACAGCTACGT	-13	94	F	-20	2	CGATGCGAGTGCGAATCG	ATGAGAACACACACTCTCCATCCTGCGTACGCCATCCCCTTCGATGCGAGTGCGAATCGCCTCGTCTTGGTAACAGCTACGTGCACGGCAGACTGGCTCACTGG	TGCGCACCCTTAGCGAGAGGTTTATCATTAAGGTCAACCTCTGGATGTTGTTTCGGCATCCTGCATTGAATCTGAGTTACTGTCTGTTTTCCTATGAGAACACACACTCTCCATCCTGCGTACGCCATCCCCTTCGATGCGAGTGCGAATCGCCTCGTCTTGGTAACAGCTACGTGCACGGCAGACTGGCTCACTGGAGGAAACCCGTTTCTTCTGACGTAAGGGTGCGCACGATGCGAGTGCGAATCGGTTTCAGAGCTATGCTGGAAACAGCATAGCAAGTTGAAATAAGGCTAGTCCGTTATCAACTTGAAAAAGTGGCACCGAGTCGGTGCTTTTT	CGCGTCGAGTAGGGTCACCTGCATCATCCTATGAGAACACACACTCTCCATCCTGCGTACGCCATCCCCTTCGATGCGAGTGCGAATCGCCTCGTCTTGGTAACAGCTACGTGCACGGCAGACTGGCTCACTGGAGGAAACCCGTTTCTTCTGACGTAAGGGTGCGCACGATGCGAGTGCGAATCGGTTTATCAGCAGGTGCCAGCTTCACACGGCCGATTATGATACCCGCTCGCTGTAGGCGAGGTCA
3038	PAM_-13_DONORf_length_94_center_-20_chassis_3	GTGTGGGTGA	-13	94	F	-20	3	CGATGCGAGTGCGAATCG	ATGAGAACACACACTCTCCATCCTGCGTACGCCATCCCCTTCGATGCGAGTGCGAATCGCCTCGTCTTGGTAGTGTGGGTGAGCACGGCAGACTGGCTCACTGG	TGATAAGATTCCGTATGCGCACCCTTAGCGAGAGGTTTATCATTAAGGTCAACCTCTGGATGTTGTTTCGGCATCCTGCATTGAATCTGAGTTACTGTCTGTTTTCCTATGAGAACACACACTCTCCATCCTGCGTACGCCATCCCCTTCGATGCGAGTGCGAATCGCCTCGTCTTGGTAGTGTGGGTGAGCACGGCAGACTGGCTCACTGGAGGAAACCCGTTTCTTCTGACGTAAGGGTGCGCATACGGAATCTTATCACGATGCGAGTGCGAATCGGTTTCAGAGCTATGCTGGAAACAGCATAGCAAGTTGAAATAAGGCTAGTCCGTTATCAACTTGAAAAAGTGGCACCGAGTCGGTGCTTTTT	CGCGTCGAGTAGGGTCACCTGCATCATCCTATGAGAACACACACTCTCCATCCTGCGTACGCCATCCCCTTCGATGCGAGTGCGAATCGCCTCGTCTTGGTAGTGTGGGTGAGCACGGCAGACTGGCTCACTGGAGGAAACCCGTTTCTTCTGACGTAAGGGTGCGCATACGGAATCTTATCACGATGCGAGTGCGAATCGGTTTATCAGCAGGTGCCAGCTTCACACGGCTCCCCTTTGGTGAGACTTA
3039	PAM_-13_DONORf_length_94_center_-20_chassis_4	CACCAAGAAG	-13	94	F	-20	4	CGATGCGAGTGCGAATCG	ATGAGAACACACACTCTCCATCCTGCGTACGCCATCCCCTTCGATGCGAGTGCGAATCGCCTCGTCTTGGTACACCAAGAAGGCACGGCAGACTGGCTCACTGG	AAGATTCCGTATGCGCACCCTTAGCGAGAGGTTTATCATTAAGGTCAACCTCTGGATGTTGTTTCGGCATCCTGCATTGAATCTGAGTTACTGTCTGTTTTCCTATGAGAACACACACTCTCCATCCTGCGTACGCCATCCCCTTCGATGCGAGTGCGAATCGCCTCGTCTTGGTACACCAAGAAGGCACGGCAGACTGGCTCACTGGAGGAAACCCGTTTCTTCTGACGTAAGGGTGCGCATACGGAATCTTCGATGCGAGTGCGAATCGGTTTCAGAGCTATGCTGGAAACAGCATAGCAAGTTGAAATAAGGCTAGTCCGTTATCAACTTGAAAAAGTGGCACCGAGTCGGTGCTTTTT	CGCGTCGAGTAGGGTCACCTGCATCATCCTATGAGAACACACACTCTCCATCCTGCGTACGCCATCCCCTTCGATGCGAGTGCGAATCGCCTCGTCTTGGTACACCAAGAAGGCACGGCAGACTGGCTCACTGGAGGAAACCCGTTTCTTCTGACGTAAGGGTGCGCATACGGAATCTTCGATGCGAGTGCGAATCGGTTTATCAGCAGGTGCCAGCTTCACACGGCACCTGGAGTCTTGGAGTGTTCGT
3040	PAM_-13_DONORf_length_94_center_-20_chassis_5	GTATTCCGCT	-13	94	F	-20	5	CGATGCGAGTGCGAATCG	ATGAGAACACACACTCTCCATCCTGCGTACGCCATCCCCTTCGATGCGAGTGCGAATCGCCTCGTCTTGGTAGTATTCCGCTGCACGGCAGACTGGCTCACTGG	TTCCGTATGCGCACCCTTAGCGAGAGGTTTATCATTAAGGTCAACCTCTGGATGTTGTTTCGGCATCCTGCATTGAATCTGAGTTACTGTCTGTTTTCCTATGAGAACACACACTCTCCATCCTGCGTACGCCATCCCCTTCGATGCGAGTGCGAATCGCCTCGTCTTGGTAGTATTCCGCTGCACGGCAGACTGGCTCACTGGAGGAAACCCGTTTCTTCTGACGTAAGGGTGCGCATACGGAACGATGCGAGTGCGAATCGGTTTCAGAGCTATGCTGGAAACAGCATAGCAAGTTGAAATAAGGCTAGTCCGTTATCAACTTGAAAAAGTGGCACCGAGTCGGTGCTTTTT	CGCGTCGAGTAGGGTCACCTGCATCATCCTATGAGAACACACACTCTCCATCCTGCGTACGCCATCCCCTTCGATGCGAGTGCGAATCGCCTCGTCTTGGTAGTATTCCGCTGCACGGCAGACTGGCTCACTGGAGGAAACCCGTTTCTTCTGACGTAAGGGTGCGCATACGGAACGATGCGAGTGCGAATCGGTTTATCAGCAGGTGCCAGCTTCACACGGCCAGCTCGCGGATTGGGTCAATCAATGT
3041	PAM_-13_DONORf_length_94_center_-20_chassis_6	ATTCCCAGCA	-13	94	F	-20	6	CGATGCGAGTGCGAATCG	ATGAGAACACACACTCTCCATCCTGCGTACGCCATCCCCTTCGATGCGAGTGCGAATCGCCTCGTCTTGGTAATTCCCAGCAGCACGGCAGACTGGCTCACTGG	CGTATGCGCACCCTTAGCGAGAGGTTTATCATTAAGGTCAACCTCTGGATGTTGTTTCGGCATCCTGCATTGAATCTGAGTTACTGTCTGTTTTCCTATGAGAACACACACTCTCCATCCTGCGTACGCCATCCCCTTCGATGCGAGTGCGAATCGCCTCGTCTTGGTAATTCCCAGCAGCACGGCAGACTGGCTCACTGGAGGAAACCCGTTTCTTCTGACGTAAGGGTGCGCATACGCGATGCGAGTGCGAATCGGTTTCAGAGCTATGCTGGAAACAGCATAGCAAGTTGAAATAAGGCTAGTCCGTTATCAACTTGAAAAAGTGGCACCGAGTCGGTGCTTTTT	CGCGTCGAGTAGGGTCACCTGCATCATCCTATGAGAACACACACTCTCCATCCTGCGTACGCCATCCCCTTCGATGCGAGTGCGAATCGCCTCGTCTTGGTAATTCCCAGCAGCACGGCAGACTGGCTCACTGGAGGAAACCCGTTTCTTCTGACGTAAGGGTGCGCATACGCGATGCGAGTGCGAATCGGTTTATCAGCAGGTGCCAGCTTCACACGGCATCTTAGTGTTACACCCCGTAGATGGCTGA
3042	PAM_-13_DONORf_length_94_center_-20_chassis_7	GCGGGAGTAA	-13	94	F	-20	7	CGATGCGAGTGCGAATCG	ATGAGAACACACACTCTCCATCCTGCGTACGCCATCCCCTTCGATGCGAGTGCGAATCGCCTCGTCTTGGTAGCGGGAGTAAGCACGGCAGACTGGCTCACTGG	TGATAAGATTCCGTATGCGCACCCTTAGCGAGAGGTTTATCATTAAGGTCAACCTCTGGATGTTGTTTCGGCATCCTGCATTGAATCTGAGTTACTGTCTGTTTTCCTATGAGAACACACACTCTCCATCCTGCGTACGCCATCCCCTTCGATGCGAGTGCGAATCGCCTCGTCTTGGTAGCGGGAGTAAGCACGGCAGACTGGCTCACTGGGGAAACCCGTTTCTTCTGACGTAAGGGTGCGCATACGGAATCTTATCACGATGCGAGTGCGAATCGGTTTCAGAGCTATGCTGGAAACAGCATAGCAAGTTGAAATAAGGCTAGTCCGTTATCAACTTGAAAAAGTGGCACCGAGTCGGTGCTTTTT	CGCGTCGAGTAGGGTCACCTGCATCATCCTATGAGAACACACACTCTCCATCCTGCGTACGCCATCCCCTTCGATGCGAGTGCGAATCGCCTCGTCTTGGTAGCGGGAGTAAGCACGGCAGACTGGCTCACTGGGGAAACCCGTTTCTTCTGACGTAAGGGTGCGCATACGGAATCTTATCACGATGCGAGTGCGAATCGGTTTATCAGCAGGTGCCAGCTTCACACGGCCTTGATTCTTAACCAGTAGA
3043	PAM_-13_DONORf_length_94_center_-20_chassis_8	GCGCAGTGAA	-13	94	F	-20	8	CGATGCGAGTGCGAATCG	ATGAGAACACACACTCTCCATCCTGCGTACGCCATCCCCTTCGATGCGAGTGCGAATCGCCTCGTCTTGGTAGCGCAGTGAAGCACGGCAGACTGGCTCACTGG	TGATAAGATTCCGTATGCGCACCCTTAGCGAGAGGTTTATCATTAAGGTCAACCTCTGGATGTTGTTTCGGCATCCTGCATTGAATCTGAGTTACTGTCTGTTTTCCTATGAGAACACACACTCTCCATCCTGCGTACGCCATCCCCTTCGATGCGAGTGCGAATCGCCTCGTCTTGGTAGCGCAGTGAAGCACGGCAGACTGGCTCACTGGAGGACCCGTTTCTTCTGACGTAAGGGTGCGCATACGGAATCTTATCACGATGCGAGTGCGAATCGGTTTCAGAGCTATGCTGGAAACAGCATAGCAAGTTGAAATAAGGCTAGTCCGTTATCAACTTGAAAAAGTGGCACCGAGTCGGTGCTTTTT	CGCGTCGAGTAGGGTCACCTGCATCATCCTATGAGAACACACACTCTCCATCCTGCGTACGCCATCCCCTTCGATGCGAGTGCGAATCGCCTCGTCTTGGTAGCGCAGTGAAGCACGGCAGACTGGCTCACTGGAGGACCCGTTTCTTCTGACGTAAGGGTGCGCATACGGAATCTTATCACGATGCGAGTGCGAATCGGTTTATCAGCAGGTGCCAGCTTCACACGGCGCGCCTGCCCTTCGGAGTGGG
3044	PAM_-13_DONORf_length_94_center_-20_chassis_9	GAGCCGTACT	-13	94	F	-20	9	CGATGCGAGTGCGAATCG	ATGAGAACACACACTCTCCATCCTGCGTACGCCATCCCCTTCGATGCGAGTGCGAATCGCCTCGTCTTGGTAGAGCCGTACTGCACGGCAGACTGGCTCACTGG	TGATAAGATTCCGTATGCGCACCCTTAGCGAGAGGTTTATCATTAAGGTCAACCTCTGGATGTTGTTTCGGCATCCTGCATTGAATCTGAGTTACTGTCTGTTTTCCTATGAGAACACACACTCTCCATCCTGCGTACGCCATCCCCTTCGATGCGAGTGCGAATCGCCTCGTCTTGGTAGAGCCGTACTGCACGGCAGACTGGCTCACTGGAGGAACCGTTTCTTCTGACGTAAGGGTGCGCATACGGAATCTTATCACGATGCGAGTGCGAATCGGTTTCAGAGCTATGCTGGAAACAGCATAGCAAGTTGAAATAAGGCTAGTCCGTTATCAACTTGAAAAAGTGGCACCGAGTCGGTGCTTTTT	CGCGTCGAGTAGGGTCACCTGCATCATCCTATGAGAACACACACTCTCCATCCTGCGTACGCCATCCCCTTCGATGCGAGTGCGAATCGCCTCGTCTTGGTAGAGCCGTACTGCACGGCAGACTGGCTCACTGGAGGAACCGTTTCTTCTGACGTAAGGGTGCGCATACGGAATCTTATCACGATGCGAGTGCGAATCGGTTTATCAGCAGGTGCCAGCTTCACACGGCTAAGCAAGCCCGCATAACTAC
3045	PAM_-13_DONORf_length_94_center_-20_chassis_10	ACGGTATCGC	-13	94	F	-20	10	CGATGCGAGTGCGAATCG	ATGAGAACACACACTCTCCATCCTGCGTACGCCATCCCCTTCGATGCGAGTGCGAATCGCCTCGTCTTGGTAACGGTATCGCGCACGGCAGACTGGCTCACTGG	TGATAAGATTCCGTATGCGCACCCTTAGCGAGAGGTTTATCATTAAGGTCAACCTCTGGATGTTGTTTCGGCATCCTGCATTGAATCTGAGTTACTGTCTGTTTTCCTATGAGAACACACACTCTCCATCCTGCGTACGCCATCCCCTTCGATGCGAGTGCGAATCGCCTCGTCTTGGTAACGGTATCGCGCACGGCAGACTGGCTCACTGGAGGAAACCTGTTTCTTCTGACGTAAGGGTGCGCATACGGAATCTTATCACGATGCGAGTGCGAATCGGTTTCAGAGCTATGCTGGAAACAGCATAGCAAGTTGAAATAAGGCTAGTCCGTTATCAACTTGAAAAAGTGGCACCGAGTCGGTGCTTTTT	CGCGTCGAGTAGGGTCACCTGCATCATCCTATGAGAACACACACTCTCCATCCTGCGTACGCCATCCCCTTCGATGCGAGTGCGAATCGCCTCGTCTTGGTAACGGTATCGCGCACGGCAGACTGGCTCACTGGAGGAAACCTGTTTCTTCTGACGTAAGGGTGCGCATACGGAATCTTATCACGATGCGAGTGCGAATCGGTTTATCAGCAGGTGCCAGCTTCACACGGCTAGGGGCGGGTCTCGGATC
3046	PAM_-13_DONORf_length_94_center_-20_chassis_11	CCAAACTCCC	-13	94	F	-20	11	CGATGCGAGTGCGAATCG	ATGAGAACACACACTCTCCATCCTGCGTACGCCATCCCCTTCGATGCGAGTGCGAATCGCCTCGTCTTGGTACCAAACTCCCGCACGGCAGACTGGCTCACTGG	TGATAAGATTCCGTATGCGCACCCTTAGCGAGAGGTTTATCATTAAGGTCAACCTCTGGATGTTGTTTCGGCATCCTGCATTGAATCTGAGTTACTGTCTGTTTTCCTATGAGAACACACACTCTCCATCCTGCGTACGCCATCCCCTTCGATGCGAGTGCGAATCGCCTCGTCTTGGTACCAAACTCCCGCACGGCAGACTGGCTCACTGGAGGAAACCCGTATCTTCTGACGTAAGGGTGCGCATACGGAATCTTATCACGATGCGAGTGCGAATCGGTTTCAGAGCTATGCTGGAAACAGCATAGCAAGTTGAAATAAGGCTAGTCCGTTATCAACTTGAAAAAGTGGCACCGAGTCGGTGCTTTTT	CGCGTCGAGTAGGGTCACCTGCATCATCCTATGAGAACACACACTCTCCATCCTGCGTACGCCATCCCCTTCGATGCGAGTGCGAATCGCCTCGTCTTGGTACCAAACTCCCGCACGGCAGACTGGCTCACTGGAGGAAACCCGTATCTTCTGACGTAAGGGTGCGCATACGGAATCTTATCACGATGCGAGTGCGAATCGGTTTATCAGCAGGTGCCAGCTTCACACGGCCCGGAAGTCTTTTTACCTT
3047	PAM_-13_DONORf_length_94_center_-20_chassis_12	CACTGGGTCT	-13	94	F	-20	12	CGATGCGAGTGCGAATCG	ATGAGAACACACACTCTCCATCCTGCGTACGCCATCCCCTTCGATGCGAGTGCGAATCGCCTCGTCTTGGTACACTGGGTCTGCACGGCAGACTGGCTCACTGG	TGATAAGATTCCGTATGCGCACCCTTAGCGAGAGGTTTATCATTAAGGTCAACCTCTGGATGTTGTTTCGGCATCCTGCATTGAATCTGAGTTACTGTCTGTTTTCCTATGAGAACACACACTCTCCATCCTGCGTACGCCATCCCCTTCGATGCGAGTGCGAATCGCCTCGTCTTGGTACACTGGGTCTGCACGGCAGACTGGCTCACTGGTATCATGTAATACTCTACGGCGTAAGGGTGCGCATACGGAATCTTATCACGATGCGAGTGCGAATCGGTTTCAGAGCTATGCTGGAAACAGCATAGCAAGTTGAAATAAGGCTAGTCCGTTATCAACTTGAAAAAGTGGCACCGAGTCGGTGCTTTTT	CGCGTCGAGTAGGGTCACCTGCATCATCCTATGAGAACACACACTCTCCATCCTGCGTACGCCATCCCCTTCGATGCGAGTGCGAATCGCCTCGTCTTGGTACACTGGGTCTGCACGGCAGACTGGCTCACTGGTATCATGTAATACTCTACGGCGTAAGGGTGCGCATACGGAATCTTATCACGATGCGAGTGCGAATCGGTTTATCAGCAGGTGCCAGCTTCACACGGCTTACTGTCCATCTTATAAG
3048	PAM_-13_DONORf_length_94_center_-20_chassis_13	TGACATCCTC	-13	94	F	-20	13	CGATGCGAGTGCGAATCG	ATGAGAACACACACTCTCCATCCTGCGTACGCCATCCCCTTCGATGCGAGTGCGAATCGCCTCGTCTTGGTATGACATCCTCGCACGGCAGACTGGCTCACTGG	TGATAAGATTCCGTATGCGCACCCTTAGCGAGAGGTTTATCATTAAGGTCAACCTCTGGATGTTGTTTCGGCATCCTGCATTGAATCTGAGTTACTGTCTGTTTTCCTATGAGAACACACACTCTCCATCCTGCGTACGCCATCCCCTTCGATGCGAGTGCGAATCGCCTCGTCTTGGTATGACATCCTCGCACGGCAGACTGGCTCACTGGATATCGGCGTAATTTCGGTTCGTAAGGGTGCGCATACGGAATCTTATCACGATGCGAGTGCGAATCGGTTTCAGAGCTATGCTGGAAACAGCATAGCAAGTTGAAATAAGGCTAGTCCGTTATCAACTTGAAAAAGTGGCACCGAGTCGGTGCTTTTT	CGCGTCGAGTAGGGTCACCTGCATCATCCTATGAGAACACACACTCTCCATCCTGCGTACGCCATCCCCTTCGATGCGAGTGCGAATCGCCTCGTCTTGGTATGACATCCTCGCACGGCAGACTGGCTCACTGGATATCGGCGTAATTTCGGTTCGTAAGGGTGCGCATACGGAATCTTATCACGATGCGAGTGCGAATCGGTTTATCAGCAGGTGCCAGCTTCACACGGCATAACCTATATCCGGGGCG
3049	PAM_-13_DONORf_length_94_center_-20_chassis_14	GTTACATCGC	-13	94	F	-20	14	CGATGCGAGTGCGAATCG	ATGAGAACACACACTCTCCATCCTGCGTACGCCATCCCCTTCGATGCGAGTGCGAATCGCCTCGTCTTGGTAGTTACATCGCGCACGGCAGACTGGCTCACTGG	TGATAAGATTCCGTATGCGCACCCTTAGCGAGAGGTTTATCATTAAGGTCAACCTCTGGATGTTGTTTCGGCATCCTGCATTGAATCTGAGTTACTGTCTGTTTTCCTATGAGAACACACACTCTCCATCCTGCGTACGCCATCCCCTTCGATGCGAGTGCGAATCGCCTCGTCTTGGTAGTTACATCGCGCACGGCAGACTGGCTCACTGGATCTATCGTGATATTCAGATCGTAAGGGTGCGCATACGGAATCTTATCACGATGCGAGTGCGAATCGGTTTCAGAGCTATGCTGGAAACAGCATAGCAAGTTGAAATAAGGCTAGTCCGTTATCAACTTGAAAAAGTGGCACCGAGTCGGTGCTTTTT	CGCGTCGAGTAGGGTCACCTGCATCATCCTATGAGAACACACACTCTCCATCCTGCGTACGCCATCCCCTTCGATGCGAGTGCGAATCGCCTCGTCTTGGTAGTTACATCGCGCACGGCAGACTGGCTCACTGGATCTATCGTGATATTCAGATCGTAAGGGTGCGCATACGGAATCTTATCACGATGCGAGTGCGAATCGGTTTATCAGCAGGTGCCAGCTTCACACGGCGCATGGCAAGAACAGAACC
3050	PAM_-13_DONORf_length_94_center_-20_chassis_15	GGGGTAATAC	-13	94	F	-20	15	CGATGCGAGTGCGAATCG	ATGAGAACACACACTCTCCATCCTGCGTACGCCATCCCCTTCGATGCGAGTGCGAATCGCCTCGTCTTGGTAGGGGTAATACGCACGGCAGACTGGCTCACTGG	TGATAAGATTCCGTATGCGCACCCTTAGCGAGAGGTTTATCATTAAGGTCAACCTCTGGATGTTGTTTCGGCATCCTGCATTGAATCTGAGTTACTGTCTGTTTTCCTATGAGAACACACACTCTCCATCCTGCGTACGCCATCCCCTTCGATGCGAGTGCGAATCGCCTCGTCTTGGTAGGGGTAATACGCACGGCAGACTGGCTCACTGGATATGGACACGGTGAGCACTCGTAAGGGTGCGCATACGGAATCTTATCACGATGCGAGTGCGAATCGGTTTCAGAGCTATGCTGGAAACAGCATAGCAAGTTGAAATAAGGCTAGTCCGTTATCAACTTGAAAAAGTGGCACCGAGTCGGTGCTTTTT	CGCGTCGAGTAGGGTCACCTGCATCATCCTATGAGAACACACACTCTCCATCCTGCGTACGCCATCCCCTTCGATGCGAGTGCGAATCGCCTCGTCTTGGTAGGGGTAATACGCACGGCAGACTGGCTCACTGGATATGGACACGGTGAGCACTCGTAAGGGTGCGCATACGGAATCTTATCACGATGCGAGTGCGAATCGGTTTATCAGCAGGTGCCAGCTTCACACGGCTGCCGGTTCATTGTGGATC
3051	PAM_-13_DONORf_length_94_center_-20_chassis_16	CGGACTAGAC	-13	94	F	-20	16	CGATGCGAGTGCGAATCG	ATGAGAACACACACTCTCCATCCTGCGTACGCCATCCCCTTCGATGCGAGTGCGAATCGCCTCGTCTTGGTACGGACTAGACGCACGGCAGACTGGCTCACTGG	TGATAAGATTCCGTATGCGCACCCTTAGCGAGAGGTTTATCATTAAGGTCAACCTCTGGATGTTGTTTCGGCATCCTGCATTGAATCTGAGTTACTGTCTGTTTTCCTATGAGAACACACACTCTCCATCCTGCGTACGCCATCCCCTTCGATGCGAGTGCGAATCGCCTCGTCTTGGTACGGACTAGACGCACGGCAGACTGGCTCACTGGATCATTTACGGTACGATCAGCGTAAGGGTGCGCATACGGAATCTTATCACGATGCGAGTGCGAATCGGTTTCAGAGCTATGCTGGAAACAGCATAGCAAGTTGAAATAAGGCTAGTCCGTTATCAACTTGAAAAAGTGGCACCGAGTCGGTGCTTTTT	CGCGTCGAGTAGGGTCACCTGCATCATCCTATGAGAACACACACTCTCCATCCTGCGTACGCCATCCCCTTCGATGCGAGTGCGAATCGCCTCGTCTTGGTACGGACTAGACGCACGGCAGACTGGCTCACTGGATCATTTACGGTACGATCAGCGTAAGGGTGCGCATACGGAATCTTATCACGATGCGAGTGCGAATCGGTTTATCAGCAGGTGCCAGCTTCACACGGCTTTCGCTAGTGTGATACAA
3052	PAM_-13_DONORf_length_94_center_-20_chassis_17	TACAGCAGTG	-13	94	F	-20	17	CGATGCGAGTGCGAATCG	ATGAGAACACACACTCTCCATCCTGCGTACGCCATCCCCTTCGATGCGAGTGCGAATCGCCTCGTCTTGGTATACAGCAGTGGCACGGCAGACTGGCTCACTGG	TGATAAGATTCCGTATGCGCACCCTTAGCGAGAGGTTTATCATTAAGGTCAACCTCTGGATGTTGTTTCGGCATCCTGCATTGAATCTGAGTTACTGTCTGTTTTCCTATGAGAACACACACTCTCCATCCTGCGTACGCCATCCCCTTCGATGCGAGTGCGAATCGCCTCGTCTTGGTATACAGCAGTGGCACGGCAGACTGGCTCACTGGAGGAAATCCAACATTCACTGCGTAAGGGTGCGCATACGGAATCTTATCACGATGCGAGTGCGAATCGGTTTCAGAGCTATGCTGGAAACAGCATAGCAAGTTGAAATAAGGCTAGTCCGTTATCAACTTGAAAAAGTGGCACCGAGTCGGTGCTTTTT	CGCGTCGAGTAGGGTCACCTGCATCATCCTATGAGAACACACACTCTCCATCCTGCGTACGCCATCCCCTTCGATGCGAGTGCGAATCGCCTCGTCTTGGTATACAGCAGTGGCACGGCAGACTGGCTCACTGGAGGAAATCCAACATTCACTGCGTAAGGGTGCGCATACGGAATCTTATCACGATGCGAGTGCGAATCGGTTTATCAGCAGGTGCCAGCTTCACACGGCGAGATAACTGCGTTCGGTG
3053	PAM_-13_DONORf_length_94_center_-20_chassis_18	CTCTCGCATT	-13	94	F	-20	18	CGATGCGAGTGCGAATCG	ATGAGAACACACACTCTCCATCCTGCGTACGCCATCCCCTTCGATGCGAGTGCGAATCGCCTCGTCTTGGTACTCTCGCATTGCACGGCAGACTGGCTCACTGG	TGATAAGATTCCGTATGCGCACCCTTAGCGAGAGGTTTATCATTAAGGTCAACCTCTGGATGTTGTTTCGGCATCCTGCATTGAATCTGAGTTACTGTCTGTTTTCCTATGAGAACACACACTCTCCATCCTGCGTACGCCATCCCCTTCGATGCGAGTGCGAATCGCCTCGTCTTGGTACTCTCGCATTGCACGGCAGACTGGCTCACTGGGGATCACTCACTGTATACCGCGTAAGGGTGCGCATACGGAATCTTATCACGATGCGAGTGCGAATCGGTTTCAGAGCTATGCTGGAAACAGCATAGCAAGTTGAAATAAGGCTAGTCCGTTATCAACTTGAAAAAGTGGCACCGAGTCGGTGCTTTTT	CGCGTCGAGTAGGGTCACCTGCATCATCCTATGAGAACACACACTCTCCATCCTGCGTACGCCATCCCCTTCGATGCGAGTGCGAATCGCCTCGTCTTGGTACTCTCGCATTGCACGGCAGACTGGCTCACTGGGGATCACTCACTGTATACCGCGTAAGGGTGCGCATACGGAATCTTATCACGATGCGAGTGCGAATCGGTTTATCAGCAGGTGCCAGCTTCACACGGCTCCCTCGCTGCTGATCTTG
3054	PAM_-13_DONORf_length_94_center_-20_chassis_19	CTGAGTTCAG	-13	94	F	-20	19	CGATGCGAGTGCGAATCG	ATGAGAACACACACTCTCCATCCTGCGTACGCCATCCCCTTCGATGCGAGTGCGAATCGCCTCGTCTTGGTACTGAGTTCAGGCACGGCAGACTGGCTCACTGG	TGATAAGATTCCGTATGCGCACCCTTAGCGAGAGGTTTATCATTAAGGTCAACCTCTGGATGTTGTTTCGGCATCCTGCATTGAATCTGAGTTACTGTCTGTTTTCCTATGAGAACACACACTCTCCATCCTGCGTACGCCATCCCCTTCGATGCGAGTGCGAATCGCCTCGTCTTGGTACTGAGTTCAGGCACGGCAGACTGGCTCACTGGAGGAAACTGTAAATAAACCGCGTAAGGGTGCGCATACGGAATCTTATCACGATGCGAGTGCGAATCGGTTTCAGAGCTATGCTGGAAACAGCATAGCAAGTTGAAATAAGGCTAGTCCGTTATCAACTTGAAAAAGTGGCACCGAGTCGGTGCTTTTT	CGCGTCGAGTAGGGTCACCTGCATCATCCTATGAGAACACACACTCTCCATCCTGCGTACGCCATCCCCTTCGATGCGAGTGCGAATCGCCTCGTCTTGGTACTGAGTTCAGGCACGGCAGACTGGCTCACTGGAGGAAACTGTAAATAAACCGCGTAAGGGTGCGCATACGGAATCTTATCACGATGCGAGTGCGAATCGGTTTATCAGCAGGTGCCAGCTTCACACGGCGGACCACCAATCTAACGCG
3055	PAM_-13_DONORf_length_94_center_-20_chassis_20	CTGCCAGTAA	-13	94	F	-20	20	CGATGCGAGTGCGAATCG	ATGAGAACACACACTCTCCATCCTGCGTACGCCATCCCCTTCGATGCGAGTGCGAATCGCCTCGTCTTGGTACTGCCAGTAAGCACGGCAGACTGGCTCACTGG	TGATAAGATTCCGTATGCGCACCCTTAGCGAGAGGTTTATCATTAAGGTCAACCTCTGGATGTTGTTTCGGCATCCTGCATTGAATCTGAGTTACTGTCTGTTTTCCTATGAGAACACACACTCTCCATCCTGCGTACGCCATCCCCTTCGATGCGAGTGCGAATCGCCTCGTCTTGGTACTGCCAGTAAGCACGGCAGACTGGCTCACTGGGCGGGCGGTGTAACGTTCCACGTAAGGGTGCGCATACGGAATCTTATCACGATGCGAGTGCGAATCGGTTTCAGAGCTATGCTGGAAACAGCATAGCAAGTTGAAATAAGGCTAGTCCGTTATCAACTTGAAAAAGTGGCACCGAGTCGGTGCTTTTT	CGCGTCGAGTAGGGTCACCTGCATCATCCTATGAGAACACACACTCTCCATCCTGCGTACGCCATCCCCTTCGATGCGAGTGCGAATCGCCTCGTCTTGGTACTGCCAGTAAGCACGGCAGACTGGCTCACTGGGCGGGCGGTGTAACGTTCCACGTAAGGGTGCGCATACGGAATCTTATCACGATGCGAGTGCGAATCGGTTTATCAGCAGGTGCCAGCTTCACACGGCCGAAGTATGATACCCGAAC
3056	PAM_-13_DONORf_length_94_center_-20_chassis_21	CGGTCACTAG	-13	94	F	-20	21	CGATGCGAGTGCGAATCG	ATGAGAACACACACTCTCCATCCTGCGTACGCCATCCCCTTCGATGCGAGTGCGAATCGCCTCGTCTTGGTACGGTCACTAGGCACGGCAGACTGGCTCACTGG	TGATAAGATTCCGTATGCGCACCCTTAGCGAGAGGTTTATCATTAAGGTCAACCTCTGGATGTTGTTTCGGCATCCTGCATTGAATCTGAGTTACTGTCTGTTTTCCTATGAGAACACACACTCTCCATCCTGCGTACGCCATCCCCTTCGATGCGAGTGCGAATCGCCTCGTCTTGGTACGGTCACTAGGCACGGCAGACTGGCTCACTGGAGGAAACTGTAGATAACCCGCGTAAGGGTGCGCATACGGAATCTTATCACGATGCGAGTGCGAATCGGTTTCAGAGCTATGCTGGAAACAGCATAGCAAGTTGAAATAAGGCTAGTCCGTTATCAACTTGAAAAAGTGGCACCGAGTCGGTGCTTTTT	CGCGTCGAGTAGGGTCACCTGCATCATCCTATGAGAACACACACTCTCCATCCTGCGTACGCCATCCCCTTCGATGCGAGTGCGAATCGCCTCGTCTTGGTACGGTCACTAGGCACGGCAGACTGGCTCACTGGAGGAAACTGTAGATAACCCGCGTAAGGGTGCGCATACGGAATCTTATCACGATGCGAGTGCGAATCGGTTTATCAGCAGGTGCCAGCTTCACACGGCACGGGAGGCGTAGTTTCAT
3057	PAM_-13_DONORf_length_94_center_-20_chassis_22	AACGATGCGA	-13	94	F	-20	22	CGATGCGAGTGCGAATCG	ATGAGAACACACACTCTCCATCCTGCGTACGCCATCCCCTTCGATGCGAGTGCGAATCGCCTCGTCTTGGTAAACGATGCGAGCACGGCAGACTGGCTCACTGG	TGATAAGATTCCGTATGCGCACCCTTAGCGAGAGGTTTATCATTAAGGTCAACCTCTGGATGTTGTTTCGGCATCCTGCATTGAATCTGAGTTACTGTCTGTTTTCCTTGATGAGAACACACACTCTCCATCCTGCGTACGCCATCCCCTTCGATGCGAGTGCGAATCGCCTCGTCTTGGTAAACGATGCGAGCACGGCAGACTGGCTCACTGGCCAGGAAACCCGTTTCTTCTGACGTAAGGGTGCGCATACGGAATCTTATCACGATGCGAGTGCGAATCGGTTTCAGAGCTATGCTGGAAACAGCATAGCAAGTTGAAATAAGGCTAGTCCGTTATCAACTTGAAAAAGTGGCACCGAGTCGGTGCTTTTT	CGCGTCGAGTAGGGTCACCTGCATCATCCTTGATGAGAACACACACTCTCCATCCTGCGTACGCCATCCCCTTCGATGCGAGTGCGAATCGCCTCGTCTTGGTAAACGATGCGAGCACGGCAGACTGGCTCACTGGCCAGGAAACCCGTTTCTTCTGACGTAAGGGTGCGCATACGGAATCTTATCACGATGCGAGTGCGAATCGGTTTATCAGCAGGTGCCAGCTTCACACGGCCCGGCCTGCCCGCGT
3058	PAM_-13_DONORf_length_94_center_-20_chassis_23	CTCTGTCCAG	-13	94	F	-20	23	CGATGCGAGTGCGAATCG	ATGAGAACACACACTCTCCATCCTGCGTACGCCATCCCCTTCGATGCGAGTGCGAATCGCCTCGTCTTGGTACTCTGTCCAGGCACGGCAGACTGGCTCACTGG	TGATAAGATTCCGTATGCGCACCCTTAGCGAGAGGTTTATCATTAAGGTCAACCTCTGGATGTTGTTTCGGCATCCTGCATTGAATCTGAGTTACTGTCTGTTTTCCTTGTTATGAGAACACACACTCTCCATCCTGCGTACGCCATCCCCTTCGATGCGAGTGCGAATCGCCTCGTCTTGGTACTCTGTCCAGGCACGGCAGACTGGCTCACTGGAACCAGGAAACCCGTTTCTTCTGACGTAAGGGTGCGCATACGGAATCTTATCACGATGCGAGTGCGAATCGGTTTCAGAGCTATGCTGGAAACAGCATAGCAAGTTGAAATAAGGCTAGTCCGTTATCAACTTGAAAAAGTGGCACCGAGTCGGTGCTTTTT	CGCGTCGAGTAGGGTCACCTGCATCATCCTTGTTATGAGAACACACACTCTCCATCCTGCGTACGCCATCCCCTTCGATGCGAGTGCGAATCGCCTCGTCTTGGTACTCTGTCCAGGCACGGCAGACTGGCTCACTGGAACCAGGAAACCCGTTTCTTCTGACGTAAGGGTGCGCATACGGAATCTTATCACGATGCGAGTGCGAATCGGTTTATCAGCAGGTGCCAGCTTCACACGGCAAGCCATCAGG
3059	PAM_-13_DONORf_length_94_center_-20_chassis_24	ATAGGGGCGT	-13	94	F	-20	24	CGATGCGAGTGCGAATCG	ATGAGAACACACACTCTCCATCCTGCGTACGCCATCCCCTTCGATGCGAGTGCGAATCGCCTCGTCTTGGTAATAGGGGCGTGCACGGCAGACTGGCTCACTGG	TGATAAGATTCCGTATGCGCACCCTTAGCGAGAGGTTTATCATTAAGGTCAACCTCTGGATGTTGTTTCGGCATCCTGCATTGAATCTGAGTTACTGTCTGTTTTCCTTGTTGGATGAGAACACACACTCTCCATCCTGCGTACGCCATCCCCTTCGATGCGAGTGCGAATCGCCTCGTCTTGGTAATAGGGGCGTGCACGGCAGACTGGCTCACTGGCCAACCAGGAAACCCGTTTCTTCTGACGTAAGGGTGCGCATACGGAATCTTATCACGATGCGAGTGCGAATCGGTTTCAGAGCTATGCTGGAAACAGCATAGCAAGTTGAAATAAGGCTAGTCCGTTATCAACTTGAAAAAGTGGCACCGAGTCGGTGCTTTTT	CGCGTCGAGTAGGGTCACCTGCATCATCCTTGTTGGATGAGAACACACACTCTCCATCCTGCGTACGCCATCCCCTTCGATGCGAGTGCGAATCGCCTCGTCTTGGTAATAGGGGCGTGCACGGCAGACTGGCTCACTGGCCAACCAGGAAACCCGTTTCTTCTGACGTAAGGGTGCGCATACGGAATCTTATCACGATGCGAGTGCGAATCGGTTTATCAGCAGGTGCCAGCTTCACACGGCAATGGCC
3060	PAM_-13_DONORf_length_94_center_-20_chassis_25	CCTTCGCGTA	-13	94	F	-20	25	CGATGCGAGTGCGAATCG	ATGAGAACACACACTCTCCATCCTGCGTACGCCATCCCCTTCGATGCGAGTGCGAATCGCCTCGTCTTGGTACCTTCGCGTAGCACGGCAGACTGGCTCACTGG	TGATAAGATTCCGTATGCGCACCCTTAGCGAGAGGTTTATCATTAAGGTCAACCTCTGGATGTTGTTTCGGCATCCTGCATTGAATCTGAGTTACTGTCTGTTTTCCTTGTTGGAAATGAGAACACACACTCTCCATCCTGCGTACGCCATCCCCTTCGATGCGAGTGCGAATCGCCTCGTCTTGGTACCTTCGCGTAGCACGGCAGACTGGCTCACTGGAGCCAACCAGGAAACCCGTTTCTTCTGACGTAAGGGTGCGCATACGGAATCTTATCACGATGCGAGTGCGAATCGGTTTCAGAGCTATGCTGGAAACAGCATAGCAAGTTGAAATAAGGCTAGTCCGTTATCAACTTGAAAAAGTGGCACCGAGTCGGTGCTTTTT	CGCGTCGAGTAGGGTCACCTGCATCATCCTTGTTGGAAATGAGAACACACACTCTCCATCCTGCGTACGCCATCCCCTTCGATGCGAGTGCGAATCGCCTCGTCTTGGTACCTTCGCGTAGCACGGCAGACTGGCTCACTGGAGCCAACCAGGAAACCCGTTTCTTCTGACGTAAGGGTGCGCATACGGAATCTTATCACGATGCGAGTGCGAATCGGTTTATCAGCAGGTGCCAGCTTCACACGGCCGC
3061	PAM_-13_DONORr_length_94_center_-20_chassis_1	TCTATCGACG	-13	94	R	-20	1	CGATGCGAGTGCGAATCG	CCAGTGAGCCAGTCTGCCGTGCCGTCGATAGATACCAAGACGAGGCGATTCGCACTCGCATCGAAGGGGATGGCGTACGCAGGATGGAGAGTGTGTGTTCTCAT	TGCGCACCCTTAGCGAGAGGTTTATCATTAAGGTCAACCTCTGGATGTTGTTTCGGCATCCTGCATTGAATCTGAGTTACTGTCTGTTTTCCTCCAGTGAGCCAGTCTGCCGTGCCGTCGATAGATACCAAGACGAGGCGATTCGCACTCGCATCGAAGGGGATGGCGTACGCAGGATGGAGAGTGTGTGTTCTCATAGGAAACCCGTTTTTTCTGACGTAAGGGTGCGCACGATGCGAGTGCGAATCGGTTTCAGAGCTATGCTGGAAACAGCATAGCAAGTTGAAATAAGGCTAGTCCGTTATCAACTTGAAAAAGTGGCACCGAGTCGGTGCTTTTT	CGCGTCGAGTAGGGTCACCTGCATCATCCTCCAGTGAGCCAGTCTGCCGTGCCGTCGATAGATACCAAGACGAGGCGATTCGCACTCGCATCGAAGGGGATGGCGTACGCAGGATGGAGAGTGTGTGTTCTCATAGGAAACCCGTTTTTTCTGACGTAAGGGTGCGCACGATGCGAGTGCGAATCGGTTTATCAGCAGGTGCCAGCTTCACACGGCGTAGCTTCCTGCCATGGTATAGGTACTGAGATTG
3062	PAM_-13_DONORr_length_94_center_-20_chassis_2	GTAGCATCTG	-13	94	R	-20	2	CGATGCGAGTGCGAATCG	CCAGTGAGCCAGTCTGCCGTGCCAGATGCTACTACCAAGACGAGGCGATTCGCACTCGCATCGAAGGGGATGGCGTACGCAGGATGGAGAGTGTGTGTTCTCAT	TGCGCACCCTTAGCGAGAGGTTTATCATTAAGGTCAACCTCTGGATGTTGTTTCGGCATCCTGCATTGAATCTGAGTTACTGTCTGTTTTCCTCCAGTGAGCCAGTCTGCCGTGCCAGATGCTACTACCAAGACGAGGCGATTCGCACTCGCATCGAAGGGGATGGCGTACGCAGGATGGAGAGTGTGTGTTCTCATAGGAAACCCGTTTCTTCTGACGTAAGGGTGCGCACGATGCGAGTGCGAATCGGTTTCAGAGCTATGCTGGAAACAGCATAGCAAGTTGAAATAAGGCTAGTCCGTTATCAACTTGAAAAAGTGGCACCGAGTCGGTGCTTTTT	CGCGTCGAGTAGGGTCACCTGCATCATCCTCCAGTGAGCCAGTCTGCCGTGCCAGATGCTACTACCAAGACGAGGCGATTCGCACTCGCATCGAAGGGGATGGCGTACGCAGGATGGAGAGTGTGTGTTCTCATAGGAAACCCGTTTCTTCTGACGTAAGGGTGCGCACGATGCGAGTGCGAATCGGTTTATCAGCAGGTGCCAGCTTCACACGGCATTCTTTACCATTATTTACCTATGACATTCGCGT
3063	PAM_-13_DONORr_length_94_center_-20_chassis_3	TATCTGCGCT	-13	94	R	-20	3	CGATGCGAGTGCGAATCG	CCAGTGAGCCAGTCTGCCGTGCAGCGCAGATATACCAAGACGAGGCGATTCGCACTCGCATCGAAGGGGATGGCGTACGCAGGATGGAGAGTGTGTGTTCTCAT	TGATAAGATTCCGTATGCGCACCCTTAGCGAGAGGTTTATCATTAAGGTCAACCTCTGGATGTTGTTTCGGCATCCTGCATTGAATCTGAGTTACTGTCTGTTTTCCTCCAGTGAGCCAGTCTGCCGTGCAGCGCAGATATACCAAGACGAGGCGATTCGCACTCGCATCGAAGGGGATGGCGTACGCAGGATGGAGAGTGTGTGTTCTCATAGGAAACCCGTTTCTTCTGACGTAAGGGTGCGCATACGGAATCTTATCACGATGCGAGTGCGAATCGGTTTCAGAGCTATGCTGGAAACAGCATAGCAAGTTGAAATAAGGCTAGTCCGTTATCAACTTGAAAAAGTGGCACCGAGTCGGTGCTTTTT	CGCGTCGAGTAGGGTCACCTGCATCATCCTCCAGTGAGCCAGTCTGCCGTGCAGCGCAGATATACCAAGACGAGGCGATTCGCACTCGCATCGAAGGGGATGGCGTACGCAGGATGGAGAGTGTGTGTTCTCATAGGAAACCCGTTTCTTCTGACGTAAGGGTGCGCATACGGAATCTTATCACGATGCGAGTGCGAATCGGTTTATCAGCAGGTGCCAGCTTCACACGGCCGTAATTATGGTAGCTGTA
3064	PAM_-13_DONORr_length_94_center_-20_chassis_4	TCTTCCGCTC	-13	94	R	-20	4	CGATGCGAGTGCGAATCG	CCAGTGAGCCAGTCTGCCGTGCGAGCGGAAGATACCAAGACGAGGCGATTCGCACTCGCATCGAAGGGGATGGCGTACGCAGGATGGAGAGTGTGTGTTCTCAT	AAGATTCCGTATGCGCACCCTTAGCGAGAGGTTTATCATTAAGGTCAACCTCTGGATGTTGTTTCGGCATCCTGCATTGAATCTGAGTTACTGTCTGTTTTCCTCCAGTGAGCCAGTCTGCCGTGCGAGCGGAAGATACCAAGACGAGGCGATTCGCACTCGCATCGAAGGGGATGGCGTACGCAGGATGGAGAGTGTGTGTTCTCATAGGAAACCCGTTTCTTCTGACGTAAGGGTGCGCATACGGAATCTTCGATGCGAGTGCGAATCGGTTTCAGAGCTATGCTGGAAACAGCATAGCAAGTTGAAATAAGGCTAGTCCGTTATCAACTTGAAAAAGTGGCACCGAGTCGGTGCTTTTT	CGCGTCGAGTAGGGTCACCTGCATCATCCTCCAGTGAGCCAGTCTGCCGTGCGAGCGGAAGATACCAAGACGAGGCGATTCGCACTCGCATCGAAGGGGATGGCGTACGCAGGATGGAGAGTGTGTGTTCTCATAGGAAACCCGTTTCTTCTGACGTAAGGGTGCGCATACGGAATCTTCGATGCGAGTGCGAATCGGTTTATCAGCAGGTGCCAGCTTCACACGGCGTTTATAAATAATACCGCGCACT
3065	PAM_-13_DONORr_length_94_center_-20_chassis_5	CCACACGTAC	-13	94	R	-20	5	CGATGCGAGTGCGAATCG	CCAGTGAGCCAGTCTGCCGTGCGTACGTGTGGTACCAAGACGAGGCGATTCGCACTCGCATCGAAGGGGATGGCGTACGCAGGATGGAGAGTGTGTGTTCTCAT	TTCCGTATGCGCACCCTTAGCGAGAGGTTTATCATTAAGGTCAACCTCTGGATGTTGTTTCGGCATCCTGCATTGAATCTGAGTTACTGTCTGTTTTCCTCCAGTGAGCCAGTCTGCCGTGCGTACGTGTGGTACCAAGACGAGGCGATTCGCACTCGCATCGAAGGGGATGGCGTACGCAGGATGGAGAGTGTGTGTTCTCATAGGAAACCCGTTTCTTCTGACGTAAGGGTGCGCATACGGAACGATGCGAGTGCGAATCGGTTTCAGAGCTATGCTGGAAACAGCATAGCAAGTTGAAATAAGGCTAGTCCGTTATCAACTTGAAAAAGTGGCACCGAGTCGGTGCTTTTT	CGCGTCGAGTAGGGTCACCTGCATCATCCTCCAGTGAGCCAGTCTGCCGTGCGTACGTGTGGTACCAAGACGAGGCGATTCGCACTCGCATCGAAGGGGATGGCGTACGCAGGATGGAGAGTGTGTGTTCTCATAGGAAACCCGTTTCTTCTGACGTAAGGGTGCGCATACGGAACGATGCGAGTGCGAATCGGTTTATCAGCAGGTGCCAGCTTCACACGGCAGTGTAATTGTAGTGGTTTCGATGTGG
3066	PAM_-13_DONORr_length_94_center_-20_chassis_6	ATCATGGAGG	-13	94	R	-20	6	CGATGCGAGTGCGAATCG	CCAGTGAGCCAGTCTGCCGTGCCCTCCATGATTACCAAGACGAGGCGATTCGCACTCGCATCGAAGGGGATGGCGTACGCAGGATGGAGAGTGTGTGTTCTCAT	CGTATGCGCACCCTTAGCGAGAGGTTTATCATTAAGGTCAACCTCTGGATGTTGTTTCGGCATCCTGCATTGAATCTGAGTTACTGTCTGTTTTCCTCCAGTGAGCCAGTCTGCCGTGCCCTCCATGATTACCAAGACGAGGCGATTCGCACTCGCATCGAAGGGGATGGCGTACGCAGGATGGAGAGTGTGTGTTCTCATAGGAAACCCGTTTCTTCTGACGTAAGGGTGCGCATACGCGATGCGAGTGCGAATCGGTTTCAGAGCTATGCTGGAAACAGCATAGCAAGTTGAAATAAGGCTAGTCCGTTATCAACTTGAAAAAGTGGCACCGAGTCGGTGCTTTTT	CGCGTCGAGTAGGGTCACCTGCATCATCCTCCAGTGAGCCAGTCTGCCGTGCCCTCCATGATTACCAAGACGAGGCGATTCGCACTCGCATCGAAGGGGATGGCGTACGCAGGATGGAGAGTGTGTGTTCTCATAGGAAACCCGTTTCTTCTGACGTAAGGGTGCGCATACGCGATGCGAGTGCGAATCGGTTTATCAGCAGGTGCCAGCTTCACACGGCCGAATGTCATGAAATTGTCAAGAGATCTAT
3067	PAM_-13_DONORr_length_94_center_-20_chassis_7	CACCTTAGGT	-13	94	R	-20	7	CGATGCGAGTGCGAATCG	CCAGTGAGCCAGTCTGCCGTGCACCTAAGGTGTACCAAGACGAGGCGATTCGCACTCGCATCGAAGGGGATGGCGTACGCAGGATGGAGAGTGTGTGTTCTCAT	TGATAAGATTCCGTATGCGCACCCTTAGCGAGAGGTTTATCATTAAGGTCAACCTCTGGATGTTGTTTCGGCATCCTGCATTGAATCTGAGTTACTGTCTGTTTTCCTCCAGTGAGCCAGTCTGCCGTGCACCTAAGGTGTACCAAGACGAGGCGATTCGCACTCGCATCGAAGGGGATGGCGTACGCAGGATGGAGAGTGTGTGTTCTCATGGAAACCCGTTTCTTCTGACGTAAGGGTGCGCATACGGAATCTTATCACGATGCGAGTGCGAATCGGTTTCAGAGCTATGCTGGAAACAGCATAGCAAGTTGAAATAAGGCTAGTCCGTTATCAACTTGAAAAAGTGGCACCGAGTCGGTGCTTTTT	CGCGTCGAGTAGGGTCACCTGCATCATCCTCCAGTGAGCCAGTCTGCCGTGCACCTAAGGTGTACCAAGACGAGGCGATTCGCACTCGCATCGAAGGGGATGGCGTACGCAGGATGGAGAGTGTGTGTTCTCATGGAAACCCGTTTCTTCTGACGTAAGGGTGCGCATACGGAATCTTATCACGATGCGAGTGCGAATCGGTTTATCAGCAGGTGCCAGCTTCACACGGCTAACCCAAATCCGAAGATTT
3068	PAM_-13_DONORr_length_94_center_-20_chassis_8	ATAGGCCGAG	-13	94	R	-20	8	CGATGCGAGTGCGAATCG	CCAGTGAGCCAGTCTGCCGTGCCTCGGCCTATTACCAAGACGAGGCGATTCGCACTCGCATCGAAGGGGATGGCGTACGCAGGATGGAGAGTGTGTGTTCTCAT	TGATAAGATTCCGTATGCGCACCCTTAGCGAGAGGTTTATCATTAAGGTCAACCTCTGGATGTTGTTTCGGCATCCTGCATTGAATCTGAGTTACTGTCTGTTTTCCTCCAGTGAGCCAGTCTGCCGTGCCTCGGCCTATTACCAAGACGAGGCGATTCGCACTCGCATCGAAGGGGATGGCGTACGCAGGATGGAGAGTGTGTGTTCTCATAGGACCCGTTTCTTCTGACGTAAGGGTGCGCATACGGAATCTTATCACGATGCGAGTGCGAATCGGTTTCAGAGCTATGCTGGAAACAGCATAGCAAGTTGAAATAAGGCTAGTCCGTTATCAACTTGAAAAAGTGGCACCGAGTCGGTGCTTTTT	CGCGTCGAGTAGGGTCACCTGCATCATCCTCCAGTGAGCCAGTCTGCCGTGCCTCGGCCTATTACCAAGACGAGGCGATTCGCACTCGCATCGAAGGGGATGGCGTACGCAGGATGGAGAGTGTGTGTTCTCATAGGACCCGTTTCTTCTGACGTAAGGGTGCGCATACGGAATCTTATCACGATGCGAGTGCGAATCGGTTTATCAGCAGGTGCCAGCTTCACACGGCCTCTGCGCGCTATTCCCTAAA
3069	PAM_-13_DONORr_length_94_center_-20_chassis_9	GCCCTGCAAT	-13	94	R	-20	9	CGATGCGAGTGCGAATCG	CCAGTGAGCCAGTCTGCCGTGCATTGCAGGGCTACCAAGACGAGGCGATTCGCACTCGCATCGAAGGGGATGGCGTACGCAGGATGGAGAGTGTGTGTTCTCAT	TGATAAGATTCCGTATGCGCACCCTTAGCGAGAGGTTTATCATTAAGGTCAACCTCTGGATGTTGTTTCGGCATCCTGCATTGAATCTGAGTTACTGTCTGTTTTCCTCCAGTGAGCCAGTCTGCCGTGCATTGCAGGGCTACCAAGACGAGGCGATTCGCACTCGCATCGAAGGGGATGGCGTACGCAGGATGGAGAGTGTGTGTTCTCATAGGAACCGTTTCTTCTGACGTAAGGGTGCGCATACGGAATCTTATCACGATGCGAGTGCGAATCGGTTTCAGAGCTATGCTGGAAACAGCATAGCAAGTTGAAATAAGGCTAGTCCGTTATCAACTTGAAAAAGTGGCACCGAGTCGGTGCTTTTT	CGCGTCGAGTAGGGTCACCTGCATCATCCTCCAGTGAGCCAGTCTGCCGTGCATTGCAGGGCTACCAAGACGAGGCGATTCGCACTCGCATCGAAGGGGATGGCGTACGCAGGATGGAGAGTGTGTGTTCTCATAGGAACCGTTTCTTCTGACGTAAGGGTGCGCATACGGAATCTTATCACGATGCGAGTGCGAATCGGTTTATCAGCAGGTGCCAGCTTCACACGGCTCTATGTTCTTTCACATACTG
3070	PAM_-13_DONORr_length_94_center_-20_chassis_10	ATCATCCGCT	-13	94	R	-20	10	CGATGCGAGTGCGAATCG	CCAGTGAGCCAGTCTGCCGTGCAGCGGATGATTACCAAGACGAGGCGATTCGCACTCGCATCGAAGGGGATGGCGTACGCAGGATGGAGAGTGTGTGTTCTCAT	TGATAAGATTCCGTATGCGCACCCTTAGCGAGAGGTTTATCATTAAGGTCAACCTCTGGATGTTGTTTCGGCATCCTGCATTGAATCTGAGTTACTGTCTGTTTTCCTCCAGTGAGCCAGTCTGCCGTGCAGCGGATGATTACCAAGACGAGGCGATTCGCACTCGCATCGAAGGGGATGGCGTACGCAGGATGGAGAGTGTGTGTTCTCATAGGAAACCTGTTTCTTCTGACGTAAGGGTGCGCATACGGAATCTTATCACGATGCGAGTGCGAATCGGTTTCAGAGCTATGCTGGAAACAGCATAGCAAGTTGAAATAAGGCTAGTCCGTTATCAACTTGAAAAAGTGGCACCGAGTCGGTGCTTTTT	CGCGTCGAGTAGGGTCACCTGCATCATCCTCCAGTGAGCCAGTCTGCCGTGCAGCGGATGATTACCAAGACGAGGCGATTCGCACTCGCATCGAAGGGGATGGCGTACGCAGGATGGAGAGTGTGTGTTCTCATAGGAAACCTGTTTCTTCTGACGTAAGGGTGCGCATACGGAATCTTATCACGATGCGAGTGCGAATCGGTTTATCAGCAGGTGCCAGCTTCACACGGCCAGGAGGAACATACGGACG
3071	PAM_-13_DONORr_length_94_center_-20_chassis_11	CTTATTGGCG	-13	94	R	-20	11	CGATGCGAGTGCGAATCG	CCAGTGAGCCAGTCTGCCGTGCCGCCAATAAGTACCAAGACGAGGCGATTCGCACTCGCATCGAAGGGGATGGCGTACGCAGGATGGAGAGTGTGTGTTCTCAT	TGATAAGATTCCGTATGCGCACCCTTAGCGAGAGGTTTATCATTAAGGTCAACCTCTGGATGTTGTTTCGGCATCCTGCATTGAATCTGAGTTACTGTCTGTTTTCCTCCAGTGAGCCAGTCTGCCGTGCCGCCAATAAGTACCAAGACGAGGCGATTCGCACTCGCATCGAAGGGGATGGCGTACGCAGGATGGAGAGTGTGTGTTCTCATAGGAAACCCGTATCTTCTGACGTAAGGGTGCGCATACGGAATCTTATCACGATGCGAGTGCGAATCGGTTTCAGAGCTATGCTGGAAACAGCATAGCAAGTTGAAATAAGGCTAGTCCGTTATCAACTTGAAAAAGTGGCACCGAGTCGGTGCTTTTT	CGCGTCGAGTAGGGTCACCTGCATCATCCTCCAGTGAGCCAGTCTGCCGTGCCGCCAATAAGTACCAAGACGAGGCGATTCGCACTCGCATCGAAGGGGATGGCGTACGCAGGATGGAGAGTGTGTGTTCTCATAGGAAACCCGTATCTTCTGACGTAAGGGTGCGCATACGGAATCTTATCACGATGCGAGTGCGAATCGGTTTATCAGCAGGTGCCAGCTTCACACGGCCTGTTCAGTCGGAGGGGGG
3072	PAM_-13_DONORr_length_94_center_-20_chassis_12	GATCTGGCTG	-13	94	R	-20	12	CGATGCGAGTGCGAATCG	CCAGTGAGCCAGTCTGCCGTGCCAGCCAGATCTACCAAGACGAGGCGATTCGCACTCGCATCGAAGGGGATGGCGTACGCAGGATGGAGAGTGTGTGTTCTCAT	TGATAAGATTCCGTATGCGCACCCTTAGCGAGAGGTTTATCATTAAGGTCAACCTCTGGATGTTGTTTCGGCATCCTGCATTGAATCTGAGTTACTGTCTGTTTTCCTCCAGTGAGCCAGTCTGCCGTGCCAGCCAGATCTACCAAGACGAGGCGATTCGCACTCGCATCGAAGGGGATGGCGTACGCAGGATGGAGAGTGTGTGTTCTCATTATCATGTAATACTCTACGGCGTAAGGGTGCGCATACGGAATCTTATCACGATGCGAGTGCGAATCGGTTTCAGAGCTATGCTGGAAACAGCATAGCAAGTTGAAATAAGGCTAGTCCGTTATCAACTTGAAAAAGTGGCACCGAGTCGGTGCTTTTT	CGCGTCGAGTAGGGTCACCTGCATCATCCTCCAGTGAGCCAGTCTGCCGTGCCAGCCAGATCTACCAAGACGAGGCGATTCGCACTCGCATCGAAGGGGATGGCGTACGCAGGATGGAGAGTGTGTGTTCTCATTATCATGTAATACTCTACGGCGTAAGGGTGCGCATACGGAATCTTATCACGATGCGAGTGCGAATCGGTTTATCAGCAGGTGCCAGCTTCACACGGCTCGACAGTCAAAATAGTTC
3073	PAM_-13_DONORr_length_94_center_-20_chassis_13	CAGCTACGAA	-13	94	R	-20	13	CGATGCGAGTGCGAATCG	CCAGTGAGCCAGTCTGCCGTGCTTCGTAGCTGTACCAAGACGAGGCGATTCGCACTCGCATCGAAGGGGATGGCGTACGCAGGATGGAGAGTGTGTGTTCTCAT	TGATAAGATTCCGTATGCGCACCCTTAGCGAGAGGTTTATCATTAAGGTCAACCTCTGGATGTTGTTTCGGCATCCTGCATTGAATCTGAGTTACTGTCTGTTTTCCTCCAGTGAGCCAGTCTGCCGTGCTTCGTAGCTGTACCAAGACGAGGCGATTCGCACTCGCATCGAAGGGGATGGCGTACGCAGGATGGAGAGTGTGTGTTCTCATATATCGGCGTAATTTCGGTTCGTAAGGGTGCGCATACGGAATCTTATCACGATGCGAGTGCGAATCGGTTTCAGAGCTATGCTGGAAACAGCATAGCAAGTTGAAATAAGGCTAGTCCGTTATCAACTTGAAAAAGTGGCACCGAGTCGGTGCTTTTT	CGCGTCGAGTAGGGTCACCTGCATCATCCTCCAGTGAGCCAGTCTGCCGTGCTTCGTAGCTGTACCAAGACGAGGCGATTCGCACTCGCATCGAAGGGGATGGCGTACGCAGGATGGAGAGTGTGTGTTCTCATATATCGGCGTAATTTCGGTTCGTAAGGGTGCGCATACGGAATCTTATCACGATGCGAGTGCGAATCGGTTTATCAGCAGGTGCCAGCTTCACACGGCTGGACGCTGTGCTTACTTT
3074	PAM_-13_DONORr_length_94_center_-20_chassis_14	TATATCGCCG	-13	94	R	-20	14	CGATGCGAGTGCGAATCG	CCAGTGAGCCAGTCTGCCGTGCCGGCGATATATACCAAGACGAGGCGATTCGCACTCGCATCGAAGGGGATGGCGTACGCAGGATGGAGAGTGTGTGTTCTCAT	TGATAAGATTCCGTATGCGCACCCTTAGCGAGAGGTTTATCATTAAGGTCAACCTCTGGATGTTGTTTCGGCATCCTGCATTGAATCTGAGTTACTGTCTGTTTTCCTCCAGTGAGCCAGTCTGCCGTGCCGGCGATATATACCAAGACGAGGCGATTCGCACTCGCATCGAAGGGGATGGCGTACGCAGGATGGAGAGTGTGTGTTCTCATATCTATCGTGATATTCAGATCGTAAGGGTGCGCATACGGAATCTTATCACGATGCGAGTGCGAATCGGTTTCAGAGCTATGCTGGAAACAGCATAGCAAGTTGAAATAAGGCTAGTCCGTTATCAACTTGAAAAAGTGGCACCGAGTCGGTGCTTTTT	CGCGTCGAGTAGGGTCACCTGCATCATCCTCCAGTGAGCCAGTCTGCCGTGCCGGCGATATATACCAAGACGAGGCGATTCGCACTCGCATCGAAGGGGATGGCGTACGCAGGATGGAGAGTGTGTGTTCTCATATCTATCGTGATATTCAGATCGTAAGGGTGCGCATACGGAATCTTATCACGATGCGAGTGCGAATCGGTTTATCAGCAGGTGCCAGCTTCACACGGCAACGCAAGACGATATGTCT
3075	PAM_-13_DONORr_length_94_center_-20_chassis_15	CGCTAGGTTA	-13	94	R	-20	15	CGATGCGAGTGCGAATCG	CCAGTGAGCCAGTCTGCCGTGCTAACCTAGCGTACCAAGACGAGGCGATTCGCACTCGCATCGAAGGGGATGGCGTACGCAGGATGGAGAGTGTGTGTTCTCAT	TGATAAGATTCCGTATGCGCACCCTTAGCGAGAGGTTTATCATTAAGGTCAACCTCTGGATGTTGTTTCGGCATCCTGCATTGAATCTGAGTTACTGTCTGTTTTCCTCCAGTGAGCCAGTCTGCCGTGCTAACCTAGCGTACCAAGACGAGGCGATTCGCACTCGCATCGAAGGGGATGGCGTACGCAGGATGGAGAGTGTGTGTTCTCATATATGGACACGGTGAGCACTCGTAAGGGTGCGCATACGGAATCTTATCACGATGCGAGTGCGAATCGGTTTCAGAGCTATGCTGGAAACAGCATAGCAAGTTGAAATAAGGCTAGTCCGTTATCAACTTGAAAAAGTGGCACCGAGTCGGTGCTTTTT	CGCGTCGAGTAGGGTCACCTGCATCATCCTCCAGTGAGCCAGTCTGCCGTGCTAACCTAGCGTACCAAGACGAGGCGATTCGCACTCGCATCGAAGGGGATGGCGTACGCAGGATGGAGAGTGTGTGTTCTCATATATGGACACGGTGAGCACTCGTAAGGGTGCGCATACGGAATCTTATCACGATGCGAGTGCGAATCGGTTTATCAGCAGGTGCCAGCTTCACACGGCCCCCTGGTGGATTCTCGCG
3076	PAM_-13_DONORr_length_94_center_-20_chassis_16	GGATCTACGA	-13	94	R	-20	16	CGATGCGAGTGCGAATCG	CCAGTGAGCCAGTCTGCCGTGCTCGTAGATCCTACCAAGACGAGGCGATTCGCACTCGCATCGAAGGGGATGGCGTACGCAGGATGGAGAGTGTGTGTTCTCAT	TGATAAGATTCCGTATGCGCACCCTTAGCGAGAGGTTTATCATTAAGGTCAACCTCTGGATGTTGTTTCGGCATCCTGCATTGAATCTGAGTTACTGTCTGTTTTCCTCCAGTGAGCCAGTCTGCCGTGCTCGTAGATCCTACCAAGACGAGGCGATTCGCACTCGCATCGAAGGGGATGGCGTACGCAGGATGGAGAGTGTGTGTTCTCATATCATTTACGGTACGATCAGCGTAAGGGTGCGCATACGGAATCTTATCACGATGCGAGTGCGAATCGGTTTCAGAGCTATGCTGGAAACAGCATAGCAAGTTGAAATAAGGCTAGTCCGTTATCAACTTGAAAAAGTGGCACCGAGTCGGTGCTTTTT	CGCGTCGAGTAGGGTCACCTGCATCATCCTCCAGTGAGCCAGTCTGCCGTGCTCGTAGATCCTACCAAGACGAGGCGATTCGCACTCGCATCGAAGGGGATGGCGTACGCAGGATGGAGAGTGTGTGTTCTCATATCATTTACGGTACGATCAGCGTAAGGGTGCGCATACGGAATCTTATCACGATGCGAGTGCGAATCGGTTTATCAGCAGGTGCCAGCTTCACACGGCCAAATATCTGGCTACTTGG
3077	PAM_-13_DONORr_length_94_center_-20_chassis_17	CACAGCGAAG	-13	94	R	-20	17	CGATGCGAGTGCGAATCG	CCAGTGAGCCAGTCTGCCGTGCCTTCGCTGTGTACCAAGACGAGGCGATTCGCACTCGCATCGAAGGGGATGGCGTACGCAGGATGGAGAGTGTGTGTTCTCAT	TGATAAGATTCCGTATGCGCACCCTTAGCGAGAGGTTTATCATTAAGGTCAACCTCTGGATGTTGTTTCGGCATCCTGCATTGAATCTGAGTTACTGTCTGTTTTCCTCCAGTGAGCCAGTCTGCCGTGCCTTCGCTGTGTACCAAGACGAGGCGATTCGCACTCGCATCGAAGGGGATGGCGTACGCAGGATGGAGAGTGTGTGTTCTCATAGGAAATCCAACATTCACTGCGTAAGGGTGCGCATACGGAATCTTATCACGATGCGAGTGCGAATCGGTTTCAGAGCTATGCTGGAAACAGCATAGCAAGTTGAAATAAGGCTAGTCCGTTATCAACTTGAAAAAGTGGCACCGAGTCGGTGCTTTTT	CGCGTCGAGTAGGGTCACCTGCATCATCCTCCAGTGAGCCAGTCTGCCGTGCCTTCGCTGTGTACCAAGACGAGGCGATTCGCACTCGCATCGAAGGGGATGGCGTACGCAGGATGGAGAGTGTGTGTTCTCATAGGAAATCCAACATTCACTGCGTAAGGGTGCGCATACGGAATCTTATCACGATGCGAGTGCGAATCGGTTTATCAGCAGGTGCCAGCTTCACACGGCTCGCTGGGGAAGGTCCTCT
3078	PAM_-13_DONORr_length_94_center_-20_chassis_18	AACTCTGGAG	-13	94	R	-20	18	CGATGCGAGTGCGAATCG	CCAGTGAGCCAGTCTGCCGTGCCTCCAGAGTTTACCAAGACGAGGCGATTCGCACTCGCATCGAAGGGGATGGCGTACGCAGGATGGAGAGTGTGTGTTCTCAT	TGATAAGATTCCGTATGCGCACCCTTAGCGAGAGGTTTATCATTAAGGTCAACCTCTGGATGTTGTTTCGGCATCCTGCATTGAATCTGAGTTACTGTCTGTTTTCCTCCAGTGAGCCAGTCTGCCGTGCCTCCAGAGTTTACCAAGACGAGGCGATTCGCACTCGCATCGAAGGGGATGGCGTACGCAGGATGGAGAGTGTGTGTTCTCATGGATCACTCACTGTATACCGCGTAAGGGTGCGCATACGGAATCTTATCACGATGCGAGTGCGAATCGGTTTCAGAGCTATGCTGGAAACAGCATAGCAAGTTGAAATAAGGCTAGTCCGTTATCAACTTGAAAAAGTGGCACCGAGTCGGTGCTTTTT	CGCGTCGAGTAGGGTCACCTGCATCATCCTCCAGTGAGCCAGTCTGCCGTGCCTCCAGAGTTTACCAAGACGAGGCGATTCGCACTCGCATCGAAGGGGATGGCGTACGCAGGATGGAGAGTGTGTGTTCTCATGGATCACTCACTGTATACCGCGTAAGGGTGCGCATACGGAATCTTATCACGATGCGAGTGCGAATCGGTTTATCAGCAGGTGCCAGCTTCACACGGCTGACCTGTGTTCCTTAGAC
3079	PAM_-13_DONORr_length_94_center_-20_chassis_19	GACGTAACGT	-13	94	R	-20	19	CGATGCGAGTGCGAATCG	CCAGTGAGCCAGTCTGCCGTGCACGTTACGTCTACCAAGACGAGGCGATTCGCACTCGCATCGAAGGGGATGGCGTACGCAGGATGGAGAGTGTGTGTTCTCAT	TGATAAGATTCCGTATGCGCACCCTTAGCGAGAGGTTTATCATTAAGGTCAACCTCTGGATGTTGTTTCGGCATCCTGCATTGAATCTGAGTTACTGTCTGTTTTCCTCCAGTGAGCCAGTCTGCCGTGCACGTTACGTCTACCAAGACGAGGCGATTCGCACTCGCATCGAAGGGGATGGCGTACGCAGGATGGAGAGTGTGTGTTCTCATAGGAAACTGTAAATAAACCGCGTAAGGGTGCGCATACGGAATCTTATCACGATGCGAGTGCGAATCGGTTTCAGAGCTATGCTGGAAACAGCATAGCAAGTTGAAATAAGGCTAGTCCGTTATCAACTTGAAAAAGTGGCACCGAGTCGGTGCTTTTT	CGCGTCGAGTAGGGTCACCTGCATCATCCTCCAGTGAGCCAGTCTGCCGTGCACGTTACGTCTACCAAGACGAGGCGATTCGCACTCGCATCGAAGGGGATGGCGTACGCAGGATGGAGAGTGTGTGTTCTCATAGGAAACTGTAAATAAACCGCGTAAGGGTGCGCATACGGAATCTTATCACGATGCGAGTGCGAATCGGTTTATCAGCAGGTGCCAGCTTCACACGGCGACGTGTGGTTGACAAGAT
3080	PAM_-13_DONORr_length_94_center_-20_chassis_20	CGACTGAGTC	-13	94	R	-20	20	CGATGCGAGTGCGAATCG	CCAGTGAGCCAGTCTGCCGTGCGACTCAGTCGTACCAAGACGAGGCGATTCGCACTCGCATCGAAGGGGATGGCGTACGCAGGATGGAGAGTGTGTGTTCTCAT	TGATAAGATTCCGTATGCGCACCCTTAGCGAGAGGTTTATCATTAAGGTCAACCTCTGGATGTTGTTTCGGCATCCTGCATTGAATCTGAGTTACTGTCTGTTTTCCTCCAGTGAGCCAGTCTGCCGTGCGACTCAGTCGTACCAAGACGAGGCGATTCGCACTCGCATCGAAGGGGATGGCGTACGCAGGATGGAGAGTGTGTGTTCTCATGCGGGCGGTGTAACGTTCCACGTAAGGGTGCGCATACGGAATCTTATCACGATGCGAGTGCGAATCGGTTTCAGAGCTATGCTGGAAACAGCATAGCAAGTTGAAATAAGGCTAGTCCGTTATCAACTTGAAAAAGTGGCACCGAGTCGGTGCTTTTT	CGCGTCGAGTAGGGTCACCTGCATCATCCTCCAGTGAGCCAGTCTGCCGTGCGACTCAGTCGTACCAAGACGAGGCGATTCGCACTCGCATCGAAGGGGATGGCGTACGCAGGATGGAGAGTGTGTGTTCTCATGCGGGCGGTGTAACGTTCCACGTAAGGGTGCGCATACGGAATCTTATCACGATGCGAGTGCGAATCGGTTTATCAGCAGGTGCCAGCTTCACACGGCAGGGGAGGATACAGCACGT
3081	PAM_-13_DONORr_length_94_center_-20_chassis_21	GGTGTAACAG	-13	94	R	-20	21	CGATGCGAGTGCGAATCG	CCAGTGAGCCAGTCTGCCGTGCCTGTTACACCTACCAAGACGAGGCGATTCGCACTCGCATCGAAGGGGATGGCGTACGCAGGATGGAGAGTGTGTGTTCTCAT	TGATAAGATTCCGTATGCGCACCCTTAGCGAGAGGTTTATCATTAAGGTCAACCTCTGGATGTTGTTTCGGCATCCTGCATTGAATCTGAGTTACTGTCTGTTTTCCTCCAGTGAGCCAGTCTGCCGTGCCTGTTACACCTACCAAGACGAGGCGATTCGCACTCGCATCGAAGGGGATGGCGTACGCAGGATGGAGAGTGTGTGTTCTCATAGGAAACTGTAGATAACCCGCGTAAGGGTGCGCATACGGAATCTTATCACGATGCGAGTGCGAATCGGTTTCAGAGCTATGCTGGAAACAGCATAGCAAGTTGAAATAAGGCTAGTCCGTTATCAACTTGAAAAAGTGGCACCGAGTCGGTGCTTTTT	CGCGTCGAGTAGGGTCACCTGCATCATCCTCCAGTGAGCCAGTCTGCCGTGCCTGTTACACCTACCAAGACGAGGCGATTCGCACTCGCATCGAAGGGGATGGCGTACGCAGGATGGAGAGTGTGTGTTCTCATAGGAAACTGTAGATAACCCGCGTAAGGGTGCGCATACGGAATCTTATCACGATGCGAGTGCGAATCGGTTTATCAGCAGGTGCCAGCTTCACACGGCGCCCGTTTAATTGAAGGAG
3082	PAM_-13_DONORr_length_94_center_-20_chassis_22	GGCTGCATTC	-13	94	R	-20	22	CGATGCGAGTGCGAATCG	CCAGTGAGCCAGTCTGCCGTGCGAATGCAGCCTACCAAGACGAGGCGATTCGCACTCGCATCGAAGGGGATGGCGTACGCAGGATGGAGAGTGTGTGTTCTCAT	TGATAAGATTCCGTATGCGCACCCTTAGCGAGAGGTTTATCATTAAGGTCAACCTCTGGATGTTGTTTCGGCATCCTGCATTGAATCTGAGTTACTGTCTGTTTTCCTTGCCAGTGAGCCAGTCTGCCGTGCGAATGCAGCCTACCAAGACGAGGCGATTCGCACTCGCATCGAAGGGGATGGCGTACGCAGGATGGAGAGTGTGTGTTCTCATCCAGGAAACCCGTTTCTTCTGACGTAAGGGTGCGCATACGGAATCTTATCACGATGCGAGTGCGAATCGGTTTCAGAGCTATGCTGGAAACAGCATAGCAAGTTGAAATAAGGCTAGTCCGTTATCAACTTGAAAAAGTGGCACCGAGTCGGTGCTTTTT	CGCGTCGAGTAGGGTCACCTGCATCATCCTTGCCAGTGAGCCAGTCTGCCGTGCGAATGCAGCCTACCAAGACGAGGCGATTCGCACTCGCATCGAAGGGGATGGCGTACGCAGGATGGAGAGTGTGTGTTCTCATCCAGGAAACCCGTTTCTTCTGACGTAAGGGTGCGCATACGGAATCTTATCACGATGCGAGTGCGAATCGGTTTATCAGCAGGTGCCAGCTTCACACGGCGGGCCTGAGCAATGA
3083	PAM_-13_DONORr_length_94_center_-20_chassis_23	TCGCCAGCAT	-13	94	R	-20	23	CGATGCGAGTGCGAATCG	CCAGTGAGCCAGTCTGCCGTGCATGCTGGCGATACCAAGACGAGGCGATTCGCACTCGCATCGAAGGGGATGGCGTACGCAGGATGGAGAGTGTGTGTTCTCAT	TGATAAGATTCCGTATGCGCACCCTTAGCGAGAGGTTTATCATTAAGGTCAACCTCTGGATGTTGTTTCGGCATCCTGCATTGAATCTGAGTTACTGTCTGTTTTCCTTGTTCCAGTGAGCCAGTCTGCCGTGCATGCTGGCGATACCAAGACGAGGCGATTCGCACTCGCATCGAAGGGGATGGCGTACGCAGGATGGAGAGTGTGTGTTCTCATAACCAGGAAACCCGTTTCTTCTGACGTAAGGGTGCGCATACGGAATCTTATCACGATGCGAGTGCGAATCGGTTTCAGAGCTATGCTGGAAACAGCATAGCAAGTTGAAATAAGGCTAGTCCGTTATCAACTTGAAAAAGTGGCACCGAGTCGGTGCTTTTT	CGCGTCGAGTAGGGTCACCTGCATCATCCTTGTTCCAGTGAGCCAGTCTGCCGTGCATGCTGGCGATACCAAGACGAGGCGATTCGCACTCGCATCGAAGGGGATGGCGTACGCAGGATGGAGAGTGTGTGTTCTCATAACCAGGAAACCCGTTTCTTCTGACGTAAGGGTGCGCATACGGAATCTTATCACGATGCGAGTGCGAATCGGTTTATCAGCAGGTGCCAGCTTCACACGGCCATCTCGGGAT
3084	PAM_-13_DONORr_length_94_center_-20_chassis_24	TGGTTGGGTA	-13	94	R	-20	24	CGATGCGAGTGCGAATCG	CCAGTGAGCCAGTCTGCCGTGCTACCCAACCATACCAAGACGAGGCGATTCGCACTCGCATCGAAGGGGATGGCGTACGCAGGATGGAGAGTGTGTGTTCTCAT	TGATAAGATTCCGTATGCGCACCCTTAGCGAGAGGTTTATCATTAAGGTCAACCTCTGGATGTTGTTTCGGCATCCTGCATTGAATCTGAGTTACTGTCTGTTTTCCTTGTTGGCCAGTGAGCCAGTCTGCCGTGCTACCCAACCATACCAAGACGAGGCGATTCGCACTCGCATCGAAGGGGATGGCGTACGCAGGATGGAGAGTGTGTGTTCTCATCCAACCAGGAAACCCGTTTCTTCTGACGTAAGGGTGCGCATACGGAATCTTATCACGATGCGAGTGCGAATCGGTTTCAGAGCTATGCTGGAAACAGCATAGCAAGTTGAAATAAGGCTAGTCCGTTATCAACTTGAAAAAGTGGCACCGAGTCGGTGCTTTTT	CGCGTCGAGTAGGGTCACCTGCATCATCCTTGTTGGCCAGTGAGCCAGTCTGCCGTGCTACCCAACCATACCAAGACGAGGCGATTCGCACTCGCATCGAAGGGGATGGCGTACGCAGGATGGAGAGTGTGTGTTCTCATCCAACCAGGAAACCCGTTTCTTCTGACGTAAGGGTGCGCATACGGAATCTTATCACGATGCGAGTGCGAATCGGTTTATCAGCAGGTGCCAGCTTCACACGGCGCCTAAA
3085	PAM_-13_DONORr_length_94_center_-20_chassis_25	CGGCTATAAG	-13	94	R	-20	25	CGATGCGAGTGCGAATCG	CCAGTGAGCCAGTCTGCCGTGCCTTATAGCCGTACCAAGACGAGGCGATTCGCACTCGCATCGAAGGGGATGGCGTACGCAGGATGGAGAGTGTGTGTTCTCAT	TGATAAGATTCCGTATGCGCACCCTTAGCGAGAGGTTTATCATTAAGGTCAACCTCTGGATGTTGTTTCGGCATCCTGCATTGAATCTGAGTTACTGTCTGTTTTCCTTGTTGGAACCAGTGAGCCAGTCTGCCGTGCCTTATAGCCGTACCAAGACGAGGCGATTCGCACTCGCATCGAAGGGGATGGCGTACGCAGGATGGAGAGTGTGTGTTCTCATAGCCAACCAGGAAACCCGTTTCTTCTGACGTAAGGGTGCGCATACGGAATCTTATCACGATGCGAGTGCGAATCGGTTTCAGAGCTATGCTGGAAACAGCATAGCAAGTTGAAATAAGGCTAGTCCGTTATCAACTTGAAAAAGTGGCACCGAGTCGGTGCTTTTT	CGCGTCGAGTAGGGTCACCTGCATCATCCTTGTTGGAACCAGTGAGCCAGTCTGCCGTGCCTTATAGCCGTACCAAGACGAGGCGATTCGCACTCGCATCGAAGGGGATGGCGTACGCAGGATGGAGAGTGTGTGTTCTCATAGCCAACCAGGAAACCCGTTTCTTCTGACGTAAGGGTGCGCATACGGAATCTTATCACGATGCGAGTGCGAATCGGTTTATCAGCAGGTGCCAGCTTCACACGGCGGC
3086	PAM_-13_DONORf_length_94_center_-10_chassis_1	AGCCTCGCAA	-13	94	F	-10	1	CGATGCGAGTGCGAATCG	ACACTCTCCATCCTGCGTACGCCATCCCCTTCGATGCGAGTGCGAATCGCCTCGTCTTGGTAAGCCTCGCAAGCACGGCAGACTGGCTCACTGGACGAAGAGTG	TGCGCACCCTTAGCGAGAGGTTTATCATTAAGGTCAACCTCTGGATGTTGTTTCGGCATCCTGCATTGAATCTGAGTTACTGTCTGTTTTCCTACACTCTCCATCCTGCGTACGCCATCCCCTTCGATGCGAGTGCGAATCGCCTCGTCTTGGTAAGCCTCGCAAGCACGGCAGACTGGCTCACTGGACGAAGAGTGAGGAAACCCGTTTTTTCTGACGTAAGGGTGCGCACGATGCGAGTGCGAATCGGTTTCAGAGCTATGCTGGAAACAGCATAGCAAGTTGAAATAAGGCTAGTCCGTTATCAACTTGAAAAAGTGGCACCGAGTCGGTGCTTTTT	CGCGTCGAGTAGGGTCACCTGCATCATCCTACACTCTCCATCCTGCGTACGCCATCCCCTTCGATGCGAGTGCGAATCGCCTCGTCTTGGTAAGCCTCGCAAGCACGGCAGACTGGCTCACTGGACGAAGAGTGAGGAAACCCGTTTTTTCTGACGTAAGGGTGCGCACGATGCGAGTGCGAATCGGTTTATCAGCAGGTGCCAGCTTCACACGGCTATATGAAAACCCGGATATGTCTCCACATCGGCC
3087	PAM_-13_DONORf_length_94_center_-10_chassis_2	GCCAAAGGTT	-13	94	F	-10	2	CGATGCGAGTGCGAATCG	ACACTCTCCATCCTGCGTACGCCATCCCCTTCGATGCGAGTGCGAATCGCCTCGTCTTGGTAGCCAAAGGTTGCACGGCAGACTGGCTCACTGGACGAAGAGTG	TGCGCACCCTTAGCGAGAGGTTTATCATTAAGGTCAACCTCTGGATGTTGTTTCGGCATCCTGCATTGAATCTGAGTTACTGTCTGTTTTCCTACACTCTCCATCCTGCGTACGCCATCCCCTTCGATGCGAGTGCGAATCGCCTCGTCTTGGTAGCCAAAGGTTGCACGGCAGACTGGCTCACTGGACGAAGAGTGAGGAAACCCGTTTCTTCTGACGTAAGGGTGCGCACGATGCGAGTGCGAATCGGTTTCAGAGCTATGCTGGAAACAGCATAGCAAGTTGAAATAAGGCTAGTCCGTTATCAACTTGAAAAAGTGGCACCGAGTCGGTGCTTTTT	CGCGTCGAGTAGGGTCACCTGCATCATCCTACACTCTCCATCCTGCGTACGCCATCCCCTTCGATGCGAGTGCGAATCGCCTCGTCTTGGTAGCCAAAGGTTGCACGGCAGACTGGCTCACTGGACGAAGAGTGAGGAAACCCGTTTCTTCTGACGTAAGGGTGCGCACGATGCGAGTGCGAATCGGTTTATCAGCAGGTGCCAGCTTCACACGGCCGGATAGCCAGCCGTAGGTCATAGTGGGCGAAAG
3088	PAM_-13_DONORf_length_94_center_-10_chassis_3	TCGAGCCCTA	-13	94	F	-10	3	CGATGCGAGTGCGAATCG	ACACTCTCCATCCTGCGTACGCCATCCCCTTCGATGCGAGTGCGAATCGCCTCGTCTTGGTATCGAGCCCTAGCACGGCAGACTGGCTCACTGGACGAAGAGTG	TGATAAGATTCCGTATGCGCACCCTTAGCGAGAGGTTTATCATTAAGGTCAACCTCTGGATGTTGTTTCGGCATCCTGCATTGAATCTGAGTTACTGTCTGTTTTCCTACACTCTCCATCCTGCGTACGCCATCCCCTTCGATGCGAGTGCGAATCGCCTCGTCTTGGTATCGAGCCCTAGCACGGCAGACTGGCTCACTGGACGAAGAGTGAGGAAACCCGTTTCTTCTGACGTAAGGGTGCGCATACGGAATCTTATCACGATGCGAGTGCGAATCGGTTTCAGAGCTATGCTGGAAACAGCATAGCAAGTTGAAATAAGGCTAGTCCGTTATCAACTTGAAAAAGTGGCACCGAGTCGGTGCTTTTT	CGCGTCGAGTAGGGTCACCTGCATCATCCTACACTCTCCATCCTGCGTACGCCATCCCCTTCGATGCGAGTGCGAATCGCCTCGTCTTGGTATCGAGCCCTAGCACGGCAGACTGGCTCACTGGACGAAGAGTGAGGAAACCCGTTTCTTCTGACGTAAGGGTGCGCATACGGAATCTTATCACGATGCGAGTGCGAATCGGTTTATCAGCAGGTGCCAGCTTCACACGGCCCGGGAGTGCGATGGAATC
3089	PAM_-13_DONORf_length_94_center_-10_chassis_4	GCAGGTAGTG	-13	94	F	-10	4	CGATGCGAGTGCGAATCG	ACACTCTCCATCCTGCGTACGCCATCCCCTTCGATGCGAGTGCGAATCGCCTCGTCTTGGTAGCAGGTAGTGGCACGGCAGACTGGCTCACTGGACGAAGAGTG	AAGATTCCGTATGCGCACCCTTAGCGAGAGGTTTATCATTAAGGTCAACCTCTGGATGTTGTTTCGGCATCCTGCATTGAATCTGAGTTACTGTCTGTTTTCCTACACTCTCCATCCTGCGTACGCCATCCCCTTCGATGCGAGTGCGAATCGCCTCGTCTTGGTAGCAGGTAGTGGCACGGCAGACTGGCTCACTGGACGAAGAGTGAGGAAACCCGTTTCTTCTGACGTAAGGGTGCGCATACGGAATCTTCGATGCGAGTGCGAATCGGTTTCAGAGCTATGCTGGAAACAGCATAGCAAGTTGAAATAAGGCTAGTCCGTTATCAACTTGAAAAAGTGGCACCGAGTCGGTGCTTTTT	CGCGTCGAGTAGGGTCACCTGCATCATCCTACACTCTCCATCCTGCGTACGCCATCCCCTTCGATGCGAGTGCGAATCGCCTCGTCTTGGTAGCAGGTAGTGGCACGGCAGACTGGCTCACTGGACGAAGAGTGAGGAAACCCGTTTCTTCTGACGTAAGGGTGCGCATACGGAATCTTCGATGCGAGTGCGAATCGGTTTATCAGCAGGTGCCAGCTTCACACGGCCGAACTTACCGGTCGTCGTGCAG
3090	PAM_-13_DONORf_length_94_center_-10_chassis_5	AGGTCGGGTT	-13	94	F	-10	5	CGATGCGAGTGCGAATCG	ACACTCTCCATCCTGCGTACGCCATCCCCTTCGATGCGAGTGCGAATCGCCTCGTCTTGGTAAGGTCGGGTTGCACGGCAGACTGGCTCACTGGACGAAGAGTG	TTCCGTATGCGCACCCTTAGCGAGAGGTTTATCATTAAGGTCAACCTCTGGATGTTGTTTCGGCATCCTGCATTGAATCTGAGTTACTGTCTGTTTTCCTACACTCTCCATCCTGCGTACGCCATCCCCTTCGATGCGAGTGCGAATCGCCTCGTCTTGGTAAGGTCGGGTTGCACGGCAGACTGGCTCACTGGACGAAGAGTGAGGAAACCCGTTTCTTCTGACGTAAGGGTGCGCATACGGAACGATGCGAGTGCGAATCGGTTTCAGAGCTATGCTGGAAACAGCATAGCAAGTTGAAATAAGGCTAGTCCGTTATCAACTTGAAAAAGTGGCACCGAGTCGGTGCTTTTT	CGCGTCGAGTAGGGTCACCTGCATCATCCTACACTCTCCATCCTGCGTACGCCATCCCCTTCGATGCGAGTGCGAATCGCCTCGTCTTGGTAAGGTCGGGTTGCACGGCAGACTGGCTCACTGGACGAAGAGTGAGGAAACCCGTTTCTTCTGACGTAAGGGTGCGCATACGGAACGATGCGAGTGCGAATCGGTTTATCAGCAGGTGCCAGCTTCACACGGCTCACGATCAGATATACGGAGGATGCCG
3091	PAM_-13_DONORf_length_94_center_-10_chassis_6	GAGTTCATGG	-13	94	F	-10	6	CGATGCGAGTGCGAATCG	ACACTCTCCATCCTGCGTACGCCATCCCCTTCGATGCGAGTGCGAATCGCCTCGTCTTGGTAGAGTTCATGGGCACGGCAGACTGGCTCACTGGACGAAGAGTG	CGTATGCGCACCCTTAGCGAGAGGTTTATCATTAAGGTCAACCTCTGGATGTTGTTTCGGCATCCTGCATTGAATCTGAGTTACTGTCTGTTTTCCTACACTCTCCATCCTGCGTACGCCATCCCCTTCGATGCGAGTGCGAATCGCCTCGTCTTGGTAGAGTTCATGGGCACGGCAGACTGGCTCACTGGACGAAGAGTGAGGAAACCCGTTTCTTCTGACGTAAGGGTGCGCATACGCGATGCGAGTGCGAATCGGTTTCAGAGCTATGCTGGAAACAGCATAGCAAGTTGAAATAAGGCTAGTCCGTTATCAACTTGAAAAAGTGGCACCGAGTCGGTGCTTTTT	CGCGTCGAGTAGGGTCACCTGCATCATCCTACACTCTCCATCCTGCGTACGCCATCCCCTTCGATGCGAGTGCGAATCGCCTCGTCTTGGTAGAGTTCATGGGCACGGCAGACTGGCTCACTGGACGAAGAGTGAGGAAACCCGTTTCTTCTGACGTAAGGGTGCGCATACGCGATGCGAGTGCGAATCGGTTTATCAGCAGGTGCCAGCTTCACACGGCCACCTATCACCACGTCATCGATCAGCTCGT
3092	PAM_-13_DONORf_length_94_center_-10_chassis_7	ATCGTTGCGG	-13	94	F	-10	7	CGATGCGAGTGCGAATCG	ACACTCTCCATCCTGCGTACGCCATCCCCTTCGATGCGAGTGCGAATCGCCTCGTCTTGGTAATCGTTGCGGGCACGGCAGACTGGCTCACTGGACGAAGAGTG	TGATAAGATTCCGTATGCGCACCCTTAGCGAGAGGTTTATCATTAAGGTCAACCTCTGGATGTTGTTTCGGCATCCTGCATTGAATCTGAGTTACTGTCTGTTTTCCTACACTCTCCATCCTGCGTACGCCATCCCCTTCGATGCGAGTGCGAATCGCCTCGTCTTGGTAATCGTTGCGGGCACGGCAGACTGGCTCACTGGACGAAGAGTGGGAAACCCGTTTCTTCTGACGTAAGGGTGCGCATACGGAATCTTATCACGATGCGAGTGCGAATCGGTTTCAGAGCTATGCTGGAAACAGCATAGCAAGTTGAAATAAGGCTAGTCCGTTATCAACTTGAAAAAGTGGCACCGAGTCGGTGCTTTTT	CGCGTCGAGTAGGGTCACCTGCATCATCCTACACTCTCCATCCTGCGTACGCCATCCCCTTCGATGCGAGTGCGAATCGCCTCGTCTTGGTAATCGTTGCGGGCACGGCAGACTGGCTCACTGGACGAAGAGTGGGAAACCCGTTTCTTCTGACGTAAGGGTGCGCATACGGAATCTTATCACGATGCGAGTGCGAATCGGTTTATCAGCAGGTGCCAGCTTCACACGGCCAGTACGCTACTAGCCTGAC
3093	PAM_-13_DONORf_length_94_center_-10_chassis_8	CCAGGGAACA	-13	94	F	-10	8	CGATGCGAGTGCGAATCG	ACACTCTCCATCCTGCGTACGCCATCCCCTTCGATGCGAGTGCGAATCGCCTCGTCTTGGTACCAGGGAACAGCACGGCAGACTGGCTCACTGGACGAAGAGTG	TGATAAGATTCCGTATGCGCACCCTTAGCGAGAGGTTTATCATTAAGGTCAACCTCTGGATGTTGTTTCGGCATCCTGCATTGAATCTGAGTTACTGTCTGTTTTCCTACACTCTCCATCCTGCGTACGCCATCCCCTTCGATGCGAGTGCGAATCGCCTCGTCTTGGTACCAGGGAACAGCACGGCAGACTGGCTCACTGGACGAAGAGTGAGGACCCGTTTCTTCTGACGTAAGGGTGCGCATACGGAATCTTATCACGATGCGAGTGCGAATCGGTTTCAGAGCTATGCTGGAAACAGCATAGCAAGTTGAAATAAGGCTAGTCCGTTATCAACTTGAAAAAGTGGCACCGAGTCGGTGCTTTTT	CGCGTCGAGTAGGGTCACCTGCATCATCCTACACTCTCCATCCTGCGTACGCCATCCCCTTCGATGCGAGTGCGAATCGCCTCGTCTTGGTACCAGGGAACAGCACGGCAGACTGGCTCACTGGACGAAGAGTGAGGACCCGTTTCTTCTGACGTAAGGGTGCGCATACGGAATCTTATCACGATGCGAGTGCGAATCGGTTTATCAGCAGGTGCCAGCTTCACACGGCAACTACTGCAATTTGTCTCTA
3094	PAM_-13_DONORf_length_94_center_-10_chassis_9	TCGTCGTAGA	-13	94	F	-10	9	CGATGCGAGTGCGAATCG	ACACTCTCCATCCTGCGTACGCCATCCCCTTCGATGCGAGTGCGAATCGCCTCGTCTTGGTATCGTCGTAGAGCACGGCAGACTGGCTCACTGGACGAAGAGTG	TGATAAGATTCCGTATGCGCACCCTTAGCGAGAGGTTTATCATTAAGGTCAACCTCTGGATGTTGTTTCGGCATCCTGCATTGAATCTGAGTTACTGTCTGTTTTCCTACACTCTCCATCCTGCGTACGCCATCCCCTTCGATGCGAGTGCGAATCGCCTCGTCTTGGTATCGTCGTAGAGCACGGCAGACTGGCTCACTGGACGAAGAGTGAGGAACCGTTTCTTCTGACGTAAGGGTGCGCATACGGAATCTTATCACGATGCGAGTGCGAATCGGTTTCAGAGCTATGCTGGAAACAGCATAGCAAGTTGAAATAAGGCTAGTCCGTTATCAACTTGAAAAAGTGGCACCGAGTCGGTGCTTTTT	CGCGTCGAGTAGGGTCACCTGCATCATCCTACACTCTCCATCCTGCGTACGCCATCCCCTTCGATGCGAGTGCGAATCGCCTCGTCTTGGTATCGTCGTAGAGCACGGCAGACTGGCTCACTGGACGAAGAGTGAGGAACCGTTTCTTCTGACGTAAGGGTGCGCATACGGAATCTTATCACGATGCGAGTGCGAATCGGTTTATCAGCAGGTGCCAGCTTCACACGGCAGGCGCAACGCTTAATCAGCG
3095	PAM_-13_DONORf_length_94_center_-10_chassis_10	AGTGGTTGCG	-13	94	F	-10	10	CGATGCGAGTGCGAATCG	ACACTCTCCATCCTGCGTACGCCATCCCCTTCGATGCGAGTGCGAATCGCCTCGTCTTGGTAAGTGGTTGCGGCACGGCAGACTGGCTCACTGGACGAAGAGTG	TGATAAGATTCCGTATGCGCACCCTTAGCGAGAGGTTTATCATTAAGGTCAACCTCTGGATGTTGTTTCGGCATCCTGCATTGAATCTGAGTTACTGTCTGTTTTCCTACACTCTCCATCCTGCGTACGCCATCCCCTTCGATGCGAGTGCGAATCGCCTCGTCTTGGTAAGTGGTTGCGGCACGGCAGACTGGCTCACTGGACGAAGAGTGAGGAAACCTGTTTCTTCTGACGTAAGGGTGCGCATACGGAATCTTATCACGATGCGAGTGCGAATCGGTTTCAGAGCTATGCTGGAAACAGCATAGCAAGTTGAAATAAGGCTAGTCCGTTATCAACTTGAAAAAGTGGCACCGAGTCGGTGCTTTTT	CGCGTCGAGTAGGGTCACCTGCATCATCCTACACTCTCCATCCTGCGTACGCCATCCCCTTCGATGCGAGTGCGAATCGCCTCGTCTTGGTAAGTGGTTGCGGCACGGCAGACTGGCTCACTGGACGAAGAGTGAGGAAACCTGTTTCTTCTGACGTAAGGGTGCGCATACGGAATCTTATCACGATGCGAGTGCGAATCGGTTTATCAGCAGGTGCCAGCTTCACACGGCTTCGCTCAGTGCGGGCATC
3096	PAM_-13_DONORf_length_94_center_-10_chassis_11	GGCGGTAGTA	-13	94	F	-10	11	CGATGCGAGTGCGAATCG	ACACTCTCCATCCTGCGTACGCCATCCCCTTCGATGCGAGTGCGAATCGCCTCGTCTTGGTAGGCGGTAGTAGCACGGCAGACTGGCTCACTGGACGAAGAGTG	TGATAAGATTCCGTATGCGCACCCTTAGCGAGAGGTTTATCATTAAGGTCAACCTCTGGATGTTGTTTCGGCATCCTGCATTGAATCTGAGTTACTGTCTGTTTTCCTACACTCTCCATCCTGCGTACGCCATCCCCTTCGATGCGAGTGCGAATCGCCTCGTCTTGGTAGGCGGTAGTAGCACGGCAGACTGGCTCACTGGACGAAGAGTGAGGAAACCCGTATCTTCTGACGTAAGGGTGCGCATACGGAATCTTATCACGATGCGAGTGCGAATCGGTTTCAGAGCTATGCTGGAAACAGCATAGCAAGTTGAAATAAGGCTAGTCCGTTATCAACTTGAAAAAGTGGCACCGAGTCGGTGCTTTTT	CGCGTCGAGTAGGGTCACCTGCATCATCCTACACTCTCCATCCTGCGTACGCCATCCCCTTCGATGCGAGTGCGAATCGCCTCGTCTTGGTAGGCGGTAGTAGCACGGCAGACTGGCTCACTGGACGAAGAGTGAGGAAACCCGTATCTTCTGACGTAAGGGTGCGCATACGGAATCTTATCACGATGCGAGTGCGAATCGGTTTATCAGCAGGTGCCAGCTTCACACGGCCGAACAAAGAGGCCCTCTG
3097	PAM_-13_DONORf_length_94_center_-10_chassis_12	AGCTGGAGCA	-13	94	F	-10	12	CGATGCGAGTGCGAATCG	ACACTCTCCATCCTGCGTACGCCATCCCCTTCGATGCGAGTGCGAATCGCCTCGTCTTGGTAAGCTGGAGCAGCACGGCAGACTGGCTCACTGGACGAAGAGTG	TGATAAGATTCCGTATGCGCACCCTTAGCGAGAGGTTTATCATTAAGGTCAACCTCTGGATGTTGTTTCGGCATCCTGCATTGAATCTGAGTTACTGTCTGTTTTCCTACACTCTCCATCCTGCGTACGCCATCCCCTTCGATGCGAGTGCGAATCGCCTCGTCTTGGTAAGCTGGAGCAGCACGGCAGACTGGCTCACTGGACGAAGAGTGTATCATGTAATACTCTACGGCGTAAGGGTGCGCATACGGAATCTTATCACGATGCGAGTGCGAATCGGTTTCAGAGCTATGCTGGAAACAGCATAGCAAGTTGAAATAAGGCTAGTCCGTTATCAACTTGAAAAAGTGGCACCGAGTCGGTGCTTTTT	CGCGTCGAGTAGGGTCACCTGCATCATCCTACACTCTCCATCCTGCGTACGCCATCCCCTTCGATGCGAGTGCGAATCGCCTCGTCTTGGTAAGCTGGAGCAGCACGGCAGACTGGCTCACTGGACGAAGAGTGTATCATGTAATACTCTACGGCGTAAGGGTGCGCATACGGAATCTTATCACGATGCGAGTGCGAATCGGTTTATCAGCAGGTGCCAGCTTCACACGGCGTAACAAACCGATCTTAGC
3098	PAM_-13_DONORf_length_94_center_-10_chassis_13	ACCGAAAAGC	-13	94	F	-10	13	CGATGCGAGTGCGAATCG	ACACTCTCCATCCTGCGTACGCCATCCCCTTCGATGCGAGTGCGAATCGCCTCGTCTTGGTAACCGAAAAGCGCACGGCAGACTGGCTCACTGGACGAAGAGTG	TGATAAGATTCCGTATGCGCACCCTTAGCGAGAGGTTTATCATTAAGGTCAACCTCTGGATGTTGTTTCGGCATCCTGCATTGAATCTGAGTTACTGTCTGTTTTCCTACACTCTCCATCCTGCGTACGCCATCCCCTTCGATGCGAGTGCGAATCGCCTCGTCTTGGTAACCGAAAAGCGCACGGCAGACTGGCTCACTGGACGAAGAGTGATATCGGCGTAATTTCGGTTCGTAAGGGTGCGCATACGGAATCTTATCACGATGCGAGTGCGAATCGGTTTCAGAGCTATGCTGGAAACAGCATAGCAAGTTGAAATAAGGCTAGTCCGTTATCAACTTGAAAAAGTGGCACCGAGTCGGTGCTTTTT	CGCGTCGAGTAGGGTCACCTGCATCATCCTACACTCTCCATCCTGCGTACGCCATCCCCTTCGATGCGAGTGCGAATCGCCTCGTCTTGGTAACCGAAAAGCGCACGGCAGACTGGCTCACTGGACGAAGAGTGATATCGGCGTAATTTCGGTTCGTAAGGGTGCGCATACGGAATCTTATCACGATGCGAGTGCGAATCGGTTTATCAGCAGGTGCCAGCTTCACACGGCTCTTTGGTACTATCTGAGT
3099	PAM_-13_DONORf_length_94_center_-10_chassis_14	GTCGAGTCTT	-13	94	F	-10	14	CGATGCGAGTGCGAATCG	ACACTCTCCATCCTGCGTACGCCATCCCCTTCGATGCGAGTGCGAATCGCCTCGTCTTGGTAGTCGAGTCTTGCACGGCAGACTGGCTCACTGGACGAAGAGTG	TGATAAGATTCCGTATGCGCACCCTTAGCGAGAGGTTTATCATTAAGGTCAACCTCTGGATGTTGTTTCGGCATCCTGCATTGAATCTGAGTTACTGTCTGTTTTCCTACACTCTCCATCCTGCGTACGCCATCCCCTTCGATGCGAGTGCGAATCGCCTCGTCTTGGTAGTCGAGTCTTGCACGGCAGACTGGCTCACTGGACGAAGAGTGATCTATCGTGATATTCAGATCGTAAGGGTGCGCATACGGAATCTTATCACGATGCGAGTGCGAATCGGTTTCAGAGCTATGCTGGAAACAGCATAGCAAGTTGAAATAAGGCTAGTCCGTTATCAACTTGAAAAAGTGGCACCGAGTCGGTGCTTTTT	CGCGTCGAGTAGGGTCACCTGCATCATCCTACACTCTCCATCCTGCGTACGCCATCCCCTTCGATGCGAGTGCGAATCGCCTCGTCTTGGTAGTCGAGTCTTGCACGGCAGACTGGCTCACTGGACGAAGAGTGATCTATCGTGATATTCAGATCGTAAGGGTGCGCATACGGAATCTTATCACGATGCGAGTGCGAATCGGTTTATCAGCAGGTGCCAGCTTCACACGGCGACCGAGTTCTATTCGTCC
3100	PAM_-13_DONORf_length_94_center_-10_chassis_15	CATACCATGG	-13	94	F	-10	15	CGATGCGAGTGCGAATCG	ACACTCTCCATCCTGCGTACGCCATCCCCTTCGATGCGAGTGCGAATCGCCTCGTCTTGGTACATACCATGGGCACGGCAGACTGGCTCACTGGACGAAGAGTG	TGATAAGATTCCGTATGCGCACCCTTAGCGAGAGGTTTATCATTAAGGTCAACCTCTGGATGTTGTTTCGGCATCCTGCATTGAATCTGAGTTACTGTCTGTTTTCCTACACTCTCCATCCTGCGTACGCCATCCCCTTCGATGCGAGTGCGAATCGCCTCGTCTTGGTACATACCATGGGCACGGCAGACTGGCTCACTGGACGAAGAGTGATATGGACACGGTGAGCACTCGTAAGGGTGCGCATACGGAATCTTATCACGATGCGAGTGCGAATCGGTTTCAGAGCTATGCTGGAAACAGCATAGCAAGTTGAAATAAGGCTAGTCCGTTATCAACTTGAAAAAGTGGCACCGAGTCGGTGCTTTTT	CGCGTCGAGTAGGGTCACCTGCATCATCCTACACTCTCCATCCTGCGTACGCCATCCCCTTCGATGCGAGTGCGAATCGCCTCGTCTTGGTACATACCATGGGCACGGCAGACTGGCTCACTGGACGAAGAGTGATATGGACACGGTGAGCACTCGTAAGGGTGCGCATACGGAATCTTATCACGATGCGAGTGCGAATCGGTTTATCAGCAGGTGCCAGCTTCACACGGCGCAGCAGTATCGTGTTGCC
3101	PAM_-13_DONORf_length_94_center_-10_chassis_16	TAAGGCGCTC	-13	94	F	-10	16	CGATGCGAGTGCGAATCG	ACACTCTCCATCCTGCGTACGCCATCCCCTTCGATGCGAGTGCGAATCGCCTCGTCTTGGTATAAGGCGCTCGCACGGCAGACTGGCTCACTGGACGAAGAGTG	TGATAAGATTCCGTATGCGCACCCTTAGCGAGAGGTTTATCATTAAGGTCAACCTCTGGATGTTGTTTCGGCATCCTGCATTGAATCTGAGTTACTGTCTGTTTTCCTACACTCTCCATCCTGCGTACGCCATCCCCTTCGATGCGAGTGCGAATCGCCTCGTCTTGGTATAAGGCGCTCGCACGGCAGACTGGCTCACTGGACGAAGAGTGATCATTTACGGTACGATCAGCGTAAGGGTGCGCATACGGAATCTTATCACGATGCGAGTGCGAATCGGTTTCAGAGCTATGCTGGAAACAGCATAGCAAGTTGAAATAAGGCTAGTCCGTTATCAACTTGAAAAAGTGGCACCGAGTCGGTGCTTTTT	CGCGTCGAGTAGGGTCACCTGCATCATCCTACACTCTCCATCCTGCGTACGCCATCCCCTTCGATGCGAGTGCGAATCGCCTCGTCTTGGTATAAGGCGCTCGCACGGCAGACTGGCTCACTGGACGAAGAGTGATCATTTACGGTACGATCAGCGTAAGGGTGCGCATACGGAATCTTATCACGATGCGAGTGCGAATCGGTTTATCAGCAGGTGCCAGCTTCACACGGCCTATAGTCGGCTTATCGGT
3102	PAM_-13_DONORf_length_94_center_-10_chassis_17	CTGATAGGGA	-13	94	F	-10	17	CGATGCGAGTGCGAATCG	ACACTCTCCATCCTGCGTACGCCATCCCCTTCGATGCGAGTGCGAATCGCCTCGTCTTGGTACTGATAGGGAGCACGGCAGACTGGCTCACTGGACGAAGAGTG	TGATAAGATTCCGTATGCGCACCCTTAGCGAGAGGTTTATCATTAAGGTCAACCTCTGGATGTTGTTTCGGCATCCTGCATTGAATCTGAGTTACTGTCTGTTTTCCTACACTCTCCATCCTGCGTACGCCATCCCCTTCGATGCGAGTGCGAATCGCCTCGTCTTGGTACTGATAGGGAGCACGGCAGACTGGCTCACTGGACGAAGAGTGAGGAAATCCAACATTCACTGCGTAAGGGTGCGCATACGGAATCTTATCACGATGCGAGTGCGAATCGGTTTCAGAGCTATGCTGGAAACAGCATAGCAAGTTGAAATAAGGCTAGTCCGTTATCAACTTGAAAAAGTGGCACCGAGTCGGTGCTTTTT	CGCGTCGAGTAGGGTCACCTGCATCATCCTACACTCTCCATCCTGCGTACGCCATCCCCTTCGATGCGAGTGCGAATCGCCTCGTCTTGGTACTGATAGGGAGCACGGCAGACTGGCTCACTGGACGAAGAGTGAGGAAATCCAACATTCACTGCGTAAGGGTGCGCATACGGAATCTTATCACGATGCGAGTGCGAATCGGTTTATCAGCAGGTGCCAGCTTCACACGGCGAATGGCTTCGAGGCATTC
3103	PAM_-13_DONORf_length_94_center_-10_chassis_18	GGTTTCACGT	-13	94	F	-10	18	CGATGCGAGTGCGAATCG	ACACTCTCCATCCTGCGTACGCCATCCCCTTCGATGCGAGTGCGAATCGCCTCGTCTTGGTAGGTTTCACGTGCACGGCAGACTGGCTCACTGGACGAAGAGTG	TGATAAGATTCCGTATGCGCACCCTTAGCGAGAGGTTTATCATTAAGGTCAACCTCTGGATGTTGTTTCGGCATCCTGCATTGAATCTGAGTTACTGTCTGTTTTCCTACACTCTCCATCCTGCGTACGCCATCCCCTTCGATGCGAGTGCGAATCGCCTCGTCTTGGTAGGTTTCACGTGCACGGCAGACTGGCTCACTGGACGAAGAGTGGGATCACTCACTGTATACCGCGTAAGGGTGCGCATACGGAATCTTATCACGATGCGAGTGCGAATCGGTTTCAGAGCTATGCTGGAAACAGCATAGCAAGTTGAAATAAGGCTAGTCCGTTATCAACTTGAAAAAGTGGCACCGAGTCGGTGCTTTTT	CGCGTCGAGTAGGGTCACCTGCATCATCCTACACTCTCCATCCTGCGTACGCCATCCCCTTCGATGCGAGTGCGAATCGCCTCGTCTTGGTAGGTTTCACGTGCACGGCAGACTGGCTCACTGGACGAAGAGTGGGATCACTCACTGTATACCGCGTAAGGGTGCGCATACGGAATCTTATCACGATGCGAGTGCGAATCGGTTTATCAGCAGGTGCCAGCTTCACACGGCTAGCAAGTTAATTTACATC
3104	PAM_-13_DONORf_length_94_center_-10_chassis_19	CACCTGTGTA	-13	94	F	-10	19	CGATGCGAGTGCGAATCG	ACACTCTCCATCCTGCGTACGCCATCCCCTTCGATGCGAGTGCGAATCGCCTCGTCTTGGTACACCTGTGTAGCACGGCAGACTGGCTCACTGGACGAAGAGTG	TGATAAGATTCCGTATGCGCACCCTTAGCGAGAGGTTTATCATTAAGGTCAACCTCTGGATGTTGTTTCGGCATCCTGCATTGAATCTGAGTTACTGTCTGTTTTCCTACACTCTCCATCCTGCGTACGCCATCCCCTTCGATGCGAGTGCGAATCGCCTCGTCTTGGTACACCTGTGTAGCACGGCAGACTGGCTCACTGGACGAAGAGTGAGGAAACTGTAAATAAACCGCGTAAGGGTGCGCATACGGAATCTTATCACGATGCGAGTGCGAATCGGTTTCAGAGCTATGCTGGAAACAGCATAGCAAGTTGAAATAAGGCTAGTCCGTTATCAACTTGAAAAAGTGGCACCGAGTCGGTGCTTTTT	CGCGTCGAGTAGGGTCACCTGCATCATCCTACACTCTCCATCCTGCGTACGCCATCCCCTTCGATGCGAGTGCGAATCGCCTCGTCTTGGTACACCTGTGTAGCACGGCAGACTGGCTCACTGGACGAAGAGTGAGGAAACTGTAAATAAACCGCGTAAGGGTGCGCATACGGAATCTTATCACGATGCGAGTGCGAATCGGTTTATCAGCAGGTGCCAGCTTCACACGGCGCATTCATGGGATACCTGC
3105	PAM_-13_DONORf_length_94_center_-10_chassis_20	GGTTGCGATC	-13	94	F	-10	20	CGATGCGAGTGCGAATCG	ACACTCTCCATCCTGCGTACGCCATCCCCTTCGATGCGAGTGCGAATCGCCTCGTCTTGGTAGGTTGCGATCGCACGGCAGACTGGCTCACTGGACGAAGAGTG	TGATAAGATTCCGTATGCGCACCCTTAGCGAGAGGTTTATCATTAAGGTCAACCTCTGGATGTTGTTTCGGCATCCTGCATTGAATCTGAGTTACTGTCTGTTTTCCTACACTCTCCATCCTGCGTACGCCATCCCCTTCGATGCGAGTGCGAATCGCCTCGTCTTGGTAGGTTGCGATCGCACGGCAGACTGGCTCACTGGACGAAGAGTGGCGGGCGGTGTAACGTTCCACGTAAGGGTGCGCATACGGAATCTTATCACGATGCGAGTGCGAATCGGTTTCAGAGCTATGCTGGAAACAGCATAGCAAGTTGAAATAAGGCTAGTCCGTTATCAACTTGAAAAAGTGGCACCGAGTCGGTGCTTTTT	CGCGTCGAGTAGGGTCACCTGCATCATCCTACACTCTCCATCCTGCGTACGCCATCCCCTTCGATGCGAGTGCGAATCGCCTCGTCTTGGTAGGTTGCGATCGCACGGCAGACTGGCTCACTGGACGAAGAGTGGCGGGCGGTGTAACGTTCCACGTAAGGGTGCGCATACGGAATCTTATCACGATGCGAGTGCGAATCGGTTTATCAGCAGGTGCCAGCTTCACACGGCGCCCATAAGCGGCATTATG
3106	PAM_-13_DONORf_length_94_center_-10_chassis_21	CTCGAATCCG	-13	94	F	-10	21	CGATGCGAGTGCGAATCG	ACACTCTCCATCCTGCGTACGCCATCCCCTTCGATGCGAGTGCGAATCGCCTCGTCTTGGTACTCGAATCCGGCACGGCAGACTGGCTCACTGGACGAAGAGTG	TGATAAGATTCCGTATGCGCACCCTTAGCGAGAGGTTTATCATTAAGGTCAACCTCTGGATGTTGTTTCGGCATCCTGCATTGAATCTGAGTTACTGTCTGTTTTCCTACACTCTCCATCCTGCGTACGCCATCCCCTTCGATGCGAGTGCGAATCGCCTCGTCTTGGTACTCGAATCCGGCACGGCAGACTGGCTCACTGGACGAAGAGTGAGGAAACTGTAGATAACCCGCGTAAGGGTGCGCATACGGAATCTTATCACGATGCGAGTGCGAATCGGTTTCAGAGCTATGCTGGAAACAGCATAGCAAGTTGAAATAAGGCTAGTCCGTTATCAACTTGAAAAAGTGGCACCGAGTCGGTGCTTTTT	CGCGTCGAGTAGGGTCACCTGCATCATCCTACACTCTCCATCCTGCGTACGCCATCCCCTTCGATGCGAGTGCGAATCGCCTCGTCTTGGTACTCGAATCCGGCACGGCAGACTGGCTCACTGGACGAAGAGTGAGGAAACTGTAGATAACCCGCGTAAGGGTGCGCATACGGAATCTTATCACGATGCGAGTGCGAATCGGTTTATCAGCAGGTGCCAGCTTCACACGGCCGACCGCACAAATGGCCAG
3107	PAM_-13_DONORf_length_94_center_-10_chassis_22	AATGTCTCCG	-13	94	F	-10	22	CGATGCGAGTGCGAATCG	ACACTCTCCATCCTGCGTACGCCATCCCCTTCGATGCGAGTGCGAATCGCCTCGTCTTGGTAAATGTCTCCGGCACGGCAGACTGGCTCACTGGACGAAGAGTG	TGATAAGATTCCGTATGCGCACCCTTAGCGAGAGGTTTATCATTAAGGTCAACCTCTGGATGTTGTTTCGGCATCCTGCATTGAATCTGAGTTACTGTCTGTTTTCCTTGACACTCTCCATCCTGCGTACGCCATCCCCTTCGATGCGAGTGCGAATCGCCTCGTCTTGGTAAATGTCTCCGGCACGGCAGACTGGCTCACTGGACGAAGAGTGCCAGGAAACCCGTTTCTTCTGACGTAAGGGTGCGCATACGGAATCTTATCACGATGCGAGTGCGAATCGGTTTCAGAGCTATGCTGGAAACAGCATAGCAAGTTGAAATAAGGCTAGTCCGTTATCAACTTGAAAAAGTGGCACCGAGTCGGTGCTTTTT	CGCGTCGAGTAGGGTCACCTGCATCATCCTTGACACTCTCCATCCTGCGTACGCCATCCCCTTCGATGCGAGTGCGAATCGCCTCGTCTTGGTAAATGTCTCCGGCACGGCAGACTGGCTCACTGGACGAAGAGTGCCAGGAAACCCGTTTCTTCTGACGTAAGGGTGCGCATACGGAATCTTATCACGATGCGAGTGCGAATCGGTTTATCAGCAGGTGCCAGCTTCACACGGCCGGCGTAGCACATCC
3108	PAM_-13_DONORf_length_94_center_-10_chassis_23	GAGTCACACT	-13	94	F	-10	23	CGATGCGAGTGCGAATCG	ACACTCTCCATCCTGCGTACGCCATCCCCTTCGATGCGAGTGCGAATCGCCTCGTCTTGGTAGAGTCACACTGCACGGCAGACTGGCTCACTGGACGAAGAGTG	TGATAAGATTCCGTATGCGCACCCTTAGCGAGAGGTTTATCATTAAGGTCAACCTCTGGATGTTGTTTCGGCATCCTGCATTGAATCTGAGTTACTGTCTGTTTTCCTTGTTACACTCTCCATCCTGCGTACGCCATCCCCTTCGATGCGAGTGCGAATCGCCTCGTCTTGGTAGAGTCACACTGCACGGCAGACTGGCTCACTGGACGAAGAGTGAACCAGGAAACCCGTTTCTTCTGACGTAAGGGTGCGCATACGGAATCTTATCACGATGCGAGTGCGAATCGGTTTCAGAGCTATGCTGGAAACAGCATAGCAAGTTGAAATAAGGCTAGTCCGTTATCAACTTGAAAAAGTGGCACCGAGTCGGTGCTTTTT	CGCGTCGAGTAGGGTCACCTGCATCATCCTTGTTACACTCTCCATCCTGCGTACGCCATCCCCTTCGATGCGAGTGCGAATCGCCTCGTCTTGGTAGAGTCACACTGCACGGCAGACTGGCTCACTGGACGAAGAGTGAACCAGGAAACCCGTTTCTTCTGACGTAAGGGTGCGCATACGGAATCTTATCACGATGCGAGTGCGAATCGGTTTATCAGCAGGTGCCAGCTTCACACGGCTCTATCTTGAT
3109	PAM_-13_DONORf_length_94_center_-10_chassis_24	ATAAGCCCCG	-13	94	F	-10	24	CGATGCGAGTGCGAATCG	ACACTCTCCATCCTGCGTACGCCATCCCCTTCGATGCGAGTGCGAATCGCCTCGTCTTGGTAATAAGCCCCGGCACGGCAGACTGGCTCACTGGACGAAGAGTG	TGATAAGATTCCGTATGCGCACCCTTAGCGAGAGGTTTATCATTAAGGTCAACCTCTGGATGTTGTTTCGGCATCCTGCATTGAATCTGAGTTACTGTCTGTTTTCCTTGTTGGACACTCTCCATCCTGCGTACGCCATCCCCTTCGATGCGAGTGCGAATCGCCTCGTCTTGGTAATAAGCCCCGGCACGGCAGACTGGCTCACTGGACGAAGAGTGCCAACCAGGAAACCCGTTTCTTCTGACGTAAGGGTGCGCATACGGAATCTTATCACGATGCGAGTGCGAATCGGTTTCAGAGCTATGCTGGAAACAGCATAGCAAGTTGAAATAAGGCTAGTCCGTTATCAACTTGAAAAAGTGGCACCGAGTCGGTGCTTTTT	CGCGTCGAGTAGGGTCACCTGCATCATCCTTGTTGGACACTCTCCATCCTGCGTACGCCATCCCCTTCGATGCGAGTGCGAATCGCCTCGTCTTGGTAATAAGCCCCGGCACGGCAGACTGGCTCACTGGACGAAGAGTGCCAACCAGGAAACCCGTTTCTTCTGACGTAAGGGTGCGCATACGGAATCTTATCACGATGCGAGTGCGAATCGGTTTATCAGCAGGTGCCAGCTTCACACGGCGGGTGTA
3110	PAM_-13_DONORf_length_94_center_-10_chassis_25	ACCTGTTCAG	-13	94	F	-10	25	CGATGCGAGTGCGAATCG	ACACTCTCCATCCTGCGTACGCCATCCCCTTCGATGCGAGTGCGAATCGCCTCGTCTTGGTAACCTGTTCAGGCACGGCAGACTGGCTCACTGGACGAAGAGTG	TGATAAGATTCCGTATGCGCACCCTTAGCGAGAGGTTTATCATTAAGGTCAACCTCTGGATGTTGTTTCGGCATCCTGCATTGAATCTGAGTTACTGTCTGTTTTCCTTGTTGGAAACACTCTCCATCCTGCGTACGCCATCCCCTTCGATGCGAGTGCGAATCGCCTCGTCTTGGTAACCTGTTCAGGCACGGCAGACTGGCTCACTGGACGAAGAGTGAGCCAACCAGGAAACCCGTTTCTTCTGACGTAAGGGTGCGCATACGGAATCTTATCACGATGCGAGTGCGAATCGGTTTCAGAGCTATGCTGGAAACAGCATAGCAAGTTGAAATAAGGCTAGTCCGTTATCAACTTGAAAAAGTGGCACCGAGTCGGTGCTTTTT	CGCGTCGAGTAGGGTCACCTGCATCATCCTTGTTGGAAACACTCTCCATCCTGCGTACGCCATCCCCTTCGATGCGAGTGCGAATCGCCTCGTCTTGGTAACCTGTTCAGGCACGGCAGACTGGCTCACTGGACGAAGAGTGAGCCAACCAGGAAACCCGTTTCTTCTGACGTAAGGGTGCGCATACGGAATCTTATCACGATGCGAGTGCGAATCGGTTTATCAGCAGGTGCCAGCTTCACACGGCGGA
3111	PAM_-13_DONORr_length_94_center_-10_chassis_1	GTGTGAATCC	-13	94	R	-10	1	CGATGCGAGTGCGAATCG	CACTCTTCGTCCAGTGAGCCAGTCTGCCGTGCGGATTCACACTACCAAGACGAGGCGATTCGCACTCGCATCGAAGGGGATGGCGTACGCAGGATGGAGAGTGT	TGCGCACCCTTAGCGAGAGGTTTATCATTAAGGTCAACCTCTGGATGTTGTTTCGGCATCCTGCATTGAATCTGAGTTACTGTCTGTTTTCCTCACTCTTCGTCCAGTGAGCCAGTCTGCCGTGCGGATTCACACTACCAAGACGAGGCGATTCGCACTCGCATCGAAGGGGATGGCGTACGCAGGATGGAGAGTGTAGGAAACCCGTTTTTTCTGACGTAAGGGTGCGCACGATGCGAGTGCGAATCGGTTTCAGAGCTATGCTGGAAACAGCATAGCAAGTTGAAATAAGGCTAGTCCGTTATCAACTTGAAAAAGTGGCACCGAGTCGGTGCTTTTT	CGCGTCGAGTAGGGTCACCTGCATCATCCTCACTCTTCGTCCAGTGAGCCAGTCTGCCGTGCGGATTCACACTACCAAGACGAGGCGATTCGCACTCGCATCGAAGGGGATGGCGTACGCAGGATGGAGAGTGTAGGAAACCCGTTTTTTCTGACGTAAGGGTGCGCACGATGCGAGTGCGAATCGGTTTATCAGCAGGTGCCAGCTTCACACGGCCGCGCATTCACAAATTTCAGAATAAAGCTTACAT
3112	PAM_-13_DONORr_length_94_center_-10_chassis_2	CGTTTTCGGC	-13	94	R	-10	2	CGATGCGAGTGCGAATCG	CACTCTTCGTCCAGTGAGCCAGTCTGCCGTGCGCCGAAAACGTACCAAGACGAGGCGATTCGCACTCGCATCGAAGGGGATGGCGTACGCAGGATGGAGAGTGT	TGCGCACCCTTAGCGAGAGGTTTATCATTAAGGTCAACCTCTGGATGTTGTTTCGGCATCCTGCATTGAATCTGAGTTACTGTCTGTTTTCCTCACTCTTCGTCCAGTGAGCCAGTCTGCCGTGCGCCGAAAACGTACCAAGACGAGGCGATTCGCACTCGCATCGAAGGGGATGGCGTACGCAGGATGGAGAGTGTAGGAAACCCGTTTCTTCTGACGTAAGGGTGCGCACGATGCGAGTGCGAATCGGTTTCAGAGCTATGCTGGAAACAGCATAGCAAGTTGAAATAAGGCTAGTCCGTTATCAACTTGAAAAAGTGGCACCGAGTCGGTGCTTTTT	CGCGTCGAGTAGGGTCACCTGCATCATCCTCACTCTTCGTCCAGTGAGCCAGTCTGCCGTGCGCCGAAAACGTACCAAGACGAGGCGATTCGCACTCGCATCGAAGGGGATGGCGTACGCAGGATGGAGAGTGTAGGAAACCCGTTTCTTCTGACGTAAGGGTGCGCACGATGCGAGTGCGAATCGGTTTATCAGCAGGTGCCAGCTTCACACGGCGTAATATTTGGACGAGTTTGGGACCTGTGCTTAT
3113	PAM_-13_DONORr_length_94_center_-10_chassis_3	ACAAGGTACG	-13	94	R	-10	3	CGATGCGAGTGCGAATCG	CACTCTTCGTCCAGTGAGCCAGTCTGCCGTGCCGTACCTTGTTACCAAGACGAGGCGATTCGCACTCGCATCGAAGGGGATGGCGTACGCAGGATGGAGAGTGT	TGATAAGATTCCGTATGCGCACCCTTAGCGAGAGGTTTATCATTAAGGTCAACCTCTGGATGTTGTTTCGGCATCCTGCATTGAATCTGAGTTACTGTCTGTTTTCCTCACTCTTCGTCCAGTGAGCCAGTCTGCCGTGCCGTACCTTGTTACCAAGACGAGGCGATTCGCACTCGCATCGAAGGGGATGGCGTACGCAGGATGGAGAGTGTAGGAAACCCGTTTCTTCTGACGTAAGGGTGCGCATACGGAATCTTATCACGATGCGAGTGCGAATCGGTTTCAGAGCTATGCTGGAAACAGCATAGCAAGTTGAAATAAGGCTAGTCCGTTATCAACTTGAAAAAGTGGCACCGAGTCGGTGCTTTTT	CGCGTCGAGTAGGGTCACCTGCATCATCCTCACTCTTCGTCCAGTGAGCCAGTCTGCCGTGCCGTACCTTGTTACCAAGACGAGGCGATTCGCACTCGCATCGAAGGGGATGGCGTACGCAGGATGGAGAGTGTAGGAAACCCGTTTCTTCTGACGTAAGGGTGCGCATACGGAATCTTATCACGATGCGAGTGCGAATCGGTTTATCAGCAGGTGCCAGCTTCACACGGCATCTTCTGGCCATATCGGT
3114	PAM_-13_DONORr_length_94_center_-10_chassis_4	TCGCTCGAAG	-13	94	R	-10	4	CGATGCGAGTGCGAATCG	CACTCTTCGTCCAGTGAGCCAGTCTGCCGTGCCTTCGAGCGATACCAAGACGAGGCGATTCGCACTCGCATCGAAGGGGATGGCGTACGCAGGATGGAGAGTGT	AAGATTCCGTATGCGCACCCTTAGCGAGAGGTTTATCATTAAGGTCAACCTCTGGATGTTGTTTCGGCATCCTGCATTGAATCTGAGTTACTGTCTGTTTTCCTCACTCTTCGTCCAGTGAGCCAGTCTGCCGTGCCTTCGAGCGATACCAAGACGAGGCGATTCGCACTCGCATCGAAGGGGATGGCGTACGCAGGATGGAGAGTGTAGGAAACCCGTTTCTTCTGACGTAAGGGTGCGCATACGGAATCTTCGATGCGAGTGCGAATCGGTTTCAGAGCTATGCTGGAAACAGCATAGCAAGTTGAAATAAGGCTAGTCCGTTATCAACTTGAAAAAGTGGCACCGAGTCGGTGCTTTTT	CGCGTCGAGTAGGGTCACCTGCATCATCCTCACTCTTCGTCCAGTGAGCCAGTCTGCCGTGCCTTCGAGCGATACCAAGACGAGGCGATTCGCACTCGCATCGAAGGGGATGGCGTACGCAGGATGGAGAGTGTAGGAAACCCGTTTCTTCTGACGTAAGGGTGCGCATACGGAATCTTCGATGCGAGTGCGAATCGGTTTATCAGCAGGTGCCAGCTTCACACGGCATTATGGCTTGGTATTGTGTTAC
3115	PAM_-13_DONORr_length_94_center_-10_chassis_5	TGCTAGCCAG	-13	94	R	-10	5	CGATGCGAGTGCGAATCG	CACTCTTCGTCCAGTGAGCCAGTCTGCCGTGCCTGGCTAGCATACCAAGACGAGGCGATTCGCACTCGCATCGAAGGGGATGGCGTACGCAGGATGGAGAGTGT	TTCCGTATGCGCACCCTTAGCGAGAGGTTTATCATTAAGGTCAACCTCTGGATGTTGTTTCGGCATCCTGCATTGAATCTGAGTTACTGTCTGTTTTCCTCACTCTTCGTCCAGTGAGCCAGTCTGCCGTGCCTGGCTAGCATACCAAGACGAGGCGATTCGCACTCGCATCGAAGGGGATGGCGTACGCAGGATGGAGAGTGTAGGAAACCCGTTTCTTCTGACGTAAGGGTGCGCATACGGAACGATGCGAGTGCGAATCGGTTTCAGAGCTATGCTGGAAACAGCATAGCAAGTTGAAATAAGGCTAGTCCGTTATCAACTTGAAAAAGTGGCACCGAGTCGGTGCTTTTT	CGCGTCGAGTAGGGTCACCTGCATCATCCTCACTCTTCGTCCAGTGAGCCAGTCTGCCGTGCCTGGCTAGCATACCAAGACGAGGCGATTCGCACTCGCATCGAAGGGGATGGCGTACGCAGGATGGAGAGTGTAGGAAACCCGTTTCTTCTGACGTAAGGGTGCGCATACGGAACGATGCGAGTGCGAATCGGTTTATCAGCAGGTGCCAGCTTCACACGGCCTCGGTCTTGCGTCAGGGTGGACACCC
3116	PAM_-13_DONORr_length_94_center_-10_chassis_6	TAACCGGCAT	-13	94	R	-10	6	CGATGCGAGTGCGAATCG	CACTCTTCGTCCAGTGAGCCAGTCTGCCGTGCATGCCGGTTATACCAAGACGAGGCGATTCGCACTCGCATCGAAGGGGATGGCGTACGCAGGATGGAGAGTGT	CGTATGCGCACCCTTAGCGAGAGGTTTATCATTAAGGTCAACCTCTGGATGTTGTTTCGGCATCCTGCATTGAATCTGAGTTACTGTCTGTTTTCCTCACTCTTCGTCCAGTGAGCCAGTCTGCCGTGCATGCCGGTTATACCAAGACGAGGCGATTCGCACTCGCATCGAAGGGGATGGCGTACGCAGGATGGAGAGTGTAGGAAACCCGTTTCTTCTGACGTAAGGGTGCGCATACGCGATGCGAGTGCGAATCGGTTTCAGAGCTATGCTGGAAACAGCATAGCAAGTTGAAATAAGGCTAGTCCGTTATCAACTTGAAAAAGTGGCACCGAGTCGGTGCTTTTT	CGCGTCGAGTAGGGTCACCTGCATCATCCTCACTCTTCGTCCAGTGAGCCAGTCTGCCGTGCATGCCGGTTATACCAAGACGAGGCGATTCGCACTCGCATCGAAGGGGATGGCGTACGCAGGATGGAGAGTGTAGGAAACCCGTTTCTTCTGACGTAAGGGTGCGCATACGCGATGCGAGTGCGAATCGGTTTATCAGCAGGTGCCAGCTTCACACGGCACTCAGGCTATGGTTCTACCATGTGACGTA
3117	PAM_-13_DONORr_length_94_center_-10_chassis_7	GTTCCTCGTT	-13	94	R	-10	7	CGATGCGAGTGCGAATCG	CACTCTTCGTCCAGTGAGCCAGTCTGCCGTGCAACGAGGAACTACCAAGACGAGGCGATTCGCACTCGCATCGAAGGGGATGGCGTACGCAGGATGGAGAGTGT	TGATAAGATTCCGTATGCGCACCCTTAGCGAGAGGTTTATCATTAAGGTCAACCTCTGGATGTTGTTTCGGCATCCTGCATTGAATCTGAGTTACTGTCTGTTTTCCTCACTCTTCGTCCAGTGAGCCAGTCTGCCGTGCAACGAGGAACTACCAAGACGAGGCGATTCGCACTCGCATCGAAGGGGATGGCGTACGCAGGATGGAGAGTGTGGAAACCCGTTTCTTCTGACGTAAGGGTGCGCATACGGAATCTTATCACGATGCGAGTGCGAATCGGTTTCAGAGCTATGCTGGAAACAGCATAGCAAGTTGAAATAAGGCTAGTCCGTTATCAACTTGAAAAAGTGGCACCGAGTCGGTGCTTTTT	CGCGTCGAGTAGGGTCACCTGCATCATCCTCACTCTTCGTCCAGTGAGCCAGTCTGCCGTGCAACGAGGAACTACCAAGACGAGGCGATTCGCACTCGCATCGAAGGGGATGGCGTACGCAGGATGGAGAGTGTGGAAACCCGTTTCTTCTGACGTAAGGGTGCGCATACGGAATCTTATCACGATGCGAGTGCGAATCGGTTTATCAGCAGGTGCCAGCTTCACACGGCTACATGCGCAAAGACTTGCC
3118	PAM_-13_DONORr_length_94_center_-10_chassis_8	TTTGCTCCGC	-13	94	R	-10	8	CGATGCGAGTGCGAATCG	CACTCTTCGTCCAGTGAGCCAGTCTGCCGTGCGCGGAGCAAATACCAAGACGAGGCGATTCGCACTCGCATCGAAGGGGATGGCGTACGCAGGATGGAGAGTGT	TGATAAGATTCCGTATGCGCACCCTTAGCGAGAGGTTTATCATTAAGGTCAACCTCTGGATGTTGTTTCGGCATCCTGCATTGAATCTGAGTTACTGTCTGTTTTCCTCACTCTTCGTCCAGTGAGCCAGTCTGCCGTGCGCGGAGCAAATACCAAGACGAGGCGATTCGCACTCGCATCGAAGGGGATGGCGTACGCAGGATGGAGAGTGTAGGACCCGTTTCTTCTGACGTAAGGGTGCGCATACGGAATCTTATCACGATGCGAGTGCGAATCGGTTTCAGAGCTATGCTGGAAACAGCATAGCAAGTTGAAATAAGGCTAGTCCGTTATCAACTTGAAAAAGTGGCACCGAGTCGGTGCTTTTT	CGCGTCGAGTAGGGTCACCTGCATCATCCTCACTCTTCGTCCAGTGAGCCAGTCTGCCGTGCGCGGAGCAAATACCAAGACGAGGCGATTCGCACTCGCATCGAAGGGGATGGCGTACGCAGGATGGAGAGTGTAGGACCCGTTTCTTCTGACGTAAGGGTGCGCATACGGAATCTTATCACGATGCGAGTGCGAATCGGTTTATCAGCAGGTGCCAGCTTCACACGGCTGCAATACTCAAGTTTGAATG
3119	PAM_-13_DONORr_length_94_center_-10_chassis_9	ATTCCGGTTC	-13	94	R	-10	9	CGATGCGAGTGCGAATCG	CACTCTTCGTCCAGTGAGCCAGTCTGCCGTGCGAACCGGAATTACCAAGACGAGGCGATTCGCACTCGCATCGAAGGGGATGGCGTACGCAGGATGGAGAGTGT	TGATAAGATTCCGTATGCGCACCCTTAGCGAGAGGTTTATCATTAAGGTCAACCTCTGGATGTTGTTTCGGCATCCTGCATTGAATCTGAGTTACTGTCTGTTTTCCTCACTCTTCGTCCAGTGAGCCAGTCTGCCGTGCGAACCGGAATTACCAAGACGAGGCGATTCGCACTCGCATCGAAGGGGATGGCGTACGCAGGATGGAGAGTGTAGGAACCGTTTCTTCTGACGTAAGGGTGCGCATACGGAATCTTATCACGATGCGAGTGCGAATCGGTTTCAGAGCTATGCTGGAAACAGCATAGCAAGTTGAAATAAGGCTAGTCCGTTATCAACTTGAAAAAGTGGCACCGAGTCGGTGCTTTTT	CGCGTCGAGTAGGGTCACCTGCATCATCCTCACTCTTCGTCCAGTGAGCCAGTCTGCCGTGCGAACCGGAATTACCAAGACGAGGCGATTCGCACTCGCATCGAAGGGGATGGCGTACGCAGGATGGAGAGTGTAGGAACCGTTTCTTCTGACGTAAGGGTGCGCATACGGAATCTTATCACGATGCGAGTGCGAATCGGTTTATCAGCAGGTGCCAGCTTCACACGGCGACCTAGGTTAGCTGCTTCGG
3120	PAM_-13_DONORr_length_94_center_-10_chassis_10	TGTGCAAGGA	-13	94	R	-10	10	CGATGCGAGTGCGAATCG	CACTCTTCGTCCAGTGAGCCAGTCTGCCGTGCTCCTTGCACATACCAAGACGAGGCGATTCGCACTCGCATCGAAGGGGATGGCGTACGCAGGATGGAGAGTGT	TGATAAGATTCCGTATGCGCACCCTTAGCGAGAGGTTTATCATTAAGGTCAACCTCTGGATGTTGTTTCGGCATCCTGCATTGAATCTGAGTTACTGTCTGTTTTCCTCACTCTTCGTCCAGTGAGCCAGTCTGCCGTGCTCCTTGCACATACCAAGACGAGGCGATTCGCACTCGCATCGAAGGGGATGGCGTACGCAGGATGGAGAGTGTAGGAAACCTGTTTCTTCTGACGTAAGGGTGCGCATACGGAATCTTATCACGATGCGAGTGCGAATCGGTTTCAGAGCTATGCTGGAAACAGCATAGCAAGTTGAAATAAGGCTAGTCCGTTATCAACTTGAAAAAGTGGCACCGAGTCGGTGCTTTTT	CGCGTCGAGTAGGGTCACCTGCATCATCCTCACTCTTCGTCCAGTGAGCCAGTCTGCCGTGCTCCTTGCACATACCAAGACGAGGCGATTCGCACTCGCATCGAAGGGGATGGCGTACGCAGGATGGAGAGTGTAGGAAACCTGTTTCTTCTGACGTAAGGGTGCGCATACGGAATCTTATCACGATGCGAGTGCGAATCGGTTTATCAGCAGGTGCCAGCTTCACACGGCTGGAACTTGCTATTGAGTA
3121	PAM_-13_DONORr_length_94_center_-10_chassis_11	CTGAGGAGTC	-13	94	R	-10	11	CGATGCGAGTGCGAATCG	CACTCTTCGTCCAGTGAGCCAGTCTGCCGTGCGACTCCTCAGTACCAAGACGAGGCGATTCGCACTCGCATCGAAGGGGATGGCGTACGCAGGATGGAGAGTGT	TGATAAGATTCCGTATGCGCACCCTTAGCGAGAGGTTTATCATTAAGGTCAACCTCTGGATGTTGTTTCGGCATCCTGCATTGAATCTGAGTTACTGTCTGTTTTCCTCACTCTTCGTCCAGTGAGCCAGTCTGCCGTGCGACTCCTCAGTACCAAGACGAGGCGATTCGCACTCGCATCGAAGGGGATGGCGTACGCAGGATGGAGAGTGTAGGAAACCCGTATCTTCTGACGTAAGGGTGCGCATACGGAATCTTATCACGATGCGAGTGCGAATCGGTTTCAGAGCTATGCTGGAAACAGCATAGCAAGTTGAAATAAGGCTAGTCCGTTATCAACTTGAAAAAGTGGCACCGAGTCGGTGCTTTTT	CGCGTCGAGTAGGGTCACCTGCATCATCCTCACTCTTCGTCCAGTGAGCCAGTCTGCCGTGCGACTCCTCAGTACCAAGACGAGGCGATTCGCACTCGCATCGAAGGGGATGGCGTACGCAGGATGGAGAGTGTAGGAAACCCGTATCTTCTGACGTAAGGGTGCGCATACGGAATCTTATCACGATGCGAGTGCGAATCGGTTTATCAGCAGGTGCCAGCTTCACACGGCTTTTAAGGCGACAAGTTGC
3122	PAM_-13_DONORr_length_94_center_-10_chassis_12	TGCTACAGGC	-13	94	R	-10	12	CGATGCGAGTGCGAATCG	CACTCTTCGTCCAGTGAGCCAGTCTGCCGTGCGCCTGTAGCATACCAAGACGAGGCGATTCGCACTCGCATCGAAGGGGATGGCGTACGCAGGATGGAGAGTGT	TGATAAGATTCCGTATGCGCACCCTTAGCGAGAGGTTTATCATTAAGGTCAACCTCTGGATGTTGTTTCGGCATCCTGCATTGAATCTGAGTTACTGTCTGTTTTCCTCACTCTTCGTCCAGTGAGCCAGTCTGCCGTGCGCCTGTAGCATACCAAGACGAGGCGATTCGCACTCGCATCGAAGGGGATGGCGTACGCAGGATGGAGAGTGTTATCATGTAATACTCTACGGCGTAAGGGTGCGCATACGGAATCTTATCACGATGCGAGTGCGAATCGGTTTCAGAGCTATGCTGGAAACAGCATAGCAAGTTGAAATAAGGCTAGTCCGTTATCAACTTGAAAAAGTGGCACCGAGTCGGTGCTTTTT	CGCGTCGAGTAGGGTCACCTGCATCATCCTCACTCTTCGTCCAGTGAGCCAGTCTGCCGTGCGCCTGTAGCATACCAAGACGAGGCGATTCGCACTCGCATCGAAGGGGATGGCGTACGCAGGATGGAGAGTGTTATCATGTAATACTCTACGGCGTAAGGGTGCGCATACGGAATCTTATCACGATGCGAGTGCGAATCGGTTTATCAGCAGGTGCCAGCTTCACACGGCGTCCTGTATGCTTAAGCTT
3123	PAM_-13_DONORr_length_94_center_-10_chassis_13	GGTGGTACTT	-13	94	R	-10	13	CGATGCGAGTGCGAATCG	CACTCTTCGTCCAGTGAGCCAGTCTGCCGTGCAAGTACCACCTACCAAGACGAGGCGATTCGCACTCGCATCGAAGGGGATGGCGTACGCAGGATGGAGAGTGT	TGATAAGATTCCGTATGCGCACCCTTAGCGAGAGGTTTATCATTAAGGTCAACCTCTGGATGTTGTTTCGGCATCCTGCATTGAATCTGAGTTACTGTCTGTTTTCCTCACTCTTCGTCCAGTGAGCCAGTCTGCCGTGCAAGTACCACCTACCAAGACGAGGCGATTCGCACTCGCATCGAAGGGGATGGCGTACGCAGGATGGAGAGTGTATATCGGCGTAATTTCGGTTCGTAAGGGTGCGCATACGGAATCTTATCACGATGCGAGTGCGAATCGGTTTCAGAGCTATGCTGGAAACAGCATAGCAAGTTGAAATAAGGCTAGTCCGTTATCAACTTGAAAAAGTGGCACCGAGTCGGTGCTTTTT	CGCGTCGAGTAGGGTCACCTGCATCATCCTCACTCTTCGTCCAGTGAGCCAGTCTGCCGTGCAAGTACCACCTACCAAGACGAGGCGATTCGCACTCGCATCGAAGGGGATGGCGTACGCAGGATGGAGAGTGTATATCGGCGTAATTTCGGTTCGTAAGGGTGCGCATACGGAATCTTATCACGATGCGAGTGCGAATCGGTTTATCAGCAGGTGCCAGCTTCACACGGCGTAGCAATACAGCGACCTC
3124	PAM_-13_DONORr_length_94_center_-10_chassis_14	CCGCTTTTGC	-13	94	R	-10	14	CGATGCGAGTGCGAATCG	CACTCTTCGTCCAGTGAGCCAGTCTGCCGTGCGCAAAAGCGGTACCAAGACGAGGCGATTCGCACTCGCATCGAAGGGGATGGCGTACGCAGGATGGAGAGTGT	TGATAAGATTCCGTATGCGCACCCTTAGCGAGAGGTTTATCATTAAGGTCAACCTCTGGATGTTGTTTCGGCATCCTGCATTGAATCTGAGTTACTGTCTGTTTTCCTCACTCTTCGTCCAGTGAGCCAGTCTGCCGTGCGCAAAAGCGGTACCAAGACGAGGCGATTCGCACTCGCATCGAAGGGGATGGCGTACGCAGGATGGAGAGTGTATCTATCGTGATATTCAGATCGTAAGGGTGCGCATACGGAATCTTATCACGATGCGAGTGCGAATCGGTTTCAGAGCTATGCTGGAAACAGCATAGCAAGTTGAAATAAGGCTAGTCCGTTATCAACTTGAAAAAGTGGCACCGAGTCGGTGCTTTTT	CGCGTCGAGTAGGGTCACCTGCATCATCCTCACTCTTCGTCCAGTGAGCCAGTCTGCCGTGCGCAAAAGCGGTACCAAGACGAGGCGATTCGCACTCGCATCGAAGGGGATGGCGTACGCAGGATGGAGAGTGTATCTATCGTGATATTCAGATCGTAAGGGTGCGCATACGGAATCTTATCACGATGCGAGTGCGAATCGGTTTATCAGCAGGTGCCAGCTTCACACGGCGTGGAGGGCTACCCCCTTG
3125	PAM_-13_DONORr_length_94_center_-10_chassis_15	GAGCGCAAAG	-13	94	R	-10	15	CGATGCGAGTGCGAATCG	CACTCTTCGTCCAGTGAGCCAGTCTGCCGTGCCTTTGCGCTCTACCAAGACGAGGCGATTCGCACTCGCATCGAAGGGGATGGCGTACGCAGGATGGAGAGTGT	TGATAAGATTCCGTATGCGCACCCTTAGCGAGAGGTTTATCATTAAGGTCAACCTCTGGATGTTGTTTCGGCATCCTGCATTGAATCTGAGTTACTGTCTGTTTTCCTCACTCTTCGTCCAGTGAGCCAGTCTGCCGTGCCTTTGCGCTCTACCAAGACGAGGCGATTCGCACTCGCATCGAAGGGGATGGCGTACGCAGGATGGAGAGTGTATATGGACACGGTGAGCACTCGTAAGGGTGCGCATACGGAATCTTATCACGATGCGAGTGCGAATCGGTTTCAGAGCTATGCTGGAAACAGCATAGCAAGTTGAAATAAGGCTAGTCCGTTATCAACTTGAAAAAGTGGCACCGAGTCGGTGCTTTTT	CGCGTCGAGTAGGGTCACCTGCATCATCCTCACTCTTCGTCCAGTGAGCCAGTCTGCCGTGCCTTTGCGCTCTACCAAGACGAGGCGATTCGCACTCGCATCGAAGGGGATGGCGTACGCAGGATGGAGAGTGTATATGGACACGGTGAGCACTCGTAAGGGTGCGCATACGGAATCTTATCACGATGCGAGTGCGAATCGGTTTATCAGCAGGTGCCAGCTTCACACGGCCCATTCTAAGCCTGGCCGC
3126	PAM_-13_DONORr_length_94_center_-10_chassis_16	CCTACTCACC	-13	94	R	-10	16	CGATGCGAGTGCGAATCG	CACTCTTCGTCCAGTGAGCCAGTCTGCCGTGCGGTGAGTAGGTACCAAGACGAGGCGATTCGCACTCGCATCGAAGGGGATGGCGTACGCAGGATGGAGAGTGT	TGATAAGATTCCGTATGCGCACCCTTAGCGAGAGGTTTATCATTAAGGTCAACCTCTGGATGTTGTTTCGGCATCCTGCATTGAATCTGAGTTACTGTCTGTTTTCCTCACTCTTCGTCCAGTGAGCCAGTCTGCCGTGCGGTGAGTAGGTACCAAGACGAGGCGATTCGCACTCGCATCGAAGGGGATGGCGTACGCAGGATGGAGAGTGTATCATTTACGGTACGATCAGCGTAAGGGTGCGCATACGGAATCTTATCACGATGCGAGTGCGAATCGGTTTCAGAGCTATGCTGGAAACAGCATAGCAAGTTGAAATAAGGCTAGTCCGTTATCAACTTGAAAAAGTGGCACCGAGTCGGTGCTTTTT	CGCGTCGAGTAGGGTCACCTGCATCATCCTCACTCTTCGTCCAGTGAGCCAGTCTGCCGTGCGGTGAGTAGGTACCAAGACGAGGCGATTCGCACTCGCATCGAAGGGGATGGCGTACGCAGGATGGAGAGTGTATCATTTACGGTACGATCAGCGTAAGGGTGCGCATACGGAATCTTATCACGATGCGAGTGCGAATCGGTTTATCAGCAGGTGCCAGCTTCACACGGCCCAAAGTCCGACAAACAAC
3127	PAM_-13_DONORr_length_94_center_-10_chassis_17	ATGCGGTACT	-13	94	R	-10	17	CGATGCGAGTGCGAATCG	CACTCTTCGTCCAGTGAGCCAGTCTGCCGTGCAGTACCGCATTACCAAGACGAGGCGATTCGCACTCGCATCGAAGGGGATGGCGTACGCAGGATGGAGAGTGT	TGATAAGATTCCGTATGCGCACCCTTAGCGAGAGGTTTATCATTAAGGTCAACCTCTGGATGTTGTTTCGGCATCCTGCATTGAATCTGAGTTACTGTCTGTTTTCCTCACTCTTCGTCCAGTGAGCCAGTCTGCCGTGCAGTACCGCATTACCAAGACGAGGCGATTCGCACTCGCATCGAAGGGGATGGCGTACGCAGGATGGAGAGTGTAGGAAATCCAACATTCACTGCGTAAGGGTGCGCATACGGAATCTTATCACGATGCGAGTGCGAATCGGTTTCAGAGCTATGCTGGAAACAGCATAGCAAGTTGAAATAAGGCTAGTCCGTTATCAACTTGAAAAAGTGGCACCGAGTCGGTGCTTTTT	CGCGTCGAGTAGGGTCACCTGCATCATCCTCACTCTTCGTCCAGTGAGCCAGTCTGCCGTGCAGTACCGCATTACCAAGACGAGGCGATTCGCACTCGCATCGAAGGGGATGGCGTACGCAGGATGGAGAGTGTAGGAAATCCAACATTCACTGCGTAAGGGTGCGCATACGGAATCTTATCACGATGCGAGTGCGAATCGGTTTATCAGCAGGTGCCAGCTTCACACGGCTACTCGCTATAAGAGCGCG
3128	PAM_-13_DONORr_length_94_center_-10_chassis_18	GGGATCTATG	-13	94	R	-10	18	CGATGCGAGTGCGAATCG	CACTCTTCGTCCAGTGAGCCAGTCTGCCGTGCCATAGATCCCTACCAAGACGAGGCGATTCGCACTCGCATCGAAGGGGATGGCGTACGCAGGATGGAGAGTGT	TGATAAGATTCCGTATGCGCACCCTTAGCGAGAGGTTTATCATTAAGGTCAACCTCTGGATGTTGTTTCGGCATCCTGCATTGAATCTGAGTTACTGTCTGTTTTCCTCACTCTTCGTCCAGTGAGCCAGTCTGCCGTGCCATAGATCCCTACCAAGACGAGGCGATTCGCACTCGCATCGAAGGGGATGGCGTACGCAGGATGGAGAGTGTGGATCACTCACTGTATACCGCGTAAGGGTGCGCATACGGAATCTTATCACGATGCGAGTGCGAATCGGTTTCAGAGCTATGCTGGAAACAGCATAGCAAGTTGAAATAAGGCTAGTCCGTTATCAACTTGAAAAAGTGGCACCGAGTCGGTGCTTTTT	CGCGTCGAGTAGGGTCACCTGCATCATCCTCACTCTTCGTCCAGTGAGCCAGTCTGCCGTGCCATAGATCCCTACCAAGACGAGGCGATTCGCACTCGCATCGAAGGGGATGGCGTACGCAGGATGGAGAGTGTGGATCACTCACTGTATACCGCGTAAGGGTGCGCATACGGAATCTTATCACGATGCGAGTGCGAATCGGTTTATCAGCAGGTGCCAGCTTCACACGGCCAAAATTCCACAAGGAATT
3129	PAM_-13_DONORr_length_94_center_-10_chassis_19	CCGGCTGATT	-13	94	R	-10	19	CGATGCGAGTGCGAATCG	CACTCTTCGTCCAGTGAGCCAGTCTGCCGTGCAATCAGCCGGTACCAAGACGAGGCGATTCGCACTCGCATCGAAGGGGATGGCGTACGCAGGATGGAGAGTGT	TGATAAGATTCCGTATGCGCACCCTTAGCGAGAGGTTTATCATTAAGGTCAACCTCTGGATGTTGTTTCGGCATCCTGCATTGAATCTGAGTTACTGTCTGTTTTCCTCACTCTTCGTCCAGTGAGCCAGTCTGCCGTGCAATCAGCCGGTACCAAGACGAGGCGATTCGCACTCGCATCGAAGGGGATGGCGTACGCAGGATGGAGAGTGTAGGAAACTGTAAATAAACCGCGTAAGGGTGCGCATACGGAATCTTATCACGATGCGAGTGCGAATCGGTTTCAGAGCTATGCTGGAAACAGCATAGCAAGTTGAAATAAGGCTAGTCCGTTATCAACTTGAAAAAGTGGCACCGAGTCGGTGCTTTTT	CGCGTCGAGTAGGGTCACCTGCATCATCCTCACTCTTCGTCCAGTGAGCCAGTCTGCCGTGCAATCAGCCGGTACCAAGACGAGGCGATTCGCACTCGCATCGAAGGGGATGGCGTACGCAGGATGGAGAGTGTAGGAAACTGTAAATAAACCGCGTAAGGGTGCGCATACGGAATCTTATCACGATGCGAGTGCGAATCGGTTTATCAGCAGGTGCCAGCTTCACACGGCGAGAGTCACTAAACCAAAC
3130	PAM_-13_DONORr_length_94_center_-10_chassis_20	CGTCCATATG	-13	94	R	-10	20	CGATGCGAGTGCGAATCG	CACTCTTCGTCCAGTGAGCCAGTCTGCCGTGCCATATGGACGTACCAAGACGAGGCGATTCGCACTCGCATCGAAGGGGATGGCGTACGCAGGATGGAGAGTGT	TGATAAGATTCCGTATGCGCACCCTTAGCGAGAGGTTTATCATTAAGGTCAACCTCTGGATGTTGTTTCGGCATCCTGCATTGAATCTGAGTTACTGTCTGTTTTCCTCACTCTTCGTCCAGTGAGCCAGTCTGCCGTGCCATATGGACGTACCAAGACGAGGCGATTCGCACTCGCATCGAAGGGGATGGCGTACGCAGGATGGAGAGTGTGCGGGCGGTGTAACGTTCCACGTAAGGGTGCGCATACGGAATCTTATCACGATGCGAGTGCGAATCGGTTTCAGAGCTATGCTGGAAACAGCATAGCAAGTTGAAATAAGGCTAGTCCGTTATCAACTTGAAAAAGTGGCACCGAGTCGGTGCTTTTT	CGCGTCGAGTAGGGTCACCTGCATCATCCTCACTCTTCGTCCAGTGAGCCAGTCTGCCGTGCCATATGGACGTACCAAGACGAGGCGATTCGCACTCGCATCGAAGGGGATGGCGTACGCAGGATGGAGAGTGTGCGGGCGGTGTAACGTTCCACGTAAGGGTGCGCATACGGAATCTTATCACGATGCGAGTGCGAATCGGTTTATCAGCAGGTGCCAGCTTCACACGGCGGCCGCTGTAGACTGAACA
3131	PAM_-13_DONORr_length_94_center_-10_chassis_21	GACCGAGAGT	-13	94	R	-10	21	CGATGCGAGTGCGAATCG	CACTCTTCGTCCAGTGAGCCAGTCTGCCGTGCACTCTCGGTCTACCAAGACGAGGCGATTCGCACTCGCATCGAAGGGGATGGCGTACGCAGGATGGAGAGTGT	TGATAAGATTCCGTATGCGCACCCTTAGCGAGAGGTTTATCATTAAGGTCAACCTCTGGATGTTGTTTCGGCATCCTGCATTGAATCTGAGTTACTGTCTGTTTTCCTCACTCTTCGTCCAGTGAGCCAGTCTGCCGTGCACTCTCGGTCTACCAAGACGAGGCGATTCGCACTCGCATCGAAGGGGATGGCGTACGCAGGATGGAGAGTGTAGGAAACTGTAGATAACCCGCGTAAGGGTGCGCATACGGAATCTTATCACGATGCGAGTGCGAATCGGTTTCAGAGCTATGCTGGAAACAGCATAGCAAGTTGAAATAAGGCTAGTCCGTTATCAACTTGAAAAAGTGGCACCGAGTCGGTGCTTTTT	CGCGTCGAGTAGGGTCACCTGCATCATCCTCACTCTTCGTCCAGTGAGCCAGTCTGCCGTGCACTCTCGGTCTACCAAGACGAGGCGATTCGCACTCGCATCGAAGGGGATGGCGTACGCAGGATGGAGAGTGTAGGAAACTGTAGATAACCCGCGTAAGGGTGCGCATACGGAATCTTATCACGATGCGAGTGCGAATCGGTTTATCAGCAGGTGCCAGCTTCACACGGCCGATACAGTTTTCTGCTAT
3132	PAM_-13_DONORr_length_94_center_-10_chassis_22	CTTGGGATCT	-13	94	R	-10	22	CGATGCGAGTGCGAATCG	CACTCTTCGTCCAGTGAGCCAGTCTGCCGTGCAGATCCCAAGTACCAAGACGAGGCGATTCGCACTCGCATCGAAGGGGATGGCGTACGCAGGATGGAGAGTGT	TGATAAGATTCCGTATGCGCACCCTTAGCGAGAGGTTTATCATTAAGGTCAACCTCTGGATGTTGTTTCGGCATCCTGCATTGAATCTGAGTTACTGTCTGTTTTCCTTGCACTCTTCGTCCAGTGAGCCAGTCTGCCGTGCAGATCCCAAGTACCAAGACGAGGCGATTCGCACTCGCATCGAAGGGGATGGCGTACGCAGGATGGAGAGTGTCCAGGAAACCCGTTTCTTCTGACGTAAGGGTGCGCATACGGAATCTTATCACGATGCGAGTGCGAATCGGTTTCAGAGCTATGCTGGAAACAGCATAGCAAGTTGAAATAAGGCTAGTCCGTTATCAACTTGAAAAAGTGGCACCGAGTCGGTGCTTTTT	CGCGTCGAGTAGGGTCACCTGCATCATCCTTGCACTCTTCGTCCAGTGAGCCAGTCTGCCGTGCAGATCCCAAGTACCAAGACGAGGCGATTCGCACTCGCATCGAAGGGGATGGCGTACGCAGGATGGAGAGTGTCCAGGAAACCCGTTTCTTCTGACGTAAGGGTGCGCATACGGAATCTTATCACGATGCGAGTGCGAATCGGTTTATCAGCAGGTGCCAGCTTCACACGGCACACCTCTAGCGCCC
3133	PAM_-13_DONORr_length_94_center_-10_chassis_23	GGCCGAGAAT	-13	94	R	-10	23	CGATGCGAGTGCGAATCG	CACTCTTCGTCCAGTGAGCCAGTCTGCCGTGCATTCTCGGCCTACCAAGACGAGGCGATTCGCACTCGCATCGAAGGGGATGGCGTACGCAGGATGGAGAGTGT	TGATAAGATTCCGTATGCGCACCCTTAGCGAGAGGTTTATCATTAAGGTCAACCTCTGGATGTTGTTTCGGCATCCTGCATTGAATCTGAGTTACTGTCTGTTTTCCTTGTTCACTCTTCGTCCAGTGAGCCAGTCTGCCGTGCATTCTCGGCCTACCAAGACGAGGCGATTCGCACTCGCATCGAAGGGGATGGCGTACGCAGGATGGAGAGTGTAACCAGGAAACCCGTTTCTTCTGACGTAAGGGTGCGCATACGGAATCTTATCACGATGCGAGTGCGAATCGGTTTCAGAGCTATGCTGGAAACAGCATAGCAAGTTGAAATAAGGCTAGTCCGTTATCAACTTGAAAAAGTGGCACCGAGTCGGTGCTTTTT	CGCGTCGAGTAGGGTCACCTGCATCATCCTTGTTCACTCTTCGTCCAGTGAGCCAGTCTGCCGTGCATTCTCGGCCTACCAAGACGAGGCGATTCGCACTCGCATCGAAGGGGATGGCGTACGCAGGATGGAGAGTGTAACCAGGAAACCCGTTTCTTCTGACGTAAGGGTGCGCATACGGAATCTTATCACGATGCGAGTGCGAATCGGTTTATCAGCAGGTGCCAGCTTCACACGGCCTGGCGAGATG
3134	PAM_-13_DONORr_length_94_center_-10_chassis_24	AACCGTCAAC	-13	94	R	-10	24	CGATGCGAGTGCGAATCG	CACTCTTCGTCCAGTGAGCCAGTCTGCCGTGCGTTGACGGTTTACCAAGACGAGGCGATTCGCACTCGCATCGAAGGGGATGGCGTACGCAGGATGGAGAGTGT	TGATAAGATTCCGTATGCGCACCCTTAGCGAGAGGTTTATCATTAAGGTCAACCTCTGGATGTTGTTTCGGCATCCTGCATTGAATCTGAGTTACTGTCTGTTTTCCTTGTTGGCACTCTTCGTCCAGTGAGCCAGTCTGCCGTGCGTTGACGGTTTACCAAGACGAGGCGATTCGCACTCGCATCGAAGGGGATGGCGTACGCAGGATGGAGAGTGTCCAACCAGGAAACCCGTTTCTTCTGACGTAAGGGTGCGCATACGGAATCTTATCACGATGCGAGTGCGAATCGGTTTCAGAGCTATGCTGGAAACAGCATAGCAAGTTGAAATAAGGCTAGTCCGTTATCAACTTGAAAAAGTGGCACCGAGTCGGTGCTTTTT	CGCGTCGAGTAGGGTCACCTGCATCATCCTTGTTGGCACTCTTCGTCCAGTGAGCCAGTCTGCCGTGCGTTGACGGTTTACCAAGACGAGGCGATTCGCACTCGCATCGAAGGGGATGGCGTACGCAGGATGGAGAGTGTCCAACCAGGAAACCCGTTTCTTCTGACGTAAGGGTGCGCATACGGAATCTTATCACGATGCGAGTGCGAATCGGTTTATCAGCAGGTGCCAGCTTCACACGGCGCGGAAA
3135	PAM_-13_DONORr_length_94_center_-10_chassis_25	ACAAGCTTGC	-13	94	R	-10	25	CGATGCGAGTGCGAATCG	CACTCTTCGTCCAGTGAGCCAGTCTGCCGTGCGCAAGCTTGTTACCAAGACGAGGCGATTCGCACTCGCATCGAAGGGGATGGCGTACGCAGGATGGAGAGTGT	TGATAAGATTCCGTATGCGCACCCTTAGCGAGAGGTTTATCATTAAGGTCAACCTCTGGATGTTGTTTCGGCATCCTGCATTGAATCTGAGTTACTGTCTGTTTTCCTTGTTGGAACACTCTTCGTCCAGTGAGCCAGTCTGCCGTGCGCAAGCTTGTTACCAAGACGAGGCGATTCGCACTCGCATCGAAGGGGATGGCGTACGCAGGATGGAGAGTGTAGCCAACCAGGAAACCCGTTTCTTCTGACGTAAGGGTGCGCATACGGAATCTTATCACGATGCGAGTGCGAATCGGTTTCAGAGCTATGCTGGAAACAGCATAGCAAGTTGAAATAAGGCTAGTCCGTTATCAACTTGAAAAAGTGGCACCGAGTCGGTGCTTTTT	CGCGTCGAGTAGGGTCACCTGCATCATCCTTGTTGGAACACTCTTCGTCCAGTGAGCCAGTCTGCCGTGCGCAAGCTTGTTACCAAGACGAGGCGATTCGCACTCGCATCGAAGGGGATGGCGTACGCAGGATGGAGAGTGTAGCCAACCAGGAAACCCGTTTCTTCTGACGTAAGGGTGCGCATACGGAATCTTATCACGATGCGAGTGCGAATCGGTTTATCAGCAGGTGCCAGCTTCACACGGCGGA
3136	PAM_-13_DONORf_length_94_center_0_chassis_1	GCCTAGCATA	-13	94	F	0	1	CGATGCGAGTGCGAATCG	TCCTGCGTACGCCATCCCCTTCGATGCGAGTGCGAATCGCCTCGTCTTGGTAGCCTAGCATAGCACGGCAGACTGGCTCACTGGACGAAGAGTGCATCCGAGAA	TGCGCACCCTTAGCGAGAGGTTTATCATTAAGGTCAACCTCTGGATGTTGTTTCGGCATCCTGCATTGAATCTGAGTTACTGTCTGTTTTCCTTCCTGCGTACGCCATCCCCTTCGATGCGAGTGCGAATCGCCTCGTCTTGGTAGCCTAGCATAGCACGGCAGACTGGCTCACTGGACGAAGAGTGCATCCGAGAAAGGAAACCCGTTTTTTCTGACGTAAGGGTGCGCACGATGCGAGTGCGAATCGGTTTCAGAGCTATGCTGGAAACAGCATAGCAAGTTGAAATAAGGCTAGTCCGTTATCAACTTGAAAAAGTGGCACCGAGTCGGTGCTTTTT	CGCGTCGAGTAGGGTCACCTGCATCATCCTTCCTGCGTACGCCATCCCCTTCGATGCGAGTGCGAATCGCCTCGTCTTGGTAGCCTAGCATAGCACGGCAGACTGGCTCACTGGACGAAGAGTGCATCCGAGAAAGGAAACCCGTTTTTTCTGACGTAAGGGTGCGCACGATGCGAGTGCGAATCGGTTTATCAGCAGGTGCCAGCTTCACACGGCTTATTGGTCATTCCTCGTGGGGTGCGCCGCTGGA
3137	PAM_-13_DONORf_length_94_center_0_chassis_2	GTTGGAGGTC	-13	94	F	0	2	CGATGCGAGTGCGAATCG	TCCTGCGTACGCCATCCCCTTCGATGCGAGTGCGAATCGCCTCGTCTTGGTAGTTGGAGGTCGCACGGCAGACTGGCTCACTGGACGAAGAGTGCATCCGAGAA	TGCGCACCCTTAGCGAGAGGTTTATCATTAAGGTCAACCTCTGGATGTTGTTTCGGCATCCTGCATTGAATCTGAGTTACTGTCTGTTTTCCTTCCTGCGTACGCCATCCCCTTCGATGCGAGTGCGAATCGCCTCGTCTTGGTAGTTGGAGGTCGCACGGCAGACTGGCTCACTGGACGAAGAGTGCATCCGAGAAAGGAAACCCGTTTCTTCTGACGTAAGGGTGCGCACGATGCGAGTGCGAATCGGTTTCAGAGCTATGCTGGAAACAGCATAGCAAGTTGAAATAAGGCTAGTCCGTTATCAACTTGAAAAAGTGGCACCGAGTCGGTGCTTTTT	CGCGTCGAGTAGGGTCACCTGCATCATCCTTCCTGCGTACGCCATCCCCTTCGATGCGAGTGCGAATCGCCTCGTCTTGGTAGTTGGAGGTCGCACGGCAGACTGGCTCACTGGACGAAGAGTGCATCCGAGAAAGGAAACCCGTTTCTTCTGACGTAAGGGTGCGCACGATGCGAGTGCGAATCGGTTTATCAGCAGGTGCCAGCTTCACACGGCCTGTATTTATGCAAACGCATACGCTGGATAACGG
3138	PAM_-13_DONORf_length_94_center_0_chassis_3	AGGATCGCTG	-13	94	F	0	3	CGATGCGAGTGCGAATCG	TCCTGCGTACGCCATCCCCTTCGATGCGAGTGCGAATCGCCTCGTCTTGGTAAGGATCGCTGGCACGGCAGACTGGCTCACTGGACGAAGAGTGCATCCGAGAA	TGATAAGATTCCGTATGCGCACCCTTAGCGAGAGGTTTATCATTAAGGTCAACCTCTGGATGTTGTTTCGGCATCCTGCATTGAATCTGAGTTACTGTCTGTTTTCCTTCCTGCGTACGCCATCCCCTTCGATGCGAGTGCGAATCGCCTCGTCTTGGTAAGGATCGCTGGCACGGCAGACTGGCTCACTGGACGAAGAGTGCATCCGAGAAAGGAAACCCGTTTCTTCTGACGTAAGGGTGCGCATACGGAATCTTATCACGATGCGAGTGCGAATCGGTTTCAGAGCTATGCTGGAAACAGCATAGCAAGTTGAAATAAGGCTAGTCCGTTATCAACTTGAAAAAGTGGCACCGAGTCGGTGCTTTTT	CGCGTCGAGTAGGGTCACCTGCATCATCCTTCCTGCGTACGCCATCCCCTTCGATGCGAGTGCGAATCGCCTCGTCTTGGTAAGGATCGCTGGCACGGCAGACTGGCTCACTGGACGAAGAGTGCATCCGAGAAAGGAAACCCGTTTCTTCTGACGTAAGGGTGCGCATACGGAATCTTATCACGATGCGAGTGCGAATCGGTTTATCAGCAGGTGCCAGCTTCACACGGCAGTTTTCGCGTGAGGTAGA
3139	PAM_-13_DONORf_length_94_center_0_chassis_4	ATAAAGCCGC	-13	94	F	0	4	CGATGCGAGTGCGAATCG	TCCTGCGTACGCCATCCCCTTCGATGCGAGTGCGAATCGCCTCGTCTTGGTAATAAAGCCGCGCACGGCAGACTGGCTCACTGGACGAAGAGTGCATCCGAGAA	AAGATTCCGTATGCGCACCCTTAGCGAGAGGTTTATCATTAAGGTCAACCTCTGGATGTTGTTTCGGCATCCTGCATTGAATCTGAGTTACTGTCTGTTTTCCTTCCTGCGTACGCCATCCCCTTCGATGCGAGTGCGAATCGCCTCGTCTTGGTAATAAAGCCGCGCACGGCAGACTGGCTCACTGGACGAAGAGTGCATCCGAGAAAGGAAACCCGTTTCTTCTGACGTAAGGGTGCGCATACGGAATCTTCGATGCGAGTGCGAATCGGTTTCAGAGCTATGCTGGAAACAGCATAGCAAGTTGAAATAAGGCTAGTCCGTTATCAACTTGAAAAAGTGGCACCGAGTCGGTGCTTTTT	CGCGTCGAGTAGGGTCACCTGCATCATCCTTCCTGCGTACGCCATCCCCTTCGATGCGAGTGCGAATCGCCTCGTCTTGGTAATAAAGCCGCGCACGGCAGACTGGCTCACTGGACGAAGAGTGCATCCGAGAAAGGAAACCCGTTTCTTCTGACGTAAGGGTGCGCATACGGAATCTTCGATGCGAGTGCGAATCGGTTTATCAGCAGGTGCCAGCTTCACACGGCCTGCCGGTGTCGATTATTTTCGC
3140	PAM_-13_DONORf_length_94_center_0_chassis_5	AGCTTCCGGA	-13	94	F	0	5	CGATGCGAGTGCGAATCG	TCCTGCGTACGCCATCCCCTTCGATGCGAGTGCGAATCGCCTCGTCTTGGTAAGCTTCCGGAGCACGGCAGACTGGCTCACTGGACGAAGAGTGCATCCGAGAA	TTCCGTATGCGCACCCTTAGCGAGAGGTTTATCATTAAGGTCAACCTCTGGATGTTGTTTCGGCATCCTGCATTGAATCTGAGTTACTGTCTGTTTTCCTTCCTGCGTACGCCATCCCCTTCGATGCGAGTGCGAATCGCCTCGTCTTGGTAAGCTTCCGGAGCACGGCAGACTGGCTCACTGGACGAAGAGTGCATCCGAGAAAGGAAACCCGTTTCTTCTGACGTAAGGGTGCGCATACGGAACGATGCGAGTGCGAATCGGTTTCAGAGCTATGCTGGAAACAGCATAGCAAGTTGAAATAAGGCTAGTCCGTTATCAACTTGAAAAAGTGGCACCGAGTCGGTGCTTTTT	CGCGTCGAGTAGGGTCACCTGCATCATCCTTCCTGCGTACGCCATCCCCTTCGATGCGAGTGCGAATCGCCTCGTCTTGGTAAGCTTCCGGAGCACGGCAGACTGGCTCACTGGACGAAGAGTGCATCCGAGAAAGGAAACCCGTTTCTTCTGACGTAAGGGTGCGCATACGGAACGATGCGAGTGCGAATCGGTTTATCAGCAGGTGCCAGCTTCACACGGCGCAGTTGTGTTAGGAGCACTCGTCTGG
3141	PAM_-13_DONORf_length_94_center_0_chassis_6	GACAGTTGGA	-13	94	F	0	6	CGATGCGAGTGCGAATCG	TCCTGCGTACGCCATCCCCTTCGATGCGAGTGCGAATCGCCTCGTCTTGGTAGACAGTTGGAGCACGGCAGACTGGCTCACTGGACGAAGAGTGCATCCGAGAA	CGTATGCGCACCCTTAGCGAGAGGTTTATCATTAAGGTCAACCTCTGGATGTTGTTTCGGCATCCTGCATTGAATCTGAGTTACTGTCTGTTTTCCTTCCTGCGTACGCCATCCCCTTCGATGCGAGTGCGAATCGCCTCGTCTTGGTAGACAGTTGGAGCACGGCAGACTGGCTCACTGGACGAAGAGTGCATCCGAGAAAGGAAACCCGTTTCTTCTGACGTAAGGGTGCGCATACGCGATGCGAGTGCGAATCGGTTTCAGAGCTATGCTGGAAACAGCATAGCAAGTTGAAATAAGGCTAGTCCGTTATCAACTTGAAAAAGTGGCACCGAGTCGGTGCTTTTT	CGCGTCGAGTAGGGTCACCTGCATCATCCTTCCTGCGTACGCCATCCCCTTCGATGCGAGTGCGAATCGCCTCGTCTTGGTAGACAGTTGGAGCACGGCAGACTGGCTCACTGGACGAAGAGTGCATCCGAGAAAGGAAACCCGTTTCTTCTGACGTAAGGGTGCGCATACGCGATGCGAGTGCGAATCGGTTTATCAGCAGGTGCCAGCTTCACACGGCATCTTCTCATGAAACCATCGACGAGAAACA
3142	PAM_-13_DONORf_length_94_center_0_chassis_7	CTCGGATCAG	-13	94	F	0	7	CGATGCGAGTGCGAATCG	TCCTGCGTACGCCATCCCCTTCGATGCGAGTGCGAATCGCCTCGTCTTGGTACTCGGATCAGGCACGGCAGACTGGCTCACTGGACGAAGAGTGCATCCGAGAA	TGATAAGATTCCGTATGCGCACCCTTAGCGAGAGGTTTATCATTAAGGTCAACCTCTGGATGTTGTTTCGGCATCCTGCATTGAATCTGAGTTACTGTCTGTTTTCCTTCCTGCGTACGCCATCCCCTTCGATGCGAGTGCGAATCGCCTCGTCTTGGTACTCGGATCAGGCACGGCAGACTGGCTCACTGGACGAAGAGTGCATCCGAGAAGGAAACCCGTTTCTTCTGACGTAAGGGTGCGCATACGGAATCTTATCACGATGCGAGTGCGAATCGGTTTCAGAGCTATGCTGGAAACAGCATAGCAAGTTGAAATAAGGCTAGTCCGTTATCAACTTGAAAAAGTGGCACCGAGTCGGTGCTTTTT	CGCGTCGAGTAGGGTCACCTGCATCATCCTTCCTGCGTACGCCATCCCCTTCGATGCGAGTGCGAATCGCCTCGTCTTGGTACTCGGATCAGGCACGGCAGACTGGCTCACTGGACGAAGAGTGCATCCGAGAAGGAAACCCGTTTCTTCTGACGTAAGGGTGCGCATACGGAATCTTATCACGATGCGAGTGCGAATCGGTTTATCAGCAGGTGCCAGCTTCACACGGCGCGGAGGCTCCTGCCGTGCT
3143	PAM_-13_DONORf_length_94_center_0_chassis_8	TAGCGCCTCA	-13	94	F	0	8	CGATGCGAGTGCGAATCG	TCCTGCGTACGCCATCCCCTTCGATGCGAGTGCGAATCGCCTCGTCTTGGTATAGCGCCTCAGCACGGCAGACTGGCTCACTGGACGAAGAGTGCATCCGAGAA	TGATAAGATTCCGTATGCGCACCCTTAGCGAGAGGTTTATCATTAAGGTCAACCTCTGGATGTTGTTTCGGCATCCTGCATTGAATCTGAGTTACTGTCTGTTTTCCTTCCTGCGTACGCCATCCCCTTCGATGCGAGTGCGAATCGCCTCGTCTTGGTATAGCGCCTCAGCACGGCAGACTGGCTCACTGGACGAAGAGTGCATCCGAGAAAGGACCCGTTTCTTCTGACGTAAGGGTGCGCATACGGAATCTTATCACGATGCGAGTGCGAATCGGTTTCAGAGCTATGCTGGAAACAGCATAGCAAGTTGAAATAAGGCTAGTCCGTTATCAACTTGAAAAAGTGGCACCGAGTCGGTGCTTTTT	CGCGTCGAGTAGGGTCACCTGCATCATCCTTCCTGCGTACGCCATCCCCTTCGATGCGAGTGCGAATCGCCTCGTCTTGGTATAGCGCCTCAGCACGGCAGACTGGCTCACTGGACGAAGAGTGCATCCGAGAAAGGACCCGTTTCTTCTGACGTAAGGGTGCGCATACGGAATCTTATCACGATGCGAGTGCGAATCGGTTTATCAGCAGGTGCCAGCTTCACACGGCCCGGGTCGCGGAATGCACTCA
3144	PAM_-13_DONORf_length_94_center_0_chassis_9	TGCAACAGGA	-13	94	F	0	9	CGATGCGAGTGCGAATCG	TCCTGCGTACGCCATCCCCTTCGATGCGAGTGCGAATCGCCTCGTCTTGGTATGCAACAGGAGCACGGCAGACTGGCTCACTGGACGAAGAGTGCATCCGAGAA	TGATAAGATTCCGTATGCGCACCCTTAGCGAGAGGTTTATCATTAAGGTCAACCTCTGGATGTTGTTTCGGCATCCTGCATTGAATCTGAGTTACTGTCTGTTTTCCTTCCTGCGTACGCCATCCCCTTCGATGCGAGTGCGAATCGCCTCGTCTTGGTATGCAACAGGAGCACGGCAGACTGGCTCACTGGACGAAGAGTGCATCCGAGAAAGGAACCGTTTCTTCTGACGTAAGGGTGCGCATACGGAATCTTATCACGATGCGAGTGCGAATCGGTTTCAGAGCTATGCTGGAAACAGCATAGCAAGTTGAAATAAGGCTAGTCCGTTATCAACTTGAAAAAGTGGCACCGAGTCGGTGCTTTTT	CGCGTCGAGTAGGGTCACCTGCATCATCCTTCCTGCGTACGCCATCCCCTTCGATGCGAGTGCGAATCGCCTCGTCTTGGTATGCAACAGGAGCACGGCAGACTGGCTCACTGGACGAAGAGTGCATCCGAGAAAGGAACCGTTTCTTCTGACGTAAGGGTGCGCATACGGAATCTTATCACGATGCGAGTGCGAATCGGTTTATCAGCAGGTGCCAGCTTCACACGGCACGACGGCTCTCGAAGCGACA
3145	PAM_-13_DONORf_length_94_center_0_chassis_10	ACCATAACGG	-13	94	F	0	10	CGATGCGAGTGCGAATCG	TCCTGCGTACGCCATCCCCTTCGATGCGAGTGCGAATCGCCTCGTCTTGGTAACCATAACGGGCACGGCAGACTGGCTCACTGGACGAAGAGTGCATCCGAGAA	TGATAAGATTCCGTATGCGCACCCTTAGCGAGAGGTTTATCATTAAGGTCAACCTCTGGATGTTGTTTCGGCATCCTGCATTGAATCTGAGTTACTGTCTGTTTTCCTTCCTGCGTACGCCATCCCCTTCGATGCGAGTGCGAATCGCCTCGTCTTGGTAACCATAACGGGCACGGCAGACTGGCTCACTGGACGAAGAGTGCATCCGAGAAAGGAAACCTGTTTCTTCTGACGTAAGGGTGCGCATACGGAATCTTATCACGATGCGAGTGCGAATCGGTTTCAGAGCTATGCTGGAAACAGCATAGCAAGTTGAAATAAGGCTAGTCCGTTATCAACTTGAAAAAGTGGCACCGAGTCGGTGCTTTTT	CGCGTCGAGTAGGGTCACCTGCATCATCCTTCCTGCGTACGCCATCCCCTTCGATGCGAGTGCGAATCGCCTCGTCTTGGTAACCATAACGGGCACGGCAGACTGGCTCACTGGACGAAGAGTGCATCCGAGAAAGGAAACCTGTTTCTTCTGACGTAAGGGTGCGCATACGGAATCTTATCACGATGCGAGTGCGAATCGGTTTATCAGCAGGTGCCAGCTTCACACGGCGATAGACACGCGGTTGAGG
3146	PAM_-13_DONORf_length_94_center_0_chassis_11	GTCGTTAACG	-13	94	F	0	11	CGATGCGAGTGCGAATCG	TCCTGCGTACGCCATCCCCTTCGATGCGAGTGCGAATCGCCTCGTCTTGGTAGTCGTTAACGGCACGGCAGACTGGCTCACTGGACGAAGAGTGCATCCGAGAA	TGATAAGATTCCGTATGCGCACCCTTAGCGAGAGGTTTATCATTAAGGTCAACCTCTGGATGTTGTTTCGGCATCCTGCATTGAATCTGAGTTACTGTCTGTTTTCCTTCCTGCGTACGCCATCCCCTTCGATGCGAGTGCGAATCGCCTCGTCTTGGTAGTCGTTAACGGCACGGCAGACTGGCTCACTGGACGAAGAGTGCATCCGAGAAAGGAAACCCGTATCTTCTGACGTAAGGGTGCGCATACGGAATCTTATCACGATGCGAGTGCGAATCGGTTTCAGAGCTATGCTGGAAACAGCATAGCAAGTTGAAATAAGGCTAGTCCGTTATCAACTTGAAAAAGTGGCACCGAGTCGGTGCTTTTT	CGCGTCGAGTAGGGTCACCTGCATCATCCTTCCTGCGTACGCCATCCCCTTCGATGCGAGTGCGAATCGCCTCGTCTTGGTAGTCGTTAACGGCACGGCAGACTGGCTCACTGGACGAAGAGTGCATCCGAGAAAGGAAACCCGTATCTTCTGACGTAAGGGTGCGCATACGGAATCTTATCACGATGCGAGTGCGAATCGGTTTATCAGCAGGTGCCAGCTTCACACGGCCTTACGGTGGGTCAGGTAA
3147	PAM_-13_DONORf_length_94_center_0_chassis_12	AGAGACGTTG	-13	94	F	0	12	CGATGCGAGTGCGAATCG	TCCTGCGTACGCCATCCCCTTCGATGCGAGTGCGAATCGCCTCGTCTTGGTAAGAGACGTTGGCACGGCAGACTGGCTCACTGGACGAAGAGTGCATCCGAGAA	TGATAAGATTCCGTATGCGCACCCTTAGCGAGAGGTTTATCATTAAGGTCAACCTCTGGATGTTGTTTCGGCATCCTGCATTGAATCTGAGTTACTGTCTGTTTTCCTTCCTGCGTACGCCATCCCCTTCGATGCGAGTGCGAATCGCCTCGTCTTGGTAAGAGACGTTGGCACGGCAGACTGGCTCACTGGACGAAGAGTGCATCCGAGAATATCATGTAATACTCTACGGCGTAAGGGTGCGCATACGGAATCTTATCACGATGCGAGTGCGAATCGGTTTCAGAGCTATGCTGGAAACAGCATAGCAAGTTGAAATAAGGCTAGTCCGTTATCAACTTGAAAAAGTGGCACCGAGTCGGTGCTTTTT	CGCGTCGAGTAGGGTCACCTGCATCATCCTTCCTGCGTACGCCATCCCCTTCGATGCGAGTGCGAATCGCCTCGTCTTGGTAAGAGACGTTGGCACGGCAGACTGGCTCACTGGACGAAGAGTGCATCCGAGAATATCATGTAATACTCTACGGCGTAAGGGTGCGCATACGGAATCTTATCACGATGCGAGTGCGAATCGGTTTATCAGCAGGTGCCAGCTTCACACGGCGTAGCCCGTTCACGACCAC
3148	PAM_-13_DONORf_length_94_center_0_chassis_13	TACTTGCGGT	-13	94	F	0	13	CGATGCGAGTGCGAATCG	TCCTGCGTACGCCATCCCCTTCGATGCGAGTGCGAATCGCCTCGTCTTGGTATACTTGCGGTGCACGGCAGACTGGCTCACTGGACGAAGAGTGCATCCGAGAA	TGATAAGATTCCGTATGCGCACCCTTAGCGAGAGGTTTATCATTAAGGTCAACCTCTGGATGTTGTTTCGGCATCCTGCATTGAATCTGAGTTACTGTCTGTTTTCCTTCCTGCGTACGCCATCCCCTTCGATGCGAGTGCGAATCGCCTCGTCTTGGTATACTTGCGGTGCACGGCAGACTGGCTCACTGGACGAAGAGTGCATCCGAGAAATATCGGCGTAATTTCGGTTCGTAAGGGTGCGCATACGGAATCTTATCACGATGCGAGTGCGAATCGGTTTCAGAGCTATGCTGGAAACAGCATAGCAAGTTGAAATAAGGCTAGTCCGTTATCAACTTGAAAAAGTGGCACCGAGTCGGTGCTTTTT	CGCGTCGAGTAGGGTCACCTGCATCATCCTTCCTGCGTACGCCATCCCCTTCGATGCGAGTGCGAATCGCCTCGTCTTGGTATACTTGCGGTGCACGGCAGACTGGCTCACTGGACGAAGAGTGCATCCGAGAAATATCGGCGTAATTTCGGTTCGTAAGGGTGCGCATACGGAATCTTATCACGATGCGAGTGCGAATCGGTTTATCAGCAGGTGCCAGCTTCACACGGCAGTTGGCCGGTGGGACCAA
3149	PAM_-13_DONORf_length_94_center_0_chassis_14	GGCAAGAAGA	-13	94	F	0	14	CGATGCGAGTGCGAATCG	TCCTGCGTACGCCATCCCCTTCGATGCGAGTGCGAATCGCCTCGTCTTGGTAGGCAAGAAGAGCACGGCAGACTGGCTCACTGGACGAAGAGTGCATCCGAGAA	TGATAAGATTCCGTATGCGCACCCTTAGCGAGAGGTTTATCATTAAGGTCAACCTCTGGATGTTGTTTCGGCATCCTGCATTGAATCTGAGTTACTGTCTGTTTTCCTTCCTGCGTACGCCATCCCCTTCGATGCGAGTGCGAATCGCCTCGTCTTGGTAGGCAAGAAGAGCACGGCAGACTGGCTCACTGGACGAAGAGTGCATCCGAGAAATCTATCGTGATATTCAGATCGTAAGGGTGCGCATACGGAATCTTATCACGATGCGAGTGCGAATCGGTTTCAGAGCTATGCTGGAAACAGCATAGCAAGTTGAAATAAGGCTAGTCCGTTATCAACTTGAAAAAGTGGCACCGAGTCGGTGCTTTTT	CGCGTCGAGTAGGGTCACCTGCATCATCCTTCCTGCGTACGCCATCCCCTTCGATGCGAGTGCGAATCGCCTCGTCTTGGTAGGCAAGAAGAGCACGGCAGACTGGCTCACTGGACGAAGAGTGCATCCGAGAAATCTATCGTGATATTCAGATCGTAAGGGTGCGCATACGGAATCTTATCACGATGCGAGTGCGAATCGGTTTATCAGCAGGTGCCAGCTTCACACGGCTTTTCCTGCGGGTTGACGG
3150	PAM_-13_DONORf_length_94_center_0_chassis_15	CTTGCGCTAA	-13	94	F	0	15	CGATGCGAGTGCGAATCG	TCCTGCGTACGCCATCCCCTTCGATGCGAGTGCGAATCGCCTCGTCTTGGTACTTGCGCTAAGCACGGCAGACTGGCTCACTGGACGAAGAGTGCATCCGAGAA	TGATAAGATTCCGTATGCGCACCCTTAGCGAGAGGTTTATCATTAAGGTCAACCTCTGGATGTTGTTTCGGCATCCTGCATTGAATCTGAGTTACTGTCTGTTTTCCTTCCTGCGTACGCCATCCCCTTCGATGCGAGTGCGAATCGCCTCGTCTTGGTACTTGCGCTAAGCACGGCAGACTGGCTCACTGGACGAAGAGTGCATCCGAGAAATATGGACACGGTGAGCACTCGTAAGGGTGCGCATACGGAATCTTATCACGATGCGAGTGCGAATCGGTTTCAGAGCTATGCTGGAAACAGCATAGCAAGTTGAAATAAGGCTAGTCCGTTATCAACTTGAAAAAGTGGCACCGAGTCGGTGCTTTTT	CGCGTCGAGTAGGGTCACCTGCATCATCCTTCCTGCGTACGCCATCCCCTTCGATGCGAGTGCGAATCGCCTCGTCTTGGTACTTGCGCTAAGCACGGCAGACTGGCTCACTGGACGAAGAGTGCATCCGAGAAATATGGACACGGTGAGCACTCGTAAGGGTGCGCATACGGAATCTTATCACGATGCGAGTGCGAATCGGTTTATCAGCAGGTGCCAGCTTCACACGGCGAGAAAGGGGGCCCGTTCT
3151	PAM_-13_DONORf_length_94_center_0_chassis_16	ACGACGGTAT	-13	94	F	0	16	CGATGCGAGTGCGAATCG	TCCTGCGTACGCCATCCCCTTCGATGCGAGTGCGAATCGCCTCGTCTTGGTAACGACGGTATGCACGGCAGACTGGCTCACTGGACGAAGAGTGCATCCGAGAA	TGATAAGATTCCGTATGCGCACCCTTAGCGAGAGGTTTATCATTAAGGTCAACCTCTGGATGTTGTTTCGGCATCCTGCATTGAATCTGAGTTACTGTCTGTTTTCCTTCCTGCGTACGCCATCCCCTTCGATGCGAGTGCGAATCGCCTCGTCTTGGTAACGACGGTATGCACGGCAGACTGGCTCACTGGACGAAGAGTGCATCCGAGAAATCATTTACGGTACGATCAGCGTAAGGGTGCGCATACGGAATCTTATCACGATGCGAGTGCGAATCGGTTTCAGAGCTATGCTGGAAACAGCATAGCAAGTTGAAATAAGGCTAGTCCGTTATCAACTTGAAAAAGTGGCACCGAGTCGGTGCTTTTT	CGCGTCGAGTAGGGTCACCTGCATCATCCTTCCTGCGTACGCCATCCCCTTCGATGCGAGTGCGAATCGCCTCGTCTTGGTAACGACGGTATGCACGGCAGACTGGCTCACTGGACGAAGAGTGCATCCGAGAAATCATTTACGGTACGATCAGCGTAAGGGTGCGCATACGGAATCTTATCACGATGCGAGTGCGAATCGGTTTATCAGCAGGTGCCAGCTTCACACGGCATGTAGTCCTTACTATCTC
3152	PAM_-13_DONORf_length_94_center_0_chassis_17	GCAACACTGA	-13	94	F	0	17	CGATGCGAGTGCGAATCG	TCCTGCGTACGCCATCCCCTTCGATGCGAGTGCGAATCGCCTCGTCTTGGTAGCAACACTGAGCACGGCAGACTGGCTCACTGGACGAAGAGTGCATCCGAGAA	TGATAAGATTCCGTATGCGCACCCTTAGCGAGAGGTTTATCATTAAGGTCAACCTCTGGATGTTGTTTCGGCATCCTGCATTGAATCTGAGTTACTGTCTGTTTTCCTTCCTGCGTACGCCATCCCCTTCGATGCGAGTGCGAATCGCCTCGTCTTGGTAGCAACACTGAGCACGGCAGACTGGCTCACTGGACGAAGAGTGCATCCGAGAAAGGAAATCCAACATTCACTGCGTAAGGGTGCGCATACGGAATCTTATCACGATGCGAGTGCGAATCGGTTTCAGAGCTATGCTGGAAACAGCATAGCAAGTTGAAATAAGGCTAGTCCGTTATCAACTTGAAAAAGTGGCACCGAGTCGGTGCTTTTT	CGCGTCGAGTAGGGTCACCTGCATCATCCTTCCTGCGTACGCCATCCCCTTCGATGCGAGTGCGAATCGCCTCGTCTTGGTAGCAACACTGAGCACGGCAGACTGGCTCACTGGACGAAGAGTGCATCCGAGAAAGGAAATCCAACATTCACTGCGTAAGGGTGCGCATACGGAATCTTATCACGATGCGAGTGCGAATCGGTTTATCAGCAGGTGCCAGCTTCACACGGCCTCCTTGGACCCCTTGTTA
3153	PAM_-13_DONORf_length_94_center_0_chassis_18	GCGTGCATCA	-13	94	F	0	18	CGATGCGAGTGCGAATCG	TCCTGCGTACGCCATCCCCTTCGATGCGAGTGCGAATCGCCTCGTCTTGGTAGCGTGCATCAGCACGGCAGACTGGCTCACTGGACGAAGAGTGCATCCGAGAA	TGATAAGATTCCGTATGCGCACCCTTAGCGAGAGGTTTATCATTAAGGTCAACCTCTGGATGTTGTTTCGGCATCCTGCATTGAATCTGAGTTACTGTCTGTTTTCCTTCCTGCGTACGCCATCCCCTTCGATGCGAGTGCGAATCGCCTCGTCTTGGTAGCGTGCATCAGCACGGCAGACTGGCTCACTGGACGAAGAGTGCATCCGAGAAGGATCACTCACTGTATACCGCGTAAGGGTGCGCATACGGAATCTTATCACGATGCGAGTGCGAATCGGTTTCAGAGCTATGCTGGAAACAGCATAGCAAGTTGAAATAAGGCTAGTCCGTTATCAACTTGAAAAAGTGGCACCGAGTCGGTGCTTTTT	CGCGTCGAGTAGGGTCACCTGCATCATCCTTCCTGCGTACGCCATCCCCTTCGATGCGAGTGCGAATCGCCTCGTCTTGGTAGCGTGCATCAGCACGGCAGACTGGCTCACTGGACGAAGAGTGCATCCGAGAAGGATCACTCACTGTATACCGCGTAAGGGTGCGCATACGGAATCTTATCACGATGCGAGTGCGAATCGGTTTATCAGCAGGTGCCAGCTTCACACGGCGGCCTGTTCGGTACAAATG
3154	PAM_-13_DONORf_length_94_center_0_chassis_19	TTGTGCTAGC	-13	94	F	0	19	CGATGCGAGTGCGAATCG	TCCTGCGTACGCCATCCCCTTCGATGCGAGTGCGAATCGCCTCGTCTTGGTATTGTGCTAGCGCACGGCAGACTGGCTCACTGGACGAAGAGTGCATCCGAGAA	TGATAAGATTCCGTATGCGCACCCTTAGCGAGAGGTTTATCATTAAGGTCAACCTCTGGATGTTGTTTCGGCATCCTGCATTGAATCTGAGTTACTGTCTGTTTTCCTTCCTGCGTACGCCATCCCCTTCGATGCGAGTGCGAATCGCCTCGTCTTGGTATTGTGCTAGCGCACGGCAGACTGGCTCACTGGACGAAGAGTGCATCCGAGAAAGGAAACTGTAAATAAACCGCGTAAGGGTGCGCATACGGAATCTTATCACGATGCGAGTGCGAATCGGTTTCAGAGCTATGCTGGAAACAGCATAGCAAGTTGAAATAAGGCTAGTCCGTTATCAACTTGAAAAAGTGGCACCGAGTCGGTGCTTTTT	CGCGTCGAGTAGGGTCACCTGCATCATCCTTCCTGCGTACGCCATCCCCTTCGATGCGAGTGCGAATCGCCTCGTCTTGGTATTGTGCTAGCGCACGGCAGACTGGCTCACTGGACGAAGAGTGCATCCGAGAAAGGAAACTGTAAATAAACCGCGTAAGGGTGCGCATACGGAATCTTATCACGATGCGAGTGCGAATCGGTTTATCAGCAGGTGCCAGCTTCACACGGCGCGCGATTCCGTTGTTTGC
3155	PAM_-13_DONORf_length_94_center_0_chassis_20	TTGATGGCCC	-13	94	F	0	20	CGATGCGAGTGCGAATCG	TCCTGCGTACGCCATCCCCTTCGATGCGAGTGCGAATCGCCTCGTCTTGGTATTGATGGCCCGCACGGCAGACTGGCTCACTGGACGAAGAGTGCATCCGAGAA	TGATAAGATTCCGTATGCGCACCCTTAGCGAGAGGTTTATCATTAAGGTCAACCTCTGGATGTTGTTTCGGCATCCTGCATTGAATCTGAGTTACTGTCTGTTTTCCTTCCTGCGTACGCCATCCCCTTCGATGCGAGTGCGAATCGCCTCGTCTTGGTATTGATGGCCCGCACGGCAGACTGGCTCACTGGACGAAGAGTGCATCCGAGAAGCGGGCGGTGTAACGTTCCACGTAAGGGTGCGCATACGGAATCTTATCACGATGCGAGTGCGAATCGGTTTCAGAGCTATGCTGGAAACAGCATAGCAAGTTGAAATAAGGCTAGTCCGTTATCAACTTGAAAAAGTGGCACCGAGTCGGTGCTTTTT	CGCGTCGAGTAGGGTCACCTGCATCATCCTTCCTGCGTACGCCATCCCCTTCGATGCGAGTGCGAATCGCCTCGTCTTGGTATTGATGGCCCGCACGGCAGACTGGCTCACTGGACGAAGAGTGCATCCGAGAAGCGGGCGGTGTAACGTTCCACGTAAGGGTGCGCATACGGAATCTTATCACGATGCGAGTGCGAATCGGTTTATCAGCAGGTGCCAGCTTCACACGGCATCGCGAGTGCGGAGCCGA
3156	PAM_-13_DONORf_length_94_center_0_chassis_21	ACAACGCATC	-13	94	F	0	21	CGATGCGAGTGCGAATCG	TCCTGCGTACGCCATCCCCTTCGATGCGAGTGCGAATCGCCTCGTCTTGGTAACAACGCATCGCACGGCAGACTGGCTCACTGGACGAAGAGTGCATCCGAGAA	TGATAAGATTCCGTATGCGCACCCTTAGCGAGAGGTTTATCATTAAGGTCAACCTCTGGATGTTGTTTCGGCATCCTGCATTGAATCTGAGTTACTGTCTGTTTTCCTTCCTGCGTACGCCATCCCCTTCGATGCGAGTGCGAATCGCCTCGTCTTGGTAACAACGCATCGCACGGCAGACTGGCTCACTGGACGAAGAGTGCATCCGAGAAAGGAAACTGTAGATAACCCGCGTAAGGGTGCGCATACGGAATCTTATCACGATGCGAGTGCGAATCGGTTTCAGAGCTATGCTGGAAACAGCATAGCAAGTTGAAATAAGGCTAGTCCGTTATCAACTTGAAAAAGTGGCACCGAGTCGGTGCTTTTT	CGCGTCGAGTAGGGTCACCTGCATCATCCTTCCTGCGTACGCCATCCCCTTCGATGCGAGTGCGAATCGCCTCGTCTTGGTAACAACGCATCGCACGGCAGACTGGCTCACTGGACGAAGAGTGCATCCGAGAAAGGAAACTGTAGATAACCCGCGTAAGGGTGCGCATACGGAATCTTATCACGATGCGAGTGCGAATCGGTTTATCAGCAGGTGCCAGCTTCACACGGCTGACCGTGGGACTCGGGTT
3157	PAM_-13_DONORf_length_94_center_0_chassis_22	GCCATCATAG	-13	94	F	0	22	CGATGCGAGTGCGAATCG	TCCTGCGTACGCCATCCCCTTCGATGCGAGTGCGAATCGCCTCGTCTTGGTAGCCATCATAGGCACGGCAGACTGGCTCACTGGACGAAGAGTGCATCCGAGAA	TGATAAGATTCCGTATGCGCACCCTTAGCGAGAGGTTTATCATTAAGGTCAACCTCTGGATGTTGTTTCGGCATCCTGCATTGAATCTGAGTTACTGTCTGTTTTCCTTGTCCTGCGTACGCCATCCCCTTCGATGCGAGTGCGAATCGCCTCGTCTTGGTAGCCATCATAGGCACGGCAGACTGGCTCACTGGACGAAGAGTGCATCCGAGAACCAGGAAACCCGTTTCTTCTGACGTAAGGGTGCGCATACGGAATCTTATCACGATGCGAGTGCGAATCGGTTTCAGAGCTATGCTGGAAACAGCATAGCAAGTTGAAATAAGGCTAGTCCGTTATCAACTTGAAAAAGTGGCACCGAGTCGGTGCTTTTT	CGCGTCGAGTAGGGTCACCTGCATCATCCTTGTCCTGCGTACGCCATCCCCTTCGATGCGAGTGCGAATCGCCTCGTCTTGGTAGCCATCATAGGCACGGCAGACTGGCTCACTGGACGAAGAGTGCATCCGAGAACCAGGAAACCCGTTTCTTCTGACGTAAGGGTGCGCATACGGAATCTTATCACGATGCGAGTGCGAATCGGTTTATCAGCAGGTGCCAGCTTCACACGGCAGCAAGCTCCTCGTG
3158	PAM_-13_DONORf_length_94_center_0_chassis_23	ACGCACTAGG	-13	94	F	0	23	CGATGCGAGTGCGAATCG	TCCTGCGTACGCCATCCCCTTCGATGCGAGTGCGAATCGCCTCGTCTTGGTAACGCACTAGGGCACGGCAGACTGGCTCACTGGACGAAGAGTGCATCCGAGAA	TGATAAGATTCCGTATGCGCACCCTTAGCGAGAGGTTTATCATTAAGGTCAACCTCTGGATGTTGTTTCGGCATCCTGCATTGAATCTGAGTTACTGTCTGTTTTCCTTGTTTCCTGCGTACGCCATCCCCTTCGATGCGAGTGCGAATCGCCTCGTCTTGGTAACGCACTAGGGCACGGCAGACTGGCTCACTGGACGAAGAGTGCATCCGAGAAAACCAGGAAACCCGTTTCTTCTGACGTAAGGGTGCGCATACGGAATCTTATCACGATGCGAGTGCGAATCGGTTTCAGAGCTATGCTGGAAACAGCATAGCAAGTTGAAATAAGGCTAGTCCGTTATCAACTTGAAAAAGTGGCACCGAGTCGGTGCTTTTT	CGCGTCGAGTAGGGTCACCTGCATCATCCTTGTTTCCTGCGTACGCCATCCCCTTCGATGCGAGTGCGAATCGCCTCGTCTTGGTAACGCACTAGGGCACGGCAGACTGGCTCACTGGACGAAGAGTGCATCCGAGAAAACCAGGAAACCCGTTTCTTCTGACGTAAGGGTGCGCATACGGAATCTTATCACGATGCGAGTGCGAATCGGTTTATCAGCAGGTGCCAGCTTCACACGGCGATCAACAACG
3159	PAM_-13_DONORf_length_94_center_0_chassis_24	TCAACGGGAA	-13	94	F	0	24	CGATGCGAGTGCGAATCG	TCCTGCGTACGCCATCCCCTTCGATGCGAGTGCGAATCGCCTCGTCTTGGTATCAACGGGAAGCACGGCAGACTGGCTCACTGGACGAAGAGTGCATCCGAGAA	TGATAAGATTCCGTATGCGCACCCTTAGCGAGAGGTTTATCATTAAGGTCAACCTCTGGATGTTGTTTCGGCATCCTGCATTGAATCTGAGTTACTGTCTGTTTTCCTTGTTGGTCCTGCGTACGCCATCCCCTTCGATGCGAGTGCGAATCGCCTCGTCTTGGTATCAACGGGAAGCACGGCAGACTGGCTCACTGGACGAAGAGTGCATCCGAGAACCAACCAGGAAACCCGTTTCTTCTGACGTAAGGGTGCGCATACGGAATCTTATCACGATGCGAGTGCGAATCGGTTTCAGAGCTATGCTGGAAACAGCATAGCAAGTTGAAATAAGGCTAGTCCGTTATCAACTTGAAAAAGTGGCACCGAGTCGGTGCTTTTT	CGCGTCGAGTAGGGTCACCTGCATCATCCTTGTTGGTCCTGCGTACGCCATCCCCTTCGATGCGAGTGCGAATCGCCTCGTCTTGGTATCAACGGGAAGCACGGCAGACTGGCTCACTGGACGAAGAGTGCATCCGAGAACCAACCAGGAAACCCGTTTCTTCTGACGTAAGGGTGCGCATACGGAATCTTATCACGATGCGAGTGCGAATCGGTTTATCAGCAGGTGCCAGCTTCACACGGCGTTTACG
3160	PAM_-13_DONORf_length_94_center_0_chassis_25	ACCTCCGTGA	-13	94	F	0	25	CGATGCGAGTGCGAATCG	TCCTGCGTACGCCATCCCCTTCGATGCGAGTGCGAATCGCCTCGTCTTGGTAACCTCCGTGAGCACGGCAGACTGGCTCACTGGACGAAGAGTGCATCCGAGAA	TGATAAGATTCCGTATGCGCACCCTTAGCGAGAGGTTTATCATTAAGGTCAACCTCTGGATGTTGTTTCGGCATCCTGCATTGAATCTGAGTTACTGTCTGTTTTCCTTGTTGGAATCCTGCGTACGCCATCCCCTTCGATGCGAGTGCGAATCGCCTCGTCTTGGTAACCTCCGTGAGCACGGCAGACTGGCTCACTGGACGAAGAGTGCATCCGAGAAAGCCAACCAGGAAACCCGTTTCTTCTGACGTAAGGGTGCGCATACGGAATCTTATCACGATGCGAGTGCGAATCGGTTTCAGAGCTATGCTGGAAACAGCATAGCAAGTTGAAATAAGGCTAGTCCGTTATCAACTTGAAAAAGTGGCACCGAGTCGGTGCTTTTT	CGCGTCGAGTAGGGTCACCTGCATCATCCTTGTTGGAATCCTGCGTACGCCATCCCCTTCGATGCGAGTGCGAATCGCCTCGTCTTGGTAACCTCCGTGAGCACGGCAGACTGGCTCACTGGACGAAGAGTGCATCCGAGAAAGCCAACCAGGAAACCCGTTTCTTCTGACGTAAGGGTGCGCATACGGAATCTTATCACGATGCGAGTGCGAATCGGTTTATCAGCAGGTGCCAGCTTCACACGGCTAT
3161	PAM_-13_DONORr_length_94_center_0_chassis_1	CAAGCCTTAG	-13	94	R	0	1	CGATGCGAGTGCGAATCG	TTCTCGGATGCACTCTTCGTCCAGTGAGCCAGTCTGCCGTGCCTAAGGCTTGTACCAAGACGAGGCGATTCGCACTCGCATCGAAGGGGATGGCGTACGCAGGA	TGCGCACCCTTAGCGAGAGGTTTATCATTAAGGTCAACCTCTGGATGTTGTTTCGGCATCCTGCATTGAATCTGAGTTACTGTCTGTTTTCCTTTCTCGGATGCACTCTTCGTCCAGTGAGCCAGTCTGCCGTGCCTAAGGCTTGTACCAAGACGAGGCGATTCGCACTCGCATCGAAGGGGATGGCGTACGCAGGAAGGAAACCCGTTTTTTCTGACGTAAGGGTGCGCACGATGCGAGTGCGAATCGGTTTCAGAGCTATGCTGGAAACAGCATAGCAAGTTGAAATAAGGCTAGTCCGTTATCAACTTGAAAAAGTGGCACCGAGTCGGTGCTTTTT	CGCGTCGAGTAGGGTCACCTGCATCATCCTTTCTCGGATGCACTCTTCGTCCAGTGAGCCAGTCTGCCGTGCCTAAGGCTTGTACCAAGACGAGGCGATTCGCACTCGCATCGAAGGGGATGGCGTACGCAGGAAGGAAACCCGTTTTTTCTGACGTAAGGGTGCGCACGATGCGAGTGCGAATCGGTTTATCAGCAGGTGCCAGCTTCACACGGCCAACATACCGCATCCGTAAGGTATGCACCTTCTG
3162	PAM_-13_DONORr_length_94_center_0_chassis_2	AGAGGCGTAA	-13	94	R	0	2	CGATGCGAGTGCGAATCG	TTCTCGGATGCACTCTTCGTCCAGTGAGCCAGTCTGCCGTGCTTACGCCTCTTACCAAGACGAGGCGATTCGCACTCGCATCGAAGGGGATGGCGTACGCAGGA	TGCGCACCCTTAGCGAGAGGTTTATCATTAAGGTCAACCTCTGGATGTTGTTTCGGCATCCTGCATTGAATCTGAGTTACTGTCTGTTTTCCTTTCTCGGATGCACTCTTCGTCCAGTGAGCCAGTCTGCCGTGCTTACGCCTCTTACCAAGACGAGGCGATTCGCACTCGCATCGAAGGGGATGGCGTACGCAGGAAGGAAACCCGTTTCTTCTGACGTAAGGGTGCGCACGATGCGAGTGCGAATCGGTTTCAGAGCTATGCTGGAAACAGCATAGCAAGTTGAAATAAGGCTAGTCCGTTATCAACTTGAAAAAGTGGCACCGAGTCGGTGCTTTTT	CGCGTCGAGTAGGGTCACCTGCATCATCCTTTCTCGGATGCACTCTTCGTCCAGTGAGCCAGTCTGCCGTGCTTACGCCTCTTACCAAGACGAGGCGATTCGCACTCGCATCGAAGGGGATGGCGTACGCAGGAAGGAAACCCGTTTCTTCTGACGTAAGGGTGCGCACGATGCGAGTGCGAATCGGTTTATCAGCAGGTGCCAGCTTCACACGGCCCACACTGGTAGTGATGATTTTCAGGTCTAGGTT
3163	PAM_-13_DONORr_length_94_center_0_chassis_3	GCTCACTATC	-13	94	R	0	3	CGATGCGAGTGCGAATCG	TTCTCGGATGCACTCTTCGTCCAGTGAGCCAGTCTGCCGTGCGATAGTGAGCTACCAAGACGAGGCGATTCGCACTCGCATCGAAGGGGATGGCGTACGCAGGA	TGATAAGATTCCGTATGCGCACCCTTAGCGAGAGGTTTATCATTAAGGTCAACCTCTGGATGTTGTTTCGGCATCCTGCATTGAATCTGAGTTACTGTCTGTTTTCCTTTCTCGGATGCACTCTTCGTCCAGTGAGCCAGTCTGCCGTGCGATAGTGAGCTACCAAGACGAGGCGATTCGCACTCGCATCGAAGGGGATGGCGTACGCAGGAAGGAAACCCGTTTCTTCTGACGTAAGGGTGCGCATACGGAATCTTATCACGATGCGAGTGCGAATCGGTTTCAGAGCTATGCTGGAAACAGCATAGCAAGTTGAAATAAGGCTAGTCCGTTATCAACTTGAAAAAGTGGCACCGAGTCGGTGCTTTTT	CGCGTCGAGTAGGGTCACCTGCATCATCCTTTCTCGGATGCACTCTTCGTCCAGTGAGCCAGTCTGCCGTGCGATAGTGAGCTACCAAGACGAGGCGATTCGCACTCGCATCGAAGGGGATGGCGTACGCAGGAAGGAAACCCGTTTCTTCTGACGTAAGGGTGCGCATACGGAATCTTATCACGATGCGAGTGCGAATCGGTTTATCAGCAGGTGCCAGCTTCACACGGCTGTAGTCAGAGGGACACAG
3164	PAM_-13_DONORr_length_94_center_0_chassis_4	CGCACAGCTT	-13	94	R	0	4	CGATGCGAGTGCGAATCG	TTCTCGGATGCACTCTTCGTCCAGTGAGCCAGTCTGCCGTGCAAGCTGTGCGTACCAAGACGAGGCGATTCGCACTCGCATCGAAGGGGATGGCGTACGCAGGA	AAGATTCCGTATGCGCACCCTTAGCGAGAGGTTTATCATTAAGGTCAACCTCTGGATGTTGTTTCGGCATCCTGCATTGAATCTGAGTTACTGTCTGTTTTCCTTTCTCGGATGCACTCTTCGTCCAGTGAGCCAGTCTGCCGTGCAAGCTGTGCGTACCAAGACGAGGCGATTCGCACTCGCATCGAAGGGGATGGCGTACGCAGGAAGGAAACCCGTTTCTTCTGACGTAAGGGTGCGCATACGGAATCTTCGATGCGAGTGCGAATCGGTTTCAGAGCTATGCTGGAAACAGCATAGCAAGTTGAAATAAGGCTAGTCCGTTATCAACTTGAAAAAGTGGCACCGAGTCGGTGCTTTTT	CGCGTCGAGTAGGGTCACCTGCATCATCCTTTCTCGGATGCACTCTTCGTCCAGTGAGCCAGTCTGCCGTGCAAGCTGTGCGTACCAAGACGAGGCGATTCGCACTCGCATCGAAGGGGATGGCGTACGCAGGAAGGAAACCCGTTTCTTCTGACGTAAGGGTGCGCATACGGAATCTTCGATGCGAGTGCGAATCGGTTTATCAGCAGGTGCCAGCTTCACACGGCGTGAAGCGTAAGCCTAGATCAAA
3165	PAM_-13_DONORr_length_94_center_0_chassis_5	ATTATGCCCG	-13	94	R	0	5	CGATGCGAGTGCGAATCG	TTCTCGGATGCACTCTTCGTCCAGTGAGCCAGTCTGCCGTGCCGGGCATAATTACCAAGACGAGGCGATTCGCACTCGCATCGAAGGGGATGGCGTACGCAGGA	TTCCGTATGCGCACCCTTAGCGAGAGGTTTATCATTAAGGTCAACCTCTGGATGTTGTTTCGGCATCCTGCATTGAATCTGAGTTACTGTCTGTTTTCCTTTCTCGGATGCACTCTTCGTCCAGTGAGCCAGTCTGCCGTGCCGGGCATAATTACCAAGACGAGGCGATTCGCACTCGCATCGAAGGGGATGGCGTACGCAGGAAGGAAACCCGTTTCTTCTGACGTAAGGGTGCGCATACGGAACGATGCGAGTGCGAATCGGTTTCAGAGCTATGCTGGAAACAGCATAGCAAGTTGAAATAAGGCTAGTCCGTTATCAACTTGAAAAAGTGGCACCGAGTCGGTGCTTTTT	CGCGTCGAGTAGGGTCACCTGCATCATCCTTTCTCGGATGCACTCTTCGTCCAGTGAGCCAGTCTGCCGTGCCGGGCATAATTACCAAGACGAGGCGATTCGCACTCGCATCGAAGGGGATGGCGTACGCAGGAAGGAAACCCGTTTCTTCTGACGTAAGGGTGCGCATACGGAACGATGCGAGTGCGAATCGGTTTATCAGCAGGTGCCAGCTTCACACGGCCAGCGTACGAGTGGGTGCGACGAAGCT
3166	PAM_-13_DONORr_length_94_center_0_chassis_6	CTTACCCCTG	-13	94	R	0	6	CGATGCGAGTGCGAATCG	TTCTCGGATGCACTCTTCGTCCAGTGAGCCAGTCTGCCGTGCCAGGGGTAAGTACCAAGACGAGGCGATTCGCACTCGCATCGAAGGGGATGGCGTACGCAGGA	CGTATGCGCACCCTTAGCGAGAGGTTTATCATTAAGGTCAACCTCTGGATGTTGTTTCGGCATCCTGCATTGAATCTGAGTTACTGTCTGTTTTCCTTTCTCGGATGCACTCTTCGTCCAGTGAGCCAGTCTGCCGTGCCAGGGGTAAGTACCAAGACGAGGCGATTCGCACTCGCATCGAAGGGGATGGCGTACGCAGGAAGGAAACCCGTTTCTTCTGACGTAAGGGTGCGCATACGCGATGCGAGTGCGAATCGGTTTCAGAGCTATGCTGGAAACAGCATAGCAAGTTGAAATAAGGCTAGTCCGTTATCAACTTGAAAAAGTGGCACCGAGTCGGTGCTTTTT	CGCGTCGAGTAGGGTCACCTGCATCATCCTTTCTCGGATGCACTCTTCGTCCAGTGAGCCAGTCTGCCGTGCCAGGGGTAAGTACCAAGACGAGGCGATTCGCACTCGCATCGAAGGGGATGGCGTACGCAGGAAGGAAACCCGTTTCTTCTGACGTAAGGGTGCGCATACGCGATGCGAGTGCGAATCGGTTTATCAGCAGGTGCCAGCTTCACACGGCGTATAAAGGCTCAGCGTTAGTACGTTCTCG
3167	PAM_-13_DONORr_length_94_center_0_chassis_7	TTAACGAGGC	-13	94	R	0	7	CGATGCGAGTGCGAATCG	TTCTCGGATGCACTCTTCGTCCAGTGAGCCAGTCTGCCGTGCGCCTCGTTAATACCAAGACGAGGCGATTCGCACTCGCATCGAAGGGGATGGCGTACGCAGGA	TGATAAGATTCCGTATGCGCACCCTTAGCGAGAGGTTTATCATTAAGGTCAACCTCTGGATGTTGTTTCGGCATCCTGCATTGAATCTGAGTTACTGTCTGTTTTCCTTTCTCGGATGCACTCTTCGTCCAGTGAGCCAGTCTGCCGTGCGCCTCGTTAATACCAAGACGAGGCGATTCGCACTCGCATCGAAGGGGATGGCGTACGCAGGAGGAAACCCGTTTCTTCTGACGTAAGGGTGCGCATACGGAATCTTATCACGATGCGAGTGCGAATCGGTTTCAGAGCTATGCTGGAAACAGCATAGCAAGTTGAAATAAGGCTAGTCCGTTATCAACTTGAAAAAGTGGCACCGAGTCGGTGCTTTTT	CGCGTCGAGTAGGGTCACCTGCATCATCCTTTCTCGGATGCACTCTTCGTCCAGTGAGCCAGTCTGCCGTGCGCCTCGTTAATACCAAGACGAGGCGATTCGCACTCGCATCGAAGGGGATGGCGTACGCAGGAGGAAACCCGTTTCTTCTGACGTAAGGGTGCGCATACGGAATCTTATCACGATGCGAGTGCGAATCGGTTTATCAGCAGGTGCCAGCTTCACACGGCCCAAGTATTAGGTATTGTAA
3168	PAM_-13_DONORr_length_94_center_0_chassis_8	AGGCGATGTA	-13	94	R	0	8	CGATGCGAGTGCGAATCG	TTCTCGGATGCACTCTTCGTCCAGTGAGCCAGTCTGCCGTGCTACATCGCCTTACCAAGACGAGGCGATTCGCACTCGCATCGAAGGGGATGGCGTACGCAGGA	TGATAAGATTCCGTATGCGCACCCTTAGCGAGAGGTTTATCATTAAGGTCAACCTCTGGATGTTGTTTCGGCATCCTGCATTGAATCTGAGTTACTGTCTGTTTTCCTTTCTCGGATGCACTCTTCGTCCAGTGAGCCAGTCTGCCGTGCTACATCGCCTTACCAAGACGAGGCGATTCGCACTCGCATCGAAGGGGATGGCGTACGCAGGAAGGACCCGTTTCTTCTGACGTAAGGGTGCGCATACGGAATCTTATCACGATGCGAGTGCGAATCGGTTTCAGAGCTATGCTGGAAACAGCATAGCAAGTTGAAATAAGGCTAGTCCGTTATCAACTTGAAAAAGTGGCACCGAGTCGGTGCTTTTT	CGCGTCGAGTAGGGTCACCTGCATCATCCTTTCTCGGATGCACTCTTCGTCCAGTGAGCCAGTCTGCCGTGCTACATCGCCTTACCAAGACGAGGCGATTCGCACTCGCATCGAAGGGGATGGCGTACGCAGGAAGGACCCGTTTCTTCTGACGTAAGGGTGCGCATACGGAATCTTATCACGATGCGAGTGCGAATCGGTTTATCAGCAGGTGCCAGCTTCACACGGCAGACCACGCCTAATAGGCTGG
3169	PAM_-13_DONORr_length_94_center_0_chassis_9	CATGGACACT	-13	94	R	0	9	CGATGCGAGTGCGAATCG	TTCTCGGATGCACTCTTCGTCCAGTGAGCCAGTCTGCCGTGCAGTGTCCATGTACCAAGACGAGGCGATTCGCACTCGCATCGAAGGGGATGGCGTACGCAGGA	TGATAAGATTCCGTATGCGCACCCTTAGCGAGAGGTTTATCATTAAGGTCAACCTCTGGATGTTGTTTCGGCATCCTGCATTGAATCTGAGTTACTGTCTGTTTTCCTTTCTCGGATGCACTCTTCGTCCAGTGAGCCAGTCTGCCGTGCAGTGTCCATGTACCAAGACGAGGCGATTCGCACTCGCATCGAAGGGGATGGCGTACGCAGGAAGGAACCGTTTCTTCTGACGTAAGGGTGCGCATACGGAATCTTATCACGATGCGAGTGCGAATCGGTTTCAGAGCTATGCTGGAAACAGCATAGCAAGTTGAAATAAGGCTAGTCCGTTATCAACTTGAAAAAGTGGCACCGAGTCGGTGCTTTTT	CGCGTCGAGTAGGGTCACCTGCATCATCCTTTCTCGGATGCACTCTTCGTCCAGTGAGCCAGTCTGCCGTGCAGTGTCCATGTACCAAGACGAGGCGATTCGCACTCGCATCGAAGGGGATGGCGTACGCAGGAAGGAACCGTTTCTTCTGACGTAAGGGTGCGCATACGGAATCTTATCACGATGCGAGTGCGAATCGGTTTATCAGCAGGTGCCAGCTTCACACGGCCACATGTACATTTAGGAGACT
3170	PAM_-13_DONORr_length_94_center_0_chassis_10	ATGGTCACGT	-13	94	R	0	10	CGATGCGAGTGCGAATCG	TTCTCGGATGCACTCTTCGTCCAGTGAGCCAGTCTGCCGTGCACGTGACCATTACCAAGACGAGGCGATTCGCACTCGCATCGAAGGGGATGGCGTACGCAGGA	TGATAAGATTCCGTATGCGCACCCTTAGCGAGAGGTTTATCATTAAGGTCAACCTCTGGATGTTGTTTCGGCATCCTGCATTGAATCTGAGTTACTGTCTGTTTTCCTTTCTCGGATGCACTCTTCGTCCAGTGAGCCAGTCTGCCGTGCACGTGACCATTACCAAGACGAGGCGATTCGCACTCGCATCGAAGGGGATGGCGTACGCAGGAAGGAAACCTGTTTCTTCTGACGTAAGGGTGCGCATACGGAATCTTATCACGATGCGAGTGCGAATCGGTTTCAGAGCTATGCTGGAAACAGCATAGCAAGTTGAAATAAGGCTAGTCCGTTATCAACTTGAAAAAGTGGCACCGAGTCGGTGCTTTTT	CGCGTCGAGTAGGGTCACCTGCATCATCCTTTCTCGGATGCACTCTTCGTCCAGTGAGCCAGTCTGCCGTGCACGTGACCATTACCAAGACGAGGCGATTCGCACTCGCATCGAAGGGGATGGCGTACGCAGGAAGGAAACCTGTTTCTTCTGACGTAAGGGTGCGCATACGGAATCTTATCACGATGCGAGTGCGAATCGGTTTATCAGCAGGTGCCAGCTTCACACGGCGCTGTGAATGGTCACGACT
3171	PAM_-13_DONORr_length_94_center_0_chassis_11	TTAAGGGGAC	-13	94	R	0	11	CGATGCGAGTGCGAATCG	TTCTCGGATGCACTCTTCGTCCAGTGAGCCAGTCTGCCGTGCGTCCCCTTAATACCAAGACGAGGCGATTCGCACTCGCATCGAAGGGGATGGCGTACGCAGGA	TGATAAGATTCCGTATGCGCACCCTTAGCGAGAGGTTTATCATTAAGGTCAACCTCTGGATGTTGTTTCGGCATCCTGCATTGAATCTGAGTTACTGTCTGTTTTCCTTTCTCGGATGCACTCTTCGTCCAGTGAGCCAGTCTGCCGTGCGTCCCCTTAATACCAAGACGAGGCGATTCGCACTCGCATCGAAGGGGATGGCGTACGCAGGAAGGAAACCCGTATCTTCTGACGTAAGGGTGCGCATACGGAATCTTATCACGATGCGAGTGCGAATCGGTTTCAGAGCTATGCTGGAAACAGCATAGCAAGTTGAAATAAGGCTAGTCCGTTATCAACTTGAAAAAGTGGCACCGAGTCGGTGCTTTTT	CGCGTCGAGTAGGGTCACCTGCATCATCCTTTCTCGGATGCACTCTTCGTCCAGTGAGCCAGTCTGCCGTGCGTCCCCTTAATACCAAGACGAGGCGATTCGCACTCGCATCGAAGGGGATGGCGTACGCAGGAAGGAAACCCGTATCTTCTGACGTAAGGGTGCGCATACGGAATCTTATCACGATGCGAGTGCGAATCGGTTTATCAGCAGGTGCCAGCTTCACACGGCCGCCGCGTGGTAAGGTGGC
3172	PAM_-13_DONORr_length_94_center_0_chassis_12	GTTGGGTCGT	-13	94	R	0	12	CGATGCGAGTGCGAATCG	TTCTCGGATGCACTCTTCGTCCAGTGAGCCAGTCTGCCGTGCACGACCCAACTACCAAGACGAGGCGATTCGCACTCGCATCGAAGGGGATGGCGTACGCAGGA	TGATAAGATTCCGTATGCGCACCCTTAGCGAGAGGTTTATCATTAAGGTCAACCTCTGGATGTTGTTTCGGCATCCTGCATTGAATCTGAGTTACTGTCTGTTTTCCTTTCTCGGATGCACTCTTCGTCCAGTGAGCCAGTCTGCCGTGCACGACCCAACTACCAAGACGAGGCGATTCGCACTCGCATCGAAGGGGATGGCGTACGCAGGATATCATGTAATACTCTACGGCGTAAGGGTGCGCATACGGAATCTTATCACGATGCGAGTGCGAATCGGTTTCAGAGCTATGCTGGAAACAGCATAGCAAGTTGAAATAAGGCTAGTCCGTTATCAACTTGAAAAAGTGGCACCGAGTCGGTGCTTTTT	CGCGTCGAGTAGGGTCACCTGCATCATCCTTTCTCGGATGCACTCTTCGTCCAGTGAGCCAGTCTGCCGTGCACGACCCAACTACCAAGACGAGGCGATTCGCACTCGCATCGAAGGGGATGGCGTACGCAGGATATCATGTAATACTCTACGGCGTAAGGGTGCGCATACGGAATCTTATCACGATGCGAGTGCGAATCGGTTTATCAGCAGGTGCCAGCTTCACACGGCGGCACTTGTCTGCCTAGTC
3173	PAM_-13_DONORr_length_94_center_0_chassis_13	AGTCTTCAGC	-13	94	R	0	13	CGATGCGAGTGCGAATCG	TTCTCGGATGCACTCTTCGTCCAGTGAGCCAGTCTGCCGTGCGCTGAAGACTTACCAAGACGAGGCGATTCGCACTCGCATCGAAGGGGATGGCGTACGCAGGA	TGATAAGATTCCGTATGCGCACCCTTAGCGAGAGGTTTATCATTAAGGTCAACCTCTGGATGTTGTTTCGGCATCCTGCATTGAATCTGAGTTACTGTCTGTTTTCCTTTCTCGGATGCACTCTTCGTCCAGTGAGCCAGTCTGCCGTGCGCTGAAGACTTACCAAGACGAGGCGATTCGCACTCGCATCGAAGGGGATGGCGTACGCAGGAATATCGGCGTAATTTCGGTTCGTAAGGGTGCGCATACGGAATCTTATCACGATGCGAGTGCGAATCGGTTTCAGAGCTATGCTGGAAACAGCATAGCAAGTTGAAATAAGGCTAGTCCGTTATCAACTTGAAAAAGTGGCACCGAGTCGGTGCTTTTT	CGCGTCGAGTAGGGTCACCTGCATCATCCTTTCTCGGATGCACTCTTCGTCCAGTGAGCCAGTCTGCCGTGCGCTGAAGACTTACCAAGACGAGGCGATTCGCACTCGCATCGAAGGGGATGGCGTACGCAGGAATATCGGCGTAATTTCGGTTCGTAAGGGTGCGCATACGGAATCTTATCACGATGCGAGTGCGAATCGGTTTATCAGCAGGTGCCAGCTTCACACGGCCCTGAATTGTATGCACGGT
3174	PAM_-13_DONORr_length_94_center_0_chassis_14	CTCGACACAA	-13	94	R	0	14	CGATGCGAGTGCGAATCG	TTCTCGGATGCACTCTTCGTCCAGTGAGCCAGTCTGCCGTGCTTGTGTCGAGTACCAAGACGAGGCGATTCGCACTCGCATCGAAGGGGATGGCGTACGCAGGA	TGATAAGATTCCGTATGCGCACCCTTAGCGAGAGGTTTATCATTAAGGTCAACCTCTGGATGTTGTTTCGGCATCCTGCATTGAATCTGAGTTACTGTCTGTTTTCCTTTCTCGGATGCACTCTTCGTCCAGTGAGCCAGTCTGCCGTGCTTGTGTCGAGTACCAAGACGAGGCGATTCGCACTCGCATCGAAGGGGATGGCGTACGCAGGAATCTATCGTGATATTCAGATCGTAAGGGTGCGCATACGGAATCTTATCACGATGCGAGTGCGAATCGGTTTCAGAGCTATGCTGGAAACAGCATAGCAAGTTGAAATAAGGCTAGTCCGTTATCAACTTGAAAAAGTGGCACCGAGTCGGTGCTTTTT	CGCGTCGAGTAGGGTCACCTGCATCATCCTTTCTCGGATGCACTCTTCGTCCAGTGAGCCAGTCTGCCGTGCTTGTGTCGAGTACCAAGACGAGGCGATTCGCACTCGCATCGAAGGGGATGGCGTACGCAGGAATCTATCGTGATATTCAGATCGTAAGGGTGCGCATACGGAATCTTATCACGATGCGAGTGCGAATCGGTTTATCAGCAGGTGCCAGCTTCACACGGCCTAGTGCCTACTATTATAG
3175	PAM_-13_DONORr_length_94_center_0_chassis_15	CACTTGCTAC	-13	94	R	0	15	CGATGCGAGTGCGAATCG	TTCTCGGATGCACTCTTCGTCCAGTGAGCCAGTCTGCCGTGCGTAGCAAGTGTACCAAGACGAGGCGATTCGCACTCGCATCGAAGGGGATGGCGTACGCAGGA	TGATAAGATTCCGTATGCGCACCCTTAGCGAGAGGTTTATCATTAAGGTCAACCTCTGGATGTTGTTTCGGCATCCTGCATTGAATCTGAGTTACTGTCTGTTTTCCTTTCTCGGATGCACTCTTCGTCCAGTGAGCCAGTCTGCCGTGCGTAGCAAGTGTACCAAGACGAGGCGATTCGCACTCGCATCGAAGGGGATGGCGTACGCAGGAATATGGACACGGTGAGCACTCGTAAGGGTGCGCATACGGAATCTTATCACGATGCGAGTGCGAATCGGTTTCAGAGCTATGCTGGAAACAGCATAGCAAGTTGAAATAAGGCTAGTCCGTTATCAACTTGAAAAAGTGGCACCGAGTCGGTGCTTTTT	CGCGTCGAGTAGGGTCACCTGCATCATCCTTTCTCGGATGCACTCTTCGTCCAGTGAGCCAGTCTGCCGTGCGTAGCAAGTGTACCAAGACGAGGCGATTCGCACTCGCATCGAAGGGGATGGCGTACGCAGGAATATGGACACGGTGAGCACTCGTAAGGGTGCGCATACGGAATCTTATCACGATGCGAGTGCGAATCGGTTTATCAGCAGGTGCCAGCTTCACACGGCGCTGTCCATTTGGTCAAGT
3176	PAM_-13_DONORr_length_94_center_0_chassis_16	TAGGCGGACT	-13	94	R	0	16	CGATGCGAGTGCGAATCG	TTCTCGGATGCACTCTTCGTCCAGTGAGCCAGTCTGCCGTGCAGTCCGCCTATACCAAGACGAGGCGATTCGCACTCGCATCGAAGGGGATGGCGTACGCAGGA	TGATAAGATTCCGTATGCGCACCCTTAGCGAGAGGTTTATCATTAAGGTCAACCTCTGGATGTTGTTTCGGCATCCTGCATTGAATCTGAGTTACTGTCTGTTTTCCTTTCTCGGATGCACTCTTCGTCCAGTGAGCCAGTCTGCCGTGCAGTCCGCCTATACCAAGACGAGGCGATTCGCACTCGCATCGAAGGGGATGGCGTACGCAGGAATCATTTACGGTACGATCAGCGTAAGGGTGCGCATACGGAATCTTATCACGATGCGAGTGCGAATCGGTTTCAGAGCTATGCTGGAAACAGCATAGCAAGTTGAAATAAGGCTAGTCCGTTATCAACTTGAAAAAGTGGCACCGAGTCGGTGCTTTTT	CGCGTCGAGTAGGGTCACCTGCATCATCCTTTCTCGGATGCACTCTTCGTCCAGTGAGCCAGTCTGCCGTGCAGTCCGCCTATACCAAGACGAGGCGATTCGCACTCGCATCGAAGGGGATGGCGTACGCAGGAATCATTTACGGTACGATCAGCGTAAGGGTGCGCATACGGAATCTTATCACGATGCGAGTGCGAATCGGTTTATCAGCAGGTGCCAGCTTCACACGGCGCCTCCTTTGTCAAGGCAT
3177	PAM_-13_DONORr_length_94_center_0_chassis_17	CGGCTTCACT	-13	94	R	0	17	CGATGCGAGTGCGAATCG	TTCTCGGATGCACTCTTCGTCCAGTGAGCCAGTCTGCCGTGCAGTGAAGCCGTACCAAGACGAGGCGATTCGCACTCGCATCGAAGGGGATGGCGTACGCAGGA	TGATAAGATTCCGTATGCGCACCCTTAGCGAGAGGTTTATCATTAAGGTCAACCTCTGGATGTTGTTTCGGCATCCTGCATTGAATCTGAGTTACTGTCTGTTTTCCTTTCTCGGATGCACTCTTCGTCCAGTGAGCCAGTCTGCCGTGCAGTGAAGCCGTACCAAGACGAGGCGATTCGCACTCGCATCGAAGGGGATGGCGTACGCAGGAAGGAAATCCAACATTCACTGCGTAAGGGTGCGCATACGGAATCTTATCACGATGCGAGTGCGAATCGGTTTCAGAGCTATGCTGGAAACAGCATAGCAAGTTGAAATAAGGCTAGTCCGTTATCAACTTGAAAAAGTGGCACCGAGTCGGTGCTTTTT	CGCGTCGAGTAGGGTCACCTGCATCATCCTTTCTCGGATGCACTCTTCGTCCAGTGAGCCAGTCTGCCGTGCAGTGAAGCCGTACCAAGACGAGGCGATTCGCACTCGCATCGAAGGGGATGGCGTACGCAGGAAGGAAATCCAACATTCACTGCGTAAGGGTGCGCATACGGAATCTTATCACGATGCGAGTGCGAATCGGTTTATCAGCAGGTGCCAGCTTCACACGGCCCCGCATCTCACCTACAAT
3178	PAM_-13_DONORr_length_94_center_0_chassis_18	CCGTGATCTT	-13	94	R	0	18	CGATGCGAGTGCGAATCG	TTCTCGGATGCACTCTTCGTCCAGTGAGCCAGTCTGCCGTGCAAGATCACGGTACCAAGACGAGGCGATTCGCACTCGCATCGAAGGGGATGGCGTACGCAGGA	TGATAAGATTCCGTATGCGCACCCTTAGCGAGAGGTTTATCATTAAGGTCAACCTCTGGATGTTGTTTCGGCATCCTGCATTGAATCTGAGTTACTGTCTGTTTTCCTTTCTCGGATGCACTCTTCGTCCAGTGAGCCAGTCTGCCGTGCAAGATCACGGTACCAAGACGAGGCGATTCGCACTCGCATCGAAGGGGATGGCGTACGCAGGAGGATCACTCACTGTATACCGCGTAAGGGTGCGCATACGGAATCTTATCACGATGCGAGTGCGAATCGGTTTCAGAGCTATGCTGGAAACAGCATAGCAAGTTGAAATAAGGCTAGTCCGTTATCAACTTGAAAAAGTGGCACCGAGTCGGTGCTTTTT	CGCGTCGAGTAGGGTCACCTGCATCATCCTTTCTCGGATGCACTCTTCGTCCAGTGAGCCAGTCTGCCGTGCAAGATCACGGTACCAAGACGAGGCGATTCGCACTCGCATCGAAGGGGATGGCGTACGCAGGAGGATCACTCACTGTATACCGCGTAAGGGTGCGCATACGGAATCTTATCACGATGCGAGTGCGAATCGGTTTATCAGCAGGTGCCAGCTTCACACGGCGGAGGAAACTGCGCCCACC
3179	PAM_-13_DONORr_length_94_center_0_chassis_19	GATTTCTGGC	-13	94	R	0	19	CGATGCGAGTGCGAATCG	TTCTCGGATGCACTCTTCGTCCAGTGAGCCAGTCTGCCGTGCGCCAGAAATCTACCAAGACGAGGCGATTCGCACTCGCATCGAAGGGGATGGCGTACGCAGGA	TGATAAGATTCCGTATGCGCACCCTTAGCGAGAGGTTTATCATTAAGGTCAACCTCTGGATGTTGTTTCGGCATCCTGCATTGAATCTGAGTTACTGTCTGTTTTCCTTTCTCGGATGCACTCTTCGTCCAGTGAGCCAGTCTGCCGTGCGCCAGAAATCTACCAAGACGAGGCGATTCGCACTCGCATCGAAGGGGATGGCGTACGCAGGAAGGAAACTGTAAATAAACCGCGTAAGGGTGCGCATACGGAATCTTATCACGATGCGAGTGCGAATCGGTTTCAGAGCTATGCTGGAAACAGCATAGCAAGTTGAAATAAGGCTAGTCCGTTATCAACTTGAAAAAGTGGCACCGAGTCGGTGCTTTTT	CGCGTCGAGTAGGGTCACCTGCATCATCCTTTCTCGGATGCACTCTTCGTCCAGTGAGCCAGTCTGCCGTGCGCCAGAAATCTACCAAGACGAGGCGATTCGCACTCGCATCGAAGGGGATGGCGTACGCAGGAAGGAAACTGTAAATAAACCGCGTAAGGGTGCGCATACGGAATCTTATCACGATGCGAGTGCGAATCGGTTTATCAGCAGGTGCCAGCTTCACACGGCGAGCCTCCTACTAACAACC
3180	PAM_-13_DONORr_length_94_center_0_chassis_20	CAACAACGCA	-13	94	R	0	20	CGATGCGAGTGCGAATCG	TTCTCGGATGCACTCTTCGTCCAGTGAGCCAGTCTGCCGTGCTGCGTTGTTGTACCAAGACGAGGCGATTCGCACTCGCATCGAAGGGGATGGCGTACGCAGGA	TGATAAGATTCCGTATGCGCACCCTTAGCGAGAGGTTTATCATTAAGGTCAACCTCTGGATGTTGTTTCGGCATCCTGCATTGAATCTGAGTTACTGTCTGTTTTCCTTTCTCGGATGCACTCTTCGTCCAGTGAGCCAGTCTGCCGTGCTGCGTTGTTGTACCAAGACGAGGCGATTCGCACTCGCATCGAAGGGGATGGCGTACGCAGGAGCGGGCGGTGTAACGTTCCACGTAAGGGTGCGCATACGGAATCTTATCACGATGCGAGTGCGAATCGGTTTCAGAGCTATGCTGGAAACAGCATAGCAAGTTGAAATAAGGCTAGTCCGTTATCAACTTGAAAAAGTGGCACCGAGTCGGTGCTTTTT	CGCGTCGAGTAGGGTCACCTGCATCATCCTTTCTCGGATGCACTCTTCGTCCAGTGAGCCAGTCTGCCGTGCTGCGTTGTTGTACCAAGACGAGGCGATTCGCACTCGCATCGAAGGGGATGGCGTACGCAGGAGCGGGCGGTGTAACGTTCCACGTAAGGGTGCGCATACGGAATCTTATCACGATGCGAGTGCGAATCGGTTTATCAGCAGGTGCCAGCTTCACACGGCACAAACAGACCCTACGTCC
3181	PAM_-13_DONORr_length_94_center_0_chassis_21	GGGCAGATGA	-13	94	R	0	21	CGATGCGAGTGCGAATCG	TTCTCGGATGCACTCTTCGTCCAGTGAGCCAGTCTGCCGTGCTCATCTGCCCTACCAAGACGAGGCGATTCGCACTCGCATCGAAGGGGATGGCGTACGCAGGA	TGATAAGATTCCGTATGCGCACCCTTAGCGAGAGGTTTATCATTAAGGTCAACCTCTGGATGTTGTTTCGGCATCCTGCATTGAATCTGAGTTACTGTCTGTTTTCCTTTCTCGGATGCACTCTTCGTCCAGTGAGCCAGTCTGCCGTGCTCATCTGCCCTACCAAGACGAGGCGATTCGCACTCGCATCGAAGGGGATGGCGTACGCAGGAAGGAAACTGTAGATAACCCGCGTAAGGGTGCGCATACGGAATCTTATCACGATGCGAGTGCGAATCGGTTTCAGAGCTATGCTGGAAACAGCATAGCAAGTTGAAATAAGGCTAGTCCGTTATCAACTTGAAAAAGTGGCACCGAGTCGGTGCTTTTT	CGCGTCGAGTAGGGTCACCTGCATCATCCTTTCTCGGATGCACTCTTCGTCCAGTGAGCCAGTCTGCCGTGCTCATCTGCCCTACCAAGACGAGGCGATTCGCACTCGCATCGAAGGGGATGGCGTACGCAGGAAGGAAACTGTAGATAACCCGCGTAAGGGTGCGCATACGGAATCTTATCACGATGCGAGTGCGAATCGGTTTATCAGCAGGTGCCAGCTTCACACGGCAGTGGTCGCCATCCACGTC
3182	PAM_-13_DONORr_length_94_center_0_chassis_22	CATAGAACGC	-13	94	R	0	22	CGATGCGAGTGCGAATCG	TTCTCGGATGCACTCTTCGTCCAGTGAGCCAGTCTGCCGTGCGCGTTCTATGTACCAAGACGAGGCGATTCGCACTCGCATCGAAGGGGATGGCGTACGCAGGA	TGATAAGATTCCGTATGCGCACCCTTAGCGAGAGGTTTATCATTAAGGTCAACCTCTGGATGTTGTTTCGGCATCCTGCATTGAATCTGAGTTACTGTCTGTTTTCCTTGTTCTCGGATGCACTCTTCGTCCAGTGAGCCAGTCTGCCGTGCGCGTTCTATGTACCAAGACGAGGCGATTCGCACTCGCATCGAAGGGGATGGCGTACGCAGGACCAGGAAACCCGTTTCTTCTGACGTAAGGGTGCGCATACGGAATCTTATCACGATGCGAGTGCGAATCGGTTTCAGAGCTATGCTGGAAACAGCATAGCAAGTTGAAATAAGGCTAGTCCGTTATCAACTTGAAAAAGTGGCACCGAGTCGGTGCTTTTT	CGCGTCGAGTAGGGTCACCTGCATCATCCTTGTTCTCGGATGCACTCTTCGTCCAGTGAGCCAGTCTGCCGTGCGCGTTCTATGTACCAAGACGAGGCGATTCGCACTCGCATCGAAGGGGATGGCGTACGCAGGACCAGGAAACCCGTTTCTTCTGACGTAAGGGTGCGCATACGGAATCTTATCACGATGCGAGTGCGAATCGGTTTATCAGCAGGTGCCAGCTTCACACGGCTCGTCCGTCGAAATT
3183	PAM_-13_DONORr_length_94_center_0_chassis_23	TGGGGTCGAT	-13	94	R	0	23	CGATGCGAGTGCGAATCG	TTCTCGGATGCACTCTTCGTCCAGTGAGCCAGTCTGCCGTGCATCGACCCCATACCAAGACGAGGCGATTCGCACTCGCATCGAAGGGGATGGCGTACGCAGGA	TGATAAGATTCCGTATGCGCACCCTTAGCGAGAGGTTTATCATTAAGGTCAACCTCTGGATGTTGTTTCGGCATCCTGCATTGAATCTGAGTTACTGTCTGTTTTCCTTGTTTTCTCGGATGCACTCTTCGTCCAGTGAGCCAGTCTGCCGTGCATCGACCCCATACCAAGACGAGGCGATTCGCACTCGCATCGAAGGGGATGGCGTACGCAGGAAACCAGGAAACCCGTTTCTTCTGACGTAAGGGTGCGCATACGGAATCTTATCACGATGCGAGTGCGAATCGGTTTCAGAGCTATGCTGGAAACAGCATAGCAAGTTGAAATAAGGCTAGTCCGTTATCAACTTGAAAAAGTGGCACCGAGTCGGTGCTTTTT	CGCGTCGAGTAGGGTCACCTGCATCATCCTTGTTTTCTCGGATGCACTCTTCGTCCAGTGAGCCAGTCTGCCGTGCATCGACCCCATACCAAGACGAGGCGATTCGCACTCGCATCGAAGGGGATGGCGTACGCAGGAAACCAGGAAACCCGTTTCTTCTGACGTAAGGGTGCGCATACGGAATCTTATCACGATGCGAGTGCGAATCGGTTTATCAGCAGGTGCCAGCTTCACACGGCACAATATGCAC
3184	PAM_-13_DONORr_length_94_center_0_chassis_24	CCATCGACTA	-13	94	R	0	24	CGATGCGAGTGCGAATCG	TTCTCGGATGCACTCTTCGTCCAGTGAGCCAGTCTGCCGTGCTAGTCGATGGTACCAAGACGAGGCGATTCGCACTCGCATCGAAGGGGATGGCGTACGCAGGA	TGATAAGATTCCGTATGCGCACCCTTAGCGAGAGGTTTATCATTAAGGTCAACCTCTGGATGTTGTTTCGGCATCCTGCATTGAATCTGAGTTACTGTCTGTTTTCCTTGTTGGTTCTCGGATGCACTCTTCGTCCAGTGAGCCAGTCTGCCGTGCTAGTCGATGGTACCAAGACGAGGCGATTCGCACTCGCATCGAAGGGGATGGCGTACGCAGGACCAACCAGGAAACCCGTTTCTTCTGACGTAAGGGTGCGCATACGGAATCTTATCACGATGCGAGTGCGAATCGGTTTCAGAGCTATGCTGGAAACAGCATAGCAAGTTGAAATAAGGCTAGTCCGTTATCAACTTGAAAAAGTGGCACCGAGTCGGTGCTTTTT	CGCGTCGAGTAGGGTCACCTGCATCATCCTTGTTGGTTCTCGGATGCACTCTTCGTCCAGTGAGCCAGTCTGCCGTGCTAGTCGATGGTACCAAGACGAGGCGATTCGCACTCGCATCGAAGGGGATGGCGTACGCAGGACCAACCAGGAAACCCGTTTCTTCTGACGTAAGGGTGCGCATACGGAATCTTATCACGATGCGAGTGCGAATCGGTTTATCAGCAGGTGCCAGCTTCACACGGCAAGGGCA
3185	PAM_-13_DONORr_length_94_center_0_chassis_25	AGACTTGCCG	-13	94	R	0	25	CGATGCGAGTGCGAATCG	TTCTCGGATGCACTCTTCGTCCAGTGAGCCAGTCTGCCGTGCCGGCAAGTCTTACCAAGACGAGGCGATTCGCACTCGCATCGAAGGGGATGGCGTACGCAGGA	TGATAAGATTCCGTATGCGCACCCTTAGCGAGAGGTTTATCATTAAGGTCAACCTCTGGATGTTGTTTCGGCATCCTGCATTGAATCTGAGTTACTGTCTGTTTTCCTTGTTGGAATTCTCGGATGCACTCTTCGTCCAGTGAGCCAGTCTGCCGTGCCGGCAAGTCTTACCAAGACGAGGCGATTCGCACTCGCATCGAAGGGGATGGCGTACGCAGGAAGCCAACCAGGAAACCCGTTTCTTCTGACGTAAGGGTGCGCATACGGAATCTTATCACGATGCGAGTGCGAATCGGTTTCAGAGCTATGCTGGAAACAGCATAGCAAGTTGAAATAAGGCTAGTCCGTTATCAACTTGAAAAAGTGGCACCGAGTCGGTGCTTTTT	CGCGTCGAGTAGGGTCACCTGCATCATCCTTGTTGGAATTCTCGGATGCACTCTTCGTCCAGTGAGCCAGTCTGCCGTGCCGGCAAGTCTTACCAAGACGAGGCGATTCGCACTCGCATCGAAGGGGATGGCGTACGCAGGAAGCCAACCAGGAAACCCGTTTCTTCTGACGTAAGGGTGCGCATACGGAATCTTATCACGATGCGAGTGCGAATCGGTTTATCAGCAGGTGCCAGCTTCACACGGCGGA
3186	PAM_-13_DONORf_length_94_center_14_chassis_1	GTCGATCTGG	-13	94	F	14	1	CGATGCGAGTGCGAATCG	TCCCCTTCGATGCGAGTGCGAATCGCCTCGTCTTGGTAGTCGATCTGGGCACGGCAGACTGGCTCACTGGACGAAGAGTGCATCCGAGAACCAGAAACAAGCAA	TGCGCACCCTTAGCGAGAGGTTTATCATTAAGGTCAACCTCTGGATGTTGTTTCGGCATCCTGCATTGAATCTGAGTTACTGTCTGTTTTCCTTCCCCTTCGATGCGAGTGCGAATCGCCTCGTCTTGGTAGTCGATCTGGGCACGGCAGACTGGCTCACTGGACGAAGAGTGCATCCGAGAACCAGAAACAAGCAAAGGAAACCCGTTTTTTCTGACGTAAGGGTGCGCACGATGCGAGTGCGAATCGGTTTCAGAGCTATGCTGGAAACAGCATAGCAAGTTGAAATAAGGCTAGTCCGTTATCAACTTGAAAAAGTGGCACCGAGTCGGTGCTTTTT	CGCGTCGAGTAGGGTCACCTGCATCATCCTTCCCCTTCGATGCGAGTGCGAATCGCCTCGTCTTGGTAGTCGATCTGGGCACGGCAGACTGGCTCACTGGACGAAGAGTGCATCCGAGAACCAGAAACAAGCAAAGGAAACCCGTTTTTTCTGACGTAAGGGTGCGCACGATGCGAGTGCGAATCGGTTTATCAGCAGGTGCCAGCTTCACACGGCCATGTGGCTTTCTGTAAGAGATCGATTTGTCAAC
3187	PAM_-13_DONORf_length_94_center_14_chassis_2	TACCAAGCCA	-13	94	F	14	2	CGATGCGAGTGCGAATCG	TCCCCTTCGATGCGAGTGCGAATCGCCTCGTCTTGGTATACCAAGCCAGCACGGCAGACTGGCTCACTGGACGAAGAGTGCATCCGAGAACCAGAAACAAGCAA	TGCGCACCCTTAGCGAGAGGTTTATCATTAAGGTCAACCTCTGGATGTTGTTTCGGCATCCTGCATTGAATCTGAGTTACTGTCTGTTTTCCTTCCCCTTCGATGCGAGTGCGAATCGCCTCGTCTTGGTATACCAAGCCAGCACGGCAGACTGGCTCACTGGACGAAGAGTGCATCCGAGAACCAGAAACAAGCAAAGGAAACCCGTTTCTTCTGACGTAAGGGTGCGCACGATGCGAGTGCGAATCGGTTTCAGAGCTATGCTGGAAACAGCATAGCAAGTTGAAATAAGGCTAGTCCGTTATCAACTTGAAAAAGTGGCACCGAGTCGGTGCTTTTT	CGCGTCGAGTAGGGTCACCTGCATCATCCTTCCCCTTCGATGCGAGTGCGAATCGCCTCGTCTTGGTATACCAAGCCAGCACGGCAGACTGGCTCACTGGACGAAGAGTGCATCCGAGAACCAGAAACAAGCAAAGGAAACCCGTTTCTTCTGACGTAAGGGTGCGCACGATGCGAGTGCGAATCGGTTTATCAGCAGGTGCCAGCTTCACACGGCGTAAACGCACTGCTCGGAGCAGAGAGGGCTGAAC
3188	PAM_-13_DONORf_length_94_center_14_chassis_3	CACATGCACC	-13	94	F	14	3	CGATGCGAGTGCGAATCG	TCCCCTTCGATGCGAGTGCGAATCGCCTCGTCTTGGTACACATGCACCGCACGGCAGACTGGCTCACTGGACGAAGAGTGCATCCGAGAACCAGAAACAAGCAA	TGATAAGATTCCGTATGCGCACCCTTAGCGAGAGGTTTATCATTAAGGTCAACCTCTGGATGTTGTTTCGGCATCCTGCATTGAATCTGAGTTACTGTCTGTTTTCCTTCCCCTTCGATGCGAGTGCGAATCGCCTCGTCTTGGTACACATGCACCGCACGGCAGACTGGCTCACTGGACGAAGAGTGCATCCGAGAACCAGAAACAAGCAAAGGAAACCCGTTTCTTCTGACGTAAGGGTGCGCATACGGAATCTTATCACGATGCGAGTGCGAATCGGTTTCAGAGCTATGCTGGAAACAGCATAGCAAGTTGAAATAAGGCTAGTCCGTTATCAACTTGAAAAAGTGGCACCGAGTCGGTGCTTTTT	CGCGTCGAGTAGGGTCACCTGCATCATCCTTCCCCTTCGATGCGAGTGCGAATCGCCTCGTCTTGGTACACATGCACCGCACGGCAGACTGGCTCACTGGACGAAGAGTGCATCCGAGAACCAGAAACAAGCAAAGGAAACCCGTTTCTTCTGACGTAAGGGTGCGCATACGGAATCTTATCACGATGCGAGTGCGAATCGGTTTATCAGCAGGTGCCAGCTTCACACGGCACACTACTGGAACTTACCT
3189	PAM_-13_DONORf_length_94_center_14_chassis_4	ACTTCGAGAG	-13	94	F	14	4	CGATGCGAGTGCGAATCG	TCCCCTTCGATGCGAGTGCGAATCGCCTCGTCTTGGTAACTTCGAGAGGCACGGCAGACTGGCTCACTGGACGAAGAGTGCATCCGAGAACCAGAAACAAGCAA	AAGATTCCGTATGCGCACCCTTAGCGAGAGGTTTATCATTAAGGTCAACCTCTGGATGTTGTTTCGGCATCCTGCATTGAATCTGAGTTACTGTCTGTTTTCCTTCCCCTTCGATGCGAGTGCGAATCGCCTCGTCTTGGTAACTTCGAGAGGCACGGCAGACTGGCTCACTGGACGAAGAGTGCATCCGAGAACCAGAAACAAGCAAAGGAAACCCGTTTCTTCTGACGTAAGGGTGCGCATACGGAATCTTCGATGCGAGTGCGAATCGGTTTCAGAGCTATGCTGGAAACAGCATAGCAAGTTGAAATAAGGCTAGTCCGTTATCAACTTGAAAAAGTGGCACCGAGTCGGTGCTTTTT	CGCGTCGAGTAGGGTCACCTGCATCATCCTTCCCCTTCGATGCGAGTGCGAATCGCCTCGTCTTGGTAACTTCGAGAGGCACGGCAGACTGGCTCACTGGACGAAGAGTGCATCCGAGAACCAGAAACAAGCAAAGGAAACCCGTTTCTTCTGACGTAAGGGTGCGCATACGGAATCTTCGATGCGAGTGCGAATCGGTTTATCAGCAGGTGCCAGCTTCACACGGCGATACACGTTGCTAACAGCCAGC
3190	PAM_-13_DONORf_length_94_center_14_chassis_5	CGAGACTCTA	-13	94	F	14	5	CGATGCGAGTGCGAATCG	TCCCCTTCGATGCGAGTGCGAATCGCCTCGTCTTGGTACGAGACTCTAGCACGGCAGACTGGCTCACTGGACGAAGAGTGCATCCGAGAACCAGAAACAAGCAA	TTCCGTATGCGCACCCTTAGCGAGAGGTTTATCATTAAGGTCAACCTCTGGATGTTGTTTCGGCATCCTGCATTGAATCTGAGTTACTGTCTGTTTTCCTTCCCCTTCGATGCGAGTGCGAATCGCCTCGTCTTGGTACGAGACTCTAGCACGGCAGACTGGCTCACTGGACGAAGAGTGCATCCGAGAACCAGAAACAAGCAAAGGAAACCCGTTTCTTCTGACGTAAGGGTGCGCATACGGAACGATGCGAGTGCGAATCGGTTTCAGAGCTATGCTGGAAACAGCATAGCAAGTTGAAATAAGGCTAGTCCGTTATCAACTTGAAAAAGTGGCACCGAGTCGGTGCTTTTT	CGCGTCGAGTAGGGTCACCTGCATCATCCTTCCCCTTCGATGCGAGTGCGAATCGCCTCGTCTTGGTACGAGACTCTAGCACGGCAGACTGGCTCACTGGACGAAGAGTGCATCCGAGAACCAGAAACAAGCAAAGGAAACCCGTTTCTTCTGACGTAAGGGTGCGCATACGGAACGATGCGAGTGCGAATCGGTTTATCAGCAGGTGCCAGCTTCACACGGCTGATAGTCAGAAGAATTCCGCGCGAGT
3191	PAM_-13_DONORf_length_94_center_14_chassis_6	CTACGCTGTC	-13	94	F	14	6	CGATGCGAGTGCGAATCG	TCCCCTTCGATGCGAGTGCGAATCGCCTCGTCTTGGTACTACGCTGTCGCACGGCAGACTGGCTCACTGGACGAAGAGTGCATCCGAGAACCAGAAACAAGCAA	CGTATGCGCACCCTTAGCGAGAGGTTTATCATTAAGGTCAACCTCTGGATGTTGTTTCGGCATCCTGCATTGAATCTGAGTTACTGTCTGTTTTCCTTCCCCTTCGATGCGAGTGCGAATCGCCTCGTCTTGGTACTACGCTGTCGCACGGCAGACTGGCTCACTGGACGAAGAGTGCATCCGAGAACCAGAAACAAGCAAAGGAAACCCGTTTCTTCTGACGTAAGGGTGCGCATACGCGATGCGAGTGCGAATCGGTTTCAGAGCTATGCTGGAAACAGCATAGCAAGTTGAAATAAGGCTAGTCCGTTATCAACTTGAAAAAGTGGCACCGAGTCGGTGCTTTTT	CGCGTCGAGTAGGGTCACCTGCATCATCCTTCCCCTTCGATGCGAGTGCGAATCGCCTCGTCTTGGTACTACGCTGTCGCACGGCAGACTGGCTCACTGGACGAAGAGTGCATCCGAGAACCAGAAACAAGCAAAGGAAACCCGTTTCTTCTGACGTAAGGGTGCGCATACGCGATGCGAGTGCGAATCGGTTTATCAGCAGGTGCCAGCTTCACACGGCCTGTAGGAGCGCTCCCATGATGTTGGTTGG
3192	PAM_-13_DONORf_length_94_center_14_chassis_7	TTTACCGAGC	-13	94	F	14	7	CGATGCGAGTGCGAATCG	TCCCCTTCGATGCGAGTGCGAATCGCCTCGTCTTGGTATTTACCGAGCGCACGGCAGACTGGCTCACTGGACGAAGAGTGCATCCGAGAACCAGAAACAAGCAA	TGATAAGATTCCGTATGCGCACCCTTAGCGAGAGGTTTATCATTAAGGTCAACCTCTGGATGTTGTTTCGGCATCCTGCATTGAATCTGAGTTACTGTCTGTTTTCCTTCCCCTTCGATGCGAGTGCGAATCGCCTCGTCTTGGTATTTACCGAGCGCACGGCAGACTGGCTCACTGGACGAAGAGTGCATCCGAGAACCAGAAACAAGCAAGGAAACCCGTTTCTTCTGACGTAAGGGTGCGCATACGGAATCTTATCACGATGCGAGTGCGAATCGGTTTCAGAGCTATGCTGGAAACAGCATAGCAAGTTGAAATAAGGCTAGTCCGTTATCAACTTGAAAAAGTGGCACCGAGTCGGTGCTTTTT	CGCGTCGAGTAGGGTCACCTGCATCATCCTTCCCCTTCGATGCGAGTGCGAATCGCCTCGTCTTGGTATTTACCGAGCGCACGGCAGACTGGCTCACTGGACGAAGAGTGCATCCGAGAACCAGAAACAAGCAAGGAAACCCGTTTCTTCTGACGTAAGGGTGCGCATACGGAATCTTATCACGATGCGAGTGCGAATCGGTTTATCAGCAGGTGCCAGCTTCACACGGCCGCACTGACGTGAGGGAAGC
3193	PAM_-13_DONORf_length_94_center_14_chassis_8	CCTCGGACAT	-13	94	F	14	8	CGATGCGAGTGCGAATCG	TCCCCTTCGATGCGAGTGCGAATCGCCTCGTCTTGGTACCTCGGACATGCACGGCAGACTGGCTCACTGGACGAAGAGTGCATCCGAGAACCAGAAACAAGCAA	TGATAAGATTCCGTATGCGCACCCTTAGCGAGAGGTTTATCATTAAGGTCAACCTCTGGATGTTGTTTCGGCATCCTGCATTGAATCTGAGTTACTGTCTGTTTTCCTTCCCCTTCGATGCGAGTGCGAATCGCCTCGTCTTGGTACCTCGGACATGCACGGCAGACTGGCTCACTGGACGAAGAGTGCATCCGAGAACCAGAAACAAGCAAAGGACCCGTTTCTTCTGACGTAAGGGTGCGCATACGGAATCTTATCACGATGCGAGTGCGAATCGGTTTCAGAGCTATGCTGGAAACAGCATAGCAAGTTGAAATAAGGCTAGTCCGTTATCAACTTGAAAAAGTGGCACCGAGTCGGTGCTTTTT	CGCGTCGAGTAGGGTCACCTGCATCATCCTTCCCCTTCGATGCGAGTGCGAATCGCCTCGTCTTGGTACCTCGGACATGCACGGCAGACTGGCTCACTGGACGAAGAGTGCATCCGAGAACCAGAAACAAGCAAAGGACCCGTTTCTTCTGACGTAAGGGTGCGCATACGGAATCTTATCACGATGCGAGTGCGAATCGGTTTATCAGCAGGTGCCAGCTTCACACGGCCGGGTGGGGCCTACGTTTCCG
3194	PAM_-13_DONORf_length_94_center_14_chassis_9	ATCGTACTGC	-13	94	F	14	9	CGATGCGAGTGCGAATCG	TCCCCTTCGATGCGAGTGCGAATCGCCTCGTCTTGGTAATCGTACTGCGCACGGCAGACTGGCTCACTGGACGAAGAGTGCATCCGAGAACCAGAAACAAGCAA	TGATAAGATTCCGTATGCGCACCCTTAGCGAGAGGTTTATCATTAAGGTCAACCTCTGGATGTTGTTTCGGCATCCTGCATTGAATCTGAGTTACTGTCTGTTTTCCTTCCCCTTCGATGCGAGTGCGAATCGCCTCGTCTTGGTAATCGTACTGCGCACGGCAGACTGGCTCACTGGACGAAGAGTGCATCCGAGAACCAGAAACAAGCAAAGGAACCGTTTCTTCTGACGTAAGGGTGCGCATACGGAATCTTATCACGATGCGAGTGCGAATCGGTTTCAGAGCTATGCTGGAAACAGCATAGCAAGTTGAAATAAGGCTAGTCCGTTATCAACTTGAAAAAGTGGCACCGAGTCGGTGCTTTTT	CGCGTCGAGTAGGGTCACCTGCATCATCCTTCCCCTTCGATGCGAGTGCGAATCGCCTCGTCTTGGTAATCGTACTGCGCACGGCAGACTGGCTCACTGGACGAAGAGTGCATCCGAGAACCAGAAACAAGCAAAGGAACCGTTTCTTCTGACGTAAGGGTGCGCATACGGAATCTTATCACGATGCGAGTGCGAATCGGTTTATCAGCAGGTGCCAGCTTCACACGGCACACTCGCCAGGGCGCATCTT
3195	PAM_-13_DONORf_length_94_center_14_chassis_10	GAGGTATGCG	-13	94	F	14	10	CGATGCGAGTGCGAATCG	TCCCCTTCGATGCGAGTGCGAATCGCCTCGTCTTGGTAGAGGTATGCGGCACGGCAGACTGGCTCACTGGACGAAGAGTGCATCCGAGAACCAGAAACAAGCAA	TGATAAGATTCCGTATGCGCACCCTTAGCGAGAGGTTTATCATTAAGGTCAACCTCTGGATGTTGTTTCGGCATCCTGCATTGAATCTGAGTTACTGTCTGTTTTCCTTCCCCTTCGATGCGAGTGCGAATCGCCTCGTCTTGGTAGAGGTATGCGGCACGGCAGACTGGCTCACTGGACGAAGAGTGCATCCGAGAACCAGAAACAAGCAAAGGAAACCTGTTTCTTCTGACGTAAGGGTGCGCATACGGAATCTTATCACGATGCGAGTGCGAATCGGTTTCAGAGCTATGCTGGAAACAGCATAGCAAGTTGAAATAAGGCTAGTCCGTTATCAACTTGAAAAAGTGGCACCGAGTCGGTGCTTTTT	CGCGTCGAGTAGGGTCACCTGCATCATCCTTCCCCTTCGATGCGAGTGCGAATCGCCTCGTCTTGGTAGAGGTATGCGGCACGGCAGACTGGCTCACTGGACGAAGAGTGCATCCGAGAACCAGAAACAAGCAAAGGAAACCTGTTTCTTCTGACGTAAGGGTGCGCATACGGAATCTTATCACGATGCGAGTGCGAATCGGTTTATCAGCAGGTGCCAGCTTCACACGGCGCAAAGGCCGTTTAGGCCA
3196	PAM_-13_DONORf_length_94_center_14_chassis_11	TCCAGTCGAC	-13	94	F	14	11	CGATGCGAGTGCGAATCG	TCCCCTTCGATGCGAGTGCGAATCGCCTCGTCTTGGTATCCAGTCGACGCACGGCAGACTGGCTCACTGGACGAAGAGTGCATCCGAGAACCAGAAACAAGCAA	TGATAAGATTCCGTATGCGCACCCTTAGCGAGAGGTTTATCATTAAGGTCAACCTCTGGATGTTGTTTCGGCATCCTGCATTGAATCTGAGTTACTGTCTGTTTTCCTTCCCCTTCGATGCGAGTGCGAATCGCCTCGTCTTGGTATCCAGTCGACGCACGGCAGACTGGCTCACTGGACGAAGAGTGCATCCGAGAACCAGAAACAAGCAAAGGAAACCCGTATCTTCTGACGTAAGGGTGCGCATACGGAATCTTATCACGATGCGAGTGCGAATCGGTTTCAGAGCTATGCTGGAAACAGCATAGCAAGTTGAAATAAGGCTAGTCCGTTATCAACTTGAAAAAGTGGCACCGAGTCGGTGCTTTTT	CGCGTCGAGTAGGGTCACCTGCATCATCCTTCCCCTTCGATGCGAGTGCGAATCGCCTCGTCTTGGTATCCAGTCGACGCACGGCAGACTGGCTCACTGGACGAAGAGTGCATCCGAGAACCAGAAACAAGCAAAGGAAACCCGTATCTTCTGACGTAAGGGTGCGCATACGGAATCTTATCACGATGCGAGTGCGAATCGGTTTATCAGCAGGTGCCAGCTTCACACGGCGCCAAATGGCTACGTTACG
3197	PAM_-13_DONORf_length_94_center_14_chassis_12	GTCGCAAAGG	-13	94	F	14	12	CGATGCGAGTGCGAATCG	TCCCCTTCGATGCGAGTGCGAATCGCCTCGTCTTGGTAGTCGCAAAGGGCACGGCAGACTGGCTCACTGGACGAAGAGTGCATCCGAGAACCAGAAACAAGCAA	TGATAAGATTCCGTATGCGCACCCTTAGCGAGAGGTTTATCATTAAGGTCAACCTCTGGATGTTGTTTCGGCATCCTGCATTGAATCTGAGTTACTGTCTGTTTTCCTTCCCCTTCGATGCGAGTGCGAATCGCCTCGTCTTGGTAGTCGCAAAGGGCACGGCAGACTGGCTCACTGGACGAAGAGTGCATCCGAGAACCAGAAACAAGCAATATCATGTAATACTCTACGGCGTAAGGGTGCGCATACGGAATCTTATCACGATGCGAGTGCGAATCGGTTTCAGAGCTATGCTGGAAACAGCATAGCAAGTTGAAATAAGGCTAGTCCGTTATCAACTTGAAAAAGTGGCACCGAGTCGGTGCTTTTT	CGCGTCGAGTAGGGTCACCTGCATCATCCTTCCCCTTCGATGCGAGTGCGAATCGCCTCGTCTTGGTAGTCGCAAAGGGCACGGCAGACTGGCTCACTGGACGAAGAGTGCATCCGAGAACCAGAAACAAGCAATATCATGTAATACTCTACGGCGTAAGGGTGCGCATACGGAATCTTATCACGATGCGAGTGCGAATCGGTTTATCAGCAGGTGCCAGCTTCACACGGCGAGCCCATAGACACCTGTA
3198	PAM_-13_DONORf_length_94_center_14_chassis_13	TCCAACTGGT	-13	94	F	14	13	CGATGCGAGTGCGAATCG	TCCCCTTCGATGCGAGTGCGAATCGCCTCGTCTTGGTATCCAACTGGTGCACGGCAGACTGGCTCACTGGACGAAGAGTGCATCCGAGAACCAGAAACAAGCAA	TGATAAGATTCCGTATGCGCACCCTTAGCGAGAGGTTTATCATTAAGGTCAACCTCTGGATGTTGTTTCGGCATCCTGCATTGAATCTGAGTTACTGTCTGTTTTCCTTCCCCTTCGATGCGAGTGCGAATCGCCTCGTCTTGGTATCCAACTGGTGCACGGCAGACTGGCTCACTGGACGAAGAGTGCATCCGAGAACCAGAAACAAGCAAATATCGGCGTAATTTCGGTTCGTAAGGGTGCGCATACGGAATCTTATCACGATGCGAGTGCGAATCGGTTTCAGAGCTATGCTGGAAACAGCATAGCAAGTTGAAATAAGGCTAGTCCGTTATCAACTTGAAAAAGTGGCACCGAGTCGGTGCTTTTT	CGCGTCGAGTAGGGTCACCTGCATCATCCTTCCCCTTCGATGCGAGTGCGAATCGCCTCGTCTTGGTATCCAACTGGTGCACGGCAGACTGGCTCACTGGACGAAGAGTGCATCCGAGAACCAGAAACAAGCAAATATCGGCGTAATTTCGGTTCGTAAGGGTGCGCATACGGAATCTTATCACGATGCGAGTGCGAATCGGTTTATCAGCAGGTGCCAGCTTCACACGGCGGACATCGCACTTCAGGCA
3199	PAM_-13_DONORf_length_94_center_14_chassis_14	TCCGGTACGT	-13	94	F	14	14	CGATGCGAGTGCGAATCG	TCCCCTTCGATGCGAGTGCGAATCGCCTCGTCTTGGTATCCGGTACGTGCACGGCAGACTGGCTCACTGGACGAAGAGTGCATCCGAGAACCAGAAACAAGCAA	TGATAAGATTCCGTATGCGCACCCTTAGCGAGAGGTTTATCATTAAGGTCAACCTCTGGATGTTGTTTCGGCATCCTGCATTGAATCTGAGTTACTGTCTGTTTTCCTTCCCCTTCGATGCGAGTGCGAATCGCCTCGTCTTGGTATCCGGTACGTGCACGGCAGACTGGCTCACTGGACGAAGAGTGCATCCGAGAACCAGAAACAAGCAAATCTATCGTGATATTCAGATCGTAAGGGTGCGCATACGGAATCTTATCACGATGCGAGTGCGAATCGGTTTCAGAGCTATGCTGGAAACAGCATAGCAAGTTGAAATAAGGCTAGTCCGTTATCAACTTGAAAAAGTGGCACCGAGTCGGTGCTTTTT	CGCGTCGAGTAGGGTCACCTGCATCATCCTTCCCCTTCGATGCGAGTGCGAATCGCCTCGTCTTGGTATCCGGTACGTGCACGGCAGACTGGCTCACTGGACGAAGAGTGCATCCGAGAACCAGAAACAAGCAAATCTATCGTGATATTCAGATCGTAAGGGTGCGCATACGGAATCTTATCACGATGCGAGTGCGAATCGGTTTATCAGCAGGTGCCAGCTTCACACGGCAAAAACCGACCGAGGCCGG
3200	PAM_-13_DONORf_length_94_center_14_chassis_15	GGAACATTCG	-13	94	F	14	15	CGATGCGAGTGCGAATCG	TCCCCTTCGATGCGAGTGCGAATCGCCTCGTCTTGGTAGGAACATTCGGCACGGCAGACTGGCTCACTGGACGAAGAGTGCATCCGAGAACCAGAAACAAGCAA	TGATAAGATTCCGTATGCGCACCCTTAGCGAGAGGTTTATCATTAAGGTCAACCTCTGGATGTTGTTTCGGCATCCTGCATTGAATCTGAGTTACTGTCTGTTTTCCTTCCCCTTCGATGCGAGTGCGAATCGCCTCGTCTTGGTAGGAACATTCGGCACGGCAGACTGGCTCACTGGACGAAGAGTGCATCCGAGAACCAGAAACAAGCAAATATGGACACGGTGAGCACTCGTAAGGGTGCGCATACGGAATCTTATCACGATGCGAGTGCGAATCGGTTTCAGAGCTATGCTGGAAACAGCATAGCAAGTTGAAATAAGGCTAGTCCGTTATCAACTTGAAAAAGTGGCACCGAGTCGGTGCTTTTT	CGCGTCGAGTAGGGTCACCTGCATCATCCTTCCCCTTCGATGCGAGTGCGAATCGCCTCGTCTTGGTAGGAACATTCGGCACGGCAGACTGGCTCACTGGACGAAGAGTGCATCCGAGAACCAGAAACAAGCAAATATGGACACGGTGAGCACTCGTAAGGGTGCGCATACGGAATCTTATCACGATGCGAGTGCGAATCGGTTTATCAGCAGGTGCCAGCTTCACACGGCCGAGGACCCACCGGAGGTA
3201	PAM_-13_DONORf_length_94_center_14_chassis_16	ACACTAGACC	-13	94	F	14	16	CGATGCGAGTGCGAATCG	TCCCCTTCGATGCGAGTGCGAATCGCCTCGTCTTGGTAACACTAGACCGCACGGCAGACTGGCTCACTGGACGAAGAGTGCATCCGAGAACCAGAAACAAGCAA	TGATAAGATTCCGTATGCGCACCCTTAGCGAGAGGTTTATCATTAAGGTCAACCTCTGGATGTTGTTTCGGCATCCTGCATTGAATCTGAGTTACTGTCTGTTTTCCTTCCCCTTCGATGCGAGTGCGAATCGCCTCGTCTTGGTAACACTAGACCGCACGGCAGACTGGCTCACTGGACGAAGAGTGCATCCGAGAACCAGAAACAAGCAAATCATTTACGGTACGATCAGCGTAAGGGTGCGCATACGGAATCTTATCACGATGCGAGTGCGAATCGGTTTCAGAGCTATGCTGGAAACAGCATAGCAAGTTGAAATAAGGCTAGTCCGTTATCAACTTGAAAAAGTGGCACCGAGTCGGTGCTTTTT	CGCGTCGAGTAGGGTCACCTGCATCATCCTTCCCCTTCGATGCGAGTGCGAATCGCCTCGTCTTGGTAACACTAGACCGCACGGCAGACTGGCTCACTGGACGAAGAGTGCATCCGAGAACCAGAAACAAGCAAATCATTTACGGTACGATCAGCGTAAGGGTGCGCATACGGAATCTTATCACGATGCGAGTGCGAATCGGTTTATCAGCAGGTGCCAGCTTCACACGGCCCTTGCTTTCACCCGGTGA
3202	PAM_-13_DONORf_length_94_center_14_chassis_17	AACTGGCATG	-13	94	F	14	17	CGATGCGAGTGCGAATCG	TCCCCTTCGATGCGAGTGCGAATCGCCTCGTCTTGGTAAACTGGCATGGCACGGCAGACTGGCTCACTGGACGAAGAGTGCATCCGAGAACCAGAAACAAGCAA	TGATAAGATTCCGTATGCGCACCCTTAGCGAGAGGTTTATCATTAAGGTCAACCTCTGGATGTTGTTTCGGCATCCTGCATTGAATCTGAGTTACTGTCTGTTTTCCTTCCCCTTCGATGCGAGTGCGAATCGCCTCGTCTTGGTAAACTGGCATGGCACGGCAGACTGGCTCACTGGACGAAGAGTGCATCCGAGAACCAGAAACAAGCAAAGGAAATCCAACATTCACTGCGTAAGGGTGCGCATACGGAATCTTATCACGATGCGAGTGCGAATCGGTTTCAGAGCTATGCTGGAAACAGCATAGCAAGTTGAAATAAGGCTAGTCCGTTATCAACTTGAAAAAGTGGCACCGAGTCGGTGCTTTTT	CGCGTCGAGTAGGGTCACCTGCATCATCCTTCCCCTTCGATGCGAGTGCGAATCGCCTCGTCTTGGTAAACTGGCATGGCACGGCAGACTGGCTCACTGGACGAAGAGTGCATCCGAGAACCAGAAACAAGCAAAGGAAATCCAACATTCACTGCGTAAGGGTGCGCATACGGAATCTTATCACGATGCGAGTGCGAATCGGTTTATCAGCAGGTGCCAGCTTCACACGGCACTACCCGAAAACCATGAC
3203	PAM_-13_DONORf_length_94_center_14_chassis_18	GATGACTTCC	-13	94	F	14	18	CGATGCGAGTGCGAATCG	TCCCCTTCGATGCGAGTGCGAATCGCCTCGTCTTGGTAGATGACTTCCGCACGGCAGACTGGCTCACTGGACGAAGAGTGCATCCGAGAACCAGAAACAAGCAA	TGATAAGATTCCGTATGCGCACCCTTAGCGAGAGGTTTATCATTAAGGTCAACCTCTGGATGTTGTTTCGGCATCCTGCATTGAATCTGAGTTACTGTCTGTTTTCCTTCCCCTTCGATGCGAGTGCGAATCGCCTCGTCTTGGTAGATGACTTCCGCACGGCAGACTGGCTCACTGGACGAAGAGTGCATCCGAGAACCAGAAACAAGCAAGGATCACTCACTGTATACCGCGTAAGGGTGCGCATACGGAATCTTATCACGATGCGAGTGCGAATCGGTTTCAGAGCTATGCTGGAAACAGCATAGCAAGTTGAAATAAGGCTAGTCCGTTATCAACTTGAAAAAGTGGCACCGAGTCGGTGCTTTTT	CGCGTCGAGTAGGGTCACCTGCATCATCCTTCCCCTTCGATGCGAGTGCGAATCGCCTCGTCTTGGTAGATGACTTCCGCACGGCAGACTGGCTCACTGGACGAAGAGTGCATCCGAGAACCAGAAACAAGCAAGGATCACTCACTGTATACCGCGTAAGGGTGCGCATACGGAATCTTATCACGATGCGAGTGCGAATCGGTTTATCAGCAGGTGCCAGCTTCACACGGCGGCAAAATCGAACGGCGCT
3204	PAM_-13_DONORf_length_94_center_14_chassis_19	ACCTCACGAA	-13	94	F	14	19	CGATGCGAGTGCGAATCG	TCCCCTTCGATGCGAGTGCGAATCGCCTCGTCTTGGTAACCTCACGAAGCACGGCAGACTGGCTCACTGGACGAAGAGTGCATCCGAGAACCAGAAACAAGCAA	TGATAAGATTCCGTATGCGCACCCTTAGCGAGAGGTTTATCATTAAGGTCAACCTCTGGATGTTGTTTCGGCATCCTGCATTGAATCTGAGTTACTGTCTGTTTTCCTTCCCCTTCGATGCGAGTGCGAATCGCCTCGTCTTGGTAACCTCACGAAGCACGGCAGACTGGCTCACTGGACGAAGAGTGCATCCGAGAACCAGAAACAAGCAAAGGAAACTGTAAATAAACCGCGTAAGGGTGCGCATACGGAATCTTATCACGATGCGAGTGCGAATCGGTTTCAGAGCTATGCTGGAAACAGCATAGCAAGTTGAAATAAGGCTAGTCCGTTATCAACTTGAAAAAGTGGCACCGAGTCGGTGCTTTTT	CGCGTCGAGTAGGGTCACCTGCATCATCCTTCCCCTTCGATGCGAGTGCGAATCGCCTCGTCTTGGTAACCTCACGAAGCACGGCAGACTGGCTCACTGGACGAAGAGTGCATCCGAGAACCAGAAACAAGCAAAGGAAACTGTAAATAAACCGCGTAAGGGTGCGCATACGGAATCTTATCACGATGCGAGTGCGAATCGGTTTATCAGCAGGTGCCAGCTTCACACGGCCCTGGTAGGCCGGCTATGT
3205	PAM_-13_DONORf_length_94_center_14_chassis_20	GTCGACCTAT	-13	94	F	14	20	CGATGCGAGTGCGAATCG	TCCCCTTCGATGCGAGTGCGAATCGCCTCGTCTTGGTAGTCGACCTATGCACGGCAGACTGGCTCACTGGACGAAGAGTGCATCCGAGAACCAGAAACAAGCAA	TGATAAGATTCCGTATGCGCACCCTTAGCGAGAGGTTTATCATTAAGGTCAACCTCTGGATGTTGTTTCGGCATCCTGCATTGAATCTGAGTTACTGTCTGTTTTCCTTCCCCTTCGATGCGAGTGCGAATCGCCTCGTCTTGGTAGTCGACCTATGCACGGCAGACTGGCTCACTGGACGAAGAGTGCATCCGAGAACCAGAAACAAGCAAGCGGGCGGTGTAACGTTCCACGTAAGGGTGCGCATACGGAATCTTATCACGATGCGAGTGCGAATCGGTTTCAGAGCTATGCTGGAAACAGCATAGCAAGTTGAAATAAGGCTAGTCCGTTATCAACTTGAAAAAGTGGCACCGAGTCGGTGCTTTTT	CGCGTCGAGTAGGGTCACCTGCATCATCCTTCCCCTTCGATGCGAGTGCGAATCGCCTCGTCTTGGTAGTCGACCTATGCACGGCAGACTGGCTCACTGGACGAAGAGTGCATCCGAGAACCAGAAACAAGCAAGCGGGCGGTGTAACGTTCCACGTAAGGGTGCGCATACGGAATCTTATCACGATGCGAGTGCGAATCGGTTTATCAGCAGGTGCCAGCTTCACACGGCGCAGCGATACAAATCATCA
3206	PAM_-13_DONORf_length_94_center_14_chassis_21	GTCTACTCCA	-13	94	F	14	21	CGATGCGAGTGCGAATCG	TCCCCTTCGATGCGAGTGCGAATCGCCTCGTCTTGGTAGTCTACTCCAGCACGGCAGACTGGCTCACTGGACGAAGAGTGCATCCGAGAACCAGAAACAAGCAA	TGATAAGATTCCGTATGCGCACCCTTAGCGAGAGGTTTATCATTAAGGTCAACCTCTGGATGTTGTTTCGGCATCCTGCATTGAATCTGAGTTACTGTCTGTTTTCCTTCCCCTTCGATGCGAGTGCGAATCGCCTCGTCTTGGTAGTCTACTCCAGCACGGCAGACTGGCTCACTGGACGAAGAGTGCATCCGAGAACCAGAAACAAGCAAAGGAAACTGTAGATAACCCGCGTAAGGGTGCGCATACGGAATCTTATCACGATGCGAGTGCGAATCGGTTTCAGAGCTATGCTGGAAACAGCATAGCAAGTTGAAATAAGGCTAGTCCGTTATCAACTTGAAAAAGTGGCACCGAGTCGGTGCTTTTT	CGCGTCGAGTAGGGTCACCTGCATCATCCTTCCCCTTCGATGCGAGTGCGAATCGCCTCGTCTTGGTAGTCTACTCCAGCACGGCAGACTGGCTCACTGGACGAAGAGTGCATCCGAGAACCAGAAACAAGCAAAGGAAACTGTAGATAACCCGCGTAAGGGTGCGCATACGGAATCTTATCACGATGCGAGTGCGAATCGGTTTATCAGCAGGTGCCAGCTTCACACGGCGCTCCCTATTAAGAATCTG
3207	PAM_-13_DONORf_length_94_center_14_chassis_22	CGTGGAGTCT	-13	94	F	14	22	CGATGCGAGTGCGAATCG	TCCCCTTCGATGCGAGTGCGAATCGCCTCGTCTTGGTACGTGGAGTCTGCACGGCAGACTGGCTCACTGGACGAAGAGTGCATCCGAGAACCAGAAACAAGCAA	TGATAAGATTCCGTATGCGCACCCTTAGCGAGAGGTTTATCATTAAGGTCAACCTCTGGATGTTGTTTCGGCATCCTGCATTGAATCTGAGTTACTGTCTGTTTTCCTTGTCCCCTTCGATGCGAGTGCGAATCGCCTCGTCTTGGTACGTGGAGTCTGCACGGCAGACTGGCTCACTGGACGAAGAGTGCATCCGAGAACCAGAAACAAGCAACCAGGAAACCCGTTTCTTCTGACGTAAGGGTGCGCATACGGAATCTTATCACGATGCGAGTGCGAATCGGTTTCAGAGCTATGCTGGAAACAGCATAGCAAGTTGAAATAAGGCTAGTCCGTTATCAACTTGAAAAAGTGGCACCGAGTCGGTGCTTTTT	CGCGTCGAGTAGGGTCACCTGCATCATCCTTGTCCCCTTCGATGCGAGTGCGAATCGCCTCGTCTTGGTACGTGGAGTCTGCACGGCAGACTGGCTCACTGGACGAAGAGTGCATCCGAGAACCAGAAACAAGCAACCAGGAAACCCGTTTCTTCTGACGTAAGGGTGCGCATACGGAATCTTATCACGATGCGAGTGCGAATCGGTTTATCAGCAGGTGCCAGCTTCACACGGCTATGGTACTGAGCCT
3208	PAM_-13_DONORf_length_94_center_14_chassis_23	TCTTCAGGTC	-13	94	F	14	23	CGATGCGAGTGCGAATCG	TCCCCTTCGATGCGAGTGCGAATCGCCTCGTCTTGGTATCTTCAGGTCGCACGGCAGACTGGCTCACTGGACGAAGAGTGCATCCGAGAACCAGAAACAAGCAA	TGATAAGATTCCGTATGCGCACCCTTAGCGAGAGGTTTATCATTAAGGTCAACCTCTGGATGTTGTTTCGGCATCCTGCATTGAATCTGAGTTACTGTCTGTTTTCCTTGTTTCCCCTTCGATGCGAGTGCGAATCGCCTCGTCTTGGTATCTTCAGGTCGCACGGCAGACTGGCTCACTGGACGAAGAGTGCATCCGAGAACCAGAAACAAGCAAAACCAGGAAACCCGTTTCTTCTGACGTAAGGGTGCGCATACGGAATCTTATCACGATGCGAGTGCGAATCGGTTTCAGAGCTATGCTGGAAACAGCATAGCAAGTTGAAATAAGGCTAGTCCGTTATCAACTTGAAAAAGTGGCACCGAGTCGGTGCTTTTT	CGCGTCGAGTAGGGTCACCTGCATCATCCTTGTTTCCCCTTCGATGCGAGTGCGAATCGCCTCGTCTTGGTATCTTCAGGTCGCACGGCAGACTGGCTCACTGGACGAAGAGTGCATCCGAGAACCAGAAACAAGCAAAACCAGGAAACCCGTTTCTTCTGACGTAAGGGTGCGCATACGGAATCTTATCACGATGCGAGTGCGAATCGGTTTATCAGCAGGTGCCAGCTTCACACGGCGTGTATTCATG
3209	PAM_-13_DONORf_length_94_center_14_chassis_24	GGTTCGCCTT	-13	94	F	14	24	CGATGCGAGTGCGAATCG	TCCCCTTCGATGCGAGTGCGAATCGCCTCGTCTTGGTAGGTTCGCCTTGCACGGCAGACTGGCTCACTGGACGAAGAGTGCATCCGAGAACCAGAAACAAGCAA	TGATAAGATTCCGTATGCGCACCCTTAGCGAGAGGTTTATCATTAAGGTCAACCTCTGGATGTTGTTTCGGCATCCTGCATTGAATCTGAGTTACTGTCTGTTTTCCTTGTTGGTCCCCTTCGATGCGAGTGCGAATCGCCTCGTCTTGGTAGGTTCGCCTTGCACGGCAGACTGGCTCACTGGACGAAGAGTGCATCCGAGAACCAGAAACAAGCAACCAACCAGGAAACCCGTTTCTTCTGACGTAAGGGTGCGCATACGGAATCTTATCACGATGCGAGTGCGAATCGGTTTCAGAGCTATGCTGGAAACAGCATAGCAAGTTGAAATAAGGCTAGTCCGTTATCAACTTGAAAAAGTGGCACCGAGTCGGTGCTTTTT	CGCGTCGAGTAGGGTCACCTGCATCATCCTTGTTGGTCCCCTTCGATGCGAGTGCGAATCGCCTCGTCTTGGTAGGTTCGCCTTGCACGGCAGACTGGCTCACTGGACGAAGAGTGCATCCGAGAACCAGAAACAAGCAACCAACCAGGAAACCCGTTTCTTCTGACGTAAGGGTGCGCATACGGAATCTTATCACGATGCGAGTGCGAATCGGTTTATCAGCAGGTGCCAGCTTCACACGGCCCTACGA
3210	PAM_-13_DONORf_length_94_center_14_chassis_25	AATGCGCACG	-13	94	F	14	25	CGATGCGAGTGCGAATCG	TCCCCTTCGATGCGAGTGCGAATCGCCTCGTCTTGGTAAATGCGCACGGCACGGCAGACTGGCTCACTGGACGAAGAGTGCATCCGAGAACCAGAAACAAGCAA	TGATAAGATTCCGTATGCGCACCCTTAGCGAGAGGTTTATCATTAAGGTCAACCTCTGGATGTTGTTTCGGCATCCTGCATTGAATCTGAGTTACTGTCTGTTTTCCTTGTTGGAATCCCCTTCGATGCGAGTGCGAATCGCCTCGTCTTGGTAAATGCGCACGGCACGGCAGACTGGCTCACTGGACGAAGAGTGCATCCGAGAACCAGAAACAAGCAAAGCCAACCAGGAAACCCGTTTCTTCTGACGTAAGGGTGCGCATACGGAATCTTATCACGATGCGAGTGCGAATCGGTTTCAGAGCTATGCTGGAAACAGCATAGCAAGTTGAAATAAGGCTAGTCCGTTATCAACTTGAAAAAGTGGCACCGAGTCGGTGCTTTTT	CGCGTCGAGTAGGGTCACCTGCATCATCCTTGTTGGAATCCCCTTCGATGCGAGTGCGAATCGCCTCGTCTTGGTAAATGCGCACGGCACGGCAGACTGGCTCACTGGACGAAGAGTGCATCCGAGAACCAGAAACAAGCAAAGCCAACCAGGAAACCCGTTTCTTCTGACGTAAGGGTGCGCATACGGAATCTTATCACGATGCGAGTGCGAATCGGTTTATCAGCAGGTGCCAGCTTCACACGGCCTC
3211	PAM_-13_DONORr_length_94_center_14_chassis_1	CAGTAGTCAC	-13	94	R	14	1	CGATGCGAGTGCGAATCG	TTGCTTGTTTCTGGTTCTCGGATGCACTCTTCGTCCAGTGAGCCAGTCTGCCGTGCGTGACTACTGTACCAAGACGAGGCGATTCGCACTCGCATCGAAGGGGA	TGCGCACCCTTAGCGAGAGGTTTATCATTAAGGTCAACCTCTGGATGTTGTTTCGGCATCCTGCATTGAATCTGAGTTACTGTCTGTTTTCCTTTGCTTGTTTCTGGTTCTCGGATGCACTCTTCGTCCAGTGAGCCAGTCTGCCGTGCGTGACTACTGTACCAAGACGAGGCGATTCGCACTCGCATCGAAGGGGAAGGAAACCCGTTTTTTCTGACGTAAGGGTGCGCACGATGCGAGTGCGAATCGGTTTCAGAGCTATGCTGGAAACAGCATAGCAAGTTGAAATAAGGCTAGTCCGTTATCAACTTGAAAAAGTGGCACCGAGTCGGTGCTTTTT	CGCGTCGAGTAGGGTCACCTGCATCATCCTTTGCTTGTTTCTGGTTCTCGGATGCACTCTTCGTCCAGTGAGCCAGTCTGCCGTGCGTGACTACTGTACCAAGACGAGGCGATTCGCACTCGCATCGAAGGGGAAGGAAACCCGTTTTTTCTGACGTAAGGGTGCGCACGATGCGAGTGCGAATCGGTTTATCAGCAGGTGCCAGCTTCACACGGCGCTTCGAAGCTCAGGCGCGCTGAGGTGAGCCCCC
3212	PAM_-13_DONORr_length_94_center_14_chassis_2	CCGTACGAAA	-13	94	R	14	2	CGATGCGAGTGCGAATCG	TTGCTTGTTTCTGGTTCTCGGATGCACTCTTCGTCCAGTGAGCCAGTCTGCCGTGCTTTCGTACGGTACCAAGACGAGGCGATTCGCACTCGCATCGAAGGGGA	TGCGCACCCTTAGCGAGAGGTTTATCATTAAGGTCAACCTCTGGATGTTGTTTCGGCATCCTGCATTGAATCTGAGTTACTGTCTGTTTTCCTTTGCTTGTTTCTGGTTCTCGGATGCACTCTTCGTCCAGTGAGCCAGTCTGCCGTGCTTTCGTACGGTACCAAGACGAGGCGATTCGCACTCGCATCGAAGGGGAAGGAAACCCGTTTCTTCTGACGTAAGGGTGCGCACGATGCGAGTGCGAATCGGTTTCAGAGCTATGCTGGAAACAGCATAGCAAGTTGAAATAAGGCTAGTCCGTTATCAACTTGAAAAAGTGGCACCGAGTCGGTGCTTTTT	CGCGTCGAGTAGGGTCACCTGCATCATCCTTTGCTTGTTTCTGGTTCTCGGATGCACTCTTCGTCCAGTGAGCCAGTCTGCCGTGCTTTCGTACGGTACCAAGACGAGGCGATTCGCACTCGCATCGAAGGGGAAGGAAACCCGTTTCTTCTGACGTAAGGGTGCGCACGATGCGAGTGCGAATCGGTTTATCAGCAGGTGCCAGCTTCACACGGCTACTTACACCACGCTCCATCCATGGGGCCAACAT
3213	PAM_-13_DONORr_length_94_center_14_chassis_3	AACGCGTTCA	-13	94	R	14	3	CGATGCGAGTGCGAATCG	TTGCTTGTTTCTGGTTCTCGGATGCACTCTTCGTCCAGTGAGCCAGTCTGCCGTGCTGAACGCGTTTACCAAGACGAGGCGATTCGCACTCGCATCGAAGGGGA	TGATAAGATTCCGTATGCGCACCCTTAGCGAGAGGTTTATCATTAAGGTCAACCTCTGGATGTTGTTTCGGCATCCTGCATTGAATCTGAGTTACTGTCTGTTTTCCTTTGCTTGTTTCTGGTTCTCGGATGCACTCTTCGTCCAGTGAGCCAGTCTGCCGTGCTGAACGCGTTTACCAAGACGAGGCGATTCGCACTCGCATCGAAGGGGAAGGAAACCCGTTTCTTCTGACGTAAGGGTGCGCATACGGAATCTTATCACGATGCGAGTGCGAATCGGTTTCAGAGCTATGCTGGAAACAGCATAGCAAGTTGAAATAAGGCTAGTCCGTTATCAACTTGAAAAAGTGGCACCGAGTCGGTGCTTTTT	CGCGTCGAGTAGGGTCACCTGCATCATCCTTTGCTTGTTTCTGGTTCTCGGATGCACTCTTCGTCCAGTGAGCCAGTCTGCCGTGCTGAACGCGTTTACCAAGACGAGGCGATTCGCACTCGCATCGAAGGGGAAGGAAACCCGTTTCTTCTGACGTAAGGGTGCGCATACGGAATCTTATCACGATGCGAGTGCGAATCGGTTTATCAGCAGGTGCCAGCTTCACACGGCGCTATAAGATATTACGGTG
3214	PAM_-13_DONORr_length_94_center_14_chassis_4	TACTCGCACG	-13	94	R	14	4	CGATGCGAGTGCGAATCG	TTGCTTGTTTCTGGTTCTCGGATGCACTCTTCGTCCAGTGAGCCAGTCTGCCGTGCCGTGCGAGTATACCAAGACGAGGCGATTCGCACTCGCATCGAAGGGGA	AAGATTCCGTATGCGCACCCTTAGCGAGAGGTTTATCATTAAGGTCAACCTCTGGATGTTGTTTCGGCATCCTGCATTGAATCTGAGTTACTGTCTGTTTTCCTTTGCTTGTTTCTGGTTCTCGGATGCACTCTTCGTCCAGTGAGCCAGTCTGCCGTGCCGTGCGAGTATACCAAGACGAGGCGATTCGCACTCGCATCGAAGGGGAAGGAAACCCGTTTCTTCTGACGTAAGGGTGCGCATACGGAATCTTCGATGCGAGTGCGAATCGGTTTCAGAGCTATGCTGGAAACAGCATAGCAAGTTGAAATAAGGCTAGTCCGTTATCAACTTGAAAAAGTGGCACCGAGTCGGTGCTTTTT	CGCGTCGAGTAGGGTCACCTGCATCATCCTTTGCTTGTTTCTGGTTCTCGGATGCACTCTTCGTCCAGTGAGCCAGTCTGCCGTGCCGTGCGAGTATACCAAGACGAGGCGATTCGCACTCGCATCGAAGGGGAAGGAAACCCGTTTCTTCTGACGTAAGGGTGCGCATACGGAATCTTCGATGCGAGTGCGAATCGGTTTATCAGCAGGTGCCAGCTTCACACGGCGTCAGCCGGGCATTACAGTCGCT
3215	PAM_-13_DONORr_length_94_center_14_chassis_5	AGGGCAAACG	-13	94	R	14	5	CGATGCGAGTGCGAATCG	TTGCTTGTTTCTGGTTCTCGGATGCACTCTTCGTCCAGTGAGCCAGTCTGCCGTGCCGTTTGCCCTTACCAAGACGAGGCGATTCGCACTCGCATCGAAGGGGA	TTCCGTATGCGCACCCTTAGCGAGAGGTTTATCATTAAGGTCAACCTCTGGATGTTGTTTCGGCATCCTGCATTGAATCTGAGTTACTGTCTGTTTTCCTTTGCTTGTTTCTGGTTCTCGGATGCACTCTTCGTCCAGTGAGCCAGTCTGCCGTGCCGTTTGCCCTTACCAAGACGAGGCGATTCGCACTCGCATCGAAGGGGAAGGAAACCCGTTTCTTCTGACGTAAGGGTGCGCATACGGAACGATGCGAGTGCGAATCGGTTTCAGAGCTATGCTGGAAACAGCATAGCAAGTTGAAATAAGGCTAGTCCGTTATCAACTTGAAAAAGTGGCACCGAGTCGGTGCTTTTT	CGCGTCGAGTAGGGTCACCTGCATCATCCTTTGCTTGTTTCTGGTTCTCGGATGCACTCTTCGTCCAGTGAGCCAGTCTGCCGTGCCGTTTGCCCTTACCAAGACGAGGCGATTCGCACTCGCATCGAAGGGGAAGGAAACCCGTTTCTTCTGACGTAAGGGTGCGCATACGGAACGATGCGAGTGCGAATCGGTTTATCAGCAGGTGCCAGCTTCACACGGCTTGCGCGAGAAGGTTTCGCACCAACAT
3216	PAM_-13_DONORr_length_94_center_14_chassis_6	ACGTAGGCAC	-13	94	R	14	6	CGATGCGAGTGCGAATCG	TTGCTTGTTTCTGGTTCTCGGATGCACTCTTCGTCCAGTGAGCCAGTCTGCCGTGCGTGCCTACGTTACCAAGACGAGGCGATTCGCACTCGCATCGAAGGGGA	CGTATGCGCACCCTTAGCGAGAGGTTTATCATTAAGGTCAACCTCTGGATGTTGTTTCGGCATCCTGCATTGAATCTGAGTTACTGTCTGTTTTCCTTTGCTTGTTTCTGGTTCTCGGATGCACTCTTCGTCCAGTGAGCCAGTCTGCCGTGCGTGCCTACGTTACCAAGACGAGGCGATTCGCACTCGCATCGAAGGGGAAGGAAACCCGTTTCTTCTGACGTAAGGGTGCGCATACGCGATGCGAGTGCGAATCGGTTTCAGAGCTATGCTGGAAACAGCATAGCAAGTTGAAATAAGGCTAGTCCGTTATCAACTTGAAAAAGTGGCACCGAGTCGGTGCTTTTT	CGCGTCGAGTAGGGTCACCTGCATCATCCTTTGCTTGTTTCTGGTTCTCGGATGCACTCTTCGTCCAGTGAGCCAGTCTGCCGTGCGTGCCTACGTTACCAAGACGAGGCGATTCGCACTCGCATCGAAGGGGAAGGAAACCCGTTTCTTCTGACGTAAGGGTGCGCATACGCGATGCGAGTGCGAATCGGTTTATCAGCAGGTGCCAGCTTCACACGGCGACTTCTGGTCGCCCACGTTTCAAGATAAC
3217	PAM_-13_DONORr_length_94_center_14_chassis_7	CCAGTGTTCC	-13	94	R	14	7	CGATGCGAGTGCGAATCG	TTGCTTGTTTCTGGTTCTCGGATGCACTCTTCGTCCAGTGAGCCAGTCTGCCGTGCGGAACACTGGTACCAAGACGAGGCGATTCGCACTCGCATCGAAGGGGA	TGATAAGATTCCGTATGCGCACCCTTAGCGAGAGGTTTATCATTAAGGTCAACCTCTGGATGTTGTTTCGGCATCCTGCATTGAATCTGAGTTACTGTCTGTTTTCCTTTGCTTGTTTCTGGTTCTCGGATGCACTCTTCGTCCAGTGAGCCAGTCTGCCGTGCGGAACACTGGTACCAAGACGAGGCGATTCGCACTCGCATCGAAGGGGAGGAAACCCGTTTCTTCTGACGTAAGGGTGCGCATACGGAATCTTATCACGATGCGAGTGCGAATCGGTTTCAGAGCTATGCTGGAAACAGCATAGCAAGTTGAAATAAGGCTAGTCCGTTATCAACTTGAAAAAGTGGCACCGAGTCGGTGCTTTTT	CGCGTCGAGTAGGGTCACCTGCATCATCCTTTGCTTGTTTCTGGTTCTCGGATGCACTCTTCGTCCAGTGAGCCAGTCTGCCGTGCGGAACACTGGTACCAAGACGAGGCGATTCGCACTCGCATCGAAGGGGAGGAAACCCGTTTCTTCTGACGTAAGGGTGCGCATACGGAATCTTATCACGATGCGAGTGCGAATCGGTTTATCAGCAGGTGCCAGCTTCACACGGCCGGGCCTGACCAAGCGAACG
3218	PAM_-13_DONORr_length_94_center_14_chassis_8	AATTGCGCGT	-13	94	R	14	8	CGATGCGAGTGCGAATCG	TTGCTTGTTTCTGGTTCTCGGATGCACTCTTCGTCCAGTGAGCCAGTCTGCCGTGCACGCGCAATTTACCAAGACGAGGCGATTCGCACTCGCATCGAAGGGGA	TGATAAGATTCCGTATGCGCACCCTTAGCGAGAGGTTTATCATTAAGGTCAACCTCTGGATGTTGTTTCGGCATCCTGCATTGAATCTGAGTTACTGTCTGTTTTCCTTTGCTTGTTTCTGGTTCTCGGATGCACTCTTCGTCCAGTGAGCCAGTCTGCCGTGCACGCGCAATTTACCAAGACGAGGCGATTCGCACTCGCATCGAAGGGGAAGGACCCGTTTCTTCTGACGTAAGGGTGCGCATACGGAATCTTATCACGATGCGAGTGCGAATCGGTTTCAGAGCTATGCTGGAAACAGCATAGCAAGTTGAAATAAGGCTAGTCCGTTATCAACTTGAAAAAGTGGCACCGAGTCGGTGCTTTTT	CGCGTCGAGTAGGGTCACCTGCATCATCCTTTGCTTGTTTCTGGTTCTCGGATGCACTCTTCGTCCAGTGAGCCAGTCTGCCGTGCACGCGCAATTTACCAAGACGAGGCGATTCGCACTCGCATCGAAGGGGAAGGACCCGTTTCTTCTGACGTAAGGGTGCGCATACGGAATCTTATCACGATGCGAGTGCGAATCGGTTTATCAGCAGGTGCCAGCTTCACACGGCGTCATATATGGCCGACGCGGG
3219	PAM_-13_DONORr_length_94_center_14_chassis_9	TGTCCACTAC	-13	94	R	14	9	CGATGCGAGTGCGAATCG	TTGCTTGTTTCTGGTTCTCGGATGCACTCTTCGTCCAGTGAGCCAGTCTGCCGTGCGTAGTGGACATACCAAGACGAGGCGATTCGCACTCGCATCGAAGGGGA	TGATAAGATTCCGTATGCGCACCCTTAGCGAGAGGTTTATCATTAAGGTCAACCTCTGGATGTTGTTTCGGCATCCTGCATTGAATCTGAGTTACTGTCTGTTTTCCTTTGCTTGTTTCTGGTTCTCGGATGCACTCTTCGTCCAGTGAGCCAGTCTGCCGTGCGTAGTGGACATACCAAGACGAGGCGATTCGCACTCGCATCGAAGGGGAAGGAACCGTTTCTTCTGACGTAAGGGTGCGCATACGGAATCTTATCACGATGCGAGTGCGAATCGGTTTCAGAGCTATGCTGGAAACAGCATAGCAAGTTGAAATAAGGCTAGTCCGTTATCAACTTGAAAAAGTGGCACCGAGTCGGTGCTTTTT	CGCGTCGAGTAGGGTCACCTGCATCATCCTTTGCTTGTTTCTGGTTCTCGGATGCACTCTTCGTCCAGTGAGCCAGTCTGCCGTGCGTAGTGGACATACCAAGACGAGGCGATTCGCACTCGCATCGAAGGGGAAGGAACCGTTTCTTCTGACGTAAGGGTGCGCATACGGAATCTTATCACGATGCGAGTGCGAATCGGTTTATCAGCAGGTGCCAGCTTCACACGGCAACGGTCCATCAGGAAGGTAC
3220	PAM_-13_DONORr_length_94_center_14_chassis_10	ATGGAGCACC	-13	94	R	14	10	CGATGCGAGTGCGAATCG	TTGCTTGTTTCTGGTTCTCGGATGCACTCTTCGTCCAGTGAGCCAGTCTGCCGTGCGGTGCTCCATTACCAAGACGAGGCGATTCGCACTCGCATCGAAGGGGA	TGATAAGATTCCGTATGCGCACCCTTAGCGAGAGGTTTATCATTAAGGTCAACCTCTGGATGTTGTTTCGGCATCCTGCATTGAATCTGAGTTACTGTCTGTTTTCCTTTGCTTGTTTCTGGTTCTCGGATGCACTCTTCGTCCAGTGAGCCAGTCTGCCGTGCGGTGCTCCATTACCAAGACGAGGCGATTCGCACTCGCATCGAAGGGGAAGGAAACCTGTTTCTTCTGACGTAAGGGTGCGCATACGGAATCTTATCACGATGCGAGTGCGAATCGGTTTCAGAGCTATGCTGGAAACAGCATAGCAAGTTGAAATAAGGCTAGTCCGTTATCAACTTGAAAAAGTGGCACCGAGTCGGTGCTTTTT	CGCGTCGAGTAGGGTCACCTGCATCATCCTTTGCTTGTTTCTGGTTCTCGGATGCACTCTTCGTCCAGTGAGCCAGTCTGCCGTGCGGTGCTCCATTACCAAGACGAGGCGATTCGCACTCGCATCGAAGGGGAAGGAAACCTGTTTCTTCTGACGTAAGGGTGCGCATACGGAATCTTATCACGATGCGAGTGCGAATCGGTTTATCAGCAGGTGCCAGCTTCACACGGCGGGCAGATCGGTCAATGTT
3221	PAM_-13_DONORr_length_94_center_14_chassis_11	GGTGGTTGCA	-13	94	R	14	11	CGATGCGAGTGCGAATCG	TTGCTTGTTTCTGGTTCTCGGATGCACTCTTCGTCCAGTGAGCCAGTCTGCCGTGCTGCAACCACCTACCAAGACGAGGCGATTCGCACTCGCATCGAAGGGGA	TGATAAGATTCCGTATGCGCACCCTTAGCGAGAGGTTTATCATTAAGGTCAACCTCTGGATGTTGTTTCGGCATCCTGCATTGAATCTGAGTTACTGTCTGTTTTCCTTTGCTTGTTTCTGGTTCTCGGATGCACTCTTCGTCCAGTGAGCCAGTCTGCCGTGCTGCAACCACCTACCAAGACGAGGCGATTCGCACTCGCATCGAAGGGGAAGGAAACCCGTATCTTCTGACGTAAGGGTGCGCATACGGAATCTTATCACGATGCGAGTGCGAATCGGTTTCAGAGCTATGCTGGAAACAGCATAGCAAGTTGAAATAAGGCTAGTCCGTTATCAACTTGAAAAAGTGGCACCGAGTCGGTGCTTTTT	CGCGTCGAGTAGGGTCACCTGCATCATCCTTTGCTTGTTTCTGGTTCTCGGATGCACTCTTCGTCCAGTGAGCCAGTCTGCCGTGCTGCAACCACCTACCAAGACGAGGCGATTCGCACTCGCATCGAAGGGGAAGGAAACCCGTATCTTCTGACGTAAGGGTGCGCATACGGAATCTTATCACGATGCGAGTGCGAATCGGTTTATCAGCAGGTGCCAGCTTCACACGGCATCTCGATGGTGACAAGGC
3222	PAM_-13_DONORr_length_94_center_14_chassis_12	CAGGCCATGT	-13	94	R	14	12	CGATGCGAGTGCGAATCG	TTGCTTGTTTCTGGTTCTCGGATGCACTCTTCGTCCAGTGAGCCAGTCTGCCGTGCACATGGCCTGTACCAAGACGAGGCGATTCGCACTCGCATCGAAGGGGA	TGATAAGATTCCGTATGCGCACCCTTAGCGAGAGGTTTATCATTAAGGTCAACCTCTGGATGTTGTTTCGGCATCCTGCATTGAATCTGAGTTACTGTCTGTTTTCCTTTGCTTGTTTCTGGTTCTCGGATGCACTCTTCGTCCAGTGAGCCAGTCTGCCGTGCACATGGCCTGTACCAAGACGAGGCGATTCGCACTCGCATCGAAGGGGATATCATGTAATACTCTACGGCGTAAGGGTGCGCATACGGAATCTTATCACGATGCGAGTGCGAATCGGTTTCAGAGCTATGCTGGAAACAGCATAGCAAGTTGAAATAAGGCTAGTCCGTTATCAACTTGAAAAAGTGGCACCGAGTCGGTGCTTTTT	CGCGTCGAGTAGGGTCACCTGCATCATCCTTTGCTTGTTTCTGGTTCTCGGATGCACTCTTCGTCCAGTGAGCCAGTCTGCCGTGCACATGGCCTGTACCAAGACGAGGCGATTCGCACTCGCATCGAAGGGGATATCATGTAATACTCTACGGCGTAAGGGTGCGCATACGGAATCTTATCACGATGCGAGTGCGAATCGGTTTATCAGCAGGTGCCAGCTTCACACGGCCCTATGGTTGTGTGTGTGC
3223	PAM_-13_DONORr_length_94_center_14_chassis_13	AGCAATGCGG	-13	94	R	14	13	CGATGCGAGTGCGAATCG	TTGCTTGTTTCTGGTTCTCGGATGCACTCTTCGTCCAGTGAGCCAGTCTGCCGTGCCCGCATTGCTTACCAAGACGAGGCGATTCGCACTCGCATCGAAGGGGA	TGATAAGATTCCGTATGCGCACCCTTAGCGAGAGGTTTATCATTAAGGTCAACCTCTGGATGTTGTTTCGGCATCCTGCATTGAATCTGAGTTACTGTCTGTTTTCCTTTGCTTGTTTCTGGTTCTCGGATGCACTCTTCGTCCAGTGAGCCAGTCTGCCGTGCCCGCATTGCTTACCAAGACGAGGCGATTCGCACTCGCATCGAAGGGGAATATCGGCGTAATTTCGGTTCGTAAGGGTGCGCATACGGAATCTTATCACGATGCGAGTGCGAATCGGTTTCAGAGCTATGCTGGAAACAGCATAGCAAGTTGAAATAAGGCTAGTCCGTTATCAACTTGAAAAAGTGGCACCGAGTCGGTGCTTTTT	CGCGTCGAGTAGGGTCACCTGCATCATCCTTTGCTTGTTTCTGGTTCTCGGATGCACTCTTCGTCCAGTGAGCCAGTCTGCCGTGCCCGCATTGCTTACCAAGACGAGGCGATTCGCACTCGCATCGAAGGGGAATATCGGCGTAATTTCGGTTCGTAAGGGTGCGCATACGGAATCTTATCACGATGCGAGTGCGAATCGGTTTATCAGCAGGTGCCAGCTTCACACGGCTTAATGAGTTGGGAACTAG
3224	PAM_-13_DONORr_length_94_center_14_chassis_14	CTGGAGCGAA	-13	94	R	14	14	CGATGCGAGTGCGAATCG	TTGCTTGTTTCTGGTTCTCGGATGCACTCTTCGTCCAGTGAGCCAGTCTGCCGTGCTTCGCTCCAGTACCAAGACGAGGCGATTCGCACTCGCATCGAAGGGGA	TGATAAGATTCCGTATGCGCACCCTTAGCGAGAGGTTTATCATTAAGGTCAACCTCTGGATGTTGTTTCGGCATCCTGCATTGAATCTGAGTTACTGTCTGTTTTCCTTTGCTTGTTTCTGGTTCTCGGATGCACTCTTCGTCCAGTGAGCCAGTCTGCCGTGCTTCGCTCCAGTACCAAGACGAGGCGATTCGCACTCGCATCGAAGGGGAATCTATCGTGATATTCAGATCGTAAGGGTGCGCATACGGAATCTTATCACGATGCGAGTGCGAATCGGTTTCAGAGCTATGCTGGAAACAGCATAGCAAGTTGAAATAAGGCTAGTCCGTTATCAACTTGAAAAAGTGGCACCGAGTCGGTGCTTTTT	CGCGTCGAGTAGGGTCACCTGCATCATCCTTTGCTTGTTTCTGGTTCTCGGATGCACTCTTCGTCCAGTGAGCCAGTCTGCCGTGCTTCGCTCCAGTACCAAGACGAGGCGATTCGCACTCGCATCGAAGGGGAATCTATCGTGATATTCAGATCGTAAGGGTGCGCATACGGAATCTTATCACGATGCGAGTGCGAATCGGTTTATCAGCAGGTGCCAGCTTCACACGGCTTTTTCGCTAATGATAAAA
3225	PAM_-13_DONORr_length_94_center_14_chassis_15	ACATGACTCG	-13	94	R	14	15	CGATGCGAGTGCGAATCG	TTGCTTGTTTCTGGTTCTCGGATGCACTCTTCGTCCAGTGAGCCAGTCTGCCGTGCCGAGTCATGTTACCAAGACGAGGCGATTCGCACTCGCATCGAAGGGGA	TGATAAGATTCCGTATGCGCACCCTTAGCGAGAGGTTTATCATTAAGGTCAACCTCTGGATGTTGTTTCGGCATCCTGCATTGAATCTGAGTTACTGTCTGTTTTCCTTTGCTTGTTTCTGGTTCTCGGATGCACTCTTCGTCCAGTGAGCCAGTCTGCCGTGCCGAGTCATGTTACCAAGACGAGGCGATTCGCACTCGCATCGAAGGGGAATATGGACACGGTGAGCACTCGTAAGGGTGCGCATACGGAATCTTATCACGATGCGAGTGCGAATCGGTTTCAGAGCTATGCTGGAAACAGCATAGCAAGTTGAAATAAGGCTAGTCCGTTATCAACTTGAAAAAGTGGCACCGAGTCGGTGCTTTTT	CGCGTCGAGTAGGGTCACCTGCATCATCCTTTGCTTGTTTCTGGTTCTCGGATGCACTCTTCGTCCAGTGAGCCAGTCTGCCGTGCCGAGTCATGTTACCAAGACGAGGCGATTCGCACTCGCATCGAAGGGGAATATGGACACGGTGAGCACTCGTAAGGGTGCGCATACGGAATCTTATCACGATGCGAGTGCGAATCGGTTTATCAGCAGGTGCCAGCTTCACACGGCTCCCGCCTTCGTATGGCGA
3226	PAM_-13_DONORr_length_94_center_14_chassis_16	CTAATCCTCG	-13	94	R	14	16	CGATGCGAGTGCGAATCG	TTGCTTGTTTCTGGTTCTCGGATGCACTCTTCGTCCAGTGAGCCAGTCTGCCGTGCCGAGGATTAGTACCAAGACGAGGCGATTCGCACTCGCATCGAAGGGGA	TGATAAGATTCCGTATGCGCACCCTTAGCGAGAGGTTTATCATTAAGGTCAACCTCTGGATGTTGTTTCGGCATCCTGCATTGAATCTGAGTTACTGTCTGTTTTCCTTTGCTTGTTTCTGGTTCTCGGATGCACTCTTCGTCCAGTGAGCCAGTCTGCCGTGCCGAGGATTAGTACCAAGACGAGGCGATTCGCACTCGCATCGAAGGGGAATCATTTACGGTACGATCAGCGTAAGGGTGCGCATACGGAATCTTATCACGATGCGAGTGCGAATCGGTTTCAGAGCTATGCTGGAAACAGCATAGCAAGTTGAAATAAGGCTAGTCCGTTATCAACTTGAAAAAGTGGCACCGAGTCGGTGCTTTTT	CGCGTCGAGTAGGGTCACCTGCATCATCCTTTGCTTGTTTCTGGTTCTCGGATGCACTCTTCGTCCAGTGAGCCAGTCTGCCGTGCCGAGGATTAGTACCAAGACGAGGCGATTCGCACTCGCATCGAAGGGGAATCATTTACGGTACGATCAGCGTAAGGGTGCGCATACGGAATCTTATCACGATGCGAGTGCGAATCGGTTTATCAGCAGGTGCCAGCTTCACACGGCAAGAACTGGGGAGTATGCC
3227	PAM_-13_DONORr_length_94_center_14_chassis_17	CTGACCTGAC	-13	94	R	14	17	CGATGCGAGTGCGAATCG	TTGCTTGTTTCTGGTTCTCGGATGCACTCTTCGTCCAGTGAGCCAGTCTGCCGTGCGTCAGGTCAGTACCAAGACGAGGCGATTCGCACTCGCATCGAAGGGGA	TGATAAGATTCCGTATGCGCACCCTTAGCGAGAGGTTTATCATTAAGGTCAACCTCTGGATGTTGTTTCGGCATCCTGCATTGAATCTGAGTTACTGTCTGTTTTCCTTTGCTTGTTTCTGGTTCTCGGATGCACTCTTCGTCCAGTGAGCCAGTCTGCCGTGCGTCAGGTCAGTACCAAGACGAGGCGATTCGCACTCGCATCGAAGGGGAAGGAAATCCAACATTCACTGCGTAAGGGTGCGCATACGGAATCTTATCACGATGCGAGTGCGAATCGGTTTCAGAGCTATGCTGGAAACAGCATAGCAAGTTGAAATAAGGCTAGTCCGTTATCAACTTGAAAAAGTGGCACCGAGTCGGTGCTTTTT	CGCGTCGAGTAGGGTCACCTGCATCATCCTTTGCTTGTTTCTGGTTCTCGGATGCACTCTTCGTCCAGTGAGCCAGTCTGCCGTGCGTCAGGTCAGTACCAAGACGAGGCGATTCGCACTCGCATCGAAGGGGAAGGAAATCCAACATTCACTGCGTAAGGGTGCGCATACGGAATCTTATCACGATGCGAGTGCGAATCGGTTTATCAGCAGGTGCCAGCTTCACACGGCGGCTATAATTGCCGGATCA
3228	PAM_-13_DONORr_length_94_center_14_chassis_18	CAACGACACC	-13	94	R	14	18	CGATGCGAGTGCGAATCG	TTGCTTGTTTCTGGTTCTCGGATGCACTCTTCGTCCAGTGAGCCAGTCTGCCGTGCGGTGTCGTTGTACCAAGACGAGGCGATTCGCACTCGCATCGAAGGGGA	TGATAAGATTCCGTATGCGCACCCTTAGCGAGAGGTTTATCATTAAGGTCAACCTCTGGATGTTGTTTCGGCATCCTGCATTGAATCTGAGTTACTGTCTGTTTTCCTTTGCTTGTTTCTGGTTCTCGGATGCACTCTTCGTCCAGTGAGCCAGTCTGCCGTGCGGTGTCGTTGTACCAAGACGAGGCGATTCGCACTCGCATCGAAGGGGAGGATCACTCACTGTATACCGCGTAAGGGTGCGCATACGGAATCTTATCACGATGCGAGTGCGAATCGGTTTCAGAGCTATGCTGGAAACAGCATAGCAAGTTGAAATAAGGCTAGTCCGTTATCAACTTGAAAAAGTGGCACCGAGTCGGTGCTTTTT	CGCGTCGAGTAGGGTCACCTGCATCATCCTTTGCTTGTTTCTGGTTCTCGGATGCACTCTTCGTCCAGTGAGCCAGTCTGCCGTGCGGTGTCGTTGTACCAAGACGAGGCGATTCGCACTCGCATCGAAGGGGAGGATCACTCACTGTATACCGCGTAAGGGTGCGCATACGGAATCTTATCACGATGCGAGTGCGAATCGGTTTATCAGCAGGTGCCAGCTTCACACGGCCTAGAGTCCTACTACTCGA
3229	PAM_-13_DONORr_length_94_center_14_chassis_19	AAGACGCCAT	-13	94	R	14	19	CGATGCGAGTGCGAATCG	TTGCTTGTTTCTGGTTCTCGGATGCACTCTTCGTCCAGTGAGCCAGTCTGCCGTGCATGGCGTCTTTACCAAGACGAGGCGATTCGCACTCGCATCGAAGGGGA	TGATAAGATTCCGTATGCGCACCCTTAGCGAGAGGTTTATCATTAAGGTCAACCTCTGGATGTTGTTTCGGCATCCTGCATTGAATCTGAGTTACTGTCTGTTTTCCTTTGCTTGTTTCTGGTTCTCGGATGCACTCTTCGTCCAGTGAGCCAGTCTGCCGTGCATGGCGTCTTTACCAAGACGAGGCGATTCGCACTCGCATCGAAGGGGAAGGAAACTGTAAATAAACCGCGTAAGGGTGCGCATACGGAATCTTATCACGATGCGAGTGCGAATCGGTTTCAGAGCTATGCTGGAAACAGCATAGCAAGTTGAAATAAGGCTAGTCCGTTATCAACTTGAAAAAGTGGCACCGAGTCGGTGCTTTTT	CGCGTCGAGTAGGGTCACCTGCATCATCCTTTGCTTGTTTCTGGTTCTCGGATGCACTCTTCGTCCAGTGAGCCAGTCTGCCGTGCATGGCGTCTTTACCAAGACGAGGCGATTCGCACTCGCATCGAAGGGGAAGGAAACTGTAAATAAACCGCGTAAGGGTGCGCATACGGAATCTTATCACGATGCGAGTGCGAATCGGTTTATCAGCAGGTGCCAGCTTCACACGGCTCGCGTGGTTTATAGGGAA
3230	PAM_-13_DONORr_length_94_center_14_chassis_20	TTGAGCTTGG	-13	94	R	14	20	CGATGCGAGTGCGAATCG	TTGCTTGTTTCTGGTTCTCGGATGCACTCTTCGTCCAGTGAGCCAGTCTGCCGTGCCCAAGCTCAATACCAAGACGAGGCGATTCGCACTCGCATCGAAGGGGA	TGATAAGATTCCGTATGCGCACCCTTAGCGAGAGGTTTATCATTAAGGTCAACCTCTGGATGTTGTTTCGGCATCCTGCATTGAATCTGAGTTACTGTCTGTTTTCCTTTGCTTGTTTCTGGTTCTCGGATGCACTCTTCGTCCAGTGAGCCAGTCTGCCGTGCCCAAGCTCAATACCAAGACGAGGCGATTCGCACTCGCATCGAAGGGGAGCGGGCGGTGTAACGTTCCACGTAAGGGTGCGCATACGGAATCTTATCACGATGCGAGTGCGAATCGGTTTCAGAGCTATGCTGGAAACAGCATAGCAAGTTGAAATAAGGCTAGTCCGTTATCAACTTGAAAAAGTGGCACCGAGTCGGTGCTTTTT	CGCGTCGAGTAGGGTCACCTGCATCATCCTTTGCTTGTTTCTGGTTCTCGGATGCACTCTTCGTCCAGTGAGCCAGTCTGCCGTGCCCAAGCTCAATACCAAGACGAGGCGATTCGCACTCGCATCGAAGGGGAGCGGGCGGTGTAACGTTCCACGTAAGGGTGCGCATACGGAATCTTATCACGATGCGAGTGCGAATCGGTTTATCAGCAGGTGCCAGCTTCACACGGCTATGCGCATAATGTGACTT
3231	PAM_-13_DONORr_length_94_center_14_chassis_21	ATGTAGCGTC	-13	94	R	14	21	CGATGCGAGTGCGAATCG	TTGCTTGTTTCTGGTTCTCGGATGCACTCTTCGTCCAGTGAGCCAGTCTGCCGTGCGACGCTACATTACCAAGACGAGGCGATTCGCACTCGCATCGAAGGGGA	TGATAAGATTCCGTATGCGCACCCTTAGCGAGAGGTTTATCATTAAGGTCAACCTCTGGATGTTGTTTCGGCATCCTGCATTGAATCTGAGTTACTGTCTGTTTTCCTTTGCTTGTTTCTGGTTCTCGGATGCACTCTTCGTCCAGTGAGCCAGTCTGCCGTGCGACGCTACATTACCAAGACGAGGCGATTCGCACTCGCATCGAAGGGGAAGGAAACTGTAGATAACCCGCGTAAGGGTGCGCATACGGAATCTTATCACGATGCGAGTGCGAATCGGTTTCAGAGCTATGCTGGAAACAGCATAGCAAGTTGAAATAAGGCTAGTCCGTTATCAACTTGAAAAAGTGGCACCGAGTCGGTGCTTTTT	CGCGTCGAGTAGGGTCACCTGCATCATCCTTTGCTTGTTTCTGGTTCTCGGATGCACTCTTCGTCCAGTGAGCCAGTCTGCCGTGCGACGCTACATTACCAAGACGAGGCGATTCGCACTCGCATCGAAGGGGAAGGAAACTGTAGATAACCCGCGTAAGGGTGCGCATACGGAATCTTATCACGATGCGAGTGCGAATCGGTTTATCAGCAGGTGCCAGCTTCACACGGCACGACTGCATGATGTACAG
3232	PAM_-13_DONORr_length_94_center_14_chassis_22	CGGACCAAAC	-13	94	R	14	22	CGATGCGAGTGCGAATCG	TTGCTTGTTTCTGGTTCTCGGATGCACTCTTCGTCCAGTGAGCCAGTCTGCCGTGCGTTTGGTCCGTACCAAGACGAGGCGATTCGCACTCGCATCGAAGGGGA	TGATAAGATTCCGTATGCGCACCCTTAGCGAGAGGTTTATCATTAAGGTCAACCTCTGGATGTTGTTTCGGCATCCTGCATTGAATCTGAGTTACTGTCTGTTTTCCTTGTTGCTTGTTTCTGGTTCTCGGATGCACTCTTCGTCCAGTGAGCCAGTCTGCCGTGCGTTTGGTCCGTACCAAGACGAGGCGATTCGCACTCGCATCGAAGGGGACCAGGAAACCCGTTTCTTCTGACGTAAGGGTGCGCATACGGAATCTTATCACGATGCGAGTGCGAATCGGTTTCAGAGCTATGCTGGAAACAGCATAGCAAGTTGAAATAAGGCTAGTCCGTTATCAACTTGAAAAAGTGGCACCGAGTCGGTGCTTTTT	CGCGTCGAGTAGGGTCACCTGCATCATCCTTGTTGCTTGTTTCTGGTTCTCGGATGCACTCTTCGTCCAGTGAGCCAGTCTGCCGTGCGTTTGGTCCGTACCAAGACGAGGCGATTCGCACTCGCATCGAAGGGGACCAGGAAACCCGTTTCTTCTGACGTAAGGGTGCGCATACGGAATCTTATCACGATGCGAGTGCGAATCGGTTTATCAGCAGGTGCCAGCTTCACACGGCCTTTCACTTGGAGAG
3233	PAM_-13_DONORr_length_94_center_14_chassis_23	ACAAGGCCCT	-13	94	R	14	23	CGATGCGAGTGCGAATCG	TTGCTTGTTTCTGGTTCTCGGATGCACTCTTCGTCCAGTGAGCCAGTCTGCCGTGCAGGGCCTTGTTACCAAGACGAGGCGATTCGCACTCGCATCGAAGGGGA	TGATAAGATTCCGTATGCGCACCCTTAGCGAGAGGTTTATCATTAAGGTCAACCTCTGGATGTTGTTTCGGCATCCTGCATTGAATCTGAGTTACTGTCTGTTTTCCTTGTTTTGCTTGTTTCTGGTTCTCGGATGCACTCTTCGTCCAGTGAGCCAGTCTGCCGTGCAGGGCCTTGTTACCAAGACGAGGCGATTCGCACTCGCATCGAAGGGGAAACCAGGAAACCCGTTTCTTCTGACGTAAGGGTGCGCATACGGAATCTTATCACGATGCGAGTGCGAATCGGTTTCAGAGCTATGCTGGAAACAGCATAGCAAGTTGAAATAAGGCTAGTCCGTTATCAACTTGAAAAAGTGGCACCGAGTCGGTGCTTTTT	CGCGTCGAGTAGGGTCACCTGCATCATCCTTGTTTTGCTTGTTTCTGGTTCTCGGATGCACTCTTCGTCCAGTGAGCCAGTCTGCCGTGCAGGGCCTTGTTACCAAGACGAGGCGATTCGCACTCGCATCGAAGGGGAAACCAGGAAACCCGTTTCTTCTGACGTAAGGGTGCGCATACGGAATCTTATCACGATGCGAGTGCGAATCGGTTTATCAGCAGGTGCCAGCTTCACACGGCGAATTCCATTG
3234	PAM_-13_DONORr_length_94_center_14_chassis_24	GATCCTAGCT	-13	94	R	14	24	CGATGCGAGTGCGAATCG	TTGCTTGTTTCTGGTTCTCGGATGCACTCTTCGTCCAGTGAGCCAGTCTGCCGTGCAGCTAGGATCTACCAAGACGAGGCGATTCGCACTCGCATCGAAGGGGA	TGATAAGATTCCGTATGCGCACCCTTAGCGAGAGGTTTATCATTAAGGTCAACCTCTGGATGTTGTTTCGGCATCCTGCATTGAATCTGAGTTACTGTCTGTTTTCCTTGTTGGTTGCTTGTTTCTGGTTCTCGGATGCACTCTTCGTCCAGTGAGCCAGTCTGCCGTGCAGCTAGGATCTACCAAGACGAGGCGATTCGCACTCGCATCGAAGGGGACCAACCAGGAAACCCGTTTCTTCTGACGTAAGGGTGCGCATACGGAATCTTATCACGATGCGAGTGCGAATCGGTTTCAGAGCTATGCTGGAAACAGCATAGCAAGTTGAAATAAGGCTAGTCCGTTATCAACTTGAAAAAGTGGCACCGAGTCGGTGCTTTTT	CGCGTCGAGTAGGGTCACCTGCATCATCCTTGTTGGTTGCTTGTTTCTGGTTCTCGGATGCACTCTTCGTCCAGTGAGCCAGTCTGCCGTGCAGCTAGGATCTACCAAGACGAGGCGATTCGCACTCGCATCGAAGGGGACCAACCAGGAAACCCGTTTCTTCTGACGTAAGGGTGCGCATACGGAATCTTATCACGATGCGAGTGCGAATCGGTTTATCAGCAGGTGCCAGCTTCACACGGCTCGGCTC
3235	PAM_-13_DONORr_length_94_center_14_chassis_25	ACTGAACGTG	-13	94	R	14	25	CGATGCGAGTGCGAATCG	TTGCTTGTTTCTGGTTCTCGGATGCACTCTTCGTCCAGTGAGCCAGTCTGCCGTGCCACGTTCAGTTACCAAGACGAGGCGATTCGCACTCGCATCGAAGGGGA	TGATAAGATTCCGTATGCGCACCCTTAGCGAGAGGTTTATCATTAAGGTCAACCTCTGGATGTTGTTTCGGCATCCTGCATTGAATCTGAGTTACTGTCTGTTTTCCTTGTTGGAATTGCTTGTTTCTGGTTCTCGGATGCACTCTTCGTCCAGTGAGCCAGTCTGCCGTGCCACGTTCAGTTACCAAGACGAGGCGATTCGCACTCGCATCGAAGGGGAAGCCAACCAGGAAACCCGTTTCTTCTGACGTAAGGGTGCGCATACGGAATCTTATCACGATGCGAGTGCGAATCGGTTTCAGAGCTATGCTGGAAACAGCATAGCAAGTTGAAATAAGGCTAGTCCGTTATCAACTTGAAAAAGTGGCACCGAGTCGGTGCTTTTT	CGCGTCGAGTAGGGTCACCTGCATCATCCTTGTTGGAATTGCTTGTTTCTGGTTCTCGGATGCACTCTTCGTCCAGTGAGCCAGTCTGCCGTGCCACGTTCAGTTACCAAGACGAGGCGATTCGCACTCGCATCGAAGGGGAAGCCAACCAGGAAACCCGTTTCTTCTGACGTAAGGGTGCGCATACGGAATCTTATCACGATGCGAGTGCGAATCGGTTTATCAGCAGGTGCCAGCTTCACACGGCGTA
3236	PAM_-13_DONORf_length_94_center_28_chassis_1	AGTATTCGGC	-13	94	F	28	1	CGATGCGAGTGCGAATCG	AGTGCGAATCGCCTCGTCTTGGTAAGTATTCGGCGCACGGCAGACTGGCTCACTGGACGAAGAGTGCATCCGAGAACCAGAAACAAGCAACGTTCCAGTGAGTT	TGCGCACCCTTAGCGAGAGGTTTATCATTAAGGTCAACCTCTGGATGTTGTTTCGGCATCCTGCATTGAATCTGAGTTACTGTCTGTTTTCCTAGTGCGAATCGCCTCGTCTTGGTAAGTATTCGGCGCACGGCAGACTGGCTCACTGGACGAAGAGTGCATCCGAGAACCAGAAACAAGCAACGTTCCAGTGAGTTAGGAAACCCGTTTTTTCTGACGTAAGGGTGCGCACGATGCGAGTGCGAATCGGTTTCAGAGCTATGCTGGAAACAGCATAGCAAGTTGAAATAAGGCTAGTCCGTTATCAACTTGAAAAAGTGGCACCGAGTCGGTGCTTTTT	CGCGTCGAGTAGGGTCACCTGCATCATCCTAGTGCGAATCGCCTCGTCTTGGTAAGTATTCGGCGCACGGCAGACTGGCTCACTGGACGAAGAGTGCATCCGAGAACCAGAAACAAGCAACGTTCCAGTGAGTTAGGAAACCCGTTTTTTCTGACGTAAGGGTGCGCACGATGCGAGTGCGAATCGGTTTATCAGCAGGTGCCAGCTTCACACGGCGGGACCTAACGACACGCGATTACTCGATGACTAG
3237	PAM_-13_DONORf_length_94_center_28_chassis_2	TCTGAGATGG	-13	94	F	28	2	CGATGCGAGTGCGAATCG	AGTGCGAATCGCCTCGTCTTGGTATCTGAGATGGGCACGGCAGACTGGCTCACTGGACGAAGAGTGCATCCGAGAACCAGAAACAAGCAACGTTCCAGTGAGTT	TGCGCACCCTTAGCGAGAGGTTTATCATTAAGGTCAACCTCTGGATGTTGTTTCGGCATCCTGCATTGAATCTGAGTTACTGTCTGTTTTCCTAGTGCGAATCGCCTCGTCTTGGTATCTGAGATGGGCACGGCAGACTGGCTCACTGGACGAAGAGTGCATCCGAGAACCAGAAACAAGCAACGTTCCAGTGAGTTAGGAAACCCGTTTCTTCTGACGTAAGGGTGCGCACGATGCGAGTGCGAATCGGTTTCAGAGCTATGCTGGAAACAGCATAGCAAGTTGAAATAAGGCTAGTCCGTTATCAACTTGAAAAAGTGGCACCGAGTCGGTGCTTTTT	CGCGTCGAGTAGGGTCACCTGCATCATCCTAGTGCGAATCGCCTCGTCTTGGTATCTGAGATGGGCACGGCAGACTGGCTCACTGGACGAAGAGTGCATCCGAGAACCAGAAACAAGCAACGTTCCAGTGAGTTAGGAAACCCGTTTCTTCTGACGTAAGGGTGCGCACGATGCGAGTGCGAATCGGTTTATCAGCAGGTGCCAGCTTCACACGGCATGGGGGCGACCCTAAGCGCTGACGAAGCATTTT
3238	PAM_-13_DONORf_length_94_center_28_chassis_3	CTAGAGGTAC	-13	94	F	28	3	CGATGCGAGTGCGAATCG	AGTGCGAATCGCCTCGTCTTGGTACTAGAGGTACGCACGGCAGACTGGCTCACTGGACGAAGAGTGCATCCGAGAACCAGAAACAAGCAACGTTCCAGTGAGTT	TGATAAGATTCCGTATGCGCACCCTTAGCGAGAGGTTTATCATTAAGGTCAACCTCTGGATGTTGTTTCGGCATCCTGCATTGAATCTGAGTTACTGTCTGTTTTCCTAGTGCGAATCGCCTCGTCTTGGTACTAGAGGTACGCACGGCAGACTGGCTCACTGGACGAAGAGTGCATCCGAGAACCAGAAACAAGCAACGTTCCAGTGAGTTAGGAAACCCGTTTCTTCTGACGTAAGGGTGCGCATACGGAATCTTATCACGATGCGAGTGCGAATCGGTTTCAGAGCTATGCTGGAAACAGCATAGCAAGTTGAAATAAGGCTAGTCCGTTATCAACTTGAAAAAGTGGCACCGAGTCGGTGCTTTTT	CGCGTCGAGTAGGGTCACCTGCATCATCCTAGTGCGAATCGCCTCGTCTTGGTACTAGAGGTACGCACGGCAGACTGGCTCACTGGACGAAGAGTGCATCCGAGAACCAGAAACAAGCAACGTTCCAGTGAGTTAGGAAACCCGTTTCTTCTGACGTAAGGGTGCGCATACGGAATCTTATCACGATGCGAGTGCGAATCGGTTTATCAGCAGGTGCCAGCTTCACACGGCTCCCGATTGTCCGCCCTTC
3239	PAM_-13_DONORf_length_94_center_28_chassis_4	GTCGGCATGA	-13	94	F	28	4	CGATGCGAGTGCGAATCG	AGTGCGAATCGCCTCGTCTTGGTAGTCGGCATGAGCACGGCAGACTGGCTCACTGGACGAAGAGTGCATCCGAGAACCAGAAACAAGCAACGTTCCAGTGAGTT	AAGATTCCGTATGCGCACCCTTAGCGAGAGGTTTATCATTAAGGTCAACCTCTGGATGTTGTTTCGGCATCCTGCATTGAATCTGAGTTACTGTCTGTTTTCCTAGTGCGAATCGCCTCGTCTTGGTAGTCGGCATGAGCACGGCAGACTGGCTCACTGGACGAAGAGTGCATCCGAGAACCAGAAACAAGCAACGTTCCAGTGAGTTAGGAAACCCGTTTCTTCTGACGTAAGGGTGCGCATACGGAATCTTCGATGCGAGTGCGAATCGGTTTCAGAGCTATGCTGGAAACAGCATAGCAAGTTGAAATAAGGCTAGTCCGTTATCAACTTGAAAAAGTGGCACCGAGTCGGTGCTTTTT	CGCGTCGAGTAGGGTCACCTGCATCATCCTAGTGCGAATCGCCTCGTCTTGGTAGTCGGCATGAGCACGGCAGACTGGCTCACTGGACGAAGAGTGCATCCGAGAACCAGAAACAAGCAACGTTCCAGTGAGTTAGGAAACCCGTTTCTTCTGACGTAAGGGTGCGCATACGGAATCTTCGATGCGAGTGCGAATCGGTTTATCAGCAGGTGCCAGCTTCACACGGCCGTGAGGCCGACCCACGCAGTGC
3240	PAM_-13_DONORf_length_94_center_28_chassis_5	AGGACAGCGA	-13	94	F	28	5	CGATGCGAGTGCGAATCG	AGTGCGAATCGCCTCGTCTTGGTAAGGACAGCGAGCACGGCAGACTGGCTCACTGGACGAAGAGTGCATCCGAGAACCAGAAACAAGCAACGTTCCAGTGAGTT	TTCCGTATGCGCACCCTTAGCGAGAGGTTTATCATTAAGGTCAACCTCTGGATGTTGTTTCGGCATCCTGCATTGAATCTGAGTTACTGTCTGTTTTCCTAGTGCGAATCGCCTCGTCTTGGTAAGGACAGCGAGCACGGCAGACTGGCTCACTGGACGAAGAGTGCATCCGAGAACCAGAAACAAGCAACGTTCCAGTGAGTTAGGAAACCCGTTTCTTCTGACGTAAGGGTGCGCATACGGAACGATGCGAGTGCGAATCGGTTTCAGAGCTATGCTGGAAACAGCATAGCAAGTTGAAATAAGGCTAGTCCGTTATCAACTTGAAAAAGTGGCACCGAGTCGGTGCTTTTT	CGCGTCGAGTAGGGTCACCTGCATCATCCTAGTGCGAATCGCCTCGTCTTGGTAAGGACAGCGAGCACGGCAGACTGGCTCACTGGACGAAGAGTGCATCCGAGAACCAGAAACAAGCAACGTTCCAGTGAGTTAGGAAACCCGTTTCTTCTGACGTAAGGGTGCGCATACGGAACGATGCGAGTGCGAATCGGTTTATCAGCAGGTGCCAGCTTCACACGGCAGCACCACCCCGAGAAGTTTTTGTGAT
3241	PAM_-13_DONORf_length_94_center_28_chassis_6	GACCGCAATT	-13	94	F	28	6	CGATGCGAGTGCGAATCG	AGTGCGAATCGCCTCGTCTTGGTAGACCGCAATTGCACGGCAGACTGGCTCACTGGACGAAGAGTGCATCCGAGAACCAGAAACAAGCAACGTTCCAGTGAGTT	CGTATGCGCACCCTTAGCGAGAGGTTTATCATTAAGGTCAACCTCTGGATGTTGTTTCGGCATCCTGCATTGAATCTGAGTTACTGTCTGTTTTCCTAGTGCGAATCGCCTCGTCTTGGTAGACCGCAATTGCACGGCAGACTGGCTCACTGGACGAAGAGTGCATCCGAGAACCAGAAACAAGCAACGTTCCAGTGAGTTAGGAAACCCGTTTCTTCTGACGTAAGGGTGCGCATACGCGATGCGAGTGCGAATCGGTTTCAGAGCTATGCTGGAAACAGCATAGCAAGTTGAAATAAGGCTAGTCCGTTATCAACTTGAAAAAGTGGCACCGAGTCGGTGCTTTTT	CGCGTCGAGTAGGGTCACCTGCATCATCCTAGTGCGAATCGCCTCGTCTTGGTAGACCGCAATTGCACGGCAGACTGGCTCACTGGACGAAGAGTGCATCCGAGAACCAGAAACAAGCAACGTTCCAGTGAGTTAGGAAACCCGTTTCTTCTGACGTAAGGGTGCGCATACGCGATGCGAGTGCGAATCGGTTTATCAGCAGGTGCCAGCTTCACACGGCAGGGAGGCCACATAATCGACTTAGGGTGAT
3242	PAM_-13_DONORf_length_94_center_28_chassis_7	GTAGCGCATC	-13	94	F	28	7	CGATGCGAGTGCGAATCG	AGTGCGAATCGCCTCGTCTTGGTAGTAGCGCATCGCACGGCAGACTGGCTCACTGGACGAAGAGTGCATCCGAGAACCAGAAACAAGCAACGTTCCAGTGAGTT	TGATAAGATTCCGTATGCGCACCCTTAGCGAGAGGTTTATCATTAAGGTCAACCTCTGGATGTTGTTTCGGCATCCTGCATTGAATCTGAGTTACTGTCTGTTTTCCTAGTGCGAATCGCCTCGTCTTGGTAGTAGCGCATCGCACGGCAGACTGGCTCACTGGACGAAGAGTGCATCCGAGAACCAGAAACAAGCAACGTTCCAGTGAGTTGGAAACCCGTTTCTTCTGACGTAAGGGTGCGCATACGGAATCTTATCACGATGCGAGTGCGAATCGGTTTCAGAGCTATGCTGGAAACAGCATAGCAAGTTGAAATAAGGCTAGTCCGTTATCAACTTGAAAAAGTGGCACCGAGTCGGTGCTTTTT	CGCGTCGAGTAGGGTCACCTGCATCATCCTAGTGCGAATCGCCTCGTCTTGGTAGTAGCGCATCGCACGGCAGACTGGCTCACTGGACGAAGAGTGCATCCGAGAACCAGAAACAAGCAACGTTCCAGTGAGTTGGAAACCCGTTTCTTCTGACGTAAGGGTGCGCATACGGAATCTTATCACGATGCGAGTGCGAATCGGTTTATCAGCAGGTGCCAGCTTCACACGGCTTTTAAAACATGGAAGCGAT
3243	PAM_-13_DONORf_length_94_center_28_chassis_8	CATTGTGGAG	-13	94	F	28	8	CGATGCGAGTGCGAATCG	AGTGCGAATCGCCTCGTCTTGGTACATTGTGGAGGCACGGCAGACTGGCTCACTGGACGAAGAGTGCATCCGAGAACCAGAAACAAGCAACGTTCCAGTGAGTT	TGATAAGATTCCGTATGCGCACCCTTAGCGAGAGGTTTATCATTAAGGTCAACCTCTGGATGTTGTTTCGGCATCCTGCATTGAATCTGAGTTACTGTCTGTTTTCCTAGTGCGAATCGCCTCGTCTTGGTACATTGTGGAGGCACGGCAGACTGGCTCACTGGACGAAGAGTGCATCCGAGAACCAGAAACAAGCAACGTTCCAGTGAGTTAGGACCCGTTTCTTCTGACGTAAGGGTGCGCATACGGAATCTTATCACGATGCGAGTGCGAATCGGTTTCAGAGCTATGCTGGAAACAGCATAGCAAGTTGAAATAAGGCTAGTCCGTTATCAACTTGAAAAAGTGGCACCGAGTCGGTGCTTTTT	CGCGTCGAGTAGGGTCACCTGCATCATCCTAGTGCGAATCGCCTCGTCTTGGTACATTGTGGAGGCACGGCAGACTGGCTCACTGGACGAAGAGTGCATCCGAGAACCAGAAACAAGCAACGTTCCAGTGAGTTAGGACCCGTTTCTTCTGACGTAAGGGTGCGCATACGGAATCTTATCACGATGCGAGTGCGAATCGGTTTATCAGCAGGTGCCAGCTTCACACGGCATCTTACTAGAGAGGATCGCT
3244	PAM_-13_DONORf_length_94_center_28_chassis_9	CCCGATAAGT	-13	94	F	28	9	CGATGCGAGTGCGAATCG	AGTGCGAATCGCCTCGTCTTGGTACCCGATAAGTGCACGGCAGACTGGCTCACTGGACGAAGAGTGCATCCGAGAACCAGAAACAAGCAACGTTCCAGTGAGTT	TGATAAGATTCCGTATGCGCACCCTTAGCGAGAGGTTTATCATTAAGGTCAACCTCTGGATGTTGTTTCGGCATCCTGCATTGAATCTGAGTTACTGTCTGTTTTCCTAGTGCGAATCGCCTCGTCTTGGTACCCGATAAGTGCACGGCAGACTGGCTCACTGGACGAAGAGTGCATCCGAGAACCAGAAACAAGCAACGTTCCAGTGAGTTAGGAACCGTTTCTTCTGACGTAAGGGTGCGCATACGGAATCTTATCACGATGCGAGTGCGAATCGGTTTCAGAGCTATGCTGGAAACAGCATAGCAAGTTGAAATAAGGCTAGTCCGTTATCAACTTGAAAAAGTGGCACCGAGTCGGTGCTTTTT	CGCGTCGAGTAGGGTCACCTGCATCATCCTAGTGCGAATCGCCTCGTCTTGGTACCCGATAAGTGCACGGCAGACTGGCTCACTGGACGAAGAGTGCATCCGAGAACCAGAAACAAGCAACGTTCCAGTGAGTTAGGAACCGTTTCTTCTGACGTAAGGGTGCGCATACGGAATCTTATCACGATGCGAGTGCGAATCGGTTTATCAGCAGGTGCCAGCTTCACACGGCAAGCCTAGTAAACCAAACTAA
3245	PAM_-13_DONORf_length_94_center_28_chassis_10	GTTCGACGCA	-13	94	F	28	10	CGATGCGAGTGCGAATCG	AGTGCGAATCGCCTCGTCTTGGTAGTTCGACGCAGCACGGCAGACTGGCTCACTGGACGAAGAGTGCATCCGAGAACCAGAAACAAGCAACGTTCCAGTGAGTT	TGATAAGATTCCGTATGCGCACCCTTAGCGAGAGGTTTATCATTAAGGTCAACCTCTGGATGTTGTTTCGGCATCCTGCATTGAATCTGAGTTACTGTCTGTTTTCCTAGTGCGAATCGCCTCGTCTTGGTAGTTCGACGCAGCACGGCAGACTGGCTCACTGGACGAAGAGTGCATCCGAGAACCAGAAACAAGCAACGTTCCAGTGAGTTAGGAAACCTGTTTCTTCTGACGTAAGGGTGCGCATACGGAATCTTATCACGATGCGAGTGCGAATCGGTTTCAGAGCTATGCTGGAAACAGCATAGCAAGTTGAAATAAGGCTAGTCCGTTATCAACTTGAAAAAGTGGCACCGAGTCGGTGCTTTTT	CGCGTCGAGTAGGGTCACCTGCATCATCCTAGTGCGAATCGCCTCGTCTTGGTAGTTCGACGCAGCACGGCAGACTGGCTCACTGGACGAAGAGTGCATCCGAGAACCAGAAACAAGCAACGTTCCAGTGAGTTAGGAAACCTGTTTCTTCTGACGTAAGGGTGCGCATACGGAATCTTATCACGATGCGAGTGCGAATCGGTTTATCAGCAGGTGCCAGCTTCACACGGCAAAACTAGTGGATGAGATT
3246	PAM_-13_DONORf_length_94_center_28_chassis_11	ATGACGTCCC	-13	94	F	28	11	CGATGCGAGTGCGAATCG	AGTGCGAATCGCCTCGTCTTGGTAATGACGTCCCGCACGGCAGACTGGCTCACTGGACGAAGAGTGCATCCGAGAACCAGAAACAAGCAACGTTCCAGTGAGTT	TGATAAGATTCCGTATGCGCACCCTTAGCGAGAGGTTTATCATTAAGGTCAACCTCTGGATGTTGTTTCGGCATCCTGCATTGAATCTGAGTTACTGTCTGTTTTCCTAGTGCGAATCGCCTCGTCTTGGTAATGACGTCCCGCACGGCAGACTGGCTCACTGGACGAAGAGTGCATCCGAGAACCAGAAACAAGCAACGTTCCAGTGAGTTAGGAAACCCGTATCTTCTGACGTAAGGGTGCGCATACGGAATCTTATCACGATGCGAGTGCGAATCGGTTTCAGAGCTATGCTGGAAACAGCATAGCAAGTTGAAATAAGGCTAGTCCGTTATCAACTTGAAAAAGTGGCACCGAGTCGGTGCTTTTT	CGCGTCGAGTAGGGTCACCTGCATCATCCTAGTGCGAATCGCCTCGTCTTGGTAATGACGTCCCGCACGGCAGACTGGCTCACTGGACGAAGAGTGCATCCGAGAACCAGAAACAAGCAACGTTCCAGTGAGTTAGGAAACCCGTATCTTCTGACGTAAGGGTGCGCATACGGAATCTTATCACGATGCGAGTGCGAATCGGTTTATCAGCAGGTGCCAGCTTCACACGGCCGTGATCGGTCGTACGTCC
3247	PAM_-13_DONORf_length_94_center_28_chassis_12	GACTTGCACT	-13	94	F	28	12	CGATGCGAGTGCGAATCG	AGTGCGAATCGCCTCGTCTTGGTAGACTTGCACTGCACGGCAGACTGGCTCACTGGACGAAGAGTGCATCCGAGAACCAGAAACAAGCAACGTTCCAGTGAGTT	TGATAAGATTCCGTATGCGCACCCTTAGCGAGAGGTTTATCATTAAGGTCAACCTCTGGATGTTGTTTCGGCATCCTGCATTGAATCTGAGTTACTGTCTGTTTTCCTAGTGCGAATCGCCTCGTCTTGGTAGACTTGCACTGCACGGCAGACTGGCTCACTGGACGAAGAGTGCATCCGAGAACCAGAAACAAGCAACGTTCCAGTGAGTTTATCATGTAATACTCTACGGCGTAAGGGTGCGCATACGGAATCTTATCACGATGCGAGTGCGAATCGGTTTCAGAGCTATGCTGGAAACAGCATAGCAAGTTGAAATAAGGCTAGTCCGTTATCAACTTGAAAAAGTGGCACCGAGTCGGTGCTTTTT	CGCGTCGAGTAGGGTCACCTGCATCATCCTAGTGCGAATCGCCTCGTCTTGGTAGACTTGCACTGCACGGCAGACTGGCTCACTGGACGAAGAGTGCATCCGAGAACCAGAAACAAGCAACGTTCCAGTGAGTTTATCATGTAATACTCTACGGCGTAAGGGTGCGCATACGGAATCTTATCACGATGCGAGTGCGAATCGGTTTATCAGCAGGTGCCAGCTTCACACGGCAAAAGCTTGGTTCGGGAGT
3248	PAM_-13_DONORf_length_94_center_28_chassis_13	GCTCATCACA	-13	94	F	28	13	CGATGCGAGTGCGAATCG	AGTGCGAATCGCCTCGTCTTGGTAGCTCATCACAGCACGGCAGACTGGCTCACTGGACGAAGAGTGCATCCGAGAACCAGAAACAAGCAACGTTCCAGTGAGTT	TGATAAGATTCCGTATGCGCACCCTTAGCGAGAGGTTTATCATTAAGGTCAACCTCTGGATGTTGTTTCGGCATCCTGCATTGAATCTGAGTTACTGTCTGTTTTCCTAGTGCGAATCGCCTCGTCTTGGTAGCTCATCACAGCACGGCAGACTGGCTCACTGGACGAAGAGTGCATCCGAGAACCAGAAACAAGCAACGTTCCAGTGAGTTATATCGGCGTAATTTCGGTTCGTAAGGGTGCGCATACGGAATCTTATCACGATGCGAGTGCGAATCGGTTTCAGAGCTATGCTGGAAACAGCATAGCAAGTTGAAATAAGGCTAGTCCGTTATCAACTTGAAAAAGTGGCACCGAGTCGGTGCTTTTT	CGCGTCGAGTAGGGTCACCTGCATCATCCTAGTGCGAATCGCCTCGTCTTGGTAGCTCATCACAGCACGGCAGACTGGCTCACTGGACGAAGAGTGCATCCGAGAACCAGAAACAAGCAACGTTCCAGTGAGTTATATCGGCGTAATTTCGGTTCGTAAGGGTGCGCATACGGAATCTTATCACGATGCGAGTGCGAATCGGTTTATCAGCAGGTGCCAGCTTCACACGGCAGGAGCCCGTCAACGTGGG
3249	PAM_-13_DONORf_length_94_center_28_chassis_14	AGCTACACGT	-13	94	F	28	14	CGATGCGAGTGCGAATCG	AGTGCGAATCGCCTCGTCTTGGTAAGCTACACGTGCACGGCAGACTGGCTCACTGGACGAAGAGTGCATCCGAGAACCAGAAACAAGCAACGTTCCAGTGAGTT	TGATAAGATTCCGTATGCGCACCCTTAGCGAGAGGTTTATCATTAAGGTCAACCTCTGGATGTTGTTTCGGCATCCTGCATTGAATCTGAGTTACTGTCTGTTTTCCTAGTGCGAATCGCCTCGTCTTGGTAAGCTACACGTGCACGGCAGACTGGCTCACTGGACGAAGAGTGCATCCGAGAACCAGAAACAAGCAACGTTCCAGTGAGTTATCTATCGTGATATTCAGATCGTAAGGGTGCGCATACGGAATCTTATCACGATGCGAGTGCGAATCGGTTTCAGAGCTATGCTGGAAACAGCATAGCAAGTTGAAATAAGGCTAGTCCGTTATCAACTTGAAAAAGTGGCACCGAGTCGGTGCTTTTT	CGCGTCGAGTAGGGTCACCTGCATCATCCTAGTGCGAATCGCCTCGTCTTGGTAAGCTACACGTGCACGGCAGACTGGCTCACTGGACGAAGAGTGCATCCGAGAACCAGAAACAAGCAACGTTCCAGTGAGTTATCTATCGTGATATTCAGATCGTAAGGGTGCGCATACGGAATCTTATCACGATGCGAGTGCGAATCGGTTTATCAGCAGGTGCCAGCTTCACACGGCAGCGTACACACGTTATGGT
3250	PAM_-13_DONORf_length_94_center_28_chassis_15	GAAGAGCACG	-13	94	F	28	15	CGATGCGAGTGCGAATCG	AGTGCGAATCGCCTCGTCTTGGTAGAAGAGCACGGCACGGCAGACTGGCTCACTGGACGAAGAGTGCATCCGAGAACCAGAAACAAGCAACGTTCCAGTGAGTT	TGATAAGATTCCGTATGCGCACCCTTAGCGAGAGGTTTATCATTAAGGTCAACCTCTGGATGTTGTTTCGGCATCCTGCATTGAATCTGAGTTACTGTCTGTTTTCCTAGTGCGAATCGCCTCGTCTTGGTAGAAGAGCACGGCACGGCAGACTGGCTCACTGGACGAAGAGTGCATCCGAGAACCAGAAACAAGCAACGTTCCAGTGAGTTATATGGACACGGTGAGCACTCGTAAGGGTGCGCATACGGAATCTTATCACGATGCGAGTGCGAATCGGTTTCAGAGCTATGCTGGAAACAGCATAGCAAGTTGAAATAAGGCTAGTCCGTTATCAACTTGAAAAAGTGGCACCGAGTCGGTGCTTTTT	CGCGTCGAGTAGGGTCACCTGCATCATCCTAGTGCGAATCGCCTCGTCTTGGTAGAAGAGCACGGCACGGCAGACTGGCTCACTGGACGAAGAGTGCATCCGAGAACCAGAAACAAGCAACGTTCCAGTGAGTTATATGGACACGGTGAGCACTCGTAAGGGTGCGCATACGGAATCTTATCACGATGCGAGTGCGAATCGGTTTATCAGCAGGTGCCAGCTTCACACGGCAATGTTGCTCTAGATTAAC
3251	PAM_-13_DONORf_length_94_center_28_chassis_16	CGACACGATT	-13	94	F	28	16	CGATGCGAGTGCGAATCG	AGTGCGAATCGCCTCGTCTTGGTACGACACGATTGCACGGCAGACTGGCTCACTGGACGAAGAGTGCATCCGAGAACCAGAAACAAGCAACGTTCCAGTGAGTT	TGATAAGATTCCGTATGCGCACCCTTAGCGAGAGGTTTATCATTAAGGTCAACCTCTGGATGTTGTTTCGGCATCCTGCATTGAATCTGAGTTACTGTCTGTTTTCCTAGTGCGAATCGCCTCGTCTTGGTACGACACGATTGCACGGCAGACTGGCTCACTGGACGAAGAGTGCATCCGAGAACCAGAAACAAGCAACGTTCCAGTGAGTTATCATTTACGGTACGATCAGCGTAAGGGTGCGCATACGGAATCTTATCACGATGCGAGTGCGAATCGGTTTCAGAGCTATGCTGGAAACAGCATAGCAAGTTGAAATAAGGCTAGTCCGTTATCAACTTGAAAAAGTGGCACCGAGTCGGTGCTTTTT	CGCGTCGAGTAGGGTCACCTGCATCATCCTAGTGCGAATCGCCTCGTCTTGGTACGACACGATTGCACGGCAGACTGGCTCACTGGACGAAGAGTGCATCCGAGAACCAGAAACAAGCAACGTTCCAGTGAGTTATCATTTACGGTACGATCAGCGTAAGGGTGCGCATACGGAATCTTATCACGATGCGAGTGCGAATCGGTTTATCAGCAGGTGCCAGCTTCACACGGCAATCCAACGCAGCTAACGC
3252	PAM_-13_DONORf_length_94_center_28_chassis_17	ACTGGGTGCA	-13	94	F	28	17	CGATGCGAGTGCGAATCG	AGTGCGAATCGCCTCGTCTTGGTAACTGGGTGCAGCACGGCAGACTGGCTCACTGGACGAAGAGTGCATCCGAGAACCAGAAACAAGCAACGTTCCAGTGAGTT	TGATAAGATTCCGTATGCGCACCCTTAGCGAGAGGTTTATCATTAAGGTCAACCTCTGGATGTTGTTTCGGCATCCTGCATTGAATCTGAGTTACTGTCTGTTTTCCTAGTGCGAATCGCCTCGTCTTGGTAACTGGGTGCAGCACGGCAGACTGGCTCACTGGACGAAGAGTGCATCCGAGAACCAGAAACAAGCAACGTTCCAGTGAGTTAGGAAATCCAACATTCACTGCGTAAGGGTGCGCATACGGAATCTTATCACGATGCGAGTGCGAATCGGTTTCAGAGCTATGCTGGAAACAGCATAGCAAGTTGAAATAAGGCTAGTCCGTTATCAACTTGAAAAAGTGGCACCGAGTCGGTGCTTTTT	CGCGTCGAGTAGGGTCACCTGCATCATCCTAGTGCGAATCGCCTCGTCTTGGTAACTGGGTGCAGCACGGCAGACTGGCTCACTGGACGAAGAGTGCATCCGAGAACCAGAAACAAGCAACGTTCCAGTGAGTTAGGAAATCCAACATTCACTGCGTAAGGGTGCGCATACGGAATCTTATCACGATGCGAGTGCGAATCGGTTTATCAGCAGGTGCCAGCTTCACACGGCGTTTGTTGAGCGTATCCCC
3253	PAM_-13_DONORf_length_94_center_28_chassis_18	CCGACCTTTC	-13	94	F	28	18	CGATGCGAGTGCGAATCG	AGTGCGAATCGCCTCGTCTTGGTACCGACCTTTCGCACGGCAGACTGGCTCACTGGACGAAGAGTGCATCCGAGAACCAGAAACAAGCAACGTTCCAGTGAGTT	TGATAAGATTCCGTATGCGCACCCTTAGCGAGAGGTTTATCATTAAGGTCAACCTCTGGATGTTGTTTCGGCATCCTGCATTGAATCTGAGTTACTGTCTGTTTTCCTAGTGCGAATCGCCTCGTCTTGGTACCGACCTTTCGCACGGCAGACTGGCTCACTGGACGAAGAGTGCATCCGAGAACCAGAAACAAGCAACGTTCCAGTGAGTTGGATCACTCACTGTATACCGCGTAAGGGTGCGCATACGGAATCTTATCACGATGCGAGTGCGAATCGGTTTCAGAGCTATGCTGGAAACAGCATAGCAAGTTGAAATAAGGCTAGTCCGTTATCAACTTGAAAAAGTGGCACCGAGTCGGTGCTTTTT	CGCGTCGAGTAGGGTCACCTGCATCATCCTAGTGCGAATCGCCTCGTCTTGGTACCGACCTTTCGCACGGCAGACTGGCTCACTGGACGAAGAGTGCATCCGAGAACCAGAAACAAGCAACGTTCCAGTGAGTTGGATCACTCACTGTATACCGCGTAAGGGTGCGCATACGGAATCTTATCACGATGCGAGTGCGAATCGGTTTATCAGCAGGTGCCAGCTTCACACGGCTCCGTCAGATTCTCGTCAA
3254	PAM_-13_DONORf_length_94_center_28_chassis_19	TGCTGCCTAC	-13	94	F	28	19	CGATGCGAGTGCGAATCG	AGTGCGAATCGCCTCGTCTTGGTATGCTGCCTACGCACGGCAGACTGGCTCACTGGACGAAGAGTGCATCCGAGAACCAGAAACAAGCAACGTTCCAGTGAGTT	TGATAAGATTCCGTATGCGCACCCTTAGCGAGAGGTTTATCATTAAGGTCAACCTCTGGATGTTGTTTCGGCATCCTGCATTGAATCTGAGTTACTGTCTGTTTTCCTAGTGCGAATCGCCTCGTCTTGGTATGCTGCCTACGCACGGCAGACTGGCTCACTGGACGAAGAGTGCATCCGAGAACCAGAAACAAGCAACGTTCCAGTGAGTTAGGAAACTGTAAATAAACCGCGTAAGGGTGCGCATACGGAATCTTATCACGATGCGAGTGCGAATCGGTTTCAGAGCTATGCTGGAAACAGCATAGCAAGTTGAAATAAGGCTAGTCCGTTATCAACTTGAAAAAGTGGCACCGAGTCGGTGCTTTTT	CGCGTCGAGTAGGGTCACCTGCATCATCCTAGTGCGAATCGCCTCGTCTTGGTATGCTGCCTACGCACGGCAGACTGGCTCACTGGACGAAGAGTGCATCCGAGAACCAGAAACAAGCAACGTTCCAGTGAGTTAGGAAACTGTAAATAAACCGCGTAAGGGTGCGCATACGGAATCTTATCACGATGCGAGTGCGAATCGGTTTATCAGCAGGTGCCAGCTTCACACGGCTCTTTCTAGGCTTGTCAAT
3255	PAM_-13_DONORf_length_94_center_28_chassis_20	ATTCGCCCGT	-13	94	F	28	20	CGATGCGAGTGCGAATCG	AGTGCGAATCGCCTCGTCTTGGTAATTCGCCCGTGCACGGCAGACTGGCTCACTGGACGAAGAGTGCATCCGAGAACCAGAAACAAGCAACGTTCCAGTGAGTT	TGATAAGATTCCGTATGCGCACCCTTAGCGAGAGGTTTATCATTAAGGTCAACCTCTGGATGTTGTTTCGGCATCCTGCATTGAATCTGAGTTACTGTCTGTTTTCCTAGTGCGAATCGCCTCGTCTTGGTAATTCGCCCGTGCACGGCAGACTGGCTCACTGGACGAAGAGTGCATCCGAGAACCAGAAACAAGCAACGTTCCAGTGAGTTGCGGGCGGTGTAACGTTCCACGTAAGGGTGCGCATACGGAATCTTATCACGATGCGAGTGCGAATCGGTTTCAGAGCTATGCTGGAAACAGCATAGCAAGTTGAAATAAGGCTAGTCCGTTATCAACTTGAAAAAGTGGCACCGAGTCGGTGCTTTTT	CGCGTCGAGTAGGGTCACCTGCATCATCCTAGTGCGAATCGCCTCGTCTTGGTAATTCGCCCGTGCACGGCAGACTGGCTCACTGGACGAAGAGTGCATCCGAGAACCAGAAACAAGCAACGTTCCAGTGAGTTGCGGGCGGTGTAACGTTCCACGTAAGGGTGCGCATACGGAATCTTATCACGATGCGAGTGCGAATCGGTTTATCAGCAGGTGCCAGCTTCACACGGCCTAGTCATTGCCGGCCATT
3256	PAM_-13_DONORf_length_94_center_28_chassis_21	CTGCAGATCC	-13	94	F	28	21	CGATGCGAGTGCGAATCG	AGTGCGAATCGCCTCGTCTTGGTACTGCAGATCCGCACGGCAGACTGGCTCACTGGACGAAGAGTGCATCCGAGAACCAGAAACAAGCAACGTTCCAGTGAGTT	TGATAAGATTCCGTATGCGCACCCTTAGCGAGAGGTTTATCATTAAGGTCAACCTCTGGATGTTGTTTCGGCATCCTGCATTGAATCTGAGTTACTGTCTGTTTTCCTAGTGCGAATCGCCTCGTCTTGGTACTGCAGATCCGCACGGCAGACTGGCTCACTGGACGAAGAGTGCATCCGAGAACCAGAAACAAGCAACGTTCCAGTGAGTTAGGAAACTGTAGATAACCCGCGTAAGGGTGCGCATACGGAATCTTATCACGATGCGAGTGCGAATCGGTTTCAGAGCTATGCTGGAAACAGCATAGCAAGTTGAAATAAGGCTAGTCCGTTATCAACTTGAAAAAGTGGCACCGAGTCGGTGCTTTTT	CGCGTCGAGTAGGGTCACCTGCATCATCCTAGTGCGAATCGCCTCGTCTTGGTACTGCAGATCCGCACGGCAGACTGGCTCACTGGACGAAGAGTGCATCCGAGAACCAGAAACAAGCAACGTTCCAGTGAGTTAGGAAACTGTAGATAACCCGCGTAAGGGTGCGCATACGGAATCTTATCACGATGCGAGTGCGAATCGGTTTATCAGCAGGTGCCAGCTTCACACGGCTGTTTGCGTCATACGTAAC
3257	PAM_-13_DONORf_length_94_center_28_chassis_22	GACCGGTGAA	-13	94	F	28	22	CGATGCGAGTGCGAATCG	AGTGCGAATCGCCTCGTCTTGGTAGACCGGTGAAGCACGGCAGACTGGCTCACTGGACGAAGAGTGCATCCGAGAACCAGAAACAAGCAACGTTCCAGTGAGTT	TGATAAGATTCCGTATGCGCACCCTTAGCGAGAGGTTTATCATTAAGGTCAACCTCTGGATGTTGTTTCGGCATCCTGCATTGAATCTGAGTTACTGTCTGTTTTCCTTGAGTGCGAATCGCCTCGTCTTGGTAGACCGGTGAAGCACGGCAGACTGGCTCACTGGACGAAGAGTGCATCCGAGAACCAGAAACAAGCAACGTTCCAGTGAGTTCCAGGAAACCCGTTTCTTCTGACGTAAGGGTGCGCATACGGAATCTTATCACGATGCGAGTGCGAATCGGTTTCAGAGCTATGCTGGAAACAGCATAGCAAGTTGAAATAAGGCTAGTCCGTTATCAACTTGAAAAAGTGGCACCGAGTCGGTGCTTTTT	CGCGTCGAGTAGGGTCACCTGCATCATCCTTGAGTGCGAATCGCCTCGTCTTGGTAGACCGGTGAAGCACGGCAGACTGGCTCACTGGACGAAGAGTGCATCCGAGAACCAGAAACAAGCAACGTTCCAGTGAGTTCCAGGAAACCCGTTTCTTCTGACGTAAGGGTGCGCATACGGAATCTTATCACGATGCGAGTGCGAATCGGTTTATCAGCAGGTGCCAGCTTCACACGGCGACGGTACGGCTTAT
3258	PAM_-13_DONORf_length_94_center_28_chassis_23	GATCCGATCT	-13	94	F	28	23	CGATGCGAGTGCGAATCG	AGTGCGAATCGCCTCGTCTTGGTAGATCCGATCTGCACGGCAGACTGGCTCACTGGACGAAGAGTGCATCCGAGAACCAGAAACAAGCAACGTTCCAGTGAGTT	TGATAAGATTCCGTATGCGCACCCTTAGCGAGAGGTTTATCATTAAGGTCAACCTCTGGATGTTGTTTCGGCATCCTGCATTGAATCTGAGTTACTGTCTGTTTTCCTTGTTAGTGCGAATCGCCTCGTCTTGGTAGATCCGATCTGCACGGCAGACTGGCTCACTGGACGAAGAGTGCATCCGAGAACCAGAAACAAGCAACGTTCCAGTGAGTTAACCAGGAAACCCGTTTCTTCTGACGTAAGGGTGCGCATACGGAATCTTATCACGATGCGAGTGCGAATCGGTTTCAGAGCTATGCTGGAAACAGCATAGCAAGTTGAAATAAGGCTAGTCCGTTATCAACTTGAAAAAGTGGCACCGAGTCGGTGCTTTTT	CGCGTCGAGTAGGGTCACCTGCATCATCCTTGTTAGTGCGAATCGCCTCGTCTTGGTAGATCCGATCTGCACGGCAGACTGGCTCACTGGACGAAGAGTGCATCCGAGAACCAGAAACAAGCAACGTTCCAGTGAGTTAACCAGGAAACCCGTTTCTTCTGACGTAAGGGTGCGCATACGGAATCTTATCACGATGCGAGTGCGAATCGGTTTATCAGCAGGTGCCAGCTTCACACGGCCGGTAGGAGAT
3259	PAM_-13_DONORf_length_94_center_28_chassis_24	ACGGGTTCTG	-13	94	F	28	24	CGATGCGAGTGCGAATCG	AGTGCGAATCGCCTCGTCTTGGTAACGGGTTCTGGCACGGCAGACTGGCTCACTGGACGAAGAGTGCATCCGAGAACCAGAAACAAGCAACGTTCCAGTGAGTT	TGATAAGATTCCGTATGCGCACCCTTAGCGAGAGGTTTATCATTAAGGTCAACCTCTGGATGTTGTTTCGGCATCCTGCATTGAATCTGAGTTACTGTCTGTTTTCCTTGTTGGAGTGCGAATCGCCTCGTCTTGGTAACGGGTTCTGGCACGGCAGACTGGCTCACTGGACGAAGAGTGCATCCGAGAACCAGAAACAAGCAACGTTCCAGTGAGTTCCAACCAGGAAACCCGTTTCTTCTGACGTAAGGGTGCGCATACGGAATCTTATCACGATGCGAGTGCGAATCGGTTTCAGAGCTATGCTGGAAACAGCATAGCAAGTTGAAATAAGGCTAGTCCGTTATCAACTTGAAAAAGTGGCACCGAGTCGGTGCTTTTT	CGCGTCGAGTAGGGTCACCTGCATCATCCTTGTTGGAGTGCGAATCGCCTCGTCTTGGTAACGGGTTCTGGCACGGCAGACTGGCTCACTGGACGAAGAGTGCATCCGAGAACCAGAAACAAGCAACGTTCCAGTGAGTTCCAACCAGGAAACCCGTTTCTTCTGACGTAAGGGTGCGCATACGGAATCTTATCACGATGCGAGTGCGAATCGGTTTATCAGCAGGTGCCAGCTTCACACGGCACCTCGC
3260	PAM_-13_DONORf_length_94_center_28_chassis_25	GATTCACGAG	-13	94	F	28	25	CGATGCGAGTGCGAATCG	AGTGCGAATCGCCTCGTCTTGGTAGATTCACGAGGCACGGCAGACTGGCTCACTGGACGAAGAGTGCATCCGAGAACCAGAAACAAGCAACGTTCCAGTGAGTT	TGATAAGATTCCGTATGCGCACCCTTAGCGAGAGGTTTATCATTAAGGTCAACCTCTGGATGTTGTTTCGGCATCCTGCATTGAATCTGAGTTACTGTCTGTTTTCCTTGTTGGAAAGTGCGAATCGCCTCGTCTTGGTAGATTCACGAGGCACGGCAGACTGGCTCACTGGACGAAGAGTGCATCCGAGAACCAGAAACAAGCAACGTTCCAGTGAGTTAGCCAACCAGGAAACCCGTTTCTTCTGACGTAAGGGTGCGCATACGGAATCTTATCACGATGCGAGTGCGAATCGGTTTCAGAGCTATGCTGGAAACAGCATAGCAAGTTGAAATAAGGCTAGTCCGTTATCAACTTGAAAAAGTGGCACCGAGTCGGTGCTTTTT	CGCGTCGAGTAGGGTCACCTGCATCATCCTTGTTGGAAAGTGCGAATCGCCTCGTCTTGGTAGATTCACGAGGCACGGCAGACTGGCTCACTGGACGAAGAGTGCATCCGAGAACCAGAAACAAGCAACGTTCCAGTGAGTTAGCCAACCAGGAAACCCGTTTCTTCTGACGTAAGGGTGCGCATACGGAATCTTATCACGATGCGAGTGCGAATCGGTTTATCAGCAGGTGCCAGCTTCACACGGCGTG
3261	PAM_-13_DONORr_length_94_center_28_chassis_1	GTTGACCTAG	-13	94	R	28	1	CGATGCGAGTGCGAATCG	AACTCACTGGAACGTTGCTTGTTTCTGGTTCTCGGATGCACTCTTCGTCCAGTGAGCCAGTCTGCCGTGCCTAGGTCAACTACCAAGACGAGGCGATTCGCACT	TGCGCACCCTTAGCGAGAGGTTTATCATTAAGGTCAACCTCTGGATGTTGTTTCGGCATCCTGCATTGAATCTGAGTTACTGTCTGTTTTCCTAACTCACTGGAACGTTGCTTGTTTCTGGTTCTCGGATGCACTCTTCGTCCAGTGAGCCAGTCTGCCGTGCCTAGGTCAACTACCAAGACGAGGCGATTCGCACTAGGAAACCCGTTTTTTCTGACGTAAGGGTGCGCACGATGCGAGTGCGAATCGGTTTCAGAGCTATGCTGGAAACAGCATAGCAAGTTGAAATAAGGCTAGTCCGTTATCAACTTGAAAAAGTGGCACCGAGTCGGTGCTTTTT	CGCGTCGAGTAGGGTCACCTGCATCATCCTAACTCACTGGAACGTTGCTTGTTTCTGGTTCTCGGATGCACTCTTCGTCCAGTGAGCCAGTCTGCCGTGCCTAGGTCAACTACCAAGACGAGGCGATTCGCACTAGGAAACCCGTTTTTTCTGACGTAAGGGTGCGCACGATGCGAGTGCGAATCGGTTTATCAGCAGGTGCCAGCTTCACACGGCAGGCATGTCTTTAACGTACTCCGTCCCATGGATT
3262	PAM_-13_DONORr_length_94_center_28_chassis_2	GGCCCTGATT	-13	94	R	28	2	CGATGCGAGTGCGAATCG	AACTCACTGGAACGTTGCTTGTTTCTGGTTCTCGGATGCACTCTTCGTCCAGTGAGCCAGTCTGCCGTGCAATCAGGGCCTACCAAGACGAGGCGATTCGCACT	TGCGCACCCTTAGCGAGAGGTTTATCATTAAGGTCAACCTCTGGATGTTGTTTCGGCATCCTGCATTGAATCTGAGTTACTGTCTGTTTTCCTAACTCACTGGAACGTTGCTTGTTTCTGGTTCTCGGATGCACTCTTCGTCCAGTGAGCCAGTCTGCCGTGCAATCAGGGCCTACCAAGACGAGGCGATTCGCACTAGGAAACCCGTTTCTTCTGACGTAAGGGTGCGCACGATGCGAGTGCGAATCGGTTTCAGAGCTATGCTGGAAACAGCATAGCAAGTTGAAATAAGGCTAGTCCGTTATCAACTTGAAAAAGTGGCACCGAGTCGGTGCTTTTT	CGCGTCGAGTAGGGTCACCTGCATCATCCTAACTCACTGGAACGTTGCTTGTTTCTGGTTCTCGGATGCACTCTTCGTCCAGTGAGCCAGTCTGCCGTGCAATCAGGGCCTACCAAGACGAGGCGATTCGCACTAGGAAACCCGTTTCTTCTGACGTAAGGGTGCGCACGATGCGAGTGCGAATCGGTTTATCAGCAGGTGCCAGCTTCACACGGCACGAGAGTTATTGGGCAAAGTACCGTAACTTGCA
3263	PAM_-13_DONORr_length_94_center_28_chassis_3	ACGGAGCATG	-13	94	R	28	3	CGATGCGAGTGCGAATCG	AACTCACTGGAACGTTGCTTGTTTCTGGTTCTCGGATGCACTCTTCGTCCAGTGAGCCAGTCTGCCGTGCCATGCTCCGTTACCAAGACGAGGCGATTCGCACT	TGATAAGATTCCGTATGCGCACCCTTAGCGAGAGGTTTATCATTAAGGTCAACCTCTGGATGTTGTTTCGGCATCCTGCATTGAATCTGAGTTACTGTCTGTTTTCCTAACTCACTGGAACGTTGCTTGTTTCTGGTTCTCGGATGCACTCTTCGTCCAGTGAGCCAGTCTGCCGTGCCATGCTCCGTTACCAAGACGAGGCGATTCGCACTAGGAAACCCGTTTCTTCTGACGTAAGGGTGCGCATACGGAATCTTATCACGATGCGAGTGCGAATCGGTTTCAGAGCTATGCTGGAAACAGCATAGCAAGTTGAAATAAGGCTAGTCCGTTATCAACTTGAAAAAGTGGCACCGAGTCGGTGCTTTTT	CGCGTCGAGTAGGGTCACCTGCATCATCCTAACTCACTGGAACGTTGCTTGTTTCTGGTTCTCGGATGCACTCTTCGTCCAGTGAGCCAGTCTGCCGTGCCATGCTCCGTTACCAAGACGAGGCGATTCGCACTAGGAAACCCGTTTCTTCTGACGTAAGGGTGCGCATACGGAATCTTATCACGATGCGAGTGCGAATCGGTTTATCAGCAGGTGCCAGCTTCACACGGCGAATCGCGATTGTTCAACT
3264	PAM_-13_DONORr_length_94_center_28_chassis_4	ATCCCCTTCA	-13	94	R	28	4	CGATGCGAGTGCGAATCG	AACTCACTGGAACGTTGCTTGTTTCTGGTTCTCGGATGCACTCTTCGTCCAGTGAGCCAGTCTGCCGTGCTGAAGGGGATTACCAAGACGAGGCGATTCGCACT	AAGATTCCGTATGCGCACCCTTAGCGAGAGGTTTATCATTAAGGTCAACCTCTGGATGTTGTTTCGGCATCCTGCATTGAATCTGAGTTACTGTCTGTTTTCCTAACTCACTGGAACGTTGCTTGTTTCTGGTTCTCGGATGCACTCTTCGTCCAGTGAGCCAGTCTGCCGTGCTGAAGGGGATTACCAAGACGAGGCGATTCGCACTAGGAAACCCGTTTCTTCTGACGTAAGGGTGCGCATACGGAATCTTCGATGCGAGTGCGAATCGGTTTCAGAGCTATGCTGGAAACAGCATAGCAAGTTGAAATAAGGCTAGTCCGTTATCAACTTGAAAAAGTGGCACCGAGTCGGTGCTTTTT	CGCGTCGAGTAGGGTCACCTGCATCATCCTAACTCACTGGAACGTTGCTTGTTTCTGGTTCTCGGATGCACTCTTCGTCCAGTGAGCCAGTCTGCCGTGCTGAAGGGGATTACCAAGACGAGGCGATTCGCACTAGGAAACCCGTTTCTTCTGACGTAAGGGTGCGCATACGGAATCTTCGATGCGAGTGCGAATCGGTTTATCAGCAGGTGCCAGCTTCACACGGCATCTGTCGAATAGCGCAATAGTG
3265	PAM_-13_DONORr_length_94_center_28_chassis_5	GTCCATGACG	-13	94	R	28	5	CGATGCGAGTGCGAATCG	AACTCACTGGAACGTTGCTTGTTTCTGGTTCTCGGATGCACTCTTCGTCCAGTGAGCCAGTCTGCCGTGCCGTCATGGACTACCAAGACGAGGCGATTCGCACT	TTCCGTATGCGCACCCTTAGCGAGAGGTTTATCATTAAGGTCAACCTCTGGATGTTGTTTCGGCATCCTGCATTGAATCTGAGTTACTGTCTGTTTTCCTAACTCACTGGAACGTTGCTTGTTTCTGGTTCTCGGATGCACTCTTCGTCCAGTGAGCCAGTCTGCCGTGCCGTCATGGACTACCAAGACGAGGCGATTCGCACTAGGAAACCCGTTTCTTCTGACGTAAGGGTGCGCATACGGAACGATGCGAGTGCGAATCGGTTTCAGAGCTATGCTGGAAACAGCATAGCAAGTTGAAATAAGGCTAGTCCGTTATCAACTTGAAAAAGTGGCACCGAGTCGGTGCTTTTT	CGCGTCGAGTAGGGTCACCTGCATCATCCTAACTCACTGGAACGTTGCTTGTTTCTGGTTCTCGGATGCACTCTTCGTCCAGTGAGCCAGTCTGCCGTGCCGTCATGGACTACCAAGACGAGGCGATTCGCACTAGGAAACCCGTTTCTTCTGACGTAAGGGTGCGCATACGGAACGATGCGAGTGCGAATCGGTTTATCAGCAGGTGCCAGCTTCACACGGCAAGGTTTCTCAGTCCCCGCCTGAATGC
3266	PAM_-13_DONORr_length_94_center_28_chassis_6	CACTCATCGG	-13	94	R	28	6	CGATGCGAGTGCGAATCG	AACTCACTGGAACGTTGCTTGTTTCTGGTTCTCGGATGCACTCTTCGTCCAGTGAGCCAGTCTGCCGTGCCCGATGAGTGTACCAAGACGAGGCGATTCGCACT	CGTATGCGCACCCTTAGCGAGAGGTTTATCATTAAGGTCAACCTCTGGATGTTGTTTCGGCATCCTGCATTGAATCTGAGTTACTGTCTGTTTTCCTAACTCACTGGAACGTTGCTTGTTTCTGGTTCTCGGATGCACTCTTCGTCCAGTGAGCCAGTCTGCCGTGCCCGATGAGTGTACCAAGACGAGGCGATTCGCACTAGGAAACCCGTTTCTTCTGACGTAAGGGTGCGCATACGCGATGCGAGTGCGAATCGGTTTCAGAGCTATGCTGGAAACAGCATAGCAAGTTGAAATAAGGCTAGTCCGTTATCAACTTGAAAAAGTGGCACCGAGTCGGTGCTTTTT	CGCGTCGAGTAGGGTCACCTGCATCATCCTAACTCACTGGAACGTTGCTTGTTTCTGGTTCTCGGATGCACTCTTCGTCCAGTGAGCCAGTCTGCCGTGCCCGATGAGTGTACCAAGACGAGGCGATTCGCACTAGGAAACCCGTTTCTTCTGACGTAAGGGTGCGCATACGCGATGCGAGTGCGAATCGGTTTATCAGCAGGTGCCAGCTTCACACGGCCCCGACGCTATCCGGATAAAGTCCCTCGCC
3267	PAM_-13_DONORr_length_94_center_28_chassis_7	TGGTACAACG	-13	94	R	28	7	CGATGCGAGTGCGAATCG	AACTCACTGGAACGTTGCTTGTTTCTGGTTCTCGGATGCACTCTTCGTCCAGTGAGCCAGTCTGCCGTGCCGTTGTACCATACCAAGACGAGGCGATTCGCACT	TGATAAGATTCCGTATGCGCACCCTTAGCGAGAGGTTTATCATTAAGGTCAACCTCTGGATGTTGTTTCGGCATCCTGCATTGAATCTGAGTTACTGTCTGTTTTCCTAACTCACTGGAACGTTGCTTGTTTCTGGTTCTCGGATGCACTCTTCGTCCAGTGAGCCAGTCTGCCGTGCCGTTGTACCATACCAAGACGAGGCGATTCGCACTGGAAACCCGTTTCTTCTGACGTAAGGGTGCGCATACGGAATCTTATCACGATGCGAGTGCGAATCGGTTTCAGAGCTATGCTGGAAACAGCATAGCAAGTTGAAATAAGGCTAGTCCGTTATCAACTTGAAAAAGTGGCACCGAGTCGGTGCTTTTT	CGCGTCGAGTAGGGTCACCTGCATCATCCTAACTCACTGGAACGTTGCTTGTTTCTGGTTCTCGGATGCACTCTTCGTCCAGTGAGCCAGTCTGCCGTGCCGTTGTACCATACCAAGACGAGGCGATTCGCACTGGAAACCCGTTTCTTCTGACGTAAGGGTGCGCATACGGAATCTTATCACGATGCGAGTGCGAATCGGTTTATCAGCAGGTGCCAGCTTCACACGGCCGTCATGAATGACGATGCTG
3268	PAM_-13_DONORr_length_94_center_28_chassis_8	ACTGGTCTTC	-13	94	R	28	8	CGATGCGAGTGCGAATCG	AACTCACTGGAACGTTGCTTGTTTCTGGTTCTCGGATGCACTCTTCGTCCAGTGAGCCAGTCTGCCGTGCGAAGACCAGTTACCAAGACGAGGCGATTCGCACT	TGATAAGATTCCGTATGCGCACCCTTAGCGAGAGGTTTATCATTAAGGTCAACCTCTGGATGTTGTTTCGGCATCCTGCATTGAATCTGAGTTACTGTCTGTTTTCCTAACTCACTGGAACGTTGCTTGTTTCTGGTTCTCGGATGCACTCTTCGTCCAGTGAGCCAGTCTGCCGTGCGAAGACCAGTTACCAAGACGAGGCGATTCGCACTAGGACCCGTTTCTTCTGACGTAAGGGTGCGCATACGGAATCTTATCACGATGCGAGTGCGAATCGGTTTCAGAGCTATGCTGGAAACAGCATAGCAAGTTGAAATAAGGCTAGTCCGTTATCAACTTGAAAAAGTGGCACCGAGTCGGTGCTTTTT	CGCGTCGAGTAGGGTCACCTGCATCATCCTAACTCACTGGAACGTTGCTTGTTTCTGGTTCTCGGATGCACTCTTCGTCCAGTGAGCCAGTCTGCCGTGCGAAGACCAGTTACCAAGACGAGGCGATTCGCACTAGGACCCGTTTCTTCTGACGTAAGGGTGCGCATACGGAATCTTATCACGATGCGAGTGCGAATCGGTTTATCAGCAGGTGCCAGCTTCACACGGCGTAGGACTTGACTGGCGGTCG
3269	PAM_-13_DONORr_length_94_center_28_chassis_9	CCGAAACCTG	-13	94	R	28	9	CGATGCGAGTGCGAATCG	AACTCACTGGAACGTTGCTTGTTTCTGGTTCTCGGATGCACTCTTCGTCCAGTGAGCCAGTCTGCCGTGCCAGGTTTCGGTACCAAGACGAGGCGATTCGCACT	TGATAAGATTCCGTATGCGCACCCTTAGCGAGAGGTTTATCATTAAGGTCAACCTCTGGATGTTGTTTCGGCATCCTGCATTGAATCTGAGTTACTGTCTGTTTTCCTAACTCACTGGAACGTTGCTTGTTTCTGGTTCTCGGATGCACTCTTCGTCCAGTGAGCCAGTCTGCCGTGCCAGGTTTCGGTACCAAGACGAGGCGATTCGCACTAGGAACCGTTTCTTCTGACGTAAGGGTGCGCATACGGAATCTTATCACGATGCGAGTGCGAATCGGTTTCAGAGCTATGCTGGAAACAGCATAGCAAGTTGAAATAAGGCTAGTCCGTTATCAACTTGAAAAAGTGGCACCGAGTCGGTGCTTTTT	CGCGTCGAGTAGGGTCACCTGCATCATCCTAACTCACTGGAACGTTGCTTGTTTCTGGTTCTCGGATGCACTCTTCGTCCAGTGAGCCAGTCTGCCGTGCCAGGTTTCGGTACCAAGACGAGGCGATTCGCACTAGGAACCGTTTCTTCTGACGTAAGGGTGCGCATACGGAATCTTATCACGATGCGAGTGCGAATCGGTTTATCAGCAGGTGCCAGCTTCACACGGCGTATGCGTACACGCATTAGAG
3270	PAM_-13_DONORr_length_94_center_28_chassis_10	ACTGCGACGT	-13	94	R	28	10	CGATGCGAGTGCGAATCG	AACTCACTGGAACGTTGCTTGTTTCTGGTTCTCGGATGCACTCTTCGTCCAGTGAGCCAGTCTGCCGTGCACGTCGCAGTTACCAAGACGAGGCGATTCGCACT	TGATAAGATTCCGTATGCGCACCCTTAGCGAGAGGTTTATCATTAAGGTCAACCTCTGGATGTTGTTTCGGCATCCTGCATTGAATCTGAGTTACTGTCTGTTTTCCTAACTCACTGGAACGTTGCTTGTTTCTGGTTCTCGGATGCACTCTTCGTCCAGTGAGCCAGTCTGCCGTGCACGTCGCAGTTACCAAGACGAGGCGATTCGCACTAGGAAACCTGTTTCTTCTGACGTAAGGGTGCGCATACGGAATCTTATCACGATGCGAGTGCGAATCGGTTTCAGAGCTATGCTGGAAACAGCATAGCAAGTTGAAATAAGGCTAGTCCGTTATCAACTTGAAAAAGTGGCACCGAGTCGGTGCTTTTT	CGCGTCGAGTAGGGTCACCTGCATCATCCTAACTCACTGGAACGTTGCTTGTTTCTGGTTCTCGGATGCACTCTTCGTCCAGTGAGCCAGTCTGCCGTGCACGTCGCAGTTACCAAGACGAGGCGATTCGCACTAGGAAACCTGTTTCTTCTGACGTAAGGGTGCGCATACGGAATCTTATCACGATGCGAGTGCGAATCGGTTTATCAGCAGGTGCCAGCTTCACACGGCTATGGAGTTGGGAGCGAAA
3271	PAM_-13_DONORr_length_94_center_28_chassis_11	CGTACCACCT	-13	94	R	28	11	CGATGCGAGTGCGAATCG	AACTCACTGGAACGTTGCTTGTTTCTGGTTCTCGGATGCACTCTTCGTCCAGTGAGCCAGTCTGCCGTGCAGGTGGTACGTACCAAGACGAGGCGATTCGCACT	TGATAAGATTCCGTATGCGCACCCTTAGCGAGAGGTTTATCATTAAGGTCAACCTCTGGATGTTGTTTCGGCATCCTGCATTGAATCTGAGTTACTGTCTGTTTTCCTAACTCACTGGAACGTTGCTTGTTTCTGGTTCTCGGATGCACTCTTCGTCCAGTGAGCCAGTCTGCCGTGCAGGTGGTACGTACCAAGACGAGGCGATTCGCACTAGGAAACCCGTATCTTCTGACGTAAGGGTGCGCATACGGAATCTTATCACGATGCGAGTGCGAATCGGTTTCAGAGCTATGCTGGAAACAGCATAGCAAGTTGAAATAAGGCTAGTCCGTTATCAACTTGAAAAAGTGGCACCGAGTCGGTGCTTTTT	CGCGTCGAGTAGGGTCACCTGCATCATCCTAACTCACTGGAACGTTGCTTGTTTCTGGTTCTCGGATGCACTCTTCGTCCAGTGAGCCAGTCTGCCGTGCAGGTGGTACGTACCAAGACGAGGCGATTCGCACTAGGAAACCCGTATCTTCTGACGTAAGGGTGCGCATACGGAATCTTATCACGATGCGAGTGCGAATCGGTTTATCAGCAGGTGCCAGCTTCACACGGCTTTGCAGAGAATCCATACT
3272	PAM_-13_DONORr_length_94_center_28_chassis_12	CAATTACGCG	-13	94	R	28	12	CGATGCGAGTGCGAATCG	AACTCACTGGAACGTTGCTTGTTTCTGGTTCTCGGATGCACTCTTCGTCCAGTGAGCCAGTCTGCCGTGCCGCGTAATTGTACCAAGACGAGGCGATTCGCACT	TGATAAGATTCCGTATGCGCACCCTTAGCGAGAGGTTTATCATTAAGGTCAACCTCTGGATGTTGTTTCGGCATCCTGCATTGAATCTGAGTTACTGTCTGTTTTCCTAACTCACTGGAACGTTGCTTGTTTCTGGTTCTCGGATGCACTCTTCGTCCAGTGAGCCAGTCTGCCGTGCCGCGTAATTGTACCAAGACGAGGCGATTCGCACTTATCATGTAATACTCTACGGCGTAAGGGTGCGCATACGGAATCTTATCACGATGCGAGTGCGAATCGGTTTCAGAGCTATGCTGGAAACAGCATAGCAAGTTGAAATAAGGCTAGTCCGTTATCAACTTGAAAAAGTGGCACCGAGTCGGTGCTTTTT	CGCGTCGAGTAGGGTCACCTGCATCATCCTAACTCACTGGAACGTTGCTTGTTTCTGGTTCTCGGATGCACTCTTCGTCCAGTGAGCCAGTCTGCCGTGCCGCGTAATTGTACCAAGACGAGGCGATTCGCACTTATCATGTAATACTCTACGGCGTAAGGGTGCGCATACGGAATCTTATCACGATGCGAGTGCGAATCGGTTTATCAGCAGGTGCCAGCTTCACACGGCACCGCCTGGTAATCAACGC
3273	PAM_-13_DONORr_length_94_center_28_chassis_13	CGAAGTACCG	-13	94	R	28	13	CGATGCGAGTGCGAATCG	AACTCACTGGAACGTTGCTTGTTTCTGGTTCTCGGATGCACTCTTCGTCCAGTGAGCCAGTCTGCCGTGCCGGTACTTCGTACCAAGACGAGGCGATTCGCACT	TGATAAGATTCCGTATGCGCACCCTTAGCGAGAGGTTTATCATTAAGGTCAACCTCTGGATGTTGTTTCGGCATCCTGCATTGAATCTGAGTTACTGTCTGTTTTCCTAACTCACTGGAACGTTGCTTGTTTCTGGTTCTCGGATGCACTCTTCGTCCAGTGAGCCAGTCTGCCGTGCCGGTACTTCGTACCAAGACGAGGCGATTCGCACTATATCGGCGTAATTTCGGTTCGTAAGGGTGCGCATACGGAATCTTATCACGATGCGAGTGCGAATCGGTTTCAGAGCTATGCTGGAAACAGCATAGCAAGTTGAAATAAGGCTAGTCCGTTATCAACTTGAAAAAGTGGCACCGAGTCGGTGCTTTTT	CGCGTCGAGTAGGGTCACCTGCATCATCCTAACTCACTGGAACGTTGCTTGTTTCTGGTTCTCGGATGCACTCTTCGTCCAGTGAGCCAGTCTGCCGTGCCGGTACTTCGTACCAAGACGAGGCGATTCGCACTATATCGGCGTAATTTCGGTTCGTAAGGGTGCGCATACGGAATCTTATCACGATGCGAGTGCGAATCGGTTTATCAGCAGGTGCCAGCTTCACACGGCTGATGAGAAGTTAAGCATG
3274	PAM_-13_DONORr_length_94_center_28_chassis_14	ATTTCGTCCG	-13	94	R	28	14	CGATGCGAGTGCGAATCG	AACTCACTGGAACGTTGCTTGTTTCTGGTTCTCGGATGCACTCTTCGTCCAGTGAGCCAGTCTGCCGTGCCGGACGAAATTACCAAGACGAGGCGATTCGCACT	TGATAAGATTCCGTATGCGCACCCTTAGCGAGAGGTTTATCATTAAGGTCAACCTCTGGATGTTGTTTCGGCATCCTGCATTGAATCTGAGTTACTGTCTGTTTTCCTAACTCACTGGAACGTTGCTTGTTTCTGGTTCTCGGATGCACTCTTCGTCCAGTGAGCCAGTCTGCCGTGCCGGACGAAATTACCAAGACGAGGCGATTCGCACTATCTATCGTGATATTCAGATCGTAAGGGTGCGCATACGGAATCTTATCACGATGCGAGTGCGAATCGGTTTCAGAGCTATGCTGGAAACAGCATAGCAAGTTGAAATAAGGCTAGTCCGTTATCAACTTGAAAAAGTGGCACCGAGTCGGTGCTTTTT	CGCGTCGAGTAGGGTCACCTGCATCATCCTAACTCACTGGAACGTTGCTTGTTTCTGGTTCTCGGATGCACTCTTCGTCCAGTGAGCCAGTCTGCCGTGCCGGACGAAATTACCAAGACGAGGCGATTCGCACTATCTATCGTGATATTCAGATCGTAAGGGTGCGCATACGGAATCTTATCACGATGCGAGTGCGAATCGGTTTATCAGCAGGTGCCAGCTTCACACGGCGACCCAATACAACGTTGAG
3275	PAM_-13_DONORr_length_94_center_28_chassis_15	CCGTTAACCA	-13	94	R	28	15	CGATGCGAGTGCGAATCG	AACTCACTGGAACGTTGCTTGTTTCTGGTTCTCGGATGCACTCTTCGTCCAGTGAGCCAGTCTGCCGTGCTGGTTAACGGTACCAAGACGAGGCGATTCGCACT	TGATAAGATTCCGTATGCGCACCCTTAGCGAGAGGTTTATCATTAAGGTCAACCTCTGGATGTTGTTTCGGCATCCTGCATTGAATCTGAGTTACTGTCTGTTTTCCTAACTCACTGGAACGTTGCTTGTTTCTGGTTCTCGGATGCACTCTTCGTCCAGTGAGCCAGTCTGCCGTGCTGGTTAACGGTACCAAGACGAGGCGATTCGCACTATATGGACACGGTGAGCACTCGTAAGGGTGCGCATACGGAATCTTATCACGATGCGAGTGCGAATCGGTTTCAGAGCTATGCTGGAAACAGCATAGCAAGTTGAAATAAGGCTAGTCCGTTATCAACTTGAAAAAGTGGCACCGAGTCGGTGCTTTTT	CGCGTCGAGTAGGGTCACCTGCATCATCCTAACTCACTGGAACGTTGCTTGTTTCTGGTTCTCGGATGCACTCTTCGTCCAGTGAGCCAGTCTGCCGTGCTGGTTAACGGTACCAAGACGAGGCGATTCGCACTATATGGACACGGTGAGCACTCGTAAGGGTGCGCATACGGAATCTTATCACGATGCGAGTGCGAATCGGTTTATCAGCAGGTGCCAGCTTCACACGGCCAAGTCAGGGGGGATTGCA
3276	PAM_-13_DONORr_length_94_center_28_chassis_16	TCTGGAGGCA	-13	94	R	28	16	CGATGCGAGTGCGAATCG	AACTCACTGGAACGTTGCTTGTTTCTGGTTCTCGGATGCACTCTTCGTCCAGTGAGCCAGTCTGCCGTGCTGCCTCCAGATACCAAGACGAGGCGATTCGCACT	TGATAAGATTCCGTATGCGCACCCTTAGCGAGAGGTTTATCATTAAGGTCAACCTCTGGATGTTGTTTCGGCATCCTGCATTGAATCTGAGTTACTGTCTGTTTTCCTAACTCACTGGAACGTTGCTTGTTTCTGGTTCTCGGATGCACTCTTCGTCCAGTGAGCCAGTCTGCCGTGCTGCCTCCAGATACCAAGACGAGGCGATTCGCACTATCATTTACGGTACGATCAGCGTAAGGGTGCGCATACGGAATCTTATCACGATGCGAGTGCGAATCGGTTTCAGAGCTATGCTGGAAACAGCATAGCAAGTTGAAATAAGGCTAGTCCGTTATCAACTTGAAAAAGTGGCACCGAGTCGGTGCTTTTT	CGCGTCGAGTAGGGTCACCTGCATCATCCTAACTCACTGGAACGTTGCTTGTTTCTGGTTCTCGGATGCACTCTTCGTCCAGTGAGCCAGTCTGCCGTGCTGCCTCCAGATACCAAGACGAGGCGATTCGCACTATCATTTACGGTACGATCAGCGTAAGGGTGCGCATACGGAATCTTATCACGATGCGAGTGCGAATCGGTTTATCAGCAGGTGCCAGCTTCACACGGCACACGCCCCCTGGAGAGTT
3277	PAM_-13_DONORr_length_94_center_28_chassis_17	GAAGTTGAGC	-13	94	R	28	17	CGATGCGAGTGCGAATCG	AACTCACTGGAACGTTGCTTGTTTCTGGTTCTCGGATGCACTCTTCGTCCAGTGAGCCAGTCTGCCGTGCGCTCAACTTCTACCAAGACGAGGCGATTCGCACT	TGATAAGATTCCGTATGCGCACCCTTAGCGAGAGGTTTATCATTAAGGTCAACCTCTGGATGTTGTTTCGGCATCCTGCATTGAATCTGAGTTACTGTCTGTTTTCCTAACTCACTGGAACGTTGCTTGTTTCTGGTTCTCGGATGCACTCTTCGTCCAGTGAGCCAGTCTGCCGTGCGCTCAACTTCTACCAAGACGAGGCGATTCGCACTAGGAAATCCAACATTCACTGCGTAAGGGTGCGCATACGGAATCTTATCACGATGCGAGTGCGAATCGGTTTCAGAGCTATGCTGGAAACAGCATAGCAAGTTGAAATAAGGCTAGTCCGTTATCAACTTGAAAAAGTGGCACCGAGTCGGTGCTTTTT	CGCGTCGAGTAGGGTCACCTGCATCATCCTAACTCACTGGAACGTTGCTTGTTTCTGGTTCTCGGATGCACTCTTCGTCCAGTGAGCCAGTCTGCCGTGCGCTCAACTTCTACCAAGACGAGGCGATTCGCACTAGGAAATCCAACATTCACTGCGTAAGGGTGCGCATACGGAATCTTATCACGATGCGAGTGCGAATCGGTTTATCAGCAGGTGCCAGCTTCACACGGCCAGTGTAAAATGACGAAGA
3278	PAM_-13_DONORr_length_94_center_28_chassis_18	GCTGACTGAG	-13	94	R	28	18	CGATGCGAGTGCGAATCG	AACTCACTGGAACGTTGCTTGTTTCTGGTTCTCGGATGCACTCTTCGTCCAGTGAGCCAGTCTGCCGTGCCTCAGTCAGCTACCAAGACGAGGCGATTCGCACT	TGATAAGATTCCGTATGCGCACCCTTAGCGAGAGGTTTATCATTAAGGTCAACCTCTGGATGTTGTTTCGGCATCCTGCATTGAATCTGAGTTACTGTCTGTTTTCCTAACTCACTGGAACGTTGCTTGTTTCTGGTTCTCGGATGCACTCTTCGTCCAGTGAGCCAGTCTGCCGTGCCTCAGTCAGCTACCAAGACGAGGCGATTCGCACTGGATCACTCACTGTATACCGCGTAAGGGTGCGCATACGGAATCTTATCACGATGCGAGTGCGAATCGGTTTCAGAGCTATGCTGGAAACAGCATAGCAAGTTGAAATAAGGCTAGTCCGTTATCAACTTGAAAAAGTGGCACCGAGTCGGTGCTTTTT	CGCGTCGAGTAGGGTCACCTGCATCATCCTAACTCACTGGAACGTTGCTTGTTTCTGGTTCTCGGATGCACTCTTCGTCCAGTGAGCCAGTCTGCCGTGCCTCAGTCAGCTACCAAGACGAGGCGATTCGCACTGGATCACTCACTGTATACCGCGTAAGGGTGCGCATACGGAATCTTATCACGATGCGAGTGCGAATCGGTTTATCAGCAGGTGCCAGCTTCACACGGCCCTACTTAAAGCACGTATC
3279	PAM_-13_DONORr_length_94_center_28_chassis_19	GGTTAGTGAC	-13	94	R	28	19	CGATGCGAGTGCGAATCG	AACTCACTGGAACGTTGCTTGTTTCTGGTTCTCGGATGCACTCTTCGTCCAGTGAGCCAGTCTGCCGTGCGTCACTAACCTACCAAGACGAGGCGATTCGCACT	TGATAAGATTCCGTATGCGCACCCTTAGCGAGAGGTTTATCATTAAGGTCAACCTCTGGATGTTGTTTCGGCATCCTGCATTGAATCTGAGTTACTGTCTGTTTTCCTAACTCACTGGAACGTTGCTTGTTTCTGGTTCTCGGATGCACTCTTCGTCCAGTGAGCCAGTCTGCCGTGCGTCACTAACCTACCAAGACGAGGCGATTCGCACTAGGAAACTGTAAATAAACCGCGTAAGGGTGCGCATACGGAATCTTATCACGATGCGAGTGCGAATCGGTTTCAGAGCTATGCTGGAAACAGCATAGCAAGTTGAAATAAGGCTAGTCCGTTATCAACTTGAAAAAGTGGCACCGAGTCGGTGCTTTTT	CGCGTCGAGTAGGGTCACCTGCATCATCCTAACTCACTGGAACGTTGCTTGTTTCTGGTTCTCGGATGCACTCTTCGTCCAGTGAGCCAGTCTGCCGTGCGTCACTAACCTACCAAGACGAGGCGATTCGCACTAGGAAACTGTAAATAAACCGCGTAAGGGTGCGCATACGGAATCTTATCACGATGCGAGTGCGAATCGGTTTATCAGCAGGTGCCAGCTTCACACGGCCATGTCCTAGAAAGAATGA
3280	PAM_-13_DONORr_length_94_center_28_chassis_20	GTCGTTCATC	-13	94	R	28	20	CGATGCGAGTGCGAATCG	AACTCACTGGAACGTTGCTTGTTTCTGGTTCTCGGATGCACTCTTCGTCCAGTGAGCCAGTCTGCCGTGCGATGAACGACTACCAAGACGAGGCGATTCGCACT	TGATAAGATTCCGTATGCGCACCCTTAGCGAGAGGTTTATCATTAAGGTCAACCTCTGGATGTTGTTTCGGCATCCTGCATTGAATCTGAGTTACTGTCTGTTTTCCTAACTCACTGGAACGTTGCTTGTTTCTGGTTCTCGGATGCACTCTTCGTCCAGTGAGCCAGTCTGCCGTGCGATGAACGACTACCAAGACGAGGCGATTCGCACTGCGGGCGGTGTAACGTTCCACGTAAGGGTGCGCATACGGAATCTTATCACGATGCGAGTGCGAATCGGTTTCAGAGCTATGCTGGAAACAGCATAGCAAGTTGAAATAAGGCTAGTCCGTTATCAACTTGAAAAAGTGGCACCGAGTCGGTGCTTTTT	CGCGTCGAGTAGGGTCACCTGCATCATCCTAACTCACTGGAACGTTGCTTGTTTCTGGTTCTCGGATGCACTCTTCGTCCAGTGAGCCAGTCTGCCGTGCGATGAACGACTACCAAGACGAGGCGATTCGCACTGCGGGCGGTGTAACGTTCCACGTAAGGGTGCGCATACGGAATCTTATCACGATGCGAGTGCGAATCGGTTTATCAGCAGGTGCCAGCTTCACACGGCGAGTAACGAAAAACACGAA
3281	PAM_-13_DONORr_length_94_center_28_chassis_21	CCAGTAGGAA	-13	94	R	28	21	CGATGCGAGTGCGAATCG	AACTCACTGGAACGTTGCTTGTTTCTGGTTCTCGGATGCACTCTTCGTCCAGTGAGCCAGTCTGCCGTGCTTCCTACTGGTACCAAGACGAGGCGATTCGCACT	TGATAAGATTCCGTATGCGCACCCTTAGCGAGAGGTTTATCATTAAGGTCAACCTCTGGATGTTGTTTCGGCATCCTGCATTGAATCTGAGTTACTGTCTGTTTTCCTAACTCACTGGAACGTTGCTTGTTTCTGGTTCTCGGATGCACTCTTCGTCCAGTGAGCCAGTCTGCCGTGCTTCCTACTGGTACCAAGACGAGGCGATTCGCACTAGGAAACTGTAGATAACCCGCGTAAGGGTGCGCATACGGAATCTTATCACGATGCGAGTGCGAATCGGTTTCAGAGCTATGCTGGAAACAGCATAGCAAGTTGAAATAAGGCTAGTCCGTTATCAACTTGAAAAAGTGGCACCGAGTCGGTGCTTTTT	CGCGTCGAGTAGGGTCACCTGCATCATCCTAACTCACTGGAACGTTGCTTGTTTCTGGTTCTCGGATGCACTCTTCGTCCAGTGAGCCAGTCTGCCGTGCTTCCTACTGGTACCAAGACGAGGCGATTCGCACTAGGAAACTGTAGATAACCCGCGTAAGGGTGCGCATACGGAATCTTATCACGATGCGAGTGCGAATCGGTTTATCAGCAGGTGCCAGCTTCACACGGCAGGTTGTCCCCTCTTCCTA
3282	PAM_-13_DONORr_length_94_center_28_chassis_22	ACGCGTACAT	-13	94	R	28	22	CGATGCGAGTGCGAATCG	AACTCACTGGAACGTTGCTTGTTTCTGGTTCTCGGATGCACTCTTCGTCCAGTGAGCCAGTCTGCCGTGCATGTACGCGTTACCAAGACGAGGCGATTCGCACT	TGATAAGATTCCGTATGCGCACCCTTAGCGAGAGGTTTATCATTAAGGTCAACCTCTGGATGTTGTTTCGGCATCCTGCATTGAATCTGAGTTACTGTCTGTTTTCCTTGAACTCACTGGAACGTTGCTTGTTTCTGGTTCTCGGATGCACTCTTCGTCCAGTGAGCCAGTCTGCCGTGCATGTACGCGTTACCAAGACGAGGCGATTCGCACTCCAGGAAACCCGTTTCTTCTGACGTAAGGGTGCGCATACGGAATCTTATCACGATGCGAGTGCGAATCGGTTTCAGAGCTATGCTGGAAACAGCATAGCAAGTTGAAATAAGGCTAGTCCGTTATCAACTTGAAAAAGTGGCACCGAGTCGGTGCTTTTT	CGCGTCGAGTAGGGTCACCTGCATCATCCTTGAACTCACTGGAACGTTGCTTGTTTCTGGTTCTCGGATGCACTCTTCGTCCAGTGAGCCAGTCTGCCGTGCATGTACGCGTTACCAAGACGAGGCGATTCGCACTCCAGGAAACCCGTTTCTTCTGACGTAAGGGTGCGCATACGGAATCTTATCACGATGCGAGTGCGAATCGGTTTATCAGCAGGTGCCAGCTTCACACGGCTGCCATACGTACGTT
3283	PAM_-13_DONORr_length_94_center_28_chassis_23	CAGTTCTGGA	-13	94	R	28	23	CGATGCGAGTGCGAATCG	AACTCACTGGAACGTTGCTTGTTTCTGGTTCTCGGATGCACTCTTCGTCCAGTGAGCCAGTCTGCCGTGCTCCAGAACTGTACCAAGACGAGGCGATTCGCACT	TGATAAGATTCCGTATGCGCACCCTTAGCGAGAGGTTTATCATTAAGGTCAACCTCTGGATGTTGTTTCGGCATCCTGCATTGAATCTGAGTTACTGTCTGTTTTCCTTGTTAACTCACTGGAACGTTGCTTGTTTCTGGTTCTCGGATGCACTCTTCGTCCAGTGAGCCAGTCTGCCGTGCTCCAGAACTGTACCAAGACGAGGCGATTCGCACTAACCAGGAAACCCGTTTCTTCTGACGTAAGGGTGCGCATACGGAATCTTATCACGATGCGAGTGCGAATCGGTTTCAGAGCTATGCTGGAAACAGCATAGCAAGTTGAAATAAGGCTAGTCCGTTATCAACTTGAAAAAGTGGCACCGAGTCGGTGCTTTTT	CGCGTCGAGTAGGGTCACCTGCATCATCCTTGTTAACTCACTGGAACGTTGCTTGTTTCTGGTTCTCGGATGCACTCTTCGTCCAGTGAGCCAGTCTGCCGTGCTCCAGAACTGTACCAAGACGAGGCGATTCGCACTAACCAGGAAACCCGTTTCTTCTGACGTAAGGGTGCGCATACGGAATCTTATCACGATGCGAGTGCGAATCGGTTTATCAGCAGGTGCCAGCTTCACACGGCACACTGACCGT
3284	PAM_-13_DONORr_length_94_center_28_chassis_24	CCTTCGCACA	-13	94	R	28	24	CGATGCGAGTGCGAATCG	AACTCACTGGAACGTTGCTTGTTTCTGGTTCTCGGATGCACTCTTCGTCCAGTGAGCCAGTCTGCCGTGCTGTGCGAAGGTACCAAGACGAGGCGATTCGCACT	TGATAAGATTCCGTATGCGCACCCTTAGCGAGAGGTTTATCATTAAGGTCAACCTCTGGATGTTGTTTCGGCATCCTGCATTGAATCTGAGTTACTGTCTGTTTTCCTTGTTGGAACTCACTGGAACGTTGCTTGTTTCTGGTTCTCGGATGCACTCTTCGTCCAGTGAGCCAGTCTGCCGTGCTGTGCGAAGGTACCAAGACGAGGCGATTCGCACTCCAACCAGGAAACCCGTTTCTTCTGACGTAAGGGTGCGCATACGGAATCTTATCACGATGCGAGTGCGAATCGGTTTCAGAGCTATGCTGGAAACAGCATAGCAAGTTGAAATAAGGCTAGTCCGTTATCAACTTGAAAAAGTGGCACCGAGTCGGTGCTTTTT	CGCGTCGAGTAGGGTCACCTGCATCATCCTTGTTGGAACTCACTGGAACGTTGCTTGTTTCTGGTTCTCGGATGCACTCTTCGTCCAGTGAGCCAGTCTGCCGTGCTGTGCGAAGGTACCAAGACGAGGCGATTCGCACTCCAACCAGGAAACCCGTTTCTTCTGACGTAAGGGTGCGCATACGGAATCTTATCACGATGCGAGTGCGAATCGGTTTATCAGCAGGTGCCAGCTTCACACGGCTTCTTGG
3285	PAM_-13_DONORr_length_94_center_28_chassis_25	CAGGCCTAAA	-13	94	R	28	25	CGATGCGAGTGCGAATCG	AACTCACTGGAACGTTGCTTGTTTCTGGTTCTCGGATGCACTCTTCGTCCAGTGAGCCAGTCTGCCGTGCTTTAGGCCTGTACCAAGACGAGGCGATTCGCACT	TGATAAGATTCCGTATGCGCACCCTTAGCGAGAGGTTTATCATTAAGGTCAACCTCTGGATGTTGTTTCGGCATCCTGCATTGAATCTGAGTTACTGTCTGTTTTCCTTGTTGGAAAACTCACTGGAACGTTGCTTGTTTCTGGTTCTCGGATGCACTCTTCGTCCAGTGAGCCAGTCTGCCGTGCTTTAGGCCTGTACCAAGACGAGGCGATTCGCACTAGCCAACCAGGAAACCCGTTTCTTCTGACGTAAGGGTGCGCATACGGAATCTTATCACGATGCGAGTGCGAATCGGTTTCAGAGCTATGCTGGAAACAGCATAGCAAGTTGAAATAAGGCTAGTCCGTTATCAACTTGAAAAAGTGGCACCGAGTCGGTGCTTTTT	CGCGTCGAGTAGGGTCACCTGCATCATCCTTGTTGGAAAACTCACTGGAACGTTGCTTGTTTCTGGTTCTCGGATGCACTCTTCGTCCAGTGAGCCAGTCTGCCGTGCTTTAGGCCTGTACCAAGACGAGGCGATTCGCACTAGCCAACCAGGAAACCCGTTTCTTCTGACGTAAGGGTGCGCATACGGAATCTTATCACGATGCGAGTGCGAATCGGTTTATCAGCAGGTGCCAGCTTCACACGGCTAA
3286	PAM_-13_DONORf_length_78_center_-12_chassis_1	CAAGGAACGT	-13	78	F	-12	1	CGATGCGAGTGCGAATCG	TCCATCCTGCGTACGCCATCCCCTTCGATGCGAGTGCGAATCGCCTCGTCTTGGTACAAGGAACGTGCACGGCAGACTGGCTCACTGG	TGCGCACCCTTAGCGAGAGGTTTATCATTAAGGTCAACCTCTGGATGTTGTTTCGGCATCCTGCATTGAATCTGAGTTACTGTCTGTTTTCCTTCCATCCTGCGTACGCCATCCCCTTCGATGCGAGTGCGAATCGCCTCGTCTTGGTACAAGGAACGTGCACGGCAGACTGGCTCACTGGAGGAAACCCGTTTTTTCTGACGTAAGGGTGCGCACGATGCGAGTGCGAATCGGTTTCAGAGCTATGCTGGAAACAGCATAGCAAGTTGAAATAAGGCTAGTCCGTTATCAACTTGAAAAAGTGGCACCGAGTCGGTGCTTTTT	CGCGTCGAGTAGGGTCACCTGCATCATCCTTCCATCCTGCGTACGCCATCCCCTTCGATGCGAGTGCGAATCGCCTCGTCTTGGTACAAGGAACGTGCACGGCAGACTGGCTCACTGGAGGAAACCCGTTTTTTCTGACGTAAGGGTGCGCACGATGCGAGTGCGAATCGGTTTATCAGCAGGTGCCAGCTTCACACGGCCCAGCAACTATAAACTTCGGGGCTGGCTGCCATCTTCTGACCTGACTATG
3287	PAM_-13_DONORf_length_78_center_-12_chassis_2	GCCTCGTAAA	-13	78	F	-12	2	CGATGCGAGTGCGAATCG	TCCATCCTGCGTACGCCATCCCCTTCGATGCGAGTGCGAATCGCCTCGTCTTGGTAGCCTCGTAAAGCACGGCAGACTGGCTCACTGG	TGCGCACCCTTAGCGAGAGGTTTATCATTAAGGTCAACCTCTGGATGTTGTTTCGGCATCCTGCATTGAATCTGAGTTACTGTCTGTTTTCCTTCCATCCTGCGTACGCCATCCCCTTCGATGCGAGTGCGAATCGCCTCGTCTTGGTAGCCTCGTAAAGCACGGCAGACTGGCTCACTGGAGGAAACCCGTTTCTTCTGACGTAAGGGTGCGCACGATGCGAGTGCGAATCGGTTTCAGAGCTATGCTGGAAACAGCATAGCAAGTTGAAATAAGGCTAGTCCGTTATCAACTTGAAAAAGTGGCACCGAGTCGGTGCTTTTT	CGCGTCGAGTAGGGTCACCTGCATCATCCTTCCATCCTGCGTACGCCATCCCCTTCGATGCGAGTGCGAATCGCCTCGTCTTGGTAGCCTCGTAAAGCACGGCAGACTGGCTCACTGGAGGAAACCCGTTTCTTCTGACGTAAGGGTGCGCACGATGCGAGTGCGAATCGGTTTATCAGCAGGTGCCAGCTTCACACGGCTAATGGATTTTAGGAAGATCTTTATCCTTTGTAGGTGCCGTTTGGCAAAA
3288	PAM_-13_DONORf_length_78_center_-12_chassis_3	CCTACAGACC	-13	78	F	-12	3	CGATGCGAGTGCGAATCG	TCCATCCTGCGTACGCCATCCCCTTCGATGCGAGTGCGAATCGCCTCGTCTTGGTACCTACAGACCGCACGGCAGACTGGCTCACTGG	TGATAAGATTCCGTATGCGCACCCTTAGCGAGAGGTTTATCATTAAGGTCAACCTCTGGATGTTGTTTCGGCATCCTGCATTGAATCTGAGTTACTGTCTGTTTTCCTTCCATCCTGCGTACGCCATCCCCTTCGATGCGAGTGCGAATCGCCTCGTCTTGGTACCTACAGACCGCACGGCAGACTGGCTCACTGGAGGAAACCCGTTTCTTCTGACGTAAGGGTGCGCATACGGAATCTTATCACGATGCGAGTGCGAATCGGTTTCAGAGCTATGCTGGAAACAGCATAGCAAGTTGAAATAAGGCTAGTCCGTTATCAACTTGAAAAAGTGGCACCGAGTCGGTGCTTTTT	CGCGTCGAGTAGGGTCACCTGCATCATCCTTCCATCCTGCGTACGCCATCCCCTTCGATGCGAGTGCGAATCGCCTCGTCTTGGTACCTACAGACCGCACGGCAGACTGGCTCACTGGAGGAAACCCGTTTCTTCTGACGTAAGGGTGCGCATACGGAATCTTATCACGATGCGAGTGCGAATCGGTTTATCAGCAGGTGCCAGCTTCACACGGCAATTATTACGCCGTAGTCATCGGACAGATAAACAC
3289	PAM_-13_DONORf_length_78_center_-12_chassis_4	ACACGACCTT	-13	78	F	-12	4	CGATGCGAGTGCGAATCG	TCCATCCTGCGTACGCCATCCCCTTCGATGCGAGTGCGAATCGCCTCGTCTTGGTAACACGACCTTGCACGGCAGACTGGCTCACTGG	AAGATTCCGTATGCGCACCCTTAGCGAGAGGTTTATCATTAAGGTCAACCTCTGGATGTTGTTTCGGCATCCTGCATTGAATCTGAGTTACTGTCTGTTTTCCTTCCATCCTGCGTACGCCATCCCCTTCGATGCGAGTGCGAATCGCCTCGTCTTGGTAACACGACCTTGCACGGCAGACTGGCTCACTGGAGGAAACCCGTTTCTTCTGACGTAAGGGTGCGCATACGGAATCTTCGATGCGAGTGCGAATCGGTTTCAGAGCTATGCTGGAAACAGCATAGCAAGTTGAAATAAGGCTAGTCCGTTATCAACTTGAAAAAGTGGCACCGAGTCGGTGCTTTTT	CGCGTCGAGTAGGGTCACCTGCATCATCCTTCCATCCTGCGTACGCCATCCCCTTCGATGCGAGTGCGAATCGCCTCGTCTTGGTAACACGACCTTGCACGGCAGACTGGCTCACTGGAGGAAACCCGTTTCTTCTGACGTAAGGGTGCGCATACGGAATCTTCGATGCGAGTGCGAATCGGTTTATCAGCAGGTGCCAGCTTCACACGGCGTCGCAATTGGGGAAGGTTAGTGGTGCAAGCGGACGGCT
3290	PAM_-13_DONORf_length_78_center_-12_chassis_5	GTACGGACTC	-13	78	F	-12	5	CGATGCGAGTGCGAATCG	TCCATCCTGCGTACGCCATCCCCTTCGATGCGAGTGCGAATCGCCTCGTCTTGGTAGTACGGACTCGCACGGCAGACTGGCTCACTGG	TTCCGTATGCGCACCCTTAGCGAGAGGTTTATCATTAAGGTCAACCTCTGGATGTTGTTTCGGCATCCTGCATTGAATCTGAGTTACTGTCTGTTTTCCTTCCATCCTGCGTACGCCATCCCCTTCGATGCGAGTGCGAATCGCCTCGTCTTGGTAGTACGGACTCGCACGGCAGACTGGCTCACTGGAGGAAACCCGTTTCTTCTGACGTAAGGGTGCGCATACGGAACGATGCGAGTGCGAATCGGTTTCAGAGCTATGCTGGAAACAGCATAGCAAGTTGAAATAAGGCTAGTCCGTTATCAACTTGAAAAAGTGGCACCGAGTCGGTGCTTTTT	CGCGTCGAGTAGGGTCACCTGCATCATCCTTCCATCCTGCGTACGCCATCCCCTTCGATGCGAGTGCGAATCGCCTCGTCTTGGTAGTACGGACTCGCACGGCAGACTGGCTCACTGGAGGAAACCCGTTTCTTCTGACGTAAGGGTGCGCATACGGAACGATGCGAGTGCGAATCGGTTTATCAGCAGGTGCCAGCTTCACACGGCTTTAACTGCCAAGAAAGTATGCAGTACCCCTCGAGAGGGATTA
3291	PAM_-13_DONORf_length_78_center_-12_chassis_6	CTCAACGCAG	-13	78	F	-12	6	CGATGCGAGTGCGAATCG	TCCATCCTGCGTACGCCATCCCCTTCGATGCGAGTGCGAATCGCCTCGTCTTGGTACTCAACGCAGGCACGGCAGACTGGCTCACTGG	CGTATGCGCACCCTTAGCGAGAGGTTTATCATTAAGGTCAACCTCTGGATGTTGTTTCGGCATCCTGCATTGAATCTGAGTTACTGTCTGTTTTCCTTCCATCCTGCGTACGCCATCCCCTTCGATGCGAGTGCGAATCGCCTCGTCTTGGTACTCAACGCAGGCACGGCAGACTGGCTCACTGGAGGAAACCCGTTTCTTCTGACGTAAGGGTGCGCATACGCGATGCGAGTGCGAATCGGTTTCAGAGCTATGCTGGAAACAGCATAGCAAGTTGAAATAAGGCTAGTCCGTTATCAACTTGAAAAAGTGGCACCGAGTCGGTGCTTTTT	CGCGTCGAGTAGGGTCACCTGCATCATCCTTCCATCCTGCGTACGCCATCCCCTTCGATGCGAGTGCGAATCGCCTCGTCTTGGTACTCAACGCAGGCACGGCAGACTGGCTCACTGGAGGAAACCCGTTTCTTCTGACGTAAGGGTGCGCATACGCGATGCGAGTGCGAATCGGTTTATCAGCAGGTGCCAGCTTCACACGGCCTCTAACCCTGCGTGAGCGCACGGCCTAAGGAGGGAGAGCGTTGAG
3292	PAM_-13_DONORf_length_78_center_-12_chassis_7	CGCCTGAATA	-13	78	F	-12	7	CGATGCGAGTGCGAATCG	TCCATCCTGCGTACGCCATCCCCTTCGATGCGAGTGCGAATCGCCTCGTCTTGGTACGCCTGAATAGCACGGCAGACTGGCTCACTGG	TGATAAGATTCCGTATGCGCACCCTTAGCGAGAGGTTTATCATTAAGGTCAACCTCTGGATGTTGTTTCGGCATCCTGCATTGAATCTGAGTTACTGTCTGTTTTCCTTCCATCCTGCGTACGCCATCCCCTTCGATGCGAGTGCGAATCGCCTCGTCTTGGTACGCCTGAATAGCACGGCAGACTGGCTCACTGGGGAAACCCGTTTCTTCTGACGTAAGGGTGCGCATACGGAATCTTATCACGATGCGAGTGCGAATCGGTTTCAGAGCTATGCTGGAAACAGCATAGCAAGTTGAAATAAGGCTAGTCCGTTATCAACTTGAAAAAGTGGCACCGAGTCGGTGCTTTTT	CGCGTCGAGTAGGGTCACCTGCATCATCCTTCCATCCTGCGTACGCCATCCCCTTCGATGCGAGTGCGAATCGCCTCGTCTTGGTACGCCTGAATAGCACGGCAGACTGGCTCACTGGGGAAACCCGTTTCTTCTGACGTAAGGGTGCGCATACGGAATCTTATCACGATGCGAGTGCGAATCGGTTTATCAGCAGGTGCCAGCTTCACACGGCAGAGCTCTGCCTTCTCATCTTAGAAGTAGGCTAATT
3293	PAM_-13_DONORf_length_78_center_-12_chassis_8	GCCGACTTCT	-13	78	F	-12	8	CGATGCGAGTGCGAATCG	TCCATCCTGCGTACGCCATCCCCTTCGATGCGAGTGCGAATCGCCTCGTCTTGGTAGCCGACTTCTGCACGGCAGACTGGCTCACTGG	TGATAAGATTCCGTATGCGCACCCTTAGCGAGAGGTTTATCATTAAGGTCAACCTCTGGATGTTGTTTCGGCATCCTGCATTGAATCTGAGTTACTGTCTGTTTTCCTTCCATCCTGCGTACGCCATCCCCTTCGATGCGAGTGCGAATCGCCTCGTCTTGGTAGCCGACTTCTGCACGGCAGACTGGCTCACTGGAGGACCCGTTTCTTCTGACGTAAGGGTGCGCATACGGAATCTTATCACGATGCGAGTGCGAATCGGTTTCAGAGCTATGCTGGAAACAGCATAGCAAGTTGAAATAAGGCTAGTCCGTTATCAACTTGAAAAAGTGGCACCGAGTCGGTGCTTTTT	CGCGTCGAGTAGGGTCACCTGCATCATCCTTCCATCCTGCGTACGCCATCCCCTTCGATGCGAGTGCGAATCGCCTCGTCTTGGTAGCCGACTTCTGCACGGCAGACTGGCTCACTGGAGGACCCGTTTCTTCTGACGTAAGGGTGCGCATACGGAATCTTATCACGATGCGAGTGCGAATCGGTTTATCAGCAGGTGCCAGCTTCACACGGCTCCACGACCTCTGTGCCCCATACGTACACTTTCGCGT
3294	PAM_-13_DONORf_length_78_center_-12_chassis_9	GACCCTAACA	-13	78	F	-12	9	CGATGCGAGTGCGAATCG	TCCATCCTGCGTACGCCATCCCCTTCGATGCGAGTGCGAATCGCCTCGTCTTGGTAGACCCTAACAGCACGGCAGACTGGCTCACTGG	TGATAAGATTCCGTATGCGCACCCTTAGCGAGAGGTTTATCATTAAGGTCAACCTCTGGATGTTGTTTCGGCATCCTGCATTGAATCTGAGTTACTGTCTGTTTTCCTTCCATCCTGCGTACGCCATCCCCTTCGATGCGAGTGCGAATCGCCTCGTCTTGGTAGACCCTAACAGCACGGCAGACTGGCTCACTGGAGGAACCGTTTCTTCTGACGTAAGGGTGCGCATACGGAATCTTATCACGATGCGAGTGCGAATCGGTTTCAGAGCTATGCTGGAAACAGCATAGCAAGTTGAAATAAGGCTAGTCCGTTATCAACTTGAAAAAGTGGCACCGAGTCGGTGCTTTTT	CGCGTCGAGTAGGGTCACCTGCATCATCCTTCCATCCTGCGTACGCCATCCCCTTCGATGCGAGTGCGAATCGCCTCGTCTTGGTAGACCCTAACAGCACGGCAGACTGGCTCACTGGAGGAACCGTTTCTTCTGACGTAAGGGTGCGCATACGGAATCTTATCACGATGCGAGTGCGAATCGGTTTATCAGCAGGTGCCAGCTTCACACGGCTGGGTCTTTCTAGTCCTCATTCCTACCGTTTATTAGC
3295	PAM_-13_DONORf_length_78_center_-12_chassis_10	GCAGTTCGAG	-13	78	F	-12	10	CGATGCGAGTGCGAATCG	TCCATCCTGCGTACGCCATCCCCTTCGATGCGAGTGCGAATCGCCTCGTCTTGGTAGCAGTTCGAGGCACGGCAGACTGGCTCACTGG	TGATAAGATTCCGTATGCGCACCCTTAGCGAGAGGTTTATCATTAAGGTCAACCTCTGGATGTTGTTTCGGCATCCTGCATTGAATCTGAGTTACTGTCTGTTTTCCTTCCATCCTGCGTACGCCATCCCCTTCGATGCGAGTGCGAATCGCCTCGTCTTGGTAGCAGTTCGAGGCACGGCAGACTGGCTCACTGGAGGAAACCTGTTTCTTCTGACGTAAGGGTGCGCATACGGAATCTTATCACGATGCGAGTGCGAATCGGTTTCAGAGCTATGCTGGAAACAGCATAGCAAGTTGAAATAAGGCTAGTCCGTTATCAACTTGAAAAAGTGGCACCGAGTCGGTGCTTTTT	CGCGTCGAGTAGGGTCACCTGCATCATCCTTCCATCCTGCGTACGCCATCCCCTTCGATGCGAGTGCGAATCGCCTCGTCTTGGTAGCAGTTCGAGGCACGGCAGACTGGCTCACTGGAGGAAACCTGTTTCTTCTGACGTAAGGGTGCGCATACGGAATCTTATCACGATGCGAGTGCGAATCGGTTTATCAGCAGGTGCCAGCTTCACACGGCTCACGGCCGAACGCGAAGACCCCGTAAACTCCGTT
3296	PAM_-13_DONORf_length_78_center_-12_chassis_11	GAATCGCAGT	-13	78	F	-12	11	CGATGCGAGTGCGAATCG	TCCATCCTGCGTACGCCATCCCCTTCGATGCGAGTGCGAATCGCCTCGTCTTGGTAGAATCGCAGTGCACGGCAGACTGGCTCACTGG	TGATAAGATTCCGTATGCGCACCCTTAGCGAGAGGTTTATCATTAAGGTCAACCTCTGGATGTTGTTTCGGCATCCTGCATTGAATCTGAGTTACTGTCTGTTTTCCTTCCATCCTGCGTACGCCATCCCCTTCGATGCGAGTGCGAATCGCCTCGTCTTGGTAGAATCGCAGTGCACGGCAGACTGGCTCACTGGAGGAAACCCGTATCTTCTGACGTAAGGGTGCGCATACGGAATCTTATCACGATGCGAGTGCGAATCGGTTTCAGAGCTATGCTGGAAACAGCATAGCAAGTTGAAATAAGGCTAGTCCGTTATCAACTTGAAAAAGTGGCACCGAGTCGGTGCTTTTT	CGCGTCGAGTAGGGTCACCTGCATCATCCTTCCATCCTGCGTACGCCATCCCCTTCGATGCGAGTGCGAATCGCCTCGTCTTGGTAGAATCGCAGTGCACGGCAGACTGGCTCACTGGAGGAAACCCGTATCTTCTGACGTAAGGGTGCGCATACGGAATCTTATCACGATGCGAGTGCGAATCGGTTTATCAGCAGGTGCCAGCTTCACACGGCAGACTGTCCCTACGCCACCTTATTCGCCACTTGAA
3297	PAM_-13_DONORf_length_78_center_-12_chassis_12	CGATGAGAAC	-13	78	F	-12	12	CGATGCGAGTGCGAATCG	TCCATCCTGCGTACGCCATCCCCTTCGATGCGAGTGCGAATCGCCTCGTCTTGGTACGATGAGAACGCACGGCAGACTGGCTCACTGG	TGATAAGATTCCGTATGCGCACCCTTAGCGAGAGGTTTATCATTAAGGTCAACCTCTGGATGTTGTTTCGGCATCCTGCATTGAATCTGAGTTACTGTCTGTTTTCCTTCCATCCTGCGTACGCCATCCCCTTCGATGCGAGTGCGAATCGCCTCGTCTTGGTACGATGAGAACGCACGGCAGACTGGCTCACTGGTATCATGTAATACTCTACGGCGTAAGGGTGCGCATACGGAATCTTATCACGATGCGAGTGCGAATCGGTTTCAGAGCTATGCTGGAAACAGCATAGCAAGTTGAAATAAGGCTAGTCCGTTATCAACTTGAAAAAGTGGCACCGAGTCGGTGCTTTTT	CGCGTCGAGTAGGGTCACCTGCATCATCCTTCCATCCTGCGTACGCCATCCCCTTCGATGCGAGTGCGAATCGCCTCGTCTTGGTACGATGAGAACGCACGGCAGACTGGCTCACTGGTATCATGTAATACTCTACGGCGTAAGGGTGCGCATACGGAATCTTATCACGATGCGAGTGCGAATCGGTTTATCAGCAGGTGCCAGCTTCACACGGCGGGTGGTGGCGCCCGAGAGGCAAAGACGCTGAAGC
3298	PAM_-13_DONORf_length_78_center_-12_chassis_13	GATTGGGCAG	-13	78	F	-12	13	CGATGCGAGTGCGAATCG	TCCATCCTGCGTACGCCATCCCCTTCGATGCGAGTGCGAATCGCCTCGTCTTGGTAGATTGGGCAGGCACGGCAGACTGGCTCACTGG	TGATAAGATTCCGTATGCGCACCCTTAGCGAGAGGTTTATCATTAAGGTCAACCTCTGGATGTTGTTTCGGCATCCTGCATTGAATCTGAGTTACTGTCTGTTTTCCTTCCATCCTGCGTACGCCATCCCCTTCGATGCGAGTGCGAATCGCCTCGTCTTGGTAGATTGGGCAGGCACGGCAGACTGGCTCACTGGATATCGGCGTAATTTCGGTTCGTAAGGGTGCGCATACGGAATCTTATCACGATGCGAGTGCGAATCGGTTTCAGAGCTATGCTGGAAACAGCATAGCAAGTTGAAATAAGGCTAGTCCGTTATCAACTTGAAAAAGTGGCACCGAGTCGGTGCTTTTT	CGCGTCGAGTAGGGTCACCTGCATCATCCTTCCATCCTGCGTACGCCATCCCCTTCGATGCGAGTGCGAATCGCCTCGTCTTGGTAGATTGGGCAGGCACGGCAGACTGGCTCACTGGATATCGGCGTAATTTCGGTTCGTAAGGGTGCGCATACGGAATCTTATCACGATGCGAGTGCGAATCGGTTTATCAGCAGGTGCCAGCTTCACACGGCCCGAAAACGTTACTCTGATCCGATGCAACTTGGAC
3299	PAM_-13_DONORf_length_78_center_-12_chassis_14	CTAGGCTGTG	-13	78	F	-12	14	CGATGCGAGTGCGAATCG	TCCATCCTGCGTACGCCATCCCCTTCGATGCGAGTGCGAATCGCCTCGTCTTGGTACTAGGCTGTGGCACGGCAGACTGGCTCACTGG	TGATAAGATTCCGTATGCGCACCCTTAGCGAGAGGTTTATCATTAAGGTCAACCTCTGGATGTTGTTTCGGCATCCTGCATTGAATCTGAGTTACTGTCTGTTTTCCTTCCATCCTGCGTACGCCATCCCCTTCGATGCGAGTGCGAATCGCCTCGTCTTGGTACTAGGCTGTGGCACGGCAGACTGGCTCACTGGATCTATCGTGATATTCAGATCGTAAGGGTGCGCATACGGAATCTTATCACGATGCGAGTGCGAATCGGTTTCAGAGCTATGCTGGAAACAGCATAGCAAGTTGAAATAAGGCTAGTCCGTTATCAACTTGAAAAAGTGGCACCGAGTCGGTGCTTTTT	CGCGTCGAGTAGGGTCACCTGCATCATCCTTCCATCCTGCGTACGCCATCCCCTTCGATGCGAGTGCGAATCGCCTCGTCTTGGTACTAGGCTGTGGCACGGCAGACTGGCTCACTGGATCTATCGTGATATTCAGATCGTAAGGGTGCGCATACGGAATCTTATCACGATGCGAGTGCGAATCGGTTTATCAGCAGGTGCCAGCTTCACACGGCATTTGTTGGATACTGCTGTAGTTGTAATCATGTCC
3300	PAM_-13_DONORf_length_78_center_-12_chassis_15	ATGGGGTTGG	-13	78	F	-12	15	CGATGCGAGTGCGAATCG	TCCATCCTGCGTACGCCATCCCCTTCGATGCGAGTGCGAATCGCCTCGTCTTGGTAATGGGGTTGGGCACGGCAGACTGGCTCACTGG	TGATAAGATTCCGTATGCGCACCCTTAGCGAGAGGTTTATCATTAAGGTCAACCTCTGGATGTTGTTTCGGCATCCTGCATTGAATCTGAGTTACTGTCTGTTTTCCTTCCATCCTGCGTACGCCATCCCCTTCGATGCGAGTGCGAATCGCCTCGTCTTGGTAATGGGGTTGGGCACGGCAGACTGGCTCACTGGATATGGACACGGTGAGCACTCGTAAGGGTGCGCATACGGAATCTTATCACGATGCGAGTGCGAATCGGTTTCAGAGCTATGCTGGAAACAGCATAGCAAGTTGAAATAAGGCTAGTCCGTTATCAACTTGAAAAAGTGGCACCGAGTCGGTGCTTTTT	CGCGTCGAGTAGGGTCACCTGCATCATCCTTCCATCCTGCGTACGCCATCCCCTTCGATGCGAGTGCGAATCGCCTCGTCTTGGTAATGGGGTTGGGCACGGCAGACTGGCTCACTGGATATGGACACGGTGAGCACTCGTAAGGGTGCGCATACGGAATCTTATCACGATGCGAGTGCGAATCGGTTTATCAGCAGGTGCCAGCTTCACACGGCAACACCATCTGTAGGGCACGACCAGGGTGAGGCTA
3301	PAM_-13_DONORf_length_78_center_-12_chassis_16	CGAGAACAGT	-13	78	F	-12	16	CGATGCGAGTGCGAATCG	TCCATCCTGCGTACGCCATCCCCTTCGATGCGAGTGCGAATCGCCTCGTCTTGGTACGAGAACAGTGCACGGCAGACTGGCTCACTGG	TGATAAGATTCCGTATGCGCACCCTTAGCGAGAGGTTTATCATTAAGGTCAACCTCTGGATGTTGTTTCGGCATCCTGCATTGAATCTGAGTTACTGTCTGTTTTCCTTCCATCCTGCGTACGCCATCCCCTTCGATGCGAGTGCGAATCGCCTCGTCTTGGTACGAGAACAGTGCACGGCAGACTGGCTCACTGGATCATTTACGGTACGATCAGCGTAAGGGTGCGCATACGGAATCTTATCACGATGCGAGTGCGAATCGGTTTCAGAGCTATGCTGGAAACAGCATAGCAAGTTGAAATAAGGCTAGTCCGTTATCAACTTGAAAAAGTGGCACCGAGTCGGTGCTTTTT	CGCGTCGAGTAGGGTCACCTGCATCATCCTTCCATCCTGCGTACGCCATCCCCTTCGATGCGAGTGCGAATCGCCTCGTCTTGGTACGAGAACAGTGCACGGCAGACTGGCTCACTGGATCATTTACGGTACGATCAGCGTAAGGGTGCGCATACGGAATCTTATCACGATGCGAGTGCGAATCGGTTTATCAGCAGGTGCCAGCTTCACACGGCTACGGAATCGTCGTGCCGCGTCCAACGAGAACCGG
3302	PAM_-13_DONORf_length_78_center_-12_chassis_17	CTCGCTCATT	-13	78	F	-12	17	CGATGCGAGTGCGAATCG	TCCATCCTGCGTACGCCATCCCCTTCGATGCGAGTGCGAATCGCCTCGTCTTGGTACTCGCTCATTGCACGGCAGACTGGCTCACTGG	TGATAAGATTCCGTATGCGCACCCTTAGCGAGAGGTTTATCATTAAGGTCAACCTCTGGATGTTGTTTCGGCATCCTGCATTGAATCTGAGTTACTGTCTGTTTTCCTTCCATCCTGCGTACGCCATCCCCTTCGATGCGAGTGCGAATCGCCTCGTCTTGGTACTCGCTCATTGCACGGCAGACTGGCTCACTGGAGGAAATCCAACATTCACTGCGTAAGGGTGCGCATACGGAATCTTATCACGATGCGAGTGCGAATCGGTTTCAGAGCTATGCTGGAAACAGCATAGCAAGTTGAAATAAGGCTAGTCCGTTATCAACTTGAAAAAGTGGCACCGAGTCGGTGCTTTTT	CGCGTCGAGTAGGGTCACCTGCATCATCCTTCCATCCTGCGTACGCCATCCCCTTCGATGCGAGTGCGAATCGCCTCGTCTTGGTACTCGCTCATTGCACGGCAGACTGGCTCACTGGAGGAAATCCAACATTCACTGCGTAAGGGTGCGCATACGGAATCTTATCACGATGCGAGTGCGAATCGGTTTATCAGCAGGTGCCAGCTTCACACGGCTTACGGATCCCGGGTTCCAAACTGCGAGGGCAGCA
3303	PAM_-13_DONORf_length_78_center_-12_chassis_18	TTTCGGTGCT	-13	78	F	-12	18	CGATGCGAGTGCGAATCG	TCCATCCTGCGTACGCCATCCCCTTCGATGCGAGTGCGAATCGCCTCGTCTTGGTATTTCGGTGCTGCACGGCAGACTGGCTCACTGG	TGATAAGATTCCGTATGCGCACCCTTAGCGAGAGGTTTATCATTAAGGTCAACCTCTGGATGTTGTTTCGGCATCCTGCATTGAATCTGAGTTACTGTCTGTTTTCCTTCCATCCTGCGTACGCCATCCCCTTCGATGCGAGTGCGAATCGCCTCGTCTTGGTATTTCGGTGCTGCACGGCAGACTGGCTCACTGGGGATCACTCACTGTATACCGCGTAAGGGTGCGCATACGGAATCTTATCACGATGCGAGTGCGAATCGGTTTCAGAGCTATGCTGGAAACAGCATAGCAAGTTGAAATAAGGCTAGTCCGTTATCAACTTGAAAAAGTGGCACCGAGTCGGTGCTTTTT	CGCGTCGAGTAGGGTCACCTGCATCATCCTTCCATCCTGCGTACGCCATCCCCTTCGATGCGAGTGCGAATCGCCTCGTCTTGGTATTTCGGTGCTGCACGGCAGACTGGCTCACTGGGGATCACTCACTGTATACCGCGTAAGGGTGCGCATACGGAATCTTATCACGATGCGAGTGCGAATCGGTTTATCAGCAGGTGCCAGCTTCACACGGCGGTCGTGGGGGTCTATAACCTTGGCCGCGAACCGG
3304	PAM_-13_DONORf_length_78_center_-12_chassis_19	GGCCTAGAAA	-13	78	F	-12	19	CGATGCGAGTGCGAATCG	TCCATCCTGCGTACGCCATCCCCTTCGATGCGAGTGCGAATCGCCTCGTCTTGGTAGGCCTAGAAAGCACGGCAGACTGGCTCACTGG	TGATAAGATTCCGTATGCGCACCCTTAGCGAGAGGTTTATCATTAAGGTCAACCTCTGGATGTTGTTTCGGCATCCTGCATTGAATCTGAGTTACTGTCTGTTTTCCTTCCATCCTGCGTACGCCATCCCCTTCGATGCGAGTGCGAATCGCCTCGTCTTGGTAGGCCTAGAAAGCACGGCAGACTGGCTCACTGGAGGAAACTGTAAATAAACCGCGTAAGGGTGCGCATACGGAATCTTATCACGATGCGAGTGCGAATCGGTTTCAGAGCTATGCTGGAAACAGCATAGCAAGTTGAAATAAGGCTAGTCCGTTATCAACTTGAAAAAGTGGCACCGAGTCGGTGCTTTTT	CGCGTCGAGTAGGGTCACCTGCATCATCCTTCCATCCTGCGTACGCCATCCCCTTCGATGCGAGTGCGAATCGCCTCGTCTTGGTAGGCCTAGAAAGCACGGCAGACTGGCTCACTGGAGGAAACTGTAAATAAACCGCGTAAGGGTGCGCATACGGAATCTTATCACGATGCGAGTGCGAATCGGTTTATCAGCAGGTGCCAGCTTCACACGGCGCATTAAGTTTGCTCCTGAACCCGGTTTTGATGCT
3305	PAM_-13_DONORf_length_78_center_-12_chassis_20	AGAGGTGGCA	-13	78	F	-12	20	CGATGCGAGTGCGAATCG	TCCATCCTGCGTACGCCATCCCCTTCGATGCGAGTGCGAATCGCCTCGTCTTGGTAAGAGGTGGCAGCACGGCAGACTGGCTCACTGG	TGATAAGATTCCGTATGCGCACCCTTAGCGAGAGGTTTATCATTAAGGTCAACCTCTGGATGTTGTTTCGGCATCCTGCATTGAATCTGAGTTACTGTCTGTTTTCCTTCCATCCTGCGTACGCCATCCCCTTCGATGCGAGTGCGAATCGCCTCGTCTTGGTAAGAGGTGGCAGCACGGCAGACTGGCTCACTGGGCGGGCGGTGTAACGTTCCACGTAAGGGTGCGCATACGGAATCTTATCACGATGCGAGTGCGAATCGGTTTCAGAGCTATGCTGGAAACAGCATAGCAAGTTGAAATAAGGCTAGTCCGTTATCAACTTGAAAAAGTGGCACCGAGTCGGTGCTTTTT	CGCGTCGAGTAGGGTCACCTGCATCATCCTTCCATCCTGCGTACGCCATCCCCTTCGATGCGAGTGCGAATCGCCTCGTCTTGGTAAGAGGTGGCAGCACGGCAGACTGGCTCACTGGGCGGGCGGTGTAACGTTCCACGTAAGGGTGCGCATACGGAATCTTATCACGATGCGAGTGCGAATCGGTTTATCAGCAGGTGCCAGCTTCACACGGCTTTGGGGCCGCGGCCAGTTACGCCGCCGGTGGCCT
3306	PAM_-13_DONORf_length_78_center_-12_chassis_21	GCGGATACAG	-13	78	F	-12	21	CGATGCGAGTGCGAATCG	TCCATCCTGCGTACGCCATCCCCTTCGATGCGAGTGCGAATCGCCTCGTCTTGGTAGCGGATACAGGCACGGCAGACTGGCTCACTGG	TGATAAGATTCCGTATGCGCACCCTTAGCGAGAGGTTTATCATTAAGGTCAACCTCTGGATGTTGTTTCGGCATCCTGCATTGAATCTGAGTTACTGTCTGTTTTCCTTCCATCCTGCGTACGCCATCCCCTTCGATGCGAGTGCGAATCGCCTCGTCTTGGTAGCGGATACAGGCACGGCAGACTGGCTCACTGGAGGAAACTGTAGATAACCCGCGTAAGGGTGCGCATACGGAATCTTATCACGATGCGAGTGCGAATCGGTTTCAGAGCTATGCTGGAAACAGCATAGCAAGTTGAAATAAGGCTAGTCCGTTATCAACTTGAAAAAGTGGCACCGAGTCGGTGCTTTTT	CGCGTCGAGTAGGGTCACCTGCATCATCCTTCCATCCTGCGTACGCCATCCCCTTCGATGCGAGTGCGAATCGCCTCGTCTTGGTAGCGGATACAGGCACGGCAGACTGGCTCACTGGAGGAAACTGTAGATAACCCGCGTAAGGGTGCGCATACGGAATCTTATCACGATGCGAGTGCGAATCGGTTTATCAGCAGGTGCCAGCTTCACACGGCCGTGGTGCTAGAGTGGGTACGCTGCGGTAGCATTT
3307	PAM_-13_DONORf_length_78_center_-12_chassis_22	CAGCGTAGTT	-13	78	F	-12	22	CGATGCGAGTGCGAATCG	TCCATCCTGCGTACGCCATCCCCTTCGATGCGAGTGCGAATCGCCTCGTCTTGGTACAGCGTAGTTGCACGGCAGACTGGCTCACTGG	TGATAAGATTCCGTATGCGCACCCTTAGCGAGAGGTTTATCATTAAGGTCAACCTCTGGATGTTGTTTCGGCATCCTGCATTGAATCTGAGTTACTGTCTGTTTTCCTTGTCCATCCTGCGTACGCCATCCCCTTCGATGCGAGTGCGAATCGCCTCGTCTTGGTACAGCGTAGTTGCACGGCAGACTGGCTCACTGGCCAGGAAACCCGTTTCTTCTGACGTAAGGGTGCGCATACGGAATCTTATCACGATGCGAGTGCGAATCGGTTTCAGAGCTATGCTGGAAACAGCATAGCAAGTTGAAATAAGGCTAGTCCGTTATCAACTTGAAAAAGTGGCACCGAGTCGGTGCTTTTT	CGCGTCGAGTAGGGTCACCTGCATCATCCTTGTCCATCCTGCGTACGCCATCCCCTTCGATGCGAGTGCGAATCGCCTCGTCTTGGTACAGCGTAGTTGCACGGCAGACTGGCTCACTGGCCAGGAAACCCGTTTCTTCTGACGTAAGGGTGCGCATACGGAATCTTATCACGATGCGAGTGCGAATCGGTTTATCAGCAGGTGCCAGCTTCACACGGCAGGTATCATGATTTGTAGGGGAGTCTGTGGT
3308	PAM_-13_DONORf_length_78_center_-12_chassis_23	GAAGCGTGGA	-13	78	F	-12	23	CGATGCGAGTGCGAATCG	TCCATCCTGCGTACGCCATCCCCTTCGATGCGAGTGCGAATCGCCTCGTCTTGGTAGAAGCGTGGAGCACGGCAGACTGGCTCACTGG	TGATAAGATTCCGTATGCGCACCCTTAGCGAGAGGTTTATCATTAAGGTCAACCTCTGGATGTTGTTTCGGCATCCTGCATTGAATCTGAGTTACTGTCTGTTTTCCTTGTTTCCATCCTGCGTACGCCATCCCCTTCGATGCGAGTGCGAATCGCCTCGTCTTGGTAGAAGCGTGGAGCACGGCAGACTGGCTCACTGGAACCAGGAAACCCGTTTCTTCTGACGTAAGGGTGCGCATACGGAATCTTATCACGATGCGAGTGCGAATCGGTTTCAGAGCTATGCTGGAAACAGCATAGCAAGTTGAAATAAGGCTAGTCCGTTATCAACTTGAAAAAGTGGCACCGAGTCGGTGCTTTTT	CGCGTCGAGTAGGGTCACCTGCATCATCCTTGTTTCCATCCTGCGTACGCCATCCCCTTCGATGCGAGTGCGAATCGCCTCGTCTTGGTAGAAGCGTGGAGCACGGCAGACTGGCTCACTGGAACCAGGAAACCCGTTTCTTCTGACGTAAGGGTGCGCATACGGAATCTTATCACGATGCGAGTGCGAATCGGTTTATCAGCAGGTGCCAGCTTCACACGGCCAGGAACTGACGGGAATCCGCTGAGAA
3309	PAM_-13_DONORf_length_78_center_-12_chassis_24	CGTCCAACTA	-13	78	F	-12	24	CGATGCGAGTGCGAATCG	TCCATCCTGCGTACGCCATCCCCTTCGATGCGAGTGCGAATCGCCTCGTCTTGGTACGTCCAACTAGCACGGCAGACTGGCTCACTGG	TGATAAGATTCCGTATGCGCACCCTTAGCGAGAGGTTTATCATTAAGGTCAACCTCTGGATGTTGTTTCGGCATCCTGCATTGAATCTGAGTTACTGTCTGTTTTCCTTGTTGGTCCATCCTGCGTACGCCATCCCCTTCGATGCGAGTGCGAATCGCCTCGTCTTGGTACGTCCAACTAGCACGGCAGACTGGCTCACTGGCCAACCAGGAAACCCGTTTCTTCTGACGTAAGGGTGCGCATACGGAATCTTATCACGATGCGAGTGCGAATCGGTTTCAGAGCTATGCTGGAAACAGCATAGCAAGTTGAAATAAGGCTAGTCCGTTATCAACTTGAAAAAGTGGCACCGAGTCGGTGCTTTTT	CGCGTCGAGTAGGGTCACCTGCATCATCCTTGTTGGTCCATCCTGCGTACGCCATCCCCTTCGATGCGAGTGCGAATCGCCTCGTCTTGGTACGTCCAACTAGCACGGCAGACTGGCTCACTGGCCAACCAGGAAACCCGTTTCTTCTGACGTAAGGGTGCGCATACGGAATCTTATCACGATGCGAGTGCGAATCGGTTTATCAGCAGGTGCCAGCTTCACACGGCGATAGATGGCGCTTACGGAGTAG
3310	PAM_-13_DONORf_length_78_center_-12_chassis_25	TAGCGTTACC	-13	78	F	-12	25	CGATGCGAGTGCGAATCG	TCCATCCTGCGTACGCCATCCCCTTCGATGCGAGTGCGAATCGCCTCGTCTTGGTATAGCGTTACCGCACGGCAGACTGGCTCACTGG	TGATAAGATTCCGTATGCGCACCCTTAGCGAGAGGTTTATCATTAAGGTCAACCTCTGGATGTTGTTTCGGCATCCTGCATTGAATCTGAGTTACTGTCTGTTTTCCTTGTTGGAATCCATCCTGCGTACGCCATCCCCTTCGATGCGAGTGCGAATCGCCTCGTCTTGGTATAGCGTTACCGCACGGCAGACTGGCTCACTGGAGCCAACCAGGAAACCCGTTTCTTCTGACGTAAGGGTGCGCATACGGAATCTTATCACGATGCGAGTGCGAATCGGTTTCAGAGCTATGCTGGAAACAGCATAGCAAGTTGAAATAAGGCTAGTCCGTTATCAACTTGAAAAAGTGGCACCGAGTCGGTGCTTTTT	CGCGTCGAGTAGGGTCACCTGCATCATCCTTGTTGGAATCCATCCTGCGTACGCCATCCCCTTCGATGCGAGTGCGAATCGCCTCGTCTTGGTATAGCGTTACCGCACGGCAGACTGGCTCACTGGAGCCAACCAGGAAACCCGTTTCTTCTGACGTAAGGGTGCGCATACGGAATCTTATCACGATGCGAGTGCGAATCGGTTTATCAGCAGGTGCCAGCTTCACACGGCTAGTAGAATACCTCACTCC
3311	PAM_-13_DONORf_length_78_center_-6_chassis_1	CCCAAGGATT	-13	78	F	-6	1	CGATGCGAGTGCGAATCG	CTGCGTACGCCATCCCCTTCGATGCGAGTGCGAATCGCCTCGTCTTGGTACCCAAGGATTGCACGGCAGACTGGCTCACTGGACGAAG	TGCGCACCCTTAGCGAGAGGTTTATCATTAAGGTCAACCTCTGGATGTTGTTTCGGCATCCTGCATTGAATCTGAGTTACTGTCTGTTTTCCTCTGCGTACGCCATCCCCTTCGATGCGAGTGCGAATCGCCTCGTCTTGGTACCCAAGGATTGCACGGCAGACTGGCTCACTGGACGAAGAGGAAACCCGTTTTTTCTGACGTAAGGGTGCGCACGATGCGAGTGCGAATCGGTTTCAGAGCTATGCTGGAAACAGCATAGCAAGTTGAAATAAGGCTAGTCCGTTATCAACTTGAAAAAGTGGCACCGAGTCGGTGCTTTTT	CGCGTCGAGTAGGGTCACCTGCATCATCCTCTGCGTACGCCATCCCCTTCGATGCGAGTGCGAATCGCCTCGTCTTGGTACCCAAGGATTGCACGGCAGACTGGCTCACTGGACGAAGAGGAAACCCGTTTTTTCTGACGTAAGGGTGCGCACGATGCGAGTGCGAATCGGTTTATCAGCAGGTGCCAGCTTCACACGGCATAAGAGTAGGCCCTGCGTGACAGGCAGCCTCCTCGTACGAACTGACGCG
3312	PAM_-13_DONORf_length_78_center_-6_chassis_2	GGTAGTTGGT	-13	78	F	-6	2	CGATGCGAGTGCGAATCG	CTGCGTACGCCATCCCCTTCGATGCGAGTGCGAATCGCCTCGTCTTGGTAGGTAGTTGGTGCACGGCAGACTGGCTCACTGGACGAAG	TGCGCACCCTTAGCGAGAGGTTTATCATTAAGGTCAACCTCTGGATGTTGTTTCGGCATCCTGCATTGAATCTGAGTTACTGTCTGTTTTCCTCTGCGTACGCCATCCCCTTCGATGCGAGTGCGAATCGCCTCGTCTTGGTAGGTAGTTGGTGCACGGCAGACTGGCTCACTGGACGAAGAGGAAACCCGTTTCTTCTGACGTAAGGGTGCGCACGATGCGAGTGCGAATCGGTTTCAGAGCTATGCTGGAAACAGCATAGCAAGTTGAAATAAGGCTAGTCCGTTATCAACTTGAAAAAGTGGCACCGAGTCGGTGCTTTTT	CGCGTCGAGTAGGGTCACCTGCATCATCCTCTGCGTACGCCATCCCCTTCGATGCGAGTGCGAATCGCCTCGTCTTGGTAGGTAGTTGGTGCACGGCAGACTGGCTCACTGGACGAAGAGGAAACCCGTTTCTTCTGACGTAAGGGTGCGCACGATGCGAGTGCGAATCGGTTTATCAGCAGGTGCCAGCTTCACACGGCGAAACTCCCTTAAAATGCGTAGAGGCAATTCACTGAATACCGCCGCTGTA
3313	PAM_-13_DONORf_length_78_center_-6_chassis_3	ACATGGCAAC	-13	78	F	-6	3	CGATGCGAGTGCGAATCG	CTGCGTACGCCATCCCCTTCGATGCGAGTGCGAATCGCCTCGTCTTGGTAACATGGCAACGCACGGCAGACTGGCTCACTGGACGAAG	TGATAAGATTCCGTATGCGCACCCTTAGCGAGAGGTTTATCATTAAGGTCAACCTCTGGATGTTGTTTCGGCATCCTGCATTGAATCTGAGTTACTGTCTGTTTTCCTCTGCGTACGCCATCCCCTTCGATGCGAGTGCGAATCGCCTCGTCTTGGTAACATGGCAACGCACGGCAGACTGGCTCACTGGACGAAGAGGAAACCCGTTTCTTCTGACGTAAGGGTGCGCATACGGAATCTTATCACGATGCGAGTGCGAATCGGTTTCAGAGCTATGCTGGAAACAGCATAGCAAGTTGAAATAAGGCTAGTCCGTTATCAACTTGAAAAAGTGGCACCGAGTCGGTGCTTTTT	CGCGTCGAGTAGGGTCACCTGCATCATCCTCTGCGTACGCCATCCCCTTCGATGCGAGTGCGAATCGCCTCGTCTTGGTAACATGGCAACGCACGGCAGACTGGCTCACTGGACGAAGAGGAAACCCGTTTCTTCTGACGTAAGGGTGCGCATACGGAATCTTATCACGATGCGAGTGCGAATCGGTTTATCAGCAGGTGCCAGCTTCACACGGCGCACTCTAGGTCTCGATGATGACTAGGGCTGAACT
3314	PAM_-13_DONORf_length_78_center_-6_chassis_4	ACCTGTACGG	-13	78	F	-6	4	CGATGCGAGTGCGAATCG	CTGCGTACGCCATCCCCTTCGATGCGAGTGCGAATCGCCTCGTCTTGGTAACCTGTACGGGCACGGCAGACTGGCTCACTGGACGAAG	AAGATTCCGTATGCGCACCCTTAGCGAGAGGTTTATCATTAAGGTCAACCTCTGGATGTTGTTTCGGCATCCTGCATTGAATCTGAGTTACTGTCTGTTTTCCTCTGCGTACGCCATCCCCTTCGATGCGAGTGCGAATCGCCTCGTCTTGGTAACCTGTACGGGCACGGCAGACTGGCTCACTGGACGAAGAGGAAACCCGTTTCTTCTGACGTAAGGGTGCGCATACGGAATCTTCGATGCGAGTGCGAATCGGTTTCAGAGCTATGCTGGAAACAGCATAGCAAGTTGAAATAAGGCTAGTCCGTTATCAACTTGAAAAAGTGGCACCGAGTCGGTGCTTTTT	CGCGTCGAGTAGGGTCACCTGCATCATCCTCTGCGTACGCCATCCCCTTCGATGCGAGTGCGAATCGCCTCGTCTTGGTAACCTGTACGGGCACGGCAGACTGGCTCACTGGACGAAGAGGAAACCCGTTTCTTCTGACGTAAGGGTGCGCATACGGAATCTTCGATGCGAGTGCGAATCGGTTTATCAGCAGGTGCCAGCTTCACACGGCTGCCGCTCCCCGGTCCGGGGTCGCGGAATACTAAGAGAT
3315	PAM_-13_DONORf_length_78_center_-6_chassis_5	TGTGCGTGAC	-13	78	F	-6	5	CGATGCGAGTGCGAATCG	CTGCGTACGCCATCCCCTTCGATGCGAGTGCGAATCGCCTCGTCTTGGTATGTGCGTGACGCACGGCAGACTGGCTCACTGGACGAAG	TTCCGTATGCGCACCCTTAGCGAGAGGTTTATCATTAAGGTCAACCTCTGGATGTTGTTTCGGCATCCTGCATTGAATCTGAGTTACTGTCTGTTTTCCTCTGCGTACGCCATCCCCTTCGATGCGAGTGCGAATCGCCTCGTCTTGGTATGTGCGTGACGCACGGCAGACTGGCTCACTGGACGAAGAGGAAACCCGTTTCTTCTGACGTAAGGGTGCGCATACGGAACGATGCGAGTGCGAATCGGTTTCAGAGCTATGCTGGAAACAGCATAGCAAGTTGAAATAAGGCTAGTCCGTTATCAACTTGAAAAAGTGGCACCGAGTCGGTGCTTTTT	CGCGTCGAGTAGGGTCACCTGCATCATCCTCTGCGTACGCCATCCCCTTCGATGCGAGTGCGAATCGCCTCGTCTTGGTATGTGCGTGACGCACGGCAGACTGGCTCACTGGACGAAGAGGAAACCCGTTTCTTCTGACGTAAGGGTGCGCATACGGAACGATGCGAGTGCGAATCGGTTTATCAGCAGGTGCCAGCTTCACACGGCGGTACTTCAATGGTCATCGTGGGGCGCCCAACGAAATTTGAGG
3316	PAM_-13_DONORf_length_78_center_-6_chassis_6	CTCGGTGGTA	-13	78	F	-6	6	CGATGCGAGTGCGAATCG	CTGCGTACGCCATCCCCTTCGATGCGAGTGCGAATCGCCTCGTCTTGGTACTCGGTGGTAGCACGGCAGACTGGCTCACTGGACGAAG	CGTATGCGCACCCTTAGCGAGAGGTTTATCATTAAGGTCAACCTCTGGATGTTGTTTCGGCATCCTGCATTGAATCTGAGTTACTGTCTGTTTTCCTCTGCGTACGCCATCCCCTTCGATGCGAGTGCGAATCGCCTCGTCTTGGTACTCGGTGGTAGCACGGCAGACTGGCTCACTGGACGAAGAGGAAACCCGTTTCTTCTGACGTAAGGGTGCGCATACGCGATGCGAGTGCGAATCGGTTTCAGAGCTATGCTGGAAACAGCATAGCAAGTTGAAATAAGGCTAGTCCGTTATCAACTTGAAAAAGTGGCACCGAGTCGGTGCTTTTT	CGCGTCGAGTAGGGTCACCTGCATCATCCTCTGCGTACGCCATCCCCTTCGATGCGAGTGCGAATCGCCTCGTCTTGGTACTCGGTGGTAGCACGGCAGACTGGCTCACTGGACGAAGAGGAAACCCGTTTCTTCTGACGTAAGGGTGCGCATACGCGATGCGAGTGCGAATCGGTTTATCAGCAGGTGCCAGCTTCACACGGCGTGACTGGTGGTTGATCACCGACTATTCTTCGCACAAGACTCGAAC
3317	PAM_-13_DONORf_length_78_center_-6_chassis_7	GGTGGTAAGC	-13	78	F	-6	7	CGATGCGAGTGCGAATCG	CTGCGTACGCCATCCCCTTCGATGCGAGTGCGAATCGCCTCGTCTTGGTAGGTGGTAAGCGCACGGCAGACTGGCTCACTGGACGAAG	TGATAAGATTCCGTATGCGCACCCTTAGCGAGAGGTTTATCATTAAGGTCAACCTCTGGATGTTGTTTCGGCATCCTGCATTGAATCTGAGTTACTGTCTGTTTTCCTCTGCGTACGCCATCCCCTTCGATGCGAGTGCGAATCGCCTCGTCTTGGTAGGTGGTAAGCGCACGGCAGACTGGCTCACTGGACGAAGGGAAACCCGTTTCTTCTGACGTAAGGGTGCGCATACGGAATCTTATCACGATGCGAGTGCGAATCGGTTTCAGAGCTATGCTGGAAACAGCATAGCAAGTTGAAATAAGGCTAGTCCGTTATCAACTTGAAAAAGTGGCACCGAGTCGGTGCTTTTT	CGCGTCGAGTAGGGTCACCTGCATCATCCTCTGCGTACGCCATCCCCTTCGATGCGAGTGCGAATCGCCTCGTCTTGGTAGGTGGTAAGCGCACGGCAGACTGGCTCACTGGACGAAGGGAAACCCGTTTCTTCTGACGTAAGGGTGCGCATACGGAATCTTATCACGATGCGAGTGCGAATCGGTTTATCAGCAGGTGCCAGCTTCACACGGCCGAGTTCGCCAGCCGGGCGGAGGATCTTAAATGCCA
3318	PAM_-13_DONORf_length_78_center_-6_chassis_8	AGGTCTTGAC	-13	78	F	-6	8	CGATGCGAGTGCGAATCG	CTGCGTACGCCATCCCCTTCGATGCGAGTGCGAATCGCCTCGTCTTGGTAAGGTCTTGACGCACGGCAGACTGGCTCACTGGACGAAG	TGATAAGATTCCGTATGCGCACCCTTAGCGAGAGGTTTATCATTAAGGTCAACCTCTGGATGTTGTTTCGGCATCCTGCATTGAATCTGAGTTACTGTCTGTTTTCCTCTGCGTACGCCATCCCCTTCGATGCGAGTGCGAATCGCCTCGTCTTGGTAAGGTCTTGACGCACGGCAGACTGGCTCACTGGACGAAGAGGACCCGTTTCTTCTGACGTAAGGGTGCGCATACGGAATCTTATCACGATGCGAGTGCGAATCGGTTTCAGAGCTATGCTGGAAACAGCATAGCAAGTTGAAATAAGGCTAGTCCGTTATCAACTTGAAAAAGTGGCACCGAGTCGGTGCTTTTT	CGCGTCGAGTAGGGTCACCTGCATCATCCTCTGCGTACGCCATCCCCTTCGATGCGAGTGCGAATCGCCTCGTCTTGGTAAGGTCTTGACGCACGGCAGACTGGCTCACTGGACGAAGAGGACCCGTTTCTTCTGACGTAAGGGTGCGCATACGGAATCTTATCACGATGCGAGTGCGAATCGGTTTATCAGCAGGTGCCAGCTTCACACGGCTAGAGCTGGGCAACTGGACATCGCCAGCCTCACATTA
3319	PAM_-13_DONORf_length_78_center_-6_chassis_9	CGTGAAACCC	-13	78	F	-6	9	CGATGCGAGTGCGAATCG	CTGCGTACGCCATCCCCTTCGATGCGAGTGCGAATCGCCTCGTCTTGGTACGTGAAACCCGCACGGCAGACTGGCTCACTGGACGAAG	TGATAAGATTCCGTATGCGCACCCTTAGCGAGAGGTTTATCATTAAGGTCAACCTCTGGATGTTGTTTCGGCATCCTGCATTGAATCTGAGTTACTGTCTGTTTTCCTCTGCGTACGCCATCCCCTTCGATGCGAGTGCGAATCGCCTCGTCTTGGTACGTGAAACCCGCACGGCAGACTGGCTCACTGGACGAAGAGGAACCGTTTCTTCTGACGTAAGGGTGCGCATACGGAATCTTATCACGATGCGAGTGCGAATCGGTTTCAGAGCTATGCTGGAAACAGCATAGCAAGTTGAAATAAGGCTAGTCCGTTATCAACTTGAAAAAGTGGCACCGAGTCGGTGCTTTTT	CGCGTCGAGTAGGGTCACCTGCATCATCCTCTGCGTACGCCATCCCCTTCGATGCGAGTGCGAATCGCCTCGTCTTGGTACGTGAAACCCGCACGGCAGACTGGCTCACTGGACGAAGAGGAACCGTTTCTTCTGACGTAAGGGTGCGCATACGGAATCTTATCACGATGCGAGTGCGAATCGGTTTATCAGCAGGTGCCAGCTTCACACGGCCCTTGAACAGTCGGCACCTCGGTTTCAACGCCAAGAC
3320	PAM_-13_DONORf_length_78_center_-6_chassis_10	TACCCTCGGT	-13	78	F	-6	10	CGATGCGAGTGCGAATCG	CTGCGTACGCCATCCCCTTCGATGCGAGTGCGAATCGCCTCGTCTTGGTATACCCTCGGTGCACGGCAGACTGGCTCACTGGACGAAG	TGATAAGATTCCGTATGCGCACCCTTAGCGAGAGGTTTATCATTAAGGTCAACCTCTGGATGTTGTTTCGGCATCCTGCATTGAATCTGAGTTACTGTCTGTTTTCCTCTGCGTACGCCATCCCCTTCGATGCGAGTGCGAATCGCCTCGTCTTGGTATACCCTCGGTGCACGGCAGACTGGCTCACTGGACGAAGAGGAAACCTGTTTCTTCTGACGTAAGGGTGCGCATACGGAATCTTATCACGATGCGAGTGCGAATCGGTTTCAGAGCTATGCTGGAAACAGCATAGCAAGTTGAAATAAGGCTAGTCCGTTATCAACTTGAAAAAGTGGCACCGAGTCGGTGCTTTTT	CGCGTCGAGTAGGGTCACCTGCATCATCCTCTGCGTACGCCATCCCCTTCGATGCGAGTGCGAATCGCCTCGTCTTGGTATACCCTCGGTGCACGGCAGACTGGCTCACTGGACGAAGAGGAAACCTGTTTCTTCTGACGTAAGGGTGCGCATACGGAATCTTATCACGATGCGAGTGCGAATCGGTTTATCAGCAGGTGCCAGCTTCACACGGCCGAAGACGGCGAAGCCCGACCCACAAACACGTTTC
3321	PAM_-13_DONORf_length_78_center_-6_chassis_11	TCGAAGAACG	-13	78	F	-6	11	CGATGCGAGTGCGAATCG	CTGCGTACGCCATCCCCTTCGATGCGAGTGCGAATCGCCTCGTCTTGGTATCGAAGAACGGCACGGCAGACTGGCTCACTGGACGAAG	TGATAAGATTCCGTATGCGCACCCTTAGCGAGAGGTTTATCATTAAGGTCAACCTCTGGATGTTGTTTCGGCATCCTGCATTGAATCTGAGTTACTGTCTGTTTTCCTCTGCGTACGCCATCCCCTTCGATGCGAGTGCGAATCGCCTCGTCTTGGTATCGAAGAACGGCACGGCAGACTGGCTCACTGGACGAAGAGGAAACCCGTATCTTCTGACGTAAGGGTGCGCATACGGAATCTTATCACGATGCGAGTGCGAATCGGTTTCAGAGCTATGCTGGAAACAGCATAGCAAGTTGAAATAAGGCTAGTCCGTTATCAACTTGAAAAAGTGGCACCGAGTCGGTGCTTTTT	CGCGTCGAGTAGGGTCACCTGCATCATCCTCTGCGTACGCCATCCCCTTCGATGCGAGTGCGAATCGCCTCGTCTTGGTATCGAAGAACGGCACGGCAGACTGGCTCACTGGACGAAGAGGAAACCCGTATCTTCTGACGTAAGGGTGCGCATACGGAATCTTATCACGATGCGAGTGCGAATCGGTTTATCAGCAGGTGCCAGCTTCACACGGCTCATTGGCACGCGAGGCTTATATACCAGTTTGCGC
3322	PAM_-13_DONORf_length_78_center_-6_chassis_12	ATTACGGGCG	-13	78	F	-6	12	CGATGCGAGTGCGAATCG	CTGCGTACGCCATCCCCTTCGATGCGAGTGCGAATCGCCTCGTCTTGGTAATTACGGGCGGCACGGCAGACTGGCTCACTGGACGAAG	TGATAAGATTCCGTATGCGCACCCTTAGCGAGAGGTTTATCATTAAGGTCAACCTCTGGATGTTGTTTCGGCATCCTGCATTGAATCTGAGTTACTGTCTGTTTTCCTCTGCGTACGCCATCCCCTTCGATGCGAGTGCGAATCGCCTCGTCTTGGTAATTACGGGCGGCACGGCAGACTGGCTCACTGGACGAAGTATCATGTAATACTCTACGGCGTAAGGGTGCGCATACGGAATCTTATCACGATGCGAGTGCGAATCGGTTTCAGAGCTATGCTGGAAACAGCATAGCAAGTTGAAATAAGGCTAGTCCGTTATCAACTTGAAAAAGTGGCACCGAGTCGGTGCTTTTT	CGCGTCGAGTAGGGTCACCTGCATCATCCTCTGCGTACGCCATCCCCTTCGATGCGAGTGCGAATCGCCTCGTCTTGGTAATTACGGGCGGCACGGCAGACTGGCTCACTGGACGAAGTATCATGTAATACTCTACGGCGTAAGGGTGCGCATACGGAATCTTATCACGATGCGAGTGCGAATCGGTTTATCAGCAGGTGCCAGCTTCACACGGCTATGTGTCTTGAGAATGAGCAGACCACAGGTAAGA
3323	PAM_-13_DONORf_length_78_center_-6_chassis_13	CAACTGAACG	-13	78	F	-6	13	CGATGCGAGTGCGAATCG	CTGCGTACGCCATCCCCTTCGATGCGAGTGCGAATCGCCTCGTCTTGGTACAACTGAACGGCACGGCAGACTGGCTCACTGGACGAAG	TGATAAGATTCCGTATGCGCACCCTTAGCGAGAGGTTTATCATTAAGGTCAACCTCTGGATGTTGTTTCGGCATCCTGCATTGAATCTGAGTTACTGTCTGTTTTCCTCTGCGTACGCCATCCCCTTCGATGCGAGTGCGAATCGCCTCGTCTTGGTACAACTGAACGGCACGGCAGACTGGCTCACTGGACGAAGATATCGGCGTAATTTCGGTTCGTAAGGGTGCGCATACGGAATCTTATCACGATGCGAGTGCGAATCGGTTTCAGAGCTATGCTGGAAACAGCATAGCAAGTTGAAATAAGGCTAGTCCGTTATCAACTTGAAAAAGTGGCACCGAGTCGGTGCTTTTT	CGCGTCGAGTAGGGTCACCTGCATCATCCTCTGCGTACGCCATCCCCTTCGATGCGAGTGCGAATCGCCTCGTCTTGGTACAACTGAACGGCACGGCAGACTGGCTCACTGGACGAAGATATCGGCGTAATTTCGGTTCGTAAGGGTGCGCATACGGAATCTTATCACGATGCGAGTGCGAATCGGTTTATCAGCAGGTGCCAGCTTCACACGGCTAACATAGGTCCCACGCGCACGGATCAGTGCTCAC
3324	PAM_-13_DONORf_length_78_center_-6_chassis_14	TGGCAGCTGA	-13	78	F	-6	14	CGATGCGAGTGCGAATCG	CTGCGTACGCCATCCCCTTCGATGCGAGTGCGAATCGCCTCGTCTTGGTATGGCAGCTGAGCACGGCAGACTGGCTCACTGGACGAAG	TGATAAGATTCCGTATGCGCACCCTTAGCGAGAGGTTTATCATTAAGGTCAACCTCTGGATGTTGTTTCGGCATCCTGCATTGAATCTGAGTTACTGTCTGTTTTCCTCTGCGTACGCCATCCCCTTCGATGCGAGTGCGAATCGCCTCGTCTTGGTATGGCAGCTGAGCACGGCAGACTGGCTCACTGGACGAAGATCTATCGTGATATTCAGATCGTAAGGGTGCGCATACGGAATCTTATCACGATGCGAGTGCGAATCGGTTTCAGAGCTATGCTGGAAACAGCATAGCAAGTTGAAATAAGGCTAGTCCGTTATCAACTTGAAAAAGTGGCACCGAGTCGGTGCTTTTT	CGCGTCGAGTAGGGTCACCTGCATCATCCTCTGCGTACGCCATCCCCTTCGATGCGAGTGCGAATCGCCTCGTCTTGGTATGGCAGCTGAGCACGGCAGACTGGCTCACTGGACGAAGATCTATCGTGATATTCAGATCGTAAGGGTGCGCATACGGAATCTTATCACGATGCGAGTGCGAATCGGTTTATCAGCAGGTGCCAGCTTCACACGGCAGGTCATACTAAGTGGTAGGCGGGGAGCGCTATCT
3325	PAM_-13_DONORf_length_78_center_-6_chassis_15	AGTACTGGGC	-13	78	F	-6	15	CGATGCGAGTGCGAATCG	CTGCGTACGCCATCCCCTTCGATGCGAGTGCGAATCGCCTCGTCTTGGTAAGTACTGGGCGCACGGCAGACTGGCTCACTGGACGAAG	TGATAAGATTCCGTATGCGCACCCTTAGCGAGAGGTTTATCATTAAGGTCAACCTCTGGATGTTGTTTCGGCATCCTGCATTGAATCTGAGTTACTGTCTGTTTTCCTCTGCGTACGCCATCCCCTTCGATGCGAGTGCGAATCGCCTCGTCTTGGTAAGTACTGGGCGCACGGCAGACTGGCTCACTGGACGAAGATATGGACACGGTGAGCACTCGTAAGGGTGCGCATACGGAATCTTATCACGATGCGAGTGCGAATCGGTTTCAGAGCTATGCTGGAAACAGCATAGCAAGTTGAAATAAGGCTAGTCCGTTATCAACTTGAAAAAGTGGCACCGAGTCGGTGCTTTTT	CGCGTCGAGTAGGGTCACCTGCATCATCCTCTGCGTACGCCATCCCCTTCGATGCGAGTGCGAATCGCCTCGTCTTGGTAAGTACTGGGCGCACGGCAGACTGGCTCACTGGACGAAGATATGGACACGGTGAGCACTCGTAAGGGTGCGCATACGGAATCTTATCACGATGCGAGTGCGAATCGGTTTATCAGCAGGTGCCAGCTTCACACGGCGTCGCACTTGGAGGGTGCTTGTACGTTCCCCTTTG
3326	PAM_-13_DONORf_length_78_center_-6_chassis_16	GTGGTCTAGA	-13	78	F	-6	16	CGATGCGAGTGCGAATCG	CTGCGTACGCCATCCCCTTCGATGCGAGTGCGAATCGCCTCGTCTTGGTAGTGGTCTAGAGCACGGCAGACTGGCTCACTGGACGAAG	TGATAAGATTCCGTATGCGCACCCTTAGCGAGAGGTTTATCATTAAGGTCAACCTCTGGATGTTGTTTCGGCATCCTGCATTGAATCTGAGTTACTGTCTGTTTTCCTCTGCGTACGCCATCCCCTTCGATGCGAGTGCGAATCGCCTCGTCTTGGTAGTGGTCTAGAGCACGGCAGACTGGCTCACTGGACGAAGATCATTTACGGTACGATCAGCGTAAGGGTGCGCATACGGAATCTTATCACGATGCGAGTGCGAATCGGTTTCAGAGCTATGCTGGAAACAGCATAGCAAGTTGAAATAAGGCTAGTCCGTTATCAACTTGAAAAAGTGGCACCGAGTCGGTGCTTTTT	CGCGTCGAGTAGGGTCACCTGCATCATCCTCTGCGTACGCCATCCCCTTCGATGCGAGTGCGAATCGCCTCGTCTTGGTAGTGGTCTAGAGCACGGCAGACTGGCTCACTGGACGAAGATCATTTACGGTACGATCAGCGTAAGGGTGCGCATACGGAATCTTATCACGATGCGAGTGCGAATCGGTTTATCAGCAGGTGCCAGCTTCACACGGCTCGGAAGATCGCTAACTACTCGCCCACCGTGGGCT
3327	PAM_-13_DONORf_length_78_center_-6_chassis_17	ACCGATACCT	-13	78	F	-6	17	CGATGCGAGTGCGAATCG	CTGCGTACGCCATCCCCTTCGATGCGAGTGCGAATCGCCTCGTCTTGGTAACCGATACCTGCACGGCAGACTGGCTCACTGGACGAAG	TGATAAGATTCCGTATGCGCACCCTTAGCGAGAGGTTTATCATTAAGGTCAACCTCTGGATGTTGTTTCGGCATCCTGCATTGAATCTGAGTTACTGTCTGTTTTCCTCTGCGTACGCCATCCCCTTCGATGCGAGTGCGAATCGCCTCGTCTTGGTAACCGATACCTGCACGGCAGACTGGCTCACTGGACGAAGAGGAAATCCAACATTCACTGCGTAAGGGTGCGCATACGGAATCTTATCACGATGCGAGTGCGAATCGGTTTCAGAGCTATGCTGGAAACAGCATAGCAAGTTGAAATAAGGCTAGTCCGTTATCAACTTGAAAAAGTGGCACCGAGTCGGTGCTTTTT	CGCGTCGAGTAGGGTCACCTGCATCATCCTCTGCGTACGCCATCCCCTTCGATGCGAGTGCGAATCGCCTCGTCTTGGTAACCGATACCTGCACGGCAGACTGGCTCACTGGACGAAGAGGAAATCCAACATTCACTGCGTAAGGGTGCGCATACGGAATCTTATCACGATGCGAGTGCGAATCGGTTTATCAGCAGGTGCCAGCTTCACACGGCATATGCCGGAACCTCGAAGCCGAGTGGAGCCTTCA
3328	PAM_-13_DONORf_length_78_center_-6_chassis_18	GTTGCCAGAT	-13	78	F	-6	18	CGATGCGAGTGCGAATCG	CTGCGTACGCCATCCCCTTCGATGCGAGTGCGAATCGCCTCGTCTTGGTAGTTGCCAGATGCACGGCAGACTGGCTCACTGGACGAAG	TGATAAGATTCCGTATGCGCACCCTTAGCGAGAGGTTTATCATTAAGGTCAACCTCTGGATGTTGTTTCGGCATCCTGCATTGAATCTGAGTTACTGTCTGTTTTCCTCTGCGTACGCCATCCCCTTCGATGCGAGTGCGAATCGCCTCGTCTTGGTAGTTGCCAGATGCACGGCAGACTGGCTCACTGGACGAAGGGATCACTCACTGTATACCGCGTAAGGGTGCGCATACGGAATCTTATCACGATGCGAGTGCGAATCGGTTTCAGAGCTATGCTGGAAACAGCATAGCAAGTTGAAATAAGGCTAGTCCGTTATCAACTTGAAAAAGTGGCACCGAGTCGGTGCTTTTT	CGCGTCGAGTAGGGTCACCTGCATCATCCTCTGCGTACGCCATCCCCTTCGATGCGAGTGCGAATCGCCTCGTCTTGGTAGTTGCCAGATGCACGGCAGACTGGCTCACTGGACGAAGGGATCACTCACTGTATACCGCGTAAGGGTGCGCATACGGAATCTTATCACGATGCGAGTGCGAATCGGTTTATCAGCAGGTGCCAGCTTCACACGGCCACACACGACTGGATGCCGTATCTGGAGGATACAG
3329	PAM_-13_DONORf_length_78_center_-6_chassis_19	TCCAACCGAA	-13	78	F	-6	19	CGATGCGAGTGCGAATCG	CTGCGTACGCCATCCCCTTCGATGCGAGTGCGAATCGCCTCGTCTTGGTATCCAACCGAAGCACGGCAGACTGGCTCACTGGACGAAG	TGATAAGATTCCGTATGCGCACCCTTAGCGAGAGGTTTATCATTAAGGTCAACCTCTGGATGTTGTTTCGGCATCCTGCATTGAATCTGAGTTACTGTCTGTTTTCCTCTGCGTACGCCATCCCCTTCGATGCGAGTGCGAATCGCCTCGTCTTGGTATCCAACCGAAGCACGGCAGACTGGCTCACTGGACGAAGAGGAAACTGTAAATAAACCGCGTAAGGGTGCGCATACGGAATCTTATCACGATGCGAGTGCGAATCGGTTTCAGAGCTATGCTGGAAACAGCATAGCAAGTTGAAATAAGGCTAGTCCGTTATCAACTTGAAAAAGTGGCACCGAGTCGGTGCTTTTT	CGCGTCGAGTAGGGTCACCTGCATCATCCTCTGCGTACGCCATCCCCTTCGATGCGAGTGCGAATCGCCTCGTCTTGGTATCCAACCGAAGCACGGCAGACTGGCTCACTGGACGAAGAGGAAACTGTAAATAAACCGCGTAAGGGTGCGCATACGGAATCTTATCACGATGCGAGTGCGAATCGGTTTATCAGCAGGTGCCAGCTTCACACGGCGGTACCTTCCTGCTGACCTGAGCTATCCCCGTGAT
3330	PAM_-13_DONORf_length_78_center_-6_chassis_20	GTTCAGGAAC	-13	78	F	-6	20	CGATGCGAGTGCGAATCG	CTGCGTACGCCATCCCCTTCGATGCGAGTGCGAATCGCCTCGTCTTGGTAGTTCAGGAACGCACGGCAGACTGGCTCACTGGACGAAG	TGATAAGATTCCGTATGCGCACCCTTAGCGAGAGGTTTATCATTAAGGTCAACCTCTGGATGTTGTTTCGGCATCCTGCATTGAATCTGAGTTACTGTCTGTTTTCCTCTGCGTACGCCATCCCCTTCGATGCGAGTGCGAATCGCCTCGTCTTGGTAGTTCAGGAACGCACGGCAGACTGGCTCACTGGACGAAGGCGGGCGGTGTAACGTTCCACGTAAGGGTGCGCATACGGAATCTTATCACGATGCGAGTGCGAATCGGTTTCAGAGCTATGCTGGAAACAGCATAGCAAGTTGAAATAAGGCTAGTCCGTTATCAACTTGAAAAAGTGGCACCGAGTCGGTGCTTTTT	CGCGTCGAGTAGGGTCACCTGCATCATCCTCTGCGTACGCCATCCCCTTCGATGCGAGTGCGAATCGCCTCGTCTTGGTAGTTCAGGAACGCACGGCAGACTGGCTCACTGGACGAAGGCGGGCGGTGTAACGTTCCACGTAAGGGTGCGCATACGGAATCTTATCACGATGCGAGTGCGAATCGGTTTATCAGCAGGTGCCAGCTTCACACGGCTATCTTATGATTCCAGCTGAGAACGTCCTGAGGAT
3331	PAM_-13_DONORf_length_78_center_-6_chassis_21	CCGTAATAGC	-13	78	F	-6	21	CGATGCGAGTGCGAATCG	CTGCGTACGCCATCCCCTTCGATGCGAGTGCGAATCGCCTCGTCTTGGTACCGTAATAGCGCACGGCAGACTGGCTCACTGGACGAAG	TGATAAGATTCCGTATGCGCACCCTTAGCGAGAGGTTTATCATTAAGGTCAACCTCTGGATGTTGTTTCGGCATCCTGCATTGAATCTGAGTTACTGTCTGTTTTCCTCTGCGTACGCCATCCCCTTCGATGCGAGTGCGAATCGCCTCGTCTTGGTACCGTAATAGCGCACGGCAGACTGGCTCACTGGACGAAGAGGAAACTGTAGATAACCCGCGTAAGGGTGCGCATACGGAATCTTATCACGATGCGAGTGCGAATCGGTTTCAGAGCTATGCTGGAAACAGCATAGCAAGTTGAAATAAGGCTAGTCCGTTATCAACTTGAAAAAGTGGCACCGAGTCGGTGCTTTTT	CGCGTCGAGTAGGGTCACCTGCATCATCCTCTGCGTACGCCATCCCCTTCGATGCGAGTGCGAATCGCCTCGTCTTGGTACCGTAATAGCGCACGGCAGACTGGCTCACTGGACGAAGAGGAAACTGTAGATAACCCGCGTAAGGGTGCGCATACGGAATCTTATCACGATGCGAGTGCGAATCGGTTTATCAGCAGGTGCCAGCTTCACACGGCGAGAGGCGTTAGTTGCGGCGTAAGCTTCTAAATTC
3332	PAM_-13_DONORf_length_78_center_-6_chassis_22	GACAACTCGT	-13	78	F	-6	22	CGATGCGAGTGCGAATCG	CTGCGTACGCCATCCCCTTCGATGCGAGTGCGAATCGCCTCGTCTTGGTAGACAACTCGTGCACGGCAGACTGGCTCACTGGACGAAG	TGATAAGATTCCGTATGCGCACCCTTAGCGAGAGGTTTATCATTAAGGTCAACCTCTGGATGTTGTTTCGGCATCCTGCATTGAATCTGAGTTACTGTCTGTTTTCCTTGCTGCGTACGCCATCCCCTTCGATGCGAGTGCGAATCGCCTCGTCTTGGTAGACAACTCGTGCACGGCAGACTGGCTCACTGGACGAAGCCAGGAAACCCGTTTCTTCTGACGTAAGGGTGCGCATACGGAATCTTATCACGATGCGAGTGCGAATCGGTTTCAGAGCTATGCTGGAAACAGCATAGCAAGTTGAAATAAGGCTAGTCCGTTATCAACTTGAAAAAGTGGCACCGAGTCGGTGCTTTTT	CGCGTCGAGTAGGGTCACCTGCATCATCCTTGCTGCGTACGCCATCCCCTTCGATGCGAGTGCGAATCGCCTCGTCTTGGTAGACAACTCGTGCACGGCAGACTGGCTCACTGGACGAAGCCAGGAAACCCGTTTCTTCTGACGTAAGGGTGCGCATACGGAATCTTATCACGATGCGAGTGCGAATCGGTTTATCAGCAGGTGCCAGCTTCACACGGCGGATAGTGTCACAAGTGACCTAGCTTTGGTC
3333	PAM_-13_DONORf_length_78_center_-6_chassis_23	GATCCGTTCA	-13	78	F	-6	23	CGATGCGAGTGCGAATCG	CTGCGTACGCCATCCCCTTCGATGCGAGTGCGAATCGCCTCGTCTTGGTAGATCCGTTCAGCACGGCAGACTGGCTCACTGGACGAAG	TGATAAGATTCCGTATGCGCACCCTTAGCGAGAGGTTTATCATTAAGGTCAACCTCTGGATGTTGTTTCGGCATCCTGCATTGAATCTGAGTTACTGTCTGTTTTCCTTGTTCTGCGTACGCCATCCCCTTCGATGCGAGTGCGAATCGCCTCGTCTTGGTAGATCCGTTCAGCACGGCAGACTGGCTCACTGGACGAAGAACCAGGAAACCCGTTTCTTCTGACGTAAGGGTGCGCATACGGAATCTTATCACGATGCGAGTGCGAATCGGTTTCAGAGCTATGCTGGAAACAGCATAGCAAGTTGAAATAAGGCTAGTCCGTTATCAACTTGAAAAAGTGGCACCGAGTCGGTGCTTTTT	CGCGTCGAGTAGGGTCACCTGCATCATCCTTGTTCTGCGTACGCCATCCCCTTCGATGCGAGTGCGAATCGCCTCGTCTTGGTAGATCCGTTCAGCACGGCAGACTGGCTCACTGGACGAAGAACCAGGAAACCCGTTTCTTCTGACGTAAGGGTGCGCATACGGAATCTTATCACGATGCGAGTGCGAATCGGTTTATCAGCAGGTGCCAGCTTCACACGGCAGTGCCCTTGAAACTGTTATGTCTCCC
3334	PAM_-13_DONORf_length_78_center_-6_chassis_24	GAGGATAGGA	-13	78	F	-6	24	CGATGCGAGTGCGAATCG	CTGCGTACGCCATCCCCTTCGATGCGAGTGCGAATCGCCTCGTCTTGGTAGAGGATAGGAGCACGGCAGACTGGCTCACTGGACGAAG	TGATAAGATTCCGTATGCGCACCCTTAGCGAGAGGTTTATCATTAAGGTCAACCTCTGGATGTTGTTTCGGCATCCTGCATTGAATCTGAGTTACTGTCTGTTTTCCTTGTTGGCTGCGTACGCCATCCCCTTCGATGCGAGTGCGAATCGCCTCGTCTTGGTAGAGGATAGGAGCACGGCAGACTGGCTCACTGGACGAAGCCAACCAGGAAACCCGTTTCTTCTGACGTAAGGGTGCGCATACGGAATCTTATCACGATGCGAGTGCGAATCGGTTTCAGAGCTATGCTGGAAACAGCATAGCAAGTTGAAATAAGGCTAGTCCGTTATCAACTTGAAAAAGTGGCACCGAGTCGGTGCTTTTT	CGCGTCGAGTAGGGTCACCTGCATCATCCTTGTTGGCTGCGTACGCCATCCCCTTCGATGCGAGTGCGAATCGCCTCGTCTTGGTAGAGGATAGGAGCACGGCAGACTGGCTCACTGGACGAAGCCAACCAGGAAACCCGTTTCTTCTGACGTAAGGGTGCGCATACGGAATCTTATCACGATGCGAGTGCGAATCGGTTTATCAGCAGGTGCCAGCTTCACACGGCCGATGGGCCCGAATTCCCGGCGC
3335	PAM_-13_DONORf_length_78_center_-6_chassis_25	GTAAGTGGTC	-13	78	F	-6	25	CGATGCGAGTGCGAATCG	CTGCGTACGCCATCCCCTTCGATGCGAGTGCGAATCGCCTCGTCTTGGTAGTAAGTGGTCGCACGGCAGACTGGCTCACTGGACGAAG	TGATAAGATTCCGTATGCGCACCCTTAGCGAGAGGTTTATCATTAAGGTCAACCTCTGGATGTTGTTTCGGCATCCTGCATTGAATCTGAGTTACTGTCTGTTTTCCTTGTTGGAACTGCGTACGCCATCCCCTTCGATGCGAGTGCGAATCGCCTCGTCTTGGTAGTAAGTGGTCGCACGGCAGACTGGCTCACTGGACGAAGAGCCAACCAGGAAACCCGTTTCTTCTGACGTAAGGGTGCGCATACGGAATCTTATCACGATGCGAGTGCGAATCGGTTTCAGAGCTATGCTGGAAACAGCATAGCAAGTTGAAATAAGGCTAGTCCGTTATCAACTTGAAAAAGTGGCACCGAGTCGGTGCTTTTT	CGCGTCGAGTAGGGTCACCTGCATCATCCTTGTTGGAACTGCGTACGCCATCCCCTTCGATGCGAGTGCGAATCGCCTCGTCTTGGTAGTAAGTGGTCGCACGGCAGACTGGCTCACTGGACGAAGAGCCAACCAGGAAACCCGTTTCTTCTGACGTAAGGGTGCGCATACGGAATCTTATCACGATGCGAGTGCGAATCGGTTTATCAGCAGGTGCCAGCTTCACACGGCTTCGCCATGCCCAAGTAGC
3336	PAM_-13_DONORf_length_78_center_0_chassis_1	GTGCGGAACT	-13	78	F	0	1	CGATGCGAGTGCGAATCG	ACGCCATCCCCTTCGATGCGAGTGCGAATCGCCTCGTCTTGGTAGTGCGGAACTGCACGGCAGACTGGCTCACTGGACGAAGAGTGCA	TGCGCACCCTTAGCGAGAGGTTTATCATTAAGGTCAACCTCTGGATGTTGTTTCGGCATCCTGCATTGAATCTGAGTTACTGTCTGTTTTCCTACGCCATCCCCTTCGATGCGAGTGCGAATCGCCTCGTCTTGGTAGTGCGGAACTGCACGGCAGACTGGCTCACTGGACGAAGAGTGCAAGGAAACCCGTTTTTTCTGACGTAAGGGTGCGCACGATGCGAGTGCGAATCGGTTTCAGAGCTATGCTGGAAACAGCATAGCAAGTTGAAATAAGGCTAGTCCGTTATCAACTTGAAAAAGTGGCACCGAGTCGGTGCTTTTT	CGCGTCGAGTAGGGTCACCTGCATCATCCTACGCCATCCCCTTCGATGCGAGTGCGAATCGCCTCGTCTTGGTAGTGCGGAACTGCACGGCAGACTGGCTCACTGGACGAAGAGTGCAAGGAAACCCGTTTTTTCTGACGTAAGGGTGCGCACGATGCGAGTGCGAATCGGTTTATCAGCAGGTGCCAGCTTCACACGGCGCGTCGTGTCACTACATTCATTTTTACCTCACCGGTTTCCCACGGCTTGA
3337	PAM_-13_DONORf_length_78_center_0_chassis_2	ACGAAAGCGA	-13	78	F	0	2	CGATGCGAGTGCGAATCG	ACGCCATCCCCTTCGATGCGAGTGCGAATCGCCTCGTCTTGGTAACGAAAGCGAGCACGGCAGACTGGCTCACTGGACGAAGAGTGCA	TGCGCACCCTTAGCGAGAGGTTTATCATTAAGGTCAACCTCTGGATGTTGTTTCGGCATCCTGCATTGAATCTGAGTTACTGTCTGTTTTCCTACGCCATCCCCTTCGATGCGAGTGCGAATCGCCTCGTCTTGGTAACGAAAGCGAGCACGGCAGACTGGCTCACTGGACGAAGAGTGCAAGGAAACCCGTTTCTTCTGACGTAAGGGTGCGCACGATGCGAGTGCGAATCGGTTTCAGAGCTATGCTGGAAACAGCATAGCAAGTTGAAATAAGGCTAGTCCGTTATCAACTTGAAAAAGTGGCACCGAGTCGGTGCTTTTT	CGCGTCGAGTAGGGTCACCTGCATCATCCTACGCCATCCCCTTCGATGCGAGTGCGAATCGCCTCGTCTTGGTAACGAAAGCGAGCACGGCAGACTGGCTCACTGGACGAAGAGTGCAAGGAAACCCGTTTCTTCTGACGTAAGGGTGCGCACGATGCGAGTGCGAATCGGTTTATCAGCAGGTGCCAGCTTCACACGGCTAAGATAGAGTGCTAAAGACTCCAAATAAAGAGGGTTAAGTCGTAGATTA
3338	PAM_-13_DONORf_length_78_center_0_chassis_3	CTACCCGGAT	-13	78	F	0	3	CGATGCGAGTGCGAATCG	ACGCCATCCCCTTCGATGCGAGTGCGAATCGCCTCGTCTTGGTACTACCCGGATGCACGGCAGACTGGCTCACTGGACGAAGAGTGCA	TGATAAGATTCCGTATGCGCACCCTTAGCGAGAGGTTTATCATTAAGGTCAACCTCTGGATGTTGTTTCGGCATCCTGCATTGAATCTGAGTTACTGTCTGTTTTCCTACGCCATCCCCTTCGATGCGAGTGCGAATCGCCTCGTCTTGGTACTACCCGGATGCACGGCAGACTGGCTCACTGGACGAAGAGTGCAAGGAAACCCGTTTCTTCTGACGTAAGGGTGCGCATACGGAATCTTATCACGATGCGAGTGCGAATCGGTTTCAGAGCTATGCTGGAAACAGCATAGCAAGTTGAAATAAGGCTAGTCCGTTATCAACTTGAAAAAGTGGCACCGAGTCGGTGCTTTTT	CGCGTCGAGTAGGGTCACCTGCATCATCCTACGCCATCCCCTTCGATGCGAGTGCGAATCGCCTCGTCTTGGTACTACCCGGATGCACGGCAGACTGGCTCACTGGACGAAGAGTGCAAGGAAACCCGTTTCTTCTGACGTAAGGGTGCGCATACGGAATCTTATCACGATGCGAGTGCGAATCGGTTTATCAGCAGGTGCCAGCTTCACACGGCGGGTGAATGACTAGCTCCCGTCATGTATTCAAAAA
3339	PAM_-13_DONORf_length_78_center_0_chassis_4	CATGAGGAAG	-13	78	F	0	4	CGATGCGAGTGCGAATCG	ACGCCATCCCCTTCGATGCGAGTGCGAATCGCCTCGTCTTGGTACATGAGGAAGGCACGGCAGACTGGCTCACTGGACGAAGAGTGCA	AAGATTCCGTATGCGCACCCTTAGCGAGAGGTTTATCATTAAGGTCAACCTCTGGATGTTGTTTCGGCATCCTGCATTGAATCTGAGTTACTGTCTGTTTTCCTACGCCATCCCCTTCGATGCGAGTGCGAATCGCCTCGTCTTGGTACATGAGGAAGGCACGGCAGACTGGCTCACTGGACGAAGAGTGCAAGGAAACCCGTTTCTTCTGACGTAAGGGTGCGCATACGGAATCTTCGATGCGAGTGCGAATCGGTTTCAGAGCTATGCTGGAAACAGCATAGCAAGTTGAAATAAGGCTAGTCCGTTATCAACTTGAAAAAGTGGCACCGAGTCGGTGCTTTTT	CGCGTCGAGTAGGGTCACCTGCATCATCCTACGCCATCCCCTTCGATGCGAGTGCGAATCGCCTCGTCTTGGTACATGAGGAAGGCACGGCAGACTGGCTCACTGGACGAAGAGTGCAAGGAAACCCGTTTCTTCTGACGTAAGGGTGCGCATACGGAATCTTCGATGCGAGTGCGAATCGGTTTATCAGCAGGTGCCAGCTTCACACGGCACCACCTGTAGTGCTGCCCTTAGGGGGCCCCAGTACCGG
3340	PAM_-13_DONORf_length_78_center_0_chassis_5	CAAATCCGGC	-13	78	F	0	5	CGATGCGAGTGCGAATCG	ACGCCATCCCCTTCGATGCGAGTGCGAATCGCCTCGTCTTGGTACAAATCCGGCGCACGGCAGACTGGCTCACTGGACGAAGAGTGCA	TTCCGTATGCGCACCCTTAGCGAGAGGTTTATCATTAAGGTCAACCTCTGGATGTTGTTTCGGCATCCTGCATTGAATCTGAGTTACTGTCTGTTTTCCTACGCCATCCCCTTCGATGCGAGTGCGAATCGCCTCGTCTTGGTACAAATCCGGCGCACGGCAGACTGGCTCACTGGACGAAGAGTGCAAGGAAACCCGTTTCTTCTGACGTAAGGGTGCGCATACGGAACGATGCGAGTGCGAATCGGTTTCAGAGCTATGCTGGAAACAGCATAGCAAGTTGAAATAAGGCTAGTCCGTTATCAACTTGAAAAAGTGGCACCGAGTCGGTGCTTTTT	CGCGTCGAGTAGGGTCACCTGCATCATCCTACGCCATCCCCTTCGATGCGAGTGCGAATCGCCTCGTCTTGGTACAAATCCGGCGCACGGCAGACTGGCTCACTGGACGAAGAGTGCAAGGAAACCCGTTTCTTCTGACGTAAGGGTGCGCATACGGAACGATGCGAGTGCGAATCGGTTTATCAGCAGGTGCCAGCTTCACACGGCACCGTGCAGCTGTCTACGCACACGAGGATCTGAGGCCGAAGTT
3341	PAM_-13_DONORf_length_78_center_0_chassis_6	AGGTGGGGAT	-13	78	F	0	6	CGATGCGAGTGCGAATCG	ACGCCATCCCCTTCGATGCGAGTGCGAATCGCCTCGTCTTGGTAAGGTGGGGATGCACGGCAGACTGGCTCACTGGACGAAGAGTGCA	CGTATGCGCACCCTTAGCGAGAGGTTTATCATTAAGGTCAACCTCTGGATGTTGTTTCGGCATCCTGCATTGAATCTGAGTTACTGTCTGTTTTCCTACGCCATCCCCTTCGATGCGAGTGCGAATCGCCTCGTCTTGGTAAGGTGGGGATGCACGGCAGACTGGCTCACTGGACGAAGAGTGCAAGGAAACCCGTTTCTTCTGACGTAAGGGTGCGCATACGCGATGCGAGTGCGAATCGGTTTCAGAGCTATGCTGGAAACAGCATAGCAAGTTGAAATAAGGCTAGTCCGTTATCAACTTGAAAAAGTGGCACCGAGTCGGTGCTTTTT	CGCGTCGAGTAGGGTCACCTGCATCATCCTACGCCATCCCCTTCGATGCGAGTGCGAATCGCCTCGTCTTGGTAAGGTGGGGATGCACGGCAGACTGGCTCACTGGACGAAGAGTGCAAGGAAACCCGTTTCTTCTGACGTAAGGGTGCGCATACGCGATGCGAGTGCGAATCGGTTTATCAGCAGGTGCCAGCTTCACACGGCACTAAGTGATACTTGTATCAAAATTAATAGTTGCGAAAACTGGTAC
3342	PAM_-13_DONORf_length_78_center_0_chassis_7	CGCGAGTTTC	-13	78	F	0	7	CGATGCGAGTGCGAATCG	ACGCCATCCCCTTCGATGCGAGTGCGAATCGCCTCGTCTTGGTACGCGAGTTTCGCACGGCAGACTGGCTCACTGGACGAAGAGTGCA	TGATAAGATTCCGTATGCGCACCCTTAGCGAGAGGTTTATCATTAAGGTCAACCTCTGGATGTTGTTTCGGCATCCTGCATTGAATCTGAGTTACTGTCTGTTTTCCTACGCCATCCCCTTCGATGCGAGTGCGAATCGCCTCGTCTTGGTACGCGAGTTTCGCACGGCAGACTGGCTCACTGGACGAAGAGTGCAGGAAACCCGTTTCTTCTGACGTAAGGGTGCGCATACGGAATCTTATCACGATGCGAGTGCGAATCGGTTTCAGAGCTATGCTGGAAACAGCATAGCAAGTTGAAATAAGGCTAGTCCGTTATCAACTTGAAAAAGTGGCACCGAGTCGGTGCTTTTT	CGCGTCGAGTAGGGTCACCTGCATCATCCTACGCCATCCCCTTCGATGCGAGTGCGAATCGCCTCGTCTTGGTACGCGAGTTTCGCACGGCAGACTGGCTCACTGGACGAAGAGTGCAGGAAACCCGTTTCTTCTGACGTAAGGGTGCGCATACGGAATCTTATCACGATGCGAGTGCGAATCGGTTTATCAGCAGGTGCCAGCTTCACACGGCGAACCCGATCGTTTACTTTCCATAGCTGTTGTATGG
3343	PAM_-13_DONORf_length_78_center_0_chassis_8	CGCTTGGGAT	-13	78	F	0	8	CGATGCGAGTGCGAATCG	ACGCCATCCCCTTCGATGCGAGTGCGAATCGCCTCGTCTTGGTACGCTTGGGATGCACGGCAGACTGGCTCACTGGACGAAGAGTGCA	TGATAAGATTCCGTATGCGCACCCTTAGCGAGAGGTTTATCATTAAGGTCAACCTCTGGATGTTGTTTCGGCATCCTGCATTGAATCTGAGTTACTGTCTGTTTTCCTACGCCATCCCCTTCGATGCGAGTGCGAATCGCCTCGTCTTGGTACGCTTGGGATGCACGGCAGACTGGCTCACTGGACGAAGAGTGCAAGGACCCGTTTCTTCTGACGTAAGGGTGCGCATACGGAATCTTATCACGATGCGAGTGCGAATCGGTTTCAGAGCTATGCTGGAAACAGCATAGCAAGTTGAAATAAGGCTAGTCCGTTATCAACTTGAAAAAGTGGCACCGAGTCGGTGCTTTTT	CGCGTCGAGTAGGGTCACCTGCATCATCCTACGCCATCCCCTTCGATGCGAGTGCGAATCGCCTCGTCTTGGTACGCTTGGGATGCACGGCAGACTGGCTCACTGGACGAAGAGTGCAAGGACCCGTTTCTTCTGACGTAAGGGTGCGCATACGGAATCTTATCACGATGCGAGTGCGAATCGGTTTATCAGCAGGTGCCAGCTTCACACGGCGGAAGACGAGGACCCATGACAAGCCATGACGCAGTTC
3344	PAM_-13_DONORf_length_78_center_0_chassis_9	GATGGTAACC	-13	78	F	0	9	CGATGCGAGTGCGAATCG	ACGCCATCCCCTTCGATGCGAGTGCGAATCGCCTCGTCTTGGTAGATGGTAACCGCACGGCAGACTGGCTCACTGGACGAAGAGTGCA	TGATAAGATTCCGTATGCGCACCCTTAGCGAGAGGTTTATCATTAAGGTCAACCTCTGGATGTTGTTTCGGCATCCTGCATTGAATCTGAGTTACTGTCTGTTTTCCTACGCCATCCCCTTCGATGCGAGTGCGAATCGCCTCGTCTTGGTAGATGGTAACCGCACGGCAGACTGGCTCACTGGACGAAGAGTGCAAGGAACCGTTTCTTCTGACGTAAGGGTGCGCATACGGAATCTTATCACGATGCGAGTGCGAATCGGTTTCAGAGCTATGCTGGAAACAGCATAGCAAGTTGAAATAAGGCTAGTCCGTTATCAACTTGAAAAAGTGGCACCGAGTCGGTGCTTTTT	CGCGTCGAGTAGGGTCACCTGCATCATCCTACGCCATCCCCTTCGATGCGAGTGCGAATCGCCTCGTCTTGGTAGATGGTAACCGCACGGCAGACTGGCTCACTGGACGAAGAGTGCAAGGAACCGTTTCTTCTGACGTAAGGGTGCGCATACGGAATCTTATCACGATGCGAGTGCGAATCGGTTTATCAGCAGGTGCCAGCTTCACACGGCTGTGGTATCTCCAAGACTGCCTTCGTGAGTAGCCATA
3345	PAM_-13_DONORf_length_78_center_0_chassis_10	TGTCATACCG	-13	78	F	0	10	CGATGCGAGTGCGAATCG	ACGCCATCCCCTTCGATGCGAGTGCGAATCGCCTCGTCTTGGTATGTCATACCGGCACGGCAGACTGGCTCACTGGACGAAGAGTGCA	TGATAAGATTCCGTATGCGCACCCTTAGCGAGAGGTTTATCATTAAGGTCAACCTCTGGATGTTGTTTCGGCATCCTGCATTGAATCTGAGTTACTGTCTGTTTTCCTACGCCATCCCCTTCGATGCGAGTGCGAATCGCCTCGTCTTGGTATGTCATACCGGCACGGCAGACTGGCTCACTGGACGAAGAGTGCAAGGAAACCTGTTTCTTCTGACGTAAGGGTGCGCATACGGAATCTTATCACGATGCGAGTGCGAATCGGTTTCAGAGCTATGCTGGAAACAGCATAGCAAGTTGAAATAAGGCTAGTCCGTTATCAACTTGAAAAAGTGGCACCGAGTCGGTGCTTTTT	CGCGTCGAGTAGGGTCACCTGCATCATCCTACGCCATCCCCTTCGATGCGAGTGCGAATCGCCTCGTCTTGGTATGTCATACCGGCACGGCAGACTGGCTCACTGGACGAAGAGTGCAAGGAAACCTGTTTCTTCTGACGTAAGGGTGCGCATACGGAATCTTATCACGATGCGAGTGCGAATCGGTTTATCAGCAGGTGCCAGCTTCACACGGCTATAACGAAACCGCCAGGTAAGGTGCACTGAAGGA
3346	PAM_-13_DONORf_length_78_center_0_chassis_11	GGTGTTAGTG	-13	78	F	0	11	CGATGCGAGTGCGAATCG	ACGCCATCCCCTTCGATGCGAGTGCGAATCGCCTCGTCTTGGTAGGTGTTAGTGGCACGGCAGACTGGCTCACTGGACGAAGAGTGCA	TGATAAGATTCCGTATGCGCACCCTTAGCGAGAGGTTTATCATTAAGGTCAACCTCTGGATGTTGTTTCGGCATCCTGCATTGAATCTGAGTTACTGTCTGTTTTCCTACGCCATCCCCTTCGATGCGAGTGCGAATCGCCTCGTCTTGGTAGGTGTTAGTGGCACGGCAGACTGGCTCACTGGACGAAGAGTGCAAGGAAACCCGTATCTTCTGACGTAAGGGTGCGCATACGGAATCTTATCACGATGCGAGTGCGAATCGGTTTCAGAGCTATGCTGGAAACAGCATAGCAAGTTGAAATAAGGCTAGTCCGTTATCAACTTGAAAAAGTGGCACCGAGTCGGTGCTTTTT	CGCGTCGAGTAGGGTCACCTGCATCATCCTACGCCATCCCCTTCGATGCGAGTGCGAATCGCCTCGTCTTGGTAGGTGTTAGTGGCACGGCAGACTGGCTCACTGGACGAAGAGTGCAAGGAAACCCGTATCTTCTGACGTAAGGGTGCGCATACGGAATCTTATCACGATGCGAGTGCGAATCGGTTTATCAGCAGGTGCCAGCTTCACACGGCTACGGGCATTGACAAAGAGTAGGGGGTCGTGCTAA
3347	PAM_-13_DONORf_length_78_center_0_chassis_12	CGCAGAAGAC	-13	78	F	0	12	CGATGCGAGTGCGAATCG	ACGCCATCCCCTTCGATGCGAGTGCGAATCGCCTCGTCTTGGTACGCAGAAGACGCACGGCAGACTGGCTCACTGGACGAAGAGTGCA	TGATAAGATTCCGTATGCGCACCCTTAGCGAGAGGTTTATCATTAAGGTCAACCTCTGGATGTTGTTTCGGCATCCTGCATTGAATCTGAGTTACTGTCTGTTTTCCTACGCCATCCCCTTCGATGCGAGTGCGAATCGCCTCGTCTTGGTACGCAGAAGACGCACGGCAGACTGGCTCACTGGACGAAGAGTGCATATCATGTAATACTCTACGGCGTAAGGGTGCGCATACGGAATCTTATCACGATGCGAGTGCGAATCGGTTTCAGAGCTATGCTGGAAACAGCATAGCAAGTTGAAATAAGGCTAGTCCGTTATCAACTTGAAAAAGTGGCACCGAGTCGGTGCTTTTT	CGCGTCGAGTAGGGTCACCTGCATCATCCTACGCCATCCCCTTCGATGCGAGTGCGAATCGCCTCGTCTTGGTACGCAGAAGACGCACGGCAGACTGGCTCACTGGACGAAGAGTGCATATCATGTAATACTCTACGGCGTAAGGGTGCGCATACGGAATCTTATCACGATGCGAGTGCGAATCGGTTTATCAGCAGGTGCCAGCTTCACACGGCTACATAACAGTTCGCACGCTATTACGAATACGGTC
3348	PAM_-13_DONORf_length_78_center_0_chassis_13	CTCGCAGTAG	-13	78	F	0	13	CGATGCGAGTGCGAATCG	ACGCCATCCCCTTCGATGCGAGTGCGAATCGCCTCGTCTTGGTACTCGCAGTAGGCACGGCAGACTGGCTCACTGGACGAAGAGTGCA	TGATAAGATTCCGTATGCGCACCCTTAGCGAGAGGTTTATCATTAAGGTCAACCTCTGGATGTTGTTTCGGCATCCTGCATTGAATCTGAGTTACTGTCTGTTTTCCTACGCCATCCCCTTCGATGCGAGTGCGAATCGCCTCGTCTTGGTACTCGCAGTAGGCACGGCAGACTGGCTCACTGGACGAAGAGTGCAATATCGGCGTAATTTCGGTTCGTAAGGGTGCGCATACGGAATCTTATCACGATGCGAGTGCGAATCGGTTTCAGAGCTATGCTGGAAACAGCATAGCAAGTTGAAATAAGGCTAGTCCGTTATCAACTTGAAAAAGTGGCACCGAGTCGGTGCTTTTT	CGCGTCGAGTAGGGTCACCTGCATCATCCTACGCCATCCCCTTCGATGCGAGTGCGAATCGCCTCGTCTTGGTACTCGCAGTAGGCACGGCAGACTGGCTCACTGGACGAAGAGTGCAATATCGGCGTAATTTCGGTTCGTAAGGGTGCGCATACGGAATCTTATCACGATGCGAGTGCGAATCGGTTTATCAGCAGGTGCCAGCTTCACACGGCCCTCCGCGCGGTTAGGTCCCCATGGACGACCCCGT
3349	PAM_-13_DONORf_length_78_center_0_chassis_14	TGCACTGTAG	-13	78	F	0	14	CGATGCGAGTGCGAATCG	ACGCCATCCCCTTCGATGCGAGTGCGAATCGCCTCGTCTTGGTATGCACTGTAGGCACGGCAGACTGGCTCACTGGACGAAGAGTGCA	TGATAAGATTCCGTATGCGCACCCTTAGCGAGAGGTTTATCATTAAGGTCAACCTCTGGATGTTGTTTCGGCATCCTGCATTGAATCTGAGTTACTGTCTGTTTTCCTACGCCATCCCCTTCGATGCGAGTGCGAATCGCCTCGTCTTGGTATGCACTGTAGGCACGGCAGACTGGCTCACTGGACGAAGAGTGCAATCTATCGTGATATTCAGATCGTAAGGGTGCGCATACGGAATCTTATCACGATGCGAGTGCGAATCGGTTTCAGAGCTATGCTGGAAACAGCATAGCAAGTTGAAATAAGGCTAGTCCGTTATCAACTTGAAAAAGTGGCACCGAGTCGGTGCTTTTT	CGCGTCGAGTAGGGTCACCTGCATCATCCTACGCCATCCCCTTCGATGCGAGTGCGAATCGCCTCGTCTTGGTATGCACTGTAGGCACGGCAGACTGGCTCACTGGACGAAGAGTGCAATCTATCGTGATATTCAGATCGTAAGGGTGCGCATACGGAATCTTATCACGATGCGAGTGCGAATCGGTTTATCAGCAGGTGCCAGCTTCACACGGCAAGCCGGGAACCCTAATCGAGCGATCCTTCACCCG
3350	PAM_-13_DONORf_length_78_center_0_chassis_15	AGCTGCCTGT	-13	78	F	0	15	CGATGCGAGTGCGAATCG	ACGCCATCCCCTTCGATGCGAGTGCGAATCGCCTCGTCTTGGTAAGCTGCCTGTGCACGGCAGACTGGCTCACTGGACGAAGAGTGCA	TGATAAGATTCCGTATGCGCACCCTTAGCGAGAGGTTTATCATTAAGGTCAACCTCTGGATGTTGTTTCGGCATCCTGCATTGAATCTGAGTTACTGTCTGTTTTCCTACGCCATCCCCTTCGATGCGAGTGCGAATCGCCTCGTCTTGGTAAGCTGCCTGTGCACGGCAGACTGGCTCACTGGACGAAGAGTGCAATATGGACACGGTGAGCACTCGTAAGGGTGCGCATACGGAATCTTATCACGATGCGAGTGCGAATCGGTTTCAGAGCTATGCTGGAAACAGCATAGCAAGTTGAAATAAGGCTAGTCCGTTATCAACTTGAAAAAGTGGCACCGAGTCGGTGCTTTTT	CGCGTCGAGTAGGGTCACCTGCATCATCCTACGCCATCCCCTTCGATGCGAGTGCGAATCGCCTCGTCTTGGTAAGCTGCCTGTGCACGGCAGACTGGCTCACTGGACGAAGAGTGCAATATGGACACGGTGAGCACTCGTAAGGGTGCGCATACGGAATCTTATCACGATGCGAGTGCGAATCGGTTTATCAGCAGGTGCCAGCTTCACACGGCGCCTGATCTCCCCACGCGGGGTATTTCTACCACGA
3351	PAM_-13_DONORf_length_78_center_0_chassis_16	TTCAACGACC	-13	78	F	0	16	CGATGCGAGTGCGAATCG	ACGCCATCCCCTTCGATGCGAGTGCGAATCGCCTCGTCTTGGTATTCAACGACCGCACGGCAGACTGGCTCACTGGACGAAGAGTGCA	TGATAAGATTCCGTATGCGCACCCTTAGCGAGAGGTTTATCATTAAGGTCAACCTCTGGATGTTGTTTCGGCATCCTGCATTGAATCTGAGTTACTGTCTGTTTTCCTACGCCATCCCCTTCGATGCGAGTGCGAATCGCCTCGTCTTGGTATTCAACGACCGCACGGCAGACTGGCTCACTGGACGAAGAGTGCAATCATTTACGGTACGATCAGCGTAAGGGTGCGCATACGGAATCTTATCACGATGCGAGTGCGAATCGGTTTCAGAGCTATGCTGGAAACAGCATAGCAAGTTGAAATAAGGCTAGTCCGTTATCAACTTGAAAAAGTGGCACCGAGTCGGTGCTTTTT	CGCGTCGAGTAGGGTCACCTGCATCATCCTACGCCATCCCCTTCGATGCGAGTGCGAATCGCCTCGTCTTGGTATTCAACGACCGCACGGCAGACTGGCTCACTGGACGAAGAGTGCAATCATTTACGGTACGATCAGCGTAAGGGTGCGCATACGGAATCTTATCACGATGCGAGTGCGAATCGGTTTATCAGCAGGTGCCAGCTTCACACGGCGCCCATATCGAAGTTTTCCAAACTCACATGAAGAC
3352	PAM_-13_DONORf_length_78_center_0_chassis_17	GACAAGGGTG	-13	78	F	0	17	CGATGCGAGTGCGAATCG	ACGCCATCCCCTTCGATGCGAGTGCGAATCGCCTCGTCTTGGTAGACAAGGGTGGCACGGCAGACTGGCTCACTGGACGAAGAGTGCA	TGATAAGATTCCGTATGCGCACCCTTAGCGAGAGGTTTATCATTAAGGTCAACCTCTGGATGTTGTTTCGGCATCCTGCATTGAATCTGAGTTACTGTCTGTTTTCCTACGCCATCCCCTTCGATGCGAGTGCGAATCGCCTCGTCTTGGTAGACAAGGGTGGCACGGCAGACTGGCTCACTGGACGAAGAGTGCAAGGAAATCCAACATTCACTGCGTAAGGGTGCGCATACGGAATCTTATCACGATGCGAGTGCGAATCGGTTTCAGAGCTATGCTGGAAACAGCATAGCAAGTTGAAATAAGGCTAGTCCGTTATCAACTTGAAAAAGTGGCACCGAGTCGGTGCTTTTT	CGCGTCGAGTAGGGTCACCTGCATCATCCTACGCCATCCCCTTCGATGCGAGTGCGAATCGCCTCGTCTTGGTAGACAAGGGTGGCACGGCAGACTGGCTCACTGGACGAAGAGTGCAAGGAAATCCAACATTCACTGCGTAAGGGTGCGCATACGGAATCTTATCACGATGCGAGTGCGAATCGGTTTATCAGCAGGTGCCAGCTTCACACGGCTTTGTGCCGTCGGCTAAGCAGGTATGTGTGTTATT
3353	PAM_-13_DONORf_length_78_center_0_chassis_18	CAGTTCTCAG	-13	78	F	0	18	CGATGCGAGTGCGAATCG	ACGCCATCCCCTTCGATGCGAGTGCGAATCGCCTCGTCTTGGTACAGTTCTCAGGCACGGCAGACTGGCTCACTGGACGAAGAGTGCA	TGATAAGATTCCGTATGCGCACCCTTAGCGAGAGGTTTATCATTAAGGTCAACCTCTGGATGTTGTTTCGGCATCCTGCATTGAATCTGAGTTACTGTCTGTTTTCCTACGCCATCCCCTTCGATGCGAGTGCGAATCGCCTCGTCTTGGTACAGTTCTCAGGCACGGCAGACTGGCTCACTGGACGAAGAGTGCAGGATCACTCACTGTATACCGCGTAAGGGTGCGCATACGGAATCTTATCACGATGCGAGTGCGAATCGGTTTCAGAGCTATGCTGGAAACAGCATAGCAAGTTGAAATAAGGCTAGTCCGTTATCAACTTGAAAAAGTGGCACCGAGTCGGTGCTTTTT	CGCGTCGAGTAGGGTCACCTGCATCATCCTACGCCATCCCCTTCGATGCGAGTGCGAATCGCCTCGTCTTGGTACAGTTCTCAGGCACGGCAGACTGGCTCACTGGACGAAGAGTGCAGGATCACTCACTGTATACCGCGTAAGGGTGCGCATACGGAATCTTATCACGATGCGAGTGCGAATCGGTTTATCAGCAGGTGCCAGCTTCACACGGCGGTGGCCATATAAAATTGTGTGTATGCTAATAACT
3354	PAM_-13_DONORf_length_78_center_0_chassis_19	CCGGTGCTTT	-13	78	F	0	19	CGATGCGAGTGCGAATCG	ACGCCATCCCCTTCGATGCGAGTGCGAATCGCCTCGTCTTGGTACCGGTGCTTTGCACGGCAGACTGGCTCACTGGACGAAGAGTGCA	TGATAAGATTCCGTATGCGCACCCTTAGCGAGAGGTTTATCATTAAGGTCAACCTCTGGATGTTGTTTCGGCATCCTGCATTGAATCTGAGTTACTGTCTGTTTTCCTACGCCATCCCCTTCGATGCGAGTGCGAATCGCCTCGTCTTGGTACCGGTGCTTTGCACGGCAGACTGGCTCACTGGACGAAGAGTGCAAGGAAACTGTAAATAAACCGCGTAAGGGTGCGCATACGGAATCTTATCACGATGCGAGTGCGAATCGGTTTCAGAGCTATGCTGGAAACAGCATAGCAAGTTGAAATAAGGCTAGTCCGTTATCAACTTGAAAAAGTGGCACCGAGTCGGTGCTTTTT	CGCGTCGAGTAGGGTCACCTGCATCATCCTACGCCATCCCCTTCGATGCGAGTGCGAATCGCCTCGTCTTGGTACCGGTGCTTTGCACGGCAGACTGGCTCACTGGACGAAGAGTGCAAGGAAACTGTAAATAAACCGCGTAAGGGTGCGCATACGGAATCTTATCACGATGCGAGTGCGAATCGGTTTATCAGCAGGTGCCAGCTTCACACGGCTGATAAGTATCCGGATGGATTCATTCGGCGTCGAT
3355	PAM_-13_DONORf_length_78_center_0_chassis_20	TCGGTCCTAA	-13	78	F	0	20	CGATGCGAGTGCGAATCG	ACGCCATCCCCTTCGATGCGAGTGCGAATCGCCTCGTCTTGGTATCGGTCCTAAGCACGGCAGACTGGCTCACTGGACGAAGAGTGCA	TGATAAGATTCCGTATGCGCACCCTTAGCGAGAGGTTTATCATTAAGGTCAACCTCTGGATGTTGTTTCGGCATCCTGCATTGAATCTGAGTTACTGTCTGTTTTCCTACGCCATCCCCTTCGATGCGAGTGCGAATCGCCTCGTCTTGGTATCGGTCCTAAGCACGGCAGACTGGCTCACTGGACGAAGAGTGCAGCGGGCGGTGTAACGTTCCACGTAAGGGTGCGCATACGGAATCTTATCACGATGCGAGTGCGAATCGGTTTCAGAGCTATGCTGGAAACAGCATAGCAAGTTGAAATAAGGCTAGTCCGTTATCAACTTGAAAAAGTGGCACCGAGTCGGTGCTTTTT	CGCGTCGAGTAGGGTCACCTGCATCATCCTACGCCATCCCCTTCGATGCGAGTGCGAATCGCCTCGTCTTGGTATCGGTCCTAAGCACGGCAGACTGGCTCACTGGACGAAGAGTGCAGCGGGCGGTGTAACGTTCCACGTAAGGGTGCGCATACGGAATCTTATCACGATGCGAGTGCGAATCGGTTTATCAGCAGGTGCCAGCTTCACACGGCCTTCGTAATTGACTACCTGATAACATGAACACAAT
3356	PAM_-13_DONORf_length_78_center_0_chassis_21	GTAGTCGGTG	-13	78	F	0	21	CGATGCGAGTGCGAATCG	ACGCCATCCCCTTCGATGCGAGTGCGAATCGCCTCGTCTTGGTAGTAGTCGGTGGCACGGCAGACTGGCTCACTGGACGAAGAGTGCA	TGATAAGATTCCGTATGCGCACCCTTAGCGAGAGGTTTATCATTAAGGTCAACCTCTGGATGTTGTTTCGGCATCCTGCATTGAATCTGAGTTACTGTCTGTTTTCCTACGCCATCCCCTTCGATGCGAGTGCGAATCGCCTCGTCTTGGTAGTAGTCGGTGGCACGGCAGACTGGCTCACTGGACGAAGAGTGCAAGGAAACTGTAGATAACCCGCGTAAGGGTGCGCATACGGAATCTTATCACGATGCGAGTGCGAATCGGTTTCAGAGCTATGCTGGAAACAGCATAGCAAGTTGAAATAAGGCTAGTCCGTTATCAACTTGAAAAAGTGGCACCGAGTCGGTGCTTTTT	CGCGTCGAGTAGGGTCACCTGCATCATCCTACGCCATCCCCTTCGATGCGAGTGCGAATCGCCTCGTCTTGGTAGTAGTCGGTGGCACGGCAGACTGGCTCACTGGACGAAGAGTGCAAGGAAACTGTAGATAACCCGCGTAAGGGTGCGCATACGGAATCTTATCACGATGCGAGTGCGAATCGGTTTATCAGCAGGTGCCAGCTTCACACGGCGAGGCCGGCCAACCAATGTGCGAGTCCTCCGTGCG
3357	PAM_-13_DONORf_length_78_center_0_chassis_22	TTATCTGCGG	-13	78	F	0	22	CGATGCGAGTGCGAATCG	ACGCCATCCCCTTCGATGCGAGTGCGAATCGCCTCGTCTTGGTATTATCTGCGGGCACGGCAGACTGGCTCACTGGACGAAGAGTGCA	TGATAAGATTCCGTATGCGCACCCTTAGCGAGAGGTTTATCATTAAGGTCAACCTCTGGATGTTGTTTCGGCATCCTGCATTGAATCTGAGTTACTGTCTGTTTTCCTTGACGCCATCCCCTTCGATGCGAGTGCGAATCGCCTCGTCTTGGTATTATCTGCGGGCACGGCAGACTGGCTCACTGGACGAAGAGTGCACCAGGAAACCCGTTTCTTCTGACGTAAGGGTGCGCATACGGAATCTTATCACGATGCGAGTGCGAATCGGTTTCAGAGCTATGCTGGAAACAGCATAGCAAGTTGAAATAAGGCTAGTCCGTTATCAACTTGAAAAAGTGGCACCGAGTCGGTGCTTTTT	CGCGTCGAGTAGGGTCACCTGCATCATCCTTGACGCCATCCCCTTCGATGCGAGTGCGAATCGCCTCGTCTTGGTATTATCTGCGGGCACGGCAGACTGGCTCACTGGACGAAGAGTGCACCAGGAAACCCGTTTCTTCTGACGTAAGGGTGCGCATACGGAATCTTATCACGATGCGAGTGCGAATCGGTTTATCAGCAGGTGCCAGCTTCACACGGCGAGAGTTGGTATCCGCTGATGCACCTTGGGT
3358	PAM_-13_DONORf_length_78_center_0_chassis_23	CAGAGGATCA	-13	78	F	0	23	CGATGCGAGTGCGAATCG	ACGCCATCCCCTTCGATGCGAGTGCGAATCGCCTCGTCTTGGTACAGAGGATCAGCACGGCAGACTGGCTCACTGGACGAAGAGTGCA	TGATAAGATTCCGTATGCGCACCCTTAGCGAGAGGTTTATCATTAAGGTCAACCTCTGGATGTTGTTTCGGCATCCTGCATTGAATCTGAGTTACTGTCTGTTTTCCTTGTTACGCCATCCCCTTCGATGCGAGTGCGAATCGCCTCGTCTTGGTACAGAGGATCAGCACGGCAGACTGGCTCACTGGACGAAGAGTGCAAACCAGGAAACCCGTTTCTTCTGACGTAAGGGTGCGCATACGGAATCTTATCACGATGCGAGTGCGAATCGGTTTCAGAGCTATGCTGGAAACAGCATAGCAAGTTGAAATAAGGCTAGTCCGTTATCAACTTGAAAAAGTGGCACCGAGTCGGTGCTTTTT	CGCGTCGAGTAGGGTCACCTGCATCATCCTTGTTACGCCATCCCCTTCGATGCGAGTGCGAATCGCCTCGTCTTGGTACAGAGGATCAGCACGGCAGACTGGCTCACTGGACGAAGAGTGCAAACCAGGAAACCCGTTTCTTCTGACGTAAGGGTGCGCATACGGAATCTTATCACGATGCGAGTGCGAATCGGTTTATCAGCAGGTGCCAGCTTCACACGGCGGCGTGACTCTCGTTCTCCACGGGACC
3359	PAM_-13_DONORf_length_78_center_0_chassis_24	CTACGCCATC	-13	78	F	0	24	CGATGCGAGTGCGAATCG	ACGCCATCCCCTTCGATGCGAGTGCGAATCGCCTCGTCTTGGTACTACGCCATCGCACGGCAGACTGGCTCACTGGACGAAGAGTGCA	TGATAAGATTCCGTATGCGCACCCTTAGCGAGAGGTTTATCATTAAGGTCAACCTCTGGATGTTGTTTCGGCATCCTGCATTGAATCTGAGTTACTGTCTGTTTTCCTTGTTGGACGCCATCCCCTTCGATGCGAGTGCGAATCGCCTCGTCTTGGTACTACGCCATCGCACGGCAGACTGGCTCACTGGACGAAGAGTGCACCAACCAGGAAACCCGTTTCTTCTGACGTAAGGGTGCGCATACGGAATCTTATCACGATGCGAGTGCGAATCGGTTTCAGAGCTATGCTGGAAACAGCATAGCAAGTTGAAATAAGGCTAGTCCGTTATCAACTTGAAAAAGTGGCACCGAGTCGGTGCTTTTT	CGCGTCGAGTAGGGTCACCTGCATCATCCTTGTTGGACGCCATCCCCTTCGATGCGAGTGCGAATCGCCTCGTCTTGGTACTACGCCATCGCACGGCAGACTGGCTCACTGGACGAAGAGTGCACCAACCAGGAAACCCGTTTCTTCTGACGTAAGGGTGCGCATACGGAATCTTATCACGATGCGAGTGCGAATCGGTTTATCAGCAGGTGCCAGCTTCACACGGCTAGTCACGCCCTTGCCAGGCTGA
3360	PAM_-13_DONORf_length_78_center_0_chassis_25	CATAGTAGCG	-13	78	F	0	25	CGATGCGAGTGCGAATCG	ACGCCATCCCCTTCGATGCGAGTGCGAATCGCCTCGTCTTGGTACATAGTAGCGGCACGGCAGACTGGCTCACTGGACGAAGAGTGCA	TGATAAGATTCCGTATGCGCACCCTTAGCGAGAGGTTTATCATTAAGGTCAACCTCTGGATGTTGTTTCGGCATCCTGCATTGAATCTGAGTTACTGTCTGTTTTCCTTGTTGGAAACGCCATCCCCTTCGATGCGAGTGCGAATCGCCTCGTCTTGGTACATAGTAGCGGCACGGCAGACTGGCTCACTGGACGAAGAGTGCAAGCCAACCAGGAAACCCGTTTCTTCTGACGTAAGGGTGCGCATACGGAATCTTATCACGATGCGAGTGCGAATCGGTTTCAGAGCTATGCTGGAAACAGCATAGCAAGTTGAAATAAGGCTAGTCCGTTATCAACTTGAAAAAGTGGCACCGAGTCGGTGCTTTTT	CGCGTCGAGTAGGGTCACCTGCATCATCCTTGTTGGAAACGCCATCCCCTTCGATGCGAGTGCGAATCGCCTCGTCTTGGTACATAGTAGCGGCACGGCAGACTGGCTCACTGGACGAAGAGTGCAAGCCAACCAGGAAACCCGTTTCTTCTGACGTAAGGGTGCGCATACGGAATCTTATCACGATGCGAGTGCGAATCGGTTTATCAGCAGGTGCCAGCTTCACACGGCACATAGCACTCATATTTGA
3361	PAM_-13_DONORf_length_78_center_10_chassis_1	CAAGGATTGC	-13	78	F	10	1	CGATGCGAGTGCGAATCG	CTTCGATGCGAGTGCGAATCGCCTCGTCTTGGTACAAGGATTGCGCACGGCAGACTGGCTCACTGGACGAAGAGTGCATCCGAGAACC	TGCGCACCCTTAGCGAGAGGTTTATCATTAAGGTCAACCTCTGGATGTTGTTTCGGCATCCTGCATTGAATCTGAGTTACTGTCTGTTTTCCTCTTCGATGCGAGTGCGAATCGCCTCGTCTTGGTACAAGGATTGCGCACGGCAGACTGGCTCACTGGACGAAGAGTGCATCCGAGAACCAGGAAACCCGTTTTTTCTGACGTAAGGGTGCGCACGATGCGAGTGCGAATCGGTTTCAGAGCTATGCTGGAAACAGCATAGCAAGTTGAAATAAGGCTAGTCCGTTATCAACTTGAAAAAGTGGCACCGAGTCGGTGCTTTTT	CGCGTCGAGTAGGGTCACCTGCATCATCCTCTTCGATGCGAGTGCGAATCGCCTCGTCTTGGTACAAGGATTGCGCACGGCAGACTGGCTCACTGGACGAAGAGTGCATCCGAGAACCAGGAAACCCGTTTTTTCTGACGTAAGGGTGCGCACGATGCGAGTGCGAATCGGTTTATCAGCAGGTGCCAGCTTCACACGGCTTATGGGGTTGTCATTACGCTTCGCCTAAGACTCGTTTGGGCACCCCTTA
3362	PAM_-13_DONORf_length_78_center_10_chassis_2	AGCAGCATTC	-13	78	F	10	2	CGATGCGAGTGCGAATCG	CTTCGATGCGAGTGCGAATCGCCTCGTCTTGGTAAGCAGCATTCGCACGGCAGACTGGCTCACTGGACGAAGAGTGCATCCGAGAACC	TGCGCACCCTTAGCGAGAGGTTTATCATTAAGGTCAACCTCTGGATGTTGTTTCGGCATCCTGCATTGAATCTGAGTTACTGTCTGTTTTCCTCTTCGATGCGAGTGCGAATCGCCTCGTCTTGGTAAGCAGCATTCGCACGGCAGACTGGCTCACTGGACGAAGAGTGCATCCGAGAACCAGGAAACCCGTTTCTTCTGACGTAAGGGTGCGCACGATGCGAGTGCGAATCGGTTTCAGAGCTATGCTGGAAACAGCATAGCAAGTTGAAATAAGGCTAGTCCGTTATCAACTTGAAAAAGTGGCACCGAGTCGGTGCTTTTT	CGCGTCGAGTAGGGTCACCTGCATCATCCTCTTCGATGCGAGTGCGAATCGCCTCGTCTTGGTAAGCAGCATTCGCACGGCAGACTGGCTCACTGGACGAAGAGTGCATCCGAGAACCAGGAAACCCGTTTCTTCTGACGTAAGGGTGCGCACGATGCGAGTGCGAATCGGTTTATCAGCAGGTGCCAGCTTCACACGGCACGGTTATATATCCTTGTTGAGCTTGCTGTTTATATAATTTAATACTACC
3363	PAM_-13_DONORf_length_78_center_10_chassis_3	ATCGTGCACT	-13	78	F	10	3	CGATGCGAGTGCGAATCG	CTTCGATGCGAGTGCGAATCGCCTCGTCTTGGTAATCGTGCACTGCACGGCAGACTGGCTCACTGGACGAAGAGTGCATCCGAGAACC	TGATAAGATTCCGTATGCGCACCCTTAGCGAGAGGTTTATCATTAAGGTCAACCTCTGGATGTTGTTTCGGCATCCTGCATTGAATCTGAGTTACTGTCTGTTTTCCTCTTCGATGCGAGTGCGAATCGCCTCGTCTTGGTAATCGTGCACTGCACGGCAGACTGGCTCACTGGACGAAGAGTGCATCCGAGAACCAGGAAACCCGTTTCTTCTGACGTAAGGGTGCGCATACGGAATCTTATCACGATGCGAGTGCGAATCGGTTTCAGAGCTATGCTGGAAACAGCATAGCAAGTTGAAATAAGGCTAGTCCGTTATCAACTTGAAAAAGTGGCACCGAGTCGGTGCTTTTT	CGCGTCGAGTAGGGTCACCTGCATCATCCTCTTCGATGCGAGTGCGAATCGCCTCGTCTTGGTAATCGTGCACTGCACGGCAGACTGGCTCACTGGACGAAGAGTGCATCCGAGAACCAGGAAACCCGTTTCTTCTGACGTAAGGGTGCGCATACGGAATCTTATCACGATGCGAGTGCGAATCGGTTTATCAGCAGGTGCCAGCTTCACACGGCGGAGTCCTTCAAGCGAATGCGCGTCCCATTCTGTC
3364	PAM_-13_DONORf_length_78_center_10_chassis_4	ATGCCGCGAA	-13	78	F	10	4	CGATGCGAGTGCGAATCG	CTTCGATGCGAGTGCGAATCGCCTCGTCTTGGTAATGCCGCGAAGCACGGCAGACTGGCTCACTGGACGAAGAGTGCATCCGAGAACC	AAGATTCCGTATGCGCACCCTTAGCGAGAGGTTTATCATTAAGGTCAACCTCTGGATGTTGTTTCGGCATCCTGCATTGAATCTGAGTTACTGTCTGTTTTCCTCTTCGATGCGAGTGCGAATCGCCTCGTCTTGGTAATGCCGCGAAGCACGGCAGACTGGCTCACTGGACGAAGAGTGCATCCGAGAACCAGGAAACCCGTTTCTTCTGACGTAAGGGTGCGCATACGGAATCTTCGATGCGAGTGCGAATCGGTTTCAGAGCTATGCTGGAAACAGCATAGCAAGTTGAAATAAGGCTAGTCCGTTATCAACTTGAAAAAGTGGCACCGAGTCGGTGCTTTTT	CGCGTCGAGTAGGGTCACCTGCATCATCCTCTTCGATGCGAGTGCGAATCGCCTCGTCTTGGTAATGCCGCGAAGCACGGCAGACTGGCTCACTGGACGAAGAGTGCATCCGAGAACCAGGAAACCCGTTTCTTCTGACGTAAGGGTGCGCATACGGAATCTTCGATGCGAGTGCGAATCGGTTTATCAGCAGGTGCCAGCTTCACACGGCTTGAGGTCCGCCTCACTGGGGGCAGGCTTTTCCACCCCG
3365	PAM_-13_DONORf_length_78_center_10_chassis_5	CCTAGCAAGT	-13	78	F	10	5	CGATGCGAGTGCGAATCG	CTTCGATGCGAGTGCGAATCGCCTCGTCTTGGTACCTAGCAAGTGCACGGCAGACTGGCTCACTGGACGAAGAGTGCATCCGAGAACC	TTCCGTATGCGCACCCTTAGCGAGAGGTTTATCATTAAGGTCAACCTCTGGATGTTGTTTCGGCATCCTGCATTGAATCTGAGTTACTGTCTGTTTTCCTCTTCGATGCGAGTGCGAATCGCCTCGTCTTGGTACCTAGCAAGTGCACGGCAGACTGGCTCACTGGACGAAGAGTGCATCCGAGAACCAGGAAACCCGTTTCTTCTGACGTAAGGGTGCGCATACGGAACGATGCGAGTGCGAATCGGTTTCAGAGCTATGCTGGAAACAGCATAGCAAGTTGAAATAAGGCTAGTCCGTTATCAACTTGAAAAAGTGGCACCGAGTCGGTGCTTTTT	CGCGTCGAGTAGGGTCACCTGCATCATCCTCTTCGATGCGAGTGCGAATCGCCTCGTCTTGGTACCTAGCAAGTGCACGGCAGACTGGCTCACTGGACGAAGAGTGCATCCGAGAACCAGGAAACCCGTTTCTTCTGACGTAAGGGTGCGCATACGGAACGATGCGAGTGCGAATCGGTTTATCAGCAGGTGCCAGCTTCACACGGCCGCGACTGGATGATGCCCCATTCGTAATGTAGACAACCAATCG
3366	PAM_-13_DONORf_length_78_center_10_chassis_6	CTTTCGAGCA	-13	78	F	10	6	CGATGCGAGTGCGAATCG	CTTCGATGCGAGTGCGAATCGCCTCGTCTTGGTACTTTCGAGCAGCACGGCAGACTGGCTCACTGGACGAAGAGTGCATCCGAGAACC	CGTATGCGCACCCTTAGCGAGAGGTTTATCATTAAGGTCAACCTCTGGATGTTGTTTCGGCATCCTGCATTGAATCTGAGTTACTGTCTGTTTTCCTCTTCGATGCGAGTGCGAATCGCCTCGTCTTGGTACTTTCGAGCAGCACGGCAGACTGGCTCACTGGACGAAGAGTGCATCCGAGAACCAGGAAACCCGTTTCTTCTGACGTAAGGGTGCGCATACGCGATGCGAGTGCGAATCGGTTTCAGAGCTATGCTGGAAACAGCATAGCAAGTTGAAATAAGGCTAGTCCGTTATCAACTTGAAAAAGTGGCACCGAGTCGGTGCTTTTT	CGCGTCGAGTAGGGTCACCTGCATCATCCTCTTCGATGCGAGTGCGAATCGCCTCGTCTTGGTACTTTCGAGCAGCACGGCAGACTGGCTCACTGGACGAAGAGTGCATCCGAGAACCAGGAAACCCGTTTCTTCTGACGTAAGGGTGCGCATACGCGATGCGAGTGCGAATCGGTTTATCAGCAGGTGCCAGCTTCACACGGCAACGCGAATCTTGCGGAGGCGGTACGGGCACTGGGGGCACACGTGA
3367	PAM_-13_DONORf_length_78_center_10_chassis_7	TCGCGGTAAA	-13	78	F	10	7	CGATGCGAGTGCGAATCG	CTTCGATGCGAGTGCGAATCGCCTCGTCTTGGTATCGCGGTAAAGCACGGCAGACTGGCTCACTGGACGAAGAGTGCATCCGAGAACC	TGATAAGATTCCGTATGCGCACCCTTAGCGAGAGGTTTATCATTAAGGTCAACCTCTGGATGTTGTTTCGGCATCCTGCATTGAATCTGAGTTACTGTCTGTTTTCCTCTTCGATGCGAGTGCGAATCGCCTCGTCTTGGTATCGCGGTAAAGCACGGCAGACTGGCTCACTGGACGAAGAGTGCATCCGAGAACCGGAAACCCGTTTCTTCTGACGTAAGGGTGCGCATACGGAATCTTATCACGATGCGAGTGCGAATCGGTTTCAGAGCTATGCTGGAAACAGCATAGCAAGTTGAAATAAGGCTAGTCCGTTATCAACTTGAAAAAGTGGCACCGAGTCGGTGCTTTTT	CGCGTCGAGTAGGGTCACCTGCATCATCCTCTTCGATGCGAGTGCGAATCGCCTCGTCTTGGTATCGCGGTAAAGCACGGCAGACTGGCTCACTGGACGAAGAGTGCATCCGAGAACCGGAAACCCGTTTCTTCTGACGTAAGGGTGCGCATACGGAATCTTATCACGATGCGAGTGCGAATCGGTTTATCAGCAGGTGCCAGCTTCACACGGCAGCGAGCCTTAACTAGAGGAAACGGGCCGTCCTCTC
3368	PAM_-13_DONORf_length_78_center_10_chassis_8	CGAGATACGC	-13	78	F	10	8	CGATGCGAGTGCGAATCG	CTTCGATGCGAGTGCGAATCGCCTCGTCTTGGTACGAGATACGCGCACGGCAGACTGGCTCACTGGACGAAGAGTGCATCCGAGAACC	TGATAAGATTCCGTATGCGCACCCTTAGCGAGAGGTTTATCATTAAGGTCAACCTCTGGATGTTGTTTCGGCATCCTGCATTGAATCTGAGTTACTGTCTGTTTTCCTCTTCGATGCGAGTGCGAATCGCCTCGTCTTGGTACGAGATACGCGCACGGCAGACTGGCTCACTGGACGAAGAGTGCATCCGAGAACCAGGACCCGTTTCTTCTGACGTAAGGGTGCGCATACGGAATCTTATCACGATGCGAGTGCGAATCGGTTTCAGAGCTATGCTGGAAACAGCATAGCAAGTTGAAATAAGGCTAGTCCGTTATCAACTTGAAAAAGTGGCACCGAGTCGGTGCTTTTT	CGCGTCGAGTAGGGTCACCTGCATCATCCTCTTCGATGCGAGTGCGAATCGCCTCGTCTTGGTACGAGATACGCGCACGGCAGACTGGCTCACTGGACGAAGAGTGCATCCGAGAACCAGGACCCGTTTCTTCTGACGTAAGGGTGCGCATACGGAATCTTATCACGATGCGAGTGCGAATCGGTTTATCAGCAGGTGCCAGCTTCACACGGCGAGGATGGGCCAGGAGAGTAGTTATGTGACAGAAGTT
3369	PAM_-13_DONORf_length_78_center_10_chassis_9	CCATCATGAC	-13	78	F	10	9	CGATGCGAGTGCGAATCG	CTTCGATGCGAGTGCGAATCGCCTCGTCTTGGTACCATCATGACGCACGGCAGACTGGCTCACTGGACGAAGAGTGCATCCGAGAACC	TGATAAGATTCCGTATGCGCACCCTTAGCGAGAGGTTTATCATTAAGGTCAACCTCTGGATGTTGTTTCGGCATCCTGCATTGAATCTGAGTTACTGTCTGTTTTCCTCTTCGATGCGAGTGCGAATCGCCTCGTCTTGGTACCATCATGACGCACGGCAGACTGGCTCACTGGACGAAGAGTGCATCCGAGAACCAGGAACCGTTTCTTCTGACGTAAGGGTGCGCATACGGAATCTTATCACGATGCGAGTGCGAATCGGTTTCAGAGCTATGCTGGAAACAGCATAGCAAGTTGAAATAAGGCTAGTCCGTTATCAACTTGAAAAAGTGGCACCGAGTCGGTGCTTTTT	CGCGTCGAGTAGGGTCACCTGCATCATCCTCTTCGATGCGAGTGCGAATCGCCTCGTCTTGGTACCATCATGACGCACGGCAGACTGGCTCACTGGACGAAGAGTGCATCCGAGAACCAGGAACCGTTTCTTCTGACGTAAGGGTGCGCATACGGAATCTTATCACGATGCGAGTGCGAATCGGTTTATCAGCAGGTGCCAGCTTCACACGGCCTGTTCTCCTACCTTCGCGCCGCTTGTGACCCCCTGG
3370	PAM_-13_DONORf_length_78_center_10_chassis_10	CCTGTCGTAC	-13	78	F	10	10	CGATGCGAGTGCGAATCG	CTTCGATGCGAGTGCGAATCGCCTCGTCTTGGTACCTGTCGTACGCACGGCAGACTGGCTCACTGGACGAAGAGTGCATCCGAGAACC	TGATAAGATTCCGTATGCGCACCCTTAGCGAGAGGTTTATCATTAAGGTCAACCTCTGGATGTTGTTTCGGCATCCTGCATTGAATCTGAGTTACTGTCTGTTTTCCTCTTCGATGCGAGTGCGAATCGCCTCGTCTTGGTACCTGTCGTACGCACGGCAGACTGGCTCACTGGACGAAGAGTGCATCCGAGAACCAGGAAACCTGTTTCTTCTGACGTAAGGGTGCGCATACGGAATCTTATCACGATGCGAGTGCGAATCGGTTTCAGAGCTATGCTGGAAACAGCATAGCAAGTTGAAATAAGGCTAGTCCGTTATCAACTTGAAAAAGTGGCACCGAGTCGGTGCTTTTT	CGCGTCGAGTAGGGTCACCTGCATCATCCTCTTCGATGCGAGTGCGAATCGCCTCGTCTTGGTACCTGTCGTACGCACGGCAGACTGGCTCACTGGACGAAGAGTGCATCCGAGAACCAGGAAACCTGTTTCTTCTGACGTAAGGGTGCGCATACGGAATCTTATCACGATGCGAGTGCGAATCGGTTTATCAGCAGGTGCCAGCTTCACACGGCTTGTTAGACGATAAGCACATATCTAACGCGAAAAC
3371	PAM_-13_DONORf_length_78_center_10_chassis_11	GAGTACGCTG	-13	78	F	10	11	CGATGCGAGTGCGAATCG	CTTCGATGCGAGTGCGAATCGCCTCGTCTTGGTAGAGTACGCTGGCACGGCAGACTGGCTCACTGGACGAAGAGTGCATCCGAGAACC	TGATAAGATTCCGTATGCGCACCCTTAGCGAGAGGTTTATCATTAAGGTCAACCTCTGGATGTTGTTTCGGCATCCTGCATTGAATCTGAGTTACTGTCTGTTTTCCTCTTCGATGCGAGTGCGAATCGCCTCGTCTTGGTAGAGTACGCTGGCACGGCAGACTGGCTCACTGGACGAAGAGTGCATCCGAGAACCAGGAAACCCGTATCTTCTGACGTAAGGGTGCGCATACGGAATCTTATCACGATGCGAGTGCGAATCGGTTTCAGAGCTATGCTGGAAACAGCATAGCAAGTTGAAATAAGGCTAGTCCGTTATCAACTTGAAAAAGTGGCACCGAGTCGGTGCTTTTT	CGCGTCGAGTAGGGTCACCTGCATCATCCTCTTCGATGCGAGTGCGAATCGCCTCGTCTTGGTAGAGTACGCTGGCACGGCAGACTGGCTCACTGGACGAAGAGTGCATCCGAGAACCAGGAAACCCGTATCTTCTGACGTAAGGGTGCGCATACGGAATCTTATCACGATGCGAGTGCGAATCGGTTTATCAGCAGGTGCCAGCTTCACACGGCCCAGGCTCTATTTTGGATTCGTCCGTGTTGTCGGC
3372	PAM_-13_DONORf_length_78_center_10_chassis_12	CGGTTGGCTT	-13	78	F	10	12	CGATGCGAGTGCGAATCG	CTTCGATGCGAGTGCGAATCGCCTCGTCTTGGTACGGTTGGCTTGCACGGCAGACTGGCTCACTGGACGAAGAGTGCATCCGAGAACC	TGATAAGATTCCGTATGCGCACCCTTAGCGAGAGGTTTATCATTAAGGTCAACCTCTGGATGTTGTTTCGGCATCCTGCATTGAATCTGAGTTACTGTCTGTTTTCCTCTTCGATGCGAGTGCGAATCGCCTCGTCTTGGTACGGTTGGCTTGCACGGCAGACTGGCTCACTGGACGAAGAGTGCATCCGAGAACCTATCATGTAATACTCTACGGCGTAAGGGTGCGCATACGGAATCTTATCACGATGCGAGTGCGAATCGGTTTCAGAGCTATGCTGGAAACAGCATAGCAAGTTGAAATAAGGCTAGTCCGTTATCAACTTGAAAAAGTGGCACCGAGTCGGTGCTTTTT	CGCGTCGAGTAGGGTCACCTGCATCATCCTCTTCGATGCGAGTGCGAATCGCCTCGTCTTGGTACGGTTGGCTTGCACGGCAGACTGGCTCACTGGACGAAGAGTGCATCCGAGAACCTATCATGTAATACTCTACGGCGTAAGGGTGCGCATACGGAATCTTATCACGATGCGAGTGCGAATCGGTTTATCAGCAGGTGCCAGCTTCACACGGCATTGCTGGAACGGCGTGGGCCCAGACCACAGCTAG
3373	PAM_-13_DONORf_length_78_center_10_chassis_13	GGCTCCATCT	-13	78	F	10	13	CGATGCGAGTGCGAATCG	CTTCGATGCGAGTGCGAATCGCCTCGTCTTGGTAGGCTCCATCTGCACGGCAGACTGGCTCACTGGACGAAGAGTGCATCCGAGAACC	TGATAAGATTCCGTATGCGCACCCTTAGCGAGAGGTTTATCATTAAGGTCAACCTCTGGATGTTGTTTCGGCATCCTGCATTGAATCTGAGTTACTGTCTGTTTTCCTCTTCGATGCGAGTGCGAATCGCCTCGTCTTGGTAGGCTCCATCTGCACGGCAGACTGGCTCACTGGACGAAGAGTGCATCCGAGAACCATATCGGCGTAATTTCGGTTCGTAAGGGTGCGCATACGGAATCTTATCACGATGCGAGTGCGAATCGGTTTCAGAGCTATGCTGGAAACAGCATAGCAAGTTGAAATAAGGCTAGTCCGTTATCAACTTGAAAAAGTGGCACCGAGTCGGTGCTTTTT	CGCGTCGAGTAGGGTCACCTGCATCATCCTCTTCGATGCGAGTGCGAATCGCCTCGTCTTGGTAGGCTCCATCTGCACGGCAGACTGGCTCACTGGACGAAGAGTGCATCCGAGAACCATATCGGCGTAATTTCGGTTCGTAAGGGTGCGCATACGGAATCTTATCACGATGCGAGTGCGAATCGGTTTATCAGCAGGTGCCAGCTTCACACGGCTCTCATTAAGATAAGAGCGAAAGGTGGCGTCACCC
3374	PAM_-13_DONORf_length_78_center_10_chassis_14	GGTTACTCAC	-13	78	F	10	14	CGATGCGAGTGCGAATCG	CTTCGATGCGAGTGCGAATCGCCTCGTCTTGGTAGGTTACTCACGCACGGCAGACTGGCTCACTGGACGAAGAGTGCATCCGAGAACC	TGATAAGATTCCGTATGCGCACCCTTAGCGAGAGGTTTATCATTAAGGTCAACCTCTGGATGTTGTTTCGGCATCCTGCATTGAATCTGAGTTACTGTCTGTTTTCCTCTTCGATGCGAGTGCGAATCGCCTCGTCTTGGTAGGTTACTCACGCACGGCAGACTGGCTCACTGGACGAAGAGTGCATCCGAGAACCATCTATCGTGATATTCAGATCGTAAGGGTGCGCATACGGAATCTTATCACGATGCGAGTGCGAATCGGTTTCAGAGCTATGCTGGAAACAGCATAGCAAGTTGAAATAAGGCTAGTCCGTTATCAACTTGAAAAAGTGGCACCGAGTCGGTGCTTTTT	CGCGTCGAGTAGGGTCACCTGCATCATCCTCTTCGATGCGAGTGCGAATCGCCTCGTCTTGGTAGGTTACTCACGCACGGCAGACTGGCTCACTGGACGAAGAGTGCATCCGAGAACCATCTATCGTGATATTCAGATCGTAAGGGTGCGCATACGGAATCTTATCACGATGCGAGTGCGAATCGGTTTATCAGCAGGTGCCAGCTTCACACGGCTCAGAAAGTTCCGCGCCAACATCTTACAGAAGACC
3375	PAM_-13_DONORf_length_78_center_10_chassis_15	AGCATGGATG	-13	78	F	10	15	CGATGCGAGTGCGAATCG	CTTCGATGCGAGTGCGAATCGCCTCGTCTTGGTAAGCATGGATGGCACGGCAGACTGGCTCACTGGACGAAGAGTGCATCCGAGAACC	TGATAAGATTCCGTATGCGCACCCTTAGCGAGAGGTTTATCATTAAGGTCAACCTCTGGATGTTGTTTCGGCATCCTGCATTGAATCTGAGTTACTGTCTGTTTTCCTCTTCGATGCGAGTGCGAATCGCCTCGTCTTGGTAAGCATGGATGGCACGGCAGACTGGCTCACTGGACGAAGAGTGCATCCGAGAACCATATGGACACGGTGAGCACTCGTAAGGGTGCGCATACGGAATCTTATCACGATGCGAGTGCGAATCGGTTTCAGAGCTATGCTGGAAACAGCATAGCAAGTTGAAATAAGGCTAGTCCGTTATCAACTTGAAAAAGTGGCACCGAGTCGGTGCTTTTT	CGCGTCGAGTAGGGTCACCTGCATCATCCTCTTCGATGCGAGTGCGAATCGCCTCGTCTTGGTAAGCATGGATGGCACGGCAGACTGGCTCACTGGACGAAGAGTGCATCCGAGAACCATATGGACACGGTGAGCACTCGTAAGGGTGCGCATACGGAATCTTATCACGATGCGAGTGCGAATCGGTTTATCAGCAGGTGCCAGCTTCACACGGCAGTCGATTAGTCGACTGCTCACGTGATACGGAGTG
3376	PAM_-13_DONORf_length_78_center_10_chassis_16	TTGTCAGCGG	-13	78	F	10	16	CGATGCGAGTGCGAATCG	CTTCGATGCGAGTGCGAATCGCCTCGTCTTGGTATTGTCAGCGGGCACGGCAGACTGGCTCACTGGACGAAGAGTGCATCCGAGAACC	TGATAAGATTCCGTATGCGCACCCTTAGCGAGAGGTTTATCATTAAGGTCAACCTCTGGATGTTGTTTCGGCATCCTGCATTGAATCTGAGTTACTGTCTGTTTTCCTCTTCGATGCGAGTGCGAATCGCCTCGTCTTGGTATTGTCAGCGGGCACGGCAGACTGGCTCACTGGACGAAGAGTGCATCCGAGAACCATCATTTACGGTACGATCAGCGTAAGGGTGCGCATACGGAATCTTATCACGATGCGAGTGCGAATCGGTTTCAGAGCTATGCTGGAAACAGCATAGCAAGTTGAAATAAGGCTAGTCCGTTATCAACTTGAAAAAGTGGCACCGAGTCGGTGCTTTTT	CGCGTCGAGTAGGGTCACCTGCATCATCCTCTTCGATGCGAGTGCGAATCGCCTCGTCTTGGTATTGTCAGCGGGCACGGCAGACTGGCTCACTGGACGAAGAGTGCATCCGAGAACCATCATTTACGGTACGATCAGCGTAAGGGTGCGCATACGGAATCTTATCACGATGCGAGTGCGAATCGGTTTATCAGCAGGTGCCAGCTTCACACGGCAGCAAAAAACATTGGGCGACGACTACTTTTAAAAG
3377	PAM_-13_DONORf_length_78_center_10_chassis_17	CCGTGTATAG	-13	78	F	10	17	CGATGCGAGTGCGAATCG	CTTCGATGCGAGTGCGAATCGCCTCGTCTTGGTACCGTGTATAGGCACGGCAGACTGGCTCACTGGACGAAGAGTGCATCCGAGAACC	TGATAAGATTCCGTATGCGCACCCTTAGCGAGAGGTTTATCATTAAGGTCAACCTCTGGATGTTGTTTCGGCATCCTGCATTGAATCTGAGTTACTGTCTGTTTTCCTCTTCGATGCGAGTGCGAATCGCCTCGTCTTGGTACCGTGTATAGGCACGGCAGACTGGCTCACTGGACGAAGAGTGCATCCGAGAACCAGGAAATCCAACATTCACTGCGTAAGGGTGCGCATACGGAATCTTATCACGATGCGAGTGCGAATCGGTTTCAGAGCTATGCTGGAAACAGCATAGCAAGTTGAAATAAGGCTAGTCCGTTATCAACTTGAAAAAGTGGCACCGAGTCGGTGCTTTTT	CGCGTCGAGTAGGGTCACCTGCATCATCCTCTTCGATGCGAGTGCGAATCGCCTCGTCTTGGTACCGTGTATAGGCACGGCAGACTGGCTCACTGGACGAAGAGTGCATCCGAGAACCAGGAAATCCAACATTCACTGCGTAAGGGTGCGCATACGGAATCTTATCACGATGCGAGTGCGAATCGGTTTATCAGCAGGTGCCAGCTTCACACGGCTGATGCTGACGCATGACAGGAGTGTCGCCCCGGTC
3378	PAM_-13_DONORf_length_78_center_10_chassis_18	CAGGGGTTAG	-13	78	F	10	18	CGATGCGAGTGCGAATCG	CTTCGATGCGAGTGCGAATCGCCTCGTCTTGGTACAGGGGTTAGGCACGGCAGACTGGCTCACTGGACGAAGAGTGCATCCGAGAACC	TGATAAGATTCCGTATGCGCACCCTTAGCGAGAGGTTTATCATTAAGGTCAACCTCTGGATGTTGTTTCGGCATCCTGCATTGAATCTGAGTTACTGTCTGTTTTCCTCTTCGATGCGAGTGCGAATCGCCTCGTCTTGGTACAGGGGTTAGGCACGGCAGACTGGCTCACTGGACGAAGAGTGCATCCGAGAACCGGATCACTCACTGTATACCGCGTAAGGGTGCGCATACGGAATCTTATCACGATGCGAGTGCGAATCGGTTTCAGAGCTATGCTGGAAACAGCATAGCAAGTTGAAATAAGGCTAGTCCGTTATCAACTTGAAAAAGTGGCACCGAGTCGGTGCTTTTT	CGCGTCGAGTAGGGTCACCTGCATCATCCTCTTCGATGCGAGTGCGAATCGCCTCGTCTTGGTACAGGGGTTAGGCACGGCAGACTGGCTCACTGGACGAAGAGTGCATCCGAGAACCGGATCACTCACTGTATACCGCGTAAGGGTGCGCATACGGAATCTTATCACGATGCGAGTGCGAATCGGTTTATCAGCAGGTGCCAGCTTCACACGGCAAAGGCATCAAACATTAGGCCAACCTTGACTCATA
3379	PAM_-13_DONORf_length_78_center_10_chassis_19	GTCTGTGTGT	-13	78	F	10	19	CGATGCGAGTGCGAATCG	CTTCGATGCGAGTGCGAATCGCCTCGTCTTGGTAGTCTGTGTGTGCACGGCAGACTGGCTCACTGGACGAAGAGTGCATCCGAGAACC	TGATAAGATTCCGTATGCGCACCCTTAGCGAGAGGTTTATCATTAAGGTCAACCTCTGGATGTTGTTTCGGCATCCTGCATTGAATCTGAGTTACTGTCTGTTTTCCTCTTCGATGCGAGTGCGAATCGCCTCGTCTTGGTAGTCTGTGTGTGCACGGCAGACTGGCTCACTGGACGAAGAGTGCATCCGAGAACCAGGAAACTGTAAATAAACCGCGTAAGGGTGCGCATACGGAATCTTATCACGATGCGAGTGCGAATCGGTTTCAGAGCTATGCTGGAAACAGCATAGCAAGTTGAAATAAGGCTAGTCCGTTATCAACTTGAAAAAGTGGCACCGAGTCGGTGCTTTTT	CGCGTCGAGTAGGGTCACCTGCATCATCCTCTTCGATGCGAGTGCGAATCGCCTCGTCTTGGTAGTCTGTGTGTGCACGGCAGACTGGCTCACTGGACGAAGAGTGCATCCGAGAACCAGGAAACTGTAAATAAACCGCGTAAGGGTGCGCATACGGAATCTTATCACGATGCGAGTGCGAATCGGTTTATCAGCAGGTGCCAGCTTCACACGGCACTCCACCCCCATTATTCAACATCCTGAATCATCG
3380	PAM_-13_DONORf_length_78_center_10_chassis_20	GGCAGAACTA	-13	78	F	10	20	CGATGCGAGTGCGAATCG	CTTCGATGCGAGTGCGAATCGCCTCGTCTTGGTAGGCAGAACTAGCACGGCAGACTGGCTCACTGGACGAAGAGTGCATCCGAGAACC	TGATAAGATTCCGTATGCGCACCCTTAGCGAGAGGTTTATCATTAAGGTCAACCTCTGGATGTTGTTTCGGCATCCTGCATTGAATCTGAGTTACTGTCTGTTTTCCTCTTCGATGCGAGTGCGAATCGCCTCGTCTTGGTAGGCAGAACTAGCACGGCAGACTGGCTCACTGGACGAAGAGTGCATCCGAGAACCGCGGGCGGTGTAACGTTCCACGTAAGGGTGCGCATACGGAATCTTATCACGATGCGAGTGCGAATCGGTTTCAGAGCTATGCTGGAAACAGCATAGCAAGTTGAAATAAGGCTAGTCCGTTATCAACTTGAAAAAGTGGCACCGAGTCGGTGCTTTTT	CGCGTCGAGTAGGGTCACCTGCATCATCCTCTTCGATGCGAGTGCGAATCGCCTCGTCTTGGTAGGCAGAACTAGCACGGCAGACTGGCTCACTGGACGAAGAGTGCATCCGAGAACCGCGGGCGGTGTAACGTTCCACGTAAGGGTGCGCATACGGAATCTTATCACGATGCGAGTGCGAATCGGTTTATCAGCAGGTGCCAGCTTCACACGGCCTCTTTTGTCACACATGCAGCACTTCCGTAGTACA
3381	PAM_-13_DONORf_length_78_center_10_chassis_21	CTAACGTGGG	-13	78	F	10	21	CGATGCGAGTGCGAATCG	CTTCGATGCGAGTGCGAATCGCCTCGTCTTGGTACTAACGTGGGGCACGGCAGACTGGCTCACTGGACGAAGAGTGCATCCGAGAACC	TGATAAGATTCCGTATGCGCACCCTTAGCGAGAGGTTTATCATTAAGGTCAACCTCTGGATGTTGTTTCGGCATCCTGCATTGAATCTGAGTTACTGTCTGTTTTCCTCTTCGATGCGAGTGCGAATCGCCTCGTCTTGGTACTAACGTGGGGCACGGCAGACTGGCTCACTGGACGAAGAGTGCATCCGAGAACCAGGAAACTGTAGATAACCCGCGTAAGGGTGCGCATACGGAATCTTATCACGATGCGAGTGCGAATCGGTTTCAGAGCTATGCTGGAAACAGCATAGCAAGTTGAAATAAGGCTAGTCCGTTATCAACTTGAAAAAGTGGCACCGAGTCGGTGCTTTTT	CGCGTCGAGTAGGGTCACCTGCATCATCCTCTTCGATGCGAGTGCGAATCGCCTCGTCTTGGTACTAACGTGGGGCACGGCAGACTGGCTCACTGGACGAAGAGTGCATCCGAGAACCAGGAAACTGTAGATAACCCGCGTAAGGGTGCGCATACGGAATCTTATCACGATGCGAGTGCGAATCGGTTTATCAGCAGGTGCCAGCTTCACACGGCTCGGCTTGATGCCGTAATGCGTTTTAAAGCATAAG
3382	PAM_-13_DONORf_length_78_center_10_chassis_22	GTCTTTGCTG	-13	78	F	10	22	CGATGCGAGTGCGAATCG	CTTCGATGCGAGTGCGAATCGCCTCGTCTTGGTAGTCTTTGCTGGCACGGCAGACTGGCTCACTGGACGAAGAGTGCATCCGAGAACC	TGATAAGATTCCGTATGCGCACCCTTAGCGAGAGGTTTATCATTAAGGTCAACCTCTGGATGTTGTTTCGGCATCCTGCATTGAATCTGAGTTACTGTCTGTTTTCCTTGCTTCGATGCGAGTGCGAATCGCCTCGTCTTGGTAGTCTTTGCTGGCACGGCAGACTGGCTCACTGGACGAAGAGTGCATCCGAGAACCCCAGGAAACCCGTTTCTTCTGACGTAAGGGTGCGCATACGGAATCTTATCACGATGCGAGTGCGAATCGGTTTCAGAGCTATGCTGGAAACAGCATAGCAAGTTGAAATAAGGCTAGTCCGTTATCAACTTGAAAAAGTGGCACCGAGTCGGTGCTTTTT	CGCGTCGAGTAGGGTCACCTGCATCATCCTTGCTTCGATGCGAGTGCGAATCGCCTCGTCTTGGTAGTCTTTGCTGGCACGGCAGACTGGCTCACTGGACGAAGAGTGCATCCGAGAACCCCAGGAAACCCGTTTCTTCTGACGTAAGGGTGCGCATACGGAATCTTATCACGATGCGAGTGCGAATCGGTTTATCAGCAGGTGCCAGCTTCACACGGCTCTGTTGCTCGTCCCCCTGGCGCGTAATACT
3383	PAM_-13_DONORf_length_78_center_10_chassis_23	GTTGCAGTGA	-13	78	F	10	23	CGATGCGAGTGCGAATCG	CTTCGATGCGAGTGCGAATCGCCTCGTCTTGGTAGTTGCAGTGAGCACGGCAGACTGGCTCACTGGACGAAGAGTGCATCCGAGAACC	TGATAAGATTCCGTATGCGCACCCTTAGCGAGAGGTTTATCATTAAGGTCAACCTCTGGATGTTGTTTCGGCATCCTGCATTGAATCTGAGTTACTGTCTGTTTTCCTTGTTCTTCGATGCGAGTGCGAATCGCCTCGTCTTGGTAGTTGCAGTGAGCACGGCAGACTGGCTCACTGGACGAAGAGTGCATCCGAGAACCAACCAGGAAACCCGTTTCTTCTGACGTAAGGGTGCGCATACGGAATCTTATCACGATGCGAGTGCGAATCGGTTTCAGAGCTATGCTGGAAACAGCATAGCAAGTTGAAATAAGGCTAGTCCGTTATCAACTTGAAAAAGTGGCACCGAGTCGGTGCTTTTT	CGCGTCGAGTAGGGTCACCTGCATCATCCTTGTTCTTCGATGCGAGTGCGAATCGCCTCGTCTTGGTAGTTGCAGTGAGCACGGCAGACTGGCTCACTGGACGAAGAGTGCATCCGAGAACCAACCAGGAAACCCGTTTCTTCTGACGTAAGGGTGCGCATACGGAATCTTATCACGATGCGAGTGCGAATCGGTTTATCAGCAGGTGCCAGCTTCACACGGCCTTCGCTTCAGGGCCCAGCGGAAGGAT
3384	PAM_-13_DONORf_length_78_center_10_chassis_24	CTGGCCGTAT	-13	78	F	10	24	CGATGCGAGTGCGAATCG	CTTCGATGCGAGTGCGAATCGCCTCGTCTTGGTACTGGCCGTATGCACGGCAGACTGGCTCACTGGACGAAGAGTGCATCCGAGAACC	TGATAAGATTCCGTATGCGCACCCTTAGCGAGAGGTTTATCATTAAGGTCAACCTCTGGATGTTGTTTCGGCATCCTGCATTGAATCTGAGTTACTGTCTGTTTTCCTTGTTGGCTTCGATGCGAGTGCGAATCGCCTCGTCTTGGTACTGGCCGTATGCACGGCAGACTGGCTCACTGGACGAAGAGTGCATCCGAGAACCCCAACCAGGAAACCCGTTTCTTCTGACGTAAGGGTGCGCATACGGAATCTTATCACGATGCGAGTGCGAATCGGTTTCAGAGCTATGCTGGAAACAGCATAGCAAGTTGAAATAAGGCTAGTCCGTTATCAACTTGAAAAAGTGGCACCGAGTCGGTGCTTTTT	CGCGTCGAGTAGGGTCACCTGCATCATCCTTGTTGGCTTCGATGCGAGTGCGAATCGCCTCGTCTTGGTACTGGCCGTATGCACGGCAGACTGGCTCACTGGACGAAGAGTGCATCCGAGAACCCCAACCAGGAAACCCGTTTCTTCTGACGTAAGGGTGCGCATACGGAATCTTATCACGATGCGAGTGCGAATCGGTTTATCAGCAGGTGCCAGCTTCACACGGCCCCGTGGTCTTACCCGTCAAAAC
3385	PAM_-13_DONORf_length_78_center_10_chassis_25	ACCAGGCTGA	-13	78	F	10	25	CGATGCGAGTGCGAATCG	CTTCGATGCGAGTGCGAATCGCCTCGTCTTGGTAACCAGGCTGAGCACGGCAGACTGGCTCACTGGACGAAGAGTGCATCCGAGAACC	TGATAAGATTCCGTATGCGCACCCTTAGCGAGAGGTTTATCATTAAGGTCAACCTCTGGATGTTGTTTCGGCATCCTGCATTGAATCTGAGTTACTGTCTGTTTTCCTTGTTGGAACTTCGATGCGAGTGCGAATCGCCTCGTCTTGGTAACCAGGCTGAGCACGGCAGACTGGCTCACTGGACGAAGAGTGCATCCGAGAACCAGCCAACCAGGAAACCCGTTTCTTCTGACGTAAGGGTGCGCATACGGAATCTTATCACGATGCGAGTGCGAATCGGTTTCAGAGCTATGCTGGAAACAGCATAGCAAGTTGAAATAAGGCTAGTCCGTTATCAACTTGAAAAAGTGGCACCGAGTCGGTGCTTTTT	CGCGTCGAGTAGGGTCACCTGCATCATCCTTGTTGGAACTTCGATGCGAGTGCGAATCGCCTCGTCTTGGTAACCAGGCTGAGCACGGCAGACTGGCTCACTGGACGAAGAGTGCATCCGAGAACCAGCCAACCAGGAAACCCGTTTCTTCTGACGTAAGGGTGCGCATACGGAATCTTATCACGATGCGAGTGCGAATCGGTTTATCAGCAGGTGCCAGCTTCACACGGCGGCTTCAGGTTTTGAGATC
3386	PAM_-13_DONORf_length_78_center_20_chassis_1	ACGCCTAACG	-13	78	F	20	1	CGATGCGAGTGCGAATCG	AGTGCGAATCGCCTCGTCTTGGTAACGCCTAACGGCACGGCAGACTGGCTCACTGGACGAAGAGTGCATCCGAGAACCAGAAACAAGC	TGCGCACCCTTAGCGAGAGGTTTATCATTAAGGTCAACCTCTGGATGTTGTTTCGGCATCCTGCATTGAATCTGAGTTACTGTCTGTTTTCCTAGTGCGAATCGCCTCGTCTTGGTAACGCCTAACGGCACGGCAGACTGGCTCACTGGACGAAGAGTGCATCCGAGAACCAGAAACAAGCAGGAAACCCGTTTTTTCTGACGTAAGGGTGCGCACGATGCGAGTGCGAATCGGTTTCAGAGCTATGCTGGAAACAGCATAGCAAGTTGAAATAAGGCTAGTCCGTTATCAACTTGAAAAAGTGGCACCGAGTCGGTGCTTTTT	CGCGTCGAGTAGGGTCACCTGCATCATCCTAGTGCGAATCGCCTCGTCTTGGTAACGCCTAACGGCACGGCAGACTGGCTCACTGGACGAAGAGTGCATCCGAGAACCAGAAACAAGCAGGAAACCCGTTTTTTCTGACGTAAGGGTGCGCACGATGCGAGTGCGAATCGGTTTATCAGCAGGTGCCAGCTTCACACGGCACCAGGAGGCAGGAAGGACAACGCGGTGCCGCGGGTATAGACCTACCGGT
3387	PAM_-13_DONORf_length_78_center_20_chassis_2	CACACTGCGT	-13	78	F	20	2	CGATGCGAGTGCGAATCG	AGTGCGAATCGCCTCGTCTTGGTACACACTGCGTGCACGGCAGACTGGCTCACTGGACGAAGAGTGCATCCGAGAACCAGAAACAAGC	TGCGCACCCTTAGCGAGAGGTTTATCATTAAGGTCAACCTCTGGATGTTGTTTCGGCATCCTGCATTGAATCTGAGTTACTGTCTGTTTTCCTAGTGCGAATCGCCTCGTCTTGGTACACACTGCGTGCACGGCAGACTGGCTCACTGGACGAAGAGTGCATCCGAGAACCAGAAACAAGCAGGAAACCCGTTTCTTCTGACGTAAGGGTGCGCACGATGCGAGTGCGAATCGGTTTCAGAGCTATGCTGGAAACAGCATAGCAAGTTGAAATAAGGCTAGTCCGTTATCAACTTGAAAAAGTGGCACCGAGTCGGTGCTTTTT	CGCGTCGAGTAGGGTCACCTGCATCATCCTAGTGCGAATCGCCTCGTCTTGGTACACACTGCGTGCACGGCAGACTGGCTCACTGGACGAAGAGTGCATCCGAGAACCAGAAACAAGCAGGAAACCCGTTTCTTCTGACGTAAGGGTGCGCACGATGCGAGTGCGAATCGGTTTATCAGCAGGTGCCAGCTTCACACGGCCCGGTGTGTCACACCATTACTCGTTCTGAAGACCTGTCATGACGCTGTAC
3388	PAM_-13_DONORf_length_78_center_20_chassis_3	CAAGAACCAC	-13	78	F	20	3	CGATGCGAGTGCGAATCG	AGTGCGAATCGCCTCGTCTTGGTACAAGAACCACGCACGGCAGACTGGCTCACTGGACGAAGAGTGCATCCGAGAACCAGAAACAAGC	TGATAAGATTCCGTATGCGCACCCTTAGCGAGAGGTTTATCATTAAGGTCAACCTCTGGATGTTGTTTCGGCATCCTGCATTGAATCTGAGTTACTGTCTGTTTTCCTAGTGCGAATCGCCTCGTCTTGGTACAAGAACCACGCACGGCAGACTGGCTCACTGGACGAAGAGTGCATCCGAGAACCAGAAACAAGCAGGAAACCCGTTTCTTCTGACGTAAGGGTGCGCATACGGAATCTTATCACGATGCGAGTGCGAATCGGTTTCAGAGCTATGCTGGAAACAGCATAGCAAGTTGAAATAAGGCTAGTCCGTTATCAACTTGAAAAAGTGGCACCGAGTCGGTGCTTTTT	CGCGTCGAGTAGGGTCACCTGCATCATCCTAGTGCGAATCGCCTCGTCTTGGTACAAGAACCACGCACGGCAGACTGGCTCACTGGACGAAGAGTGCATCCGAGAACCAGAAACAAGCAGGAAACCCGTTTCTTCTGACGTAAGGGTGCGCATACGGAATCTTATCACGATGCGAGTGCGAATCGGTTTATCAGCAGGTGCCAGCTTCACACGGCCTAGGACTAAAGCTGATGAAACACTGAGGTTCTAT
3389	PAM_-13_DONORf_length_78_center_20_chassis_4	GCATTCCCAT	-13	78	F	20	4	CGATGCGAGTGCGAATCG	AGTGCGAATCGCCTCGTCTTGGTAGCATTCCCATGCACGGCAGACTGGCTCACTGGACGAAGAGTGCATCCGAGAACCAGAAACAAGC	AAGATTCCGTATGCGCACCCTTAGCGAGAGGTTTATCATTAAGGTCAACCTCTGGATGTTGTTTCGGCATCCTGCATTGAATCTGAGTTACTGTCTGTTTTCCTAGTGCGAATCGCCTCGTCTTGGTAGCATTCCCATGCACGGCAGACTGGCTCACTGGACGAAGAGTGCATCCGAGAACCAGAAACAAGCAGGAAACCCGTTTCTTCTGACGTAAGGGTGCGCATACGGAATCTTCGATGCGAGTGCGAATCGGTTTCAGAGCTATGCTGGAAACAGCATAGCAAGTTGAAATAAGGCTAGTCCGTTATCAACTTGAAAAAGTGGCACCGAGTCGGTGCTTTTT	CGCGTCGAGTAGGGTCACCTGCATCATCCTAGTGCGAATCGCCTCGTCTTGGTAGCATTCCCATGCACGGCAGACTGGCTCACTGGACGAAGAGTGCATCCGAGAACCAGAAACAAGCAGGAAACCCGTTTCTTCTGACGTAAGGGTGCGCATACGGAATCTTCGATGCGAGTGCGAATCGGTTTATCAGCAGGTGCCAGCTTCACACGGCAGCCTGGTGCCAAAAAAGCAGGAGAAGTAGGAGTCAGAG
3390	PAM_-13_DONORf_length_78_center_20_chassis_5	ACAGGAAGCG	-13	78	F	20	5	CGATGCGAGTGCGAATCG	AGTGCGAATCGCCTCGTCTTGGTAACAGGAAGCGGCACGGCAGACTGGCTCACTGGACGAAGAGTGCATCCGAGAACCAGAAACAAGC	TTCCGTATGCGCACCCTTAGCGAGAGGTTTATCATTAAGGTCAACCTCTGGATGTTGTTTCGGCATCCTGCATTGAATCTGAGTTACTGTCTGTTTTCCTAGTGCGAATCGCCTCGTCTTGGTAACAGGAAGCGGCACGGCAGACTGGCTCACTGGACGAAGAGTGCATCCGAGAACCAGAAACAAGCAGGAAACCCGTTTCTTCTGACGTAAGGGTGCGCATACGGAACGATGCGAGTGCGAATCGGTTTCAGAGCTATGCTGGAAACAGCATAGCAAGTTGAAATAAGGCTAGTCCGTTATCAACTTGAAAAAGTGGCACCGAGTCGGTGCTTTTT	CGCGTCGAGTAGGGTCACCTGCATCATCCTAGTGCGAATCGCCTCGTCTTGGTAACAGGAAGCGGCACGGCAGACTGGCTCACTGGACGAAGAGTGCATCCGAGAACCAGAAACAAGCAGGAAACCCGTTTCTTCTGACGTAAGGGTGCGCATACGGAACGATGCGAGTGCGAATCGGTTTATCAGCAGGTGCCAGCTTCACACGGCCGTAACGGAGGACTTGCGCCACTACATCATCCGATATGGCTTT
3391	PAM_-13_DONORf_length_78_center_20_chassis_6	ACCTTCTGTG	-13	78	F	20	6	CGATGCGAGTGCGAATCG	AGTGCGAATCGCCTCGTCTTGGTAACCTTCTGTGGCACGGCAGACTGGCTCACTGGACGAAGAGTGCATCCGAGAACCAGAAACAAGC	CGTATGCGCACCCTTAGCGAGAGGTTTATCATTAAGGTCAACCTCTGGATGTTGTTTCGGCATCCTGCATTGAATCTGAGTTACTGTCTGTTTTCCTAGTGCGAATCGCCTCGTCTTGGTAACCTTCTGTGGCACGGCAGACTGGCTCACTGGACGAAGAGTGCATCCGAGAACCAGAAACAAGCAGGAAACCCGTTTCTTCTGACGTAAGGGTGCGCATACGCGATGCGAGTGCGAATCGGTTTCAGAGCTATGCTGGAAACAGCATAGCAAGTTGAAATAAGGCTAGTCCGTTATCAACTTGAAAAAGTGGCACCGAGTCGGTGCTTTTT	CGCGTCGAGTAGGGTCACCTGCATCATCCTAGTGCGAATCGCCTCGTCTTGGTAACCTTCTGTGGCACGGCAGACTGGCTCACTGGACGAAGAGTGCATCCGAGAACCAGAAACAAGCAGGAAACCCGTTTCTTCTGACGTAAGGGTGCGCATACGCGATGCGAGTGCGAATCGGTTTATCAGCAGGTGCCAGCTTCACACGGCAAACCCACTGTAGGAGCCTCTAATCAGCCGGTATTACGCACCAAAC
3392	PAM_-13_DONORf_length_78_center_20_chassis_7	GTACCTGTCC	-13	78	F	20	7	CGATGCGAGTGCGAATCG	AGTGCGAATCGCCTCGTCTTGGTAGTACCTGTCCGCACGGCAGACTGGCTCACTGGACGAAGAGTGCATCCGAGAACCAGAAACAAGC	TGATAAGATTCCGTATGCGCACCCTTAGCGAGAGGTTTATCATTAAGGTCAACCTCTGGATGTTGTTTCGGCATCCTGCATTGAATCTGAGTTACTGTCTGTTTTCCTAGTGCGAATCGCCTCGTCTTGGTAGTACCTGTCCGCACGGCAGACTGGCTCACTGGACGAAGAGTGCATCCGAGAACCAGAAACAAGCGGAAACCCGTTTCTTCTGACGTAAGGGTGCGCATACGGAATCTTATCACGATGCGAGTGCGAATCGGTTTCAGAGCTATGCTGGAAACAGCATAGCAAGTTGAAATAAGGCTAGTCCGTTATCAACTTGAAAAAGTGGCACCGAGTCGGTGCTTTTT	CGCGTCGAGTAGGGTCACCTGCATCATCCTAGTGCGAATCGCCTCGTCTTGGTAGTACCTGTCCGCACGGCAGACTGGCTCACTGGACGAAGAGTGCATCCGAGAACCAGAAACAAGCGGAAACCCGTTTCTTCTGACGTAAGGGTGCGCATACGGAATCTTATCACGATGCGAGTGCGAATCGGTTTATCAGCAGGTGCCAGCTTCACACGGCTACAATATTCATAGGTAGGTGCTCGGCCATACCGCA
3393	PAM_-13_DONORf_length_78_center_20_chassis_8	ATCGGGAAGC	-13	78	F	20	8	CGATGCGAGTGCGAATCG	AGTGCGAATCGCCTCGTCTTGGTAATCGGGAAGCGCACGGCAGACTGGCTCACTGGACGAAGAGTGCATCCGAGAACCAGAAACAAGC	TGATAAGATTCCGTATGCGCACCCTTAGCGAGAGGTTTATCATTAAGGTCAACCTCTGGATGTTGTTTCGGCATCCTGCATTGAATCTGAGTTACTGTCTGTTTTCCTAGTGCGAATCGCCTCGTCTTGGTAATCGGGAAGCGCACGGCAGACTGGCTCACTGGACGAAGAGTGCATCCGAGAACCAGAAACAAGCAGGACCCGTTTCTTCTGACGTAAGGGTGCGCATACGGAATCTTATCACGATGCGAGTGCGAATCGGTTTCAGAGCTATGCTGGAAACAGCATAGCAAGTTGAAATAAGGCTAGTCCGTTATCAACTTGAAAAAGTGGCACCGAGTCGGTGCTTTTT	CGCGTCGAGTAGGGTCACCTGCATCATCCTAGTGCGAATCGCCTCGTCTTGGTAATCGGGAAGCGCACGGCAGACTGGCTCACTGGACGAAGAGTGCATCCGAGAACCAGAAACAAGCAGGACCCGTTTCTTCTGACGTAAGGGTGCGCATACGGAATCTTATCACGATGCGAGTGCGAATCGGTTTATCAGCAGGTGCCAGCTTCACACGGCGGCTTTCCTCCAAGCGCATATCCCTTATAATCCTCCT
3394	PAM_-13_DONORf_length_78_center_20_chassis_9	ACCCACCAAA	-13	78	F	20	9	CGATGCGAGTGCGAATCG	AGTGCGAATCGCCTCGTCTTGGTAACCCACCAAAGCACGGCAGACTGGCTCACTGGACGAAGAGTGCATCCGAGAACCAGAAACAAGC	TGATAAGATTCCGTATGCGCACCCTTAGCGAGAGGTTTATCATTAAGGTCAACCTCTGGATGTTGTTTCGGCATCCTGCATTGAATCTGAGTTACTGTCTGTTTTCCTAGTGCGAATCGCCTCGTCTTGGTAACCCACCAAAGCACGGCAGACTGGCTCACTGGACGAAGAGTGCATCCGAGAACCAGAAACAAGCAGGAACCGTTTCTTCTGACGTAAGGGTGCGCATACGGAATCTTATCACGATGCGAGTGCGAATCGGTTTCAGAGCTATGCTGGAAACAGCATAGCAAGTTGAAATAAGGCTAGTCCGTTATCAACTTGAAAAAGTGGCACCGAGTCGGTGCTTTTT	CGCGTCGAGTAGGGTCACCTGCATCATCCTAGTGCGAATCGCCTCGTCTTGGTAACCCACCAAAGCACGGCAGACTGGCTCACTGGACGAAGAGTGCATCCGAGAACCAGAAACAAGCAGGAACCGTTTCTTCTGACGTAAGGGTGCGCATACGGAATCTTATCACGATGCGAGTGCGAATCGGTTTATCAGCAGGTGCCAGCTTCACACGGCTCCTATTCAGTACGACTCCCGTTAGGAGACTAATGTC
3395	PAM_-13_DONORf_length_78_center_20_chassis_10	TAGATGGCGT	-13	78	F	20	10	CGATGCGAGTGCGAATCG	AGTGCGAATCGCCTCGTCTTGGTATAGATGGCGTGCACGGCAGACTGGCTCACTGGACGAAGAGTGCATCCGAGAACCAGAAACAAGC	TGATAAGATTCCGTATGCGCACCCTTAGCGAGAGGTTTATCATTAAGGTCAACCTCTGGATGTTGTTTCGGCATCCTGCATTGAATCTGAGTTACTGTCTGTTTTCCTAGTGCGAATCGCCTCGTCTTGGTATAGATGGCGTGCACGGCAGACTGGCTCACTGGACGAAGAGTGCATCCGAGAACCAGAAACAAGCAGGAAACCTGTTTCTTCTGACGTAAGGGTGCGCATACGGAATCTTATCACGATGCGAGTGCGAATCGGTTTCAGAGCTATGCTGGAAACAGCATAGCAAGTTGAAATAAGGCTAGTCCGTTATCAACTTGAAAAAGTGGCACCGAGTCGGTGCTTTTT	CGCGTCGAGTAGGGTCACCTGCATCATCCTAGTGCGAATCGCCTCGTCTTGGTATAGATGGCGTGCACGGCAGACTGGCTCACTGGACGAAGAGTGCATCCGAGAACCAGAAACAAGCAGGAAACCTGTTTCTTCTGACGTAAGGGTGCGCATACGGAATCTTATCACGATGCGAGTGCGAATCGGTTTATCAGCAGGTGCCAGCTTCACACGGCCAGGCGCCTAGAGGGGAAAGCGTACTTTCGAGGTA
3396	PAM_-13_DONORf_length_78_center_20_chassis_11	CAGTGCTGAG	-13	78	F	20	11	CGATGCGAGTGCGAATCG	AGTGCGAATCGCCTCGTCTTGGTACAGTGCTGAGGCACGGCAGACTGGCTCACTGGACGAAGAGTGCATCCGAGAACCAGAAACAAGC	TGATAAGATTCCGTATGCGCACCCTTAGCGAGAGGTTTATCATTAAGGTCAACCTCTGGATGTTGTTTCGGCATCCTGCATTGAATCTGAGTTACTGTCTGTTTTCCTAGTGCGAATCGCCTCGTCTTGGTACAGTGCTGAGGCACGGCAGACTGGCTCACTGGACGAAGAGTGCATCCGAGAACCAGAAACAAGCAGGAAACCCGTATCTTCTGACGTAAGGGTGCGCATACGGAATCTTATCACGATGCGAGTGCGAATCGGTTTCAGAGCTATGCTGGAAACAGCATAGCAAGTTGAAATAAGGCTAGTCCGTTATCAACTTGAAAAAGTGGCACCGAGTCGGTGCTTTTT	CGCGTCGAGTAGGGTCACCTGCATCATCCTAGTGCGAATCGCCTCGTCTTGGTACAGTGCTGAGGCACGGCAGACTGGCTCACTGGACGAAGAGTGCATCCGAGAACCAGAAACAAGCAGGAAACCCGTATCTTCTGACGTAAGGGTGCGCATACGGAATCTTATCACGATGCGAGTGCGAATCGGTTTATCAGCAGGTGCCAGCTTCACACGGCCTGAGCGATGTTTGAATACGCTAGGATACTGCACA
3397	PAM_-13_DONORf_length_78_center_20_chassis_12	CCATCAGTTG	-13	78	F	20	12	CGATGCGAGTGCGAATCG	AGTGCGAATCGCCTCGTCTTGGTACCATCAGTTGGCACGGCAGACTGGCTCACTGGACGAAGAGTGCATCCGAGAACCAGAAACAAGC	TGATAAGATTCCGTATGCGCACCCTTAGCGAGAGGTTTATCATTAAGGTCAACCTCTGGATGTTGTTTCGGCATCCTGCATTGAATCTGAGTTACTGTCTGTTTTCCTAGTGCGAATCGCCTCGTCTTGGTACCATCAGTTGGCACGGCAGACTGGCTCACTGGACGAAGAGTGCATCCGAGAACCAGAAACAAGCTATCATGTAATACTCTACGGCGTAAGGGTGCGCATACGGAATCTTATCACGATGCGAGTGCGAATCGGTTTCAGAGCTATGCTGGAAACAGCATAGCAAGTTGAAATAAGGCTAGTCCGTTATCAACTTGAAAAAGTGGCACCGAGTCGGTGCTTTTT	CGCGTCGAGTAGGGTCACCTGCATCATCCTAGTGCGAATCGCCTCGTCTTGGTACCATCAGTTGGCACGGCAGACTGGCTCACTGGACGAAGAGTGCATCCGAGAACCAGAAACAAGCTATCATGTAATACTCTACGGCGTAAGGGTGCGCATACGGAATCTTATCACGATGCGAGTGCGAATCGGTTTATCAGCAGGTGCCAGCTTCACACGGCCTTGCACAGCCGAAGATGCTTGCACTGGACGCAAT
3398	PAM_-13_DONORf_length_78_center_20_chassis_13	CAGGTGGAGT	-13	78	F	20	13	CGATGCGAGTGCGAATCG	AGTGCGAATCGCCTCGTCTTGGTACAGGTGGAGTGCACGGCAGACTGGCTCACTGGACGAAGAGTGCATCCGAGAACCAGAAACAAGC	TGATAAGATTCCGTATGCGCACCCTTAGCGAGAGGTTTATCATTAAGGTCAACCTCTGGATGTTGTTTCGGCATCCTGCATTGAATCTGAGTTACTGTCTGTTTTCCTAGTGCGAATCGCCTCGTCTTGGTACAGGTGGAGTGCACGGCAGACTGGCTCACTGGACGAAGAGTGCATCCGAGAACCAGAAACAAGCATATCGGCGTAATTTCGGTTCGTAAGGGTGCGCATACGGAATCTTATCACGATGCGAGTGCGAATCGGTTTCAGAGCTATGCTGGAAACAGCATAGCAAGTTGAAATAAGGCTAGTCCGTTATCAACTTGAAAAAGTGGCACCGAGTCGGTGCTTTTT	CGCGTCGAGTAGGGTCACCTGCATCATCCTAGTGCGAATCGCCTCGTCTTGGTACAGGTGGAGTGCACGGCAGACTGGCTCACTGGACGAAGAGTGCATCCGAGAACCAGAAACAAGCATATCGGCGTAATTTCGGTTCGTAAGGGTGCGCATACGGAATCTTATCACGATGCGAGTGCGAATCGGTTTATCAGCAGGTGCCAGCTTCACACGGCAAAGAACTTTCATGTGTGTAACAGCCCTAATAATC
3399	PAM_-13_DONORf_length_78_center_20_chassis_14	AACATCCCAG	-13	78	F	20	14	CGATGCGAGTGCGAATCG	AGTGCGAATCGCCTCGTCTTGGTAAACATCCCAGGCACGGCAGACTGGCTCACTGGACGAAGAGTGCATCCGAGAACCAGAAACAAGC	TGATAAGATTCCGTATGCGCACCCTTAGCGAGAGGTTTATCATTAAGGTCAACCTCTGGATGTTGTTTCGGCATCCTGCATTGAATCTGAGTTACTGTCTGTTTTCCTAGTGCGAATCGCCTCGTCTTGGTAAACATCCCAGGCACGGCAGACTGGCTCACTGGACGAAGAGTGCATCCGAGAACCAGAAACAAGCATCTATCGTGATATTCAGATCGTAAGGGTGCGCATACGGAATCTTATCACGATGCGAGTGCGAATCGGTTTCAGAGCTATGCTGGAAACAGCATAGCAAGTTGAAATAAGGCTAGTCCGTTATCAACTTGAAAAAGTGGCACCGAGTCGGTGCTTTTT	CGCGTCGAGTAGGGTCACCTGCATCATCCTAGTGCGAATCGCCTCGTCTTGGTAAACATCCCAGGCACGGCAGACTGGCTCACTGGACGAAGAGTGCATCCGAGAACCAGAAACAAGCATCTATCGTGATATTCAGATCGTAAGGGTGCGCATACGGAATCTTATCACGATGCGAGTGCGAATCGGTTTATCAGCAGGTGCCAGCTTCACACGGCGTTGAGTGGGCCTCGGTACTTTCTCAGTCAATAAT
3400	PAM_-13_DONORf_length_78_center_20_chassis_15	CGCACCTGTA	-13	78	F	20	15	CGATGCGAGTGCGAATCG	AGTGCGAATCGCCTCGTCTTGGTACGCACCTGTAGCACGGCAGACTGGCTCACTGGACGAAGAGTGCATCCGAGAACCAGAAACAAGC	TGATAAGATTCCGTATGCGCACCCTTAGCGAGAGGTTTATCATTAAGGTCAACCTCTGGATGTTGTTTCGGCATCCTGCATTGAATCTGAGTTACTGTCTGTTTTCCTAGTGCGAATCGCCTCGTCTTGGTACGCACCTGTAGCACGGCAGACTGGCTCACTGGACGAAGAGTGCATCCGAGAACCAGAAACAAGCATATGGACACGGTGAGCACTCGTAAGGGTGCGCATACGGAATCTTATCACGATGCGAGTGCGAATCGGTTTCAGAGCTATGCTGGAAACAGCATAGCAAGTTGAAATAAGGCTAGTCCGTTATCAACTTGAAAAAGTGGCACCGAGTCGGTGCTTTTT	CGCGTCGAGTAGGGTCACCTGCATCATCCTAGTGCGAATCGCCTCGTCTTGGTACGCACCTGTAGCACGGCAGACTGGCTCACTGGACGAAGAGTGCATCCGAGAACCAGAAACAAGCATATGGACACGGTGAGCACTCGTAAGGGTGCGCATACGGAATCTTATCACGATGCGAGTGCGAATCGGTTTATCAGCAGGTGCCAGCTTCACACGGCGTACACGCTAGAGATTGATGTTAATATAAGTCTTG
3401	PAM_-13_DONORf_length_78_center_20_chassis_16	CTGATGCTTG	-13	78	F	20	16	CGATGCGAGTGCGAATCG	AGTGCGAATCGCCTCGTCTTGGTACTGATGCTTGGCACGGCAGACTGGCTCACTGGACGAAGAGTGCATCCGAGAACCAGAAACAAGC	TGATAAGATTCCGTATGCGCACCCTTAGCGAGAGGTTTATCATTAAGGTCAACCTCTGGATGTTGTTTCGGCATCCTGCATTGAATCTGAGTTACTGTCTGTTTTCCTAGTGCGAATCGCCTCGTCTTGGTACTGATGCTTGGCACGGCAGACTGGCTCACTGGACGAAGAGTGCATCCGAGAACCAGAAACAAGCATCATTTACGGTACGATCAGCGTAAGGGTGCGCATACGGAATCTTATCACGATGCGAGTGCGAATCGGTTTCAGAGCTATGCTGGAAACAGCATAGCAAGTTGAAATAAGGCTAGTCCGTTATCAACTTGAAAAAGTGGCACCGAGTCGGTGCTTTTT	CGCGTCGAGTAGGGTCACCTGCATCATCCTAGTGCGAATCGCCTCGTCTTGGTACTGATGCTTGGCACGGCAGACTGGCTCACTGGACGAAGAGTGCATCCGAGAACCAGAAACAAGCATCATTTACGGTACGATCAGCGTAAGGGTGCGCATACGGAATCTTATCACGATGCGAGTGCGAATCGGTTTATCAGCAGGTGCCAGCTTCACACGGCAGAAGCGAATCCAGACCTTCGCGTAAGCCGTTCGG
3402	PAM_-13_DONORf_length_78_center_20_chassis_17	GCATCCTCGA	-13	78	F	20	17	CGATGCGAGTGCGAATCG	AGTGCGAATCGCCTCGTCTTGGTAGCATCCTCGAGCACGGCAGACTGGCTCACTGGACGAAGAGTGCATCCGAGAACCAGAAACAAGC	TGATAAGATTCCGTATGCGCACCCTTAGCGAGAGGTTTATCATTAAGGTCAACCTCTGGATGTTGTTTCGGCATCCTGCATTGAATCTGAGTTACTGTCTGTTTTCCTAGTGCGAATCGCCTCGTCTTGGTAGCATCCTCGAGCACGGCAGACTGGCTCACTGGACGAAGAGTGCATCCGAGAACCAGAAACAAGCAGGAAATCCAACATTCACTGCGTAAGGGTGCGCATACGGAATCTTATCACGATGCGAGTGCGAATCGGTTTCAGAGCTATGCTGGAAACAGCATAGCAAGTTGAAATAAGGCTAGTCCGTTATCAACTTGAAAAAGTGGCACCGAGTCGGTGCTTTTT	CGCGTCGAGTAGGGTCACCTGCATCATCCTAGTGCGAATCGCCTCGTCTTGGTAGCATCCTCGAGCACGGCAGACTGGCTCACTGGACGAAGAGTGCATCCGAGAACCAGAAACAAGCAGGAAATCCAACATTCACTGCGTAAGGGTGCGCATACGGAATCTTATCACGATGCGAGTGCGAATCGGTTTATCAGCAGGTGCCAGCTTCACACGGCCGCGCATGAATGCGGGGGTTTGCGACGCACTTGTT
3403	PAM_-13_DONORf_length_78_center_20_chassis_18	GACTACGACC	-13	78	F	20	18	CGATGCGAGTGCGAATCG	AGTGCGAATCGCCTCGTCTTGGTAGACTACGACCGCACGGCAGACTGGCTCACTGGACGAAGAGTGCATCCGAGAACCAGAAACAAGC	TGATAAGATTCCGTATGCGCACCCTTAGCGAGAGGTTTATCATTAAGGTCAACCTCTGGATGTTGTTTCGGCATCCTGCATTGAATCTGAGTTACTGTCTGTTTTCCTAGTGCGAATCGCCTCGTCTTGGTAGACTACGACCGCACGGCAGACTGGCTCACTGGACGAAGAGTGCATCCGAGAACCAGAAACAAGCGGATCACTCACTGTATACCGCGTAAGGGTGCGCATACGGAATCTTATCACGATGCGAGTGCGAATCGGTTTCAGAGCTATGCTGGAAACAGCATAGCAAGTTGAAATAAGGCTAGTCCGTTATCAACTTGAAAAAGTGGCACCGAGTCGGTGCTTTTT	CGCGTCGAGTAGGGTCACCTGCATCATCCTAGTGCGAATCGCCTCGTCTTGGTAGACTACGACCGCACGGCAGACTGGCTCACTGGACGAAGAGTGCATCCGAGAACCAGAAACAAGCGGATCACTCACTGTATACCGCGTAAGGGTGCGCATACGGAATCTTATCACGATGCGAGTGCGAATCGGTTTATCAGCAGGTGCCAGCTTCACACGGCGTGTTTGCCGAAAGTGGTTTCTCATGGCGTCTGTA
3404	PAM_-13_DONORf_length_78_center_20_chassis_19	CGCTGAAGCA	-13	78	F	20	19	CGATGCGAGTGCGAATCG	AGTGCGAATCGCCTCGTCTTGGTACGCTGAAGCAGCACGGCAGACTGGCTCACTGGACGAAGAGTGCATCCGAGAACCAGAAACAAGC	TGATAAGATTCCGTATGCGCACCCTTAGCGAGAGGTTTATCATTAAGGTCAACCTCTGGATGTTGTTTCGGCATCCTGCATTGAATCTGAGTTACTGTCTGTTTTCCTAGTGCGAATCGCCTCGTCTTGGTACGCTGAAGCAGCACGGCAGACTGGCTCACTGGACGAAGAGTGCATCCGAGAACCAGAAACAAGCAGGAAACTGTAAATAAACCGCGTAAGGGTGCGCATACGGAATCTTATCACGATGCGAGTGCGAATCGGTTTCAGAGCTATGCTGGAAACAGCATAGCAAGTTGAAATAAGGCTAGTCCGTTATCAACTTGAAAAAGTGGCACCGAGTCGGTGCTTTTT	CGCGTCGAGTAGGGTCACCTGCATCATCCTAGTGCGAATCGCCTCGTCTTGGTACGCTGAAGCAGCACGGCAGACTGGCTCACTGGACGAAGAGTGCATCCGAGAACCAGAAACAAGCAGGAAACTGTAAATAAACCGCGTAAGGGTGCGCATACGGAATCTTATCACGATGCGAGTGCGAATCGGTTTATCAGCAGGTGCCAGCTTCACACGGCCCTTATTGCTTCGTCTTTCACCCCGGAGCCGGTAA
3405	PAM_-13_DONORf_length_78_center_20_chassis_20	AGCTCAGCTC	-13	78	F	20	20	CGATGCGAGTGCGAATCG	AGTGCGAATCGCCTCGTCTTGGTAAGCTCAGCTCGCACGGCAGACTGGCTCACTGGACGAAGAGTGCATCCGAGAACCAGAAACAAGC	TGATAAGATTCCGTATGCGCACCCTTAGCGAGAGGTTTATCATTAAGGTCAACCTCTGGATGTTGTTTCGGCATCCTGCATTGAATCTGAGTTACTGTCTGTTTTCCTAGTGCGAATCGCCTCGTCTTGGTAAGCTCAGCTCGCACGGCAGACTGGCTCACTGGACGAAGAGTGCATCCGAGAACCAGAAACAAGCGCGGGCGGTGTAACGTTCCACGTAAGGGTGCGCATACGGAATCTTATCACGATGCGAGTGCGAATCGGTTTCAGAGCTATGCTGGAAACAGCATAGCAAGTTGAAATAAGGCTAGTCCGTTATCAACTTGAAAAAGTGGCACCGAGTCGGTGCTTTTT	CGCGTCGAGTAGGGTCACCTGCATCATCCTAGTGCGAATCGCCTCGTCTTGGTAAGCTCAGCTCGCACGGCAGACTGGCTCACTGGACGAAGAGTGCATCCGAGAACCAGAAACAAGCGCGGGCGGTGTAACGTTCCACGTAAGGGTGCGCATACGGAATCTTATCACGATGCGAGTGCGAATCGGTTTATCAGCAGGTGCCAGCTTCACACGGCTGGGGCCCTGTAGACGGAACCCATACTGGGACTGC
3406	PAM_-13_DONORf_length_78_center_20_chassis_21	AACAGTGCTG	-13	78	F	20	21	CGATGCGAGTGCGAATCG	AGTGCGAATCGCCTCGTCTTGGTAAACAGTGCTGGCACGGCAGACTGGCTCACTGGACGAAGAGTGCATCCGAGAACCAGAAACAAGC	TGATAAGATTCCGTATGCGCACCCTTAGCGAGAGGTTTATCATTAAGGTCAACCTCTGGATGTTGTTTCGGCATCCTGCATTGAATCTGAGTTACTGTCTGTTTTCCTAGTGCGAATCGCCTCGTCTTGGTAAACAGTGCTGGCACGGCAGACTGGCTCACTGGACGAAGAGTGCATCCGAGAACCAGAAACAAGCAGGAAACTGTAGATAACCCGCGTAAGGGTGCGCATACGGAATCTTATCACGATGCGAGTGCGAATCGGTTTCAGAGCTATGCTGGAAACAGCATAGCAAGTTGAAATAAGGCTAGTCCGTTATCAACTTGAAAAAGTGGCACCGAGTCGGTGCTTTTT	CGCGTCGAGTAGGGTCACCTGCATCATCCTAGTGCGAATCGCCTCGTCTTGGTAAACAGTGCTGGCACGGCAGACTGGCTCACTGGACGAAGAGTGCATCCGAGAACCAGAAACAAGCAGGAAACTGTAGATAACCCGCGTAAGGGTGCGCATACGGAATCTTATCACGATGCGAGTGCGAATCGGTTTATCAGCAGGTGCCAGCTTCACACGGCTCGCTGGATCCATCAGCACACGCGTCCTCCTATCG
3407	PAM_-13_DONORf_length_78_center_20_chassis_22	GAGCCAACCT	-13	78	F	20	22	CGATGCGAGTGCGAATCG	AGTGCGAATCGCCTCGTCTTGGTAGAGCCAACCTGCACGGCAGACTGGCTCACTGGACGAAGAGTGCATCCGAGAACCAGAAACAAGC	TGATAAGATTCCGTATGCGCACCCTTAGCGAGAGGTTTATCATTAAGGTCAACCTCTGGATGTTGTTTCGGCATCCTGCATTGAATCTGAGTTACTGTCTGTTTTCCTTGAGTGCGAATCGCCTCGTCTTGGTAGAGCCAACCTGCACGGCAGACTGGCTCACTGGACGAAGAGTGCATCCGAGAACCAGAAACAAGCCCAGGAAACCCGTTTCTTCTGACGTAAGGGTGCGCATACGGAATCTTATCACGATGCGAGTGCGAATCGGTTTCAGAGCTATGCTGGAAACAGCATAGCAAGTTGAAATAAGGCTAGTCCGTTATCAACTTGAAAAAGTGGCACCGAGTCGGTGCTTTTT	CGCGTCGAGTAGGGTCACCTGCATCATCCTTGAGTGCGAATCGCCTCGTCTTGGTAGAGCCAACCTGCACGGCAGACTGGCTCACTGGACGAAGAGTGCATCCGAGAACCAGAAACAAGCCCAGGAAACCCGTTTCTTCTGACGTAAGGGTGCGCATACGGAATCTTATCACGATGCGAGTGCGAATCGGTTTATCAGCAGGTGCCAGCTTCACACGGCGATACACCCCCCATAGGCCGTCGCGACCCCA
3408	PAM_-13_DONORf_length_78_center_20_chassis_23	CGCTCCAAAA	-13	78	F	20	23	CGATGCGAGTGCGAATCG	AGTGCGAATCGCCTCGTCTTGGTACGCTCCAAAAGCACGGCAGACTGGCTCACTGGACGAAGAGTGCATCCGAGAACCAGAAACAAGC	TGATAAGATTCCGTATGCGCACCCTTAGCGAGAGGTTTATCATTAAGGTCAACCTCTGGATGTTGTTTCGGCATCCTGCATTGAATCTGAGTTACTGTCTGTTTTCCTTGTTAGTGCGAATCGCCTCGTCTTGGTACGCTCCAAAAGCACGGCAGACTGGCTCACTGGACGAAGAGTGCATCCGAGAACCAGAAACAAGCAACCAGGAAACCCGTTTCTTCTGACGTAAGGGTGCGCATACGGAATCTTATCACGATGCGAGTGCGAATCGGTTTCAGAGCTATGCTGGAAACAGCATAGCAAGTTGAAATAAGGCTAGTCCGTTATCAACTTGAAAAAGTGGCACCGAGTCGGTGCTTTTT	CGCGTCGAGTAGGGTCACCTGCATCATCCTTGTTAGTGCGAATCGCCTCGTCTTGGTACGCTCCAAAAGCACGGCAGACTGGCTCACTGGACGAAGAGTGCATCCGAGAACCAGAAACAAGCAACCAGGAAACCCGTTTCTTCTGACGTAAGGGTGCGCATACGGAATCTTATCACGATGCGAGTGCGAATCGGTTTATCAGCAGGTGCCAGCTTCACACGGCTACAAGATGTAACCGAGTTGAACCACA
3409	PAM_-13_DONORf_length_78_center_20_chassis_24	CCACAGCAAC	-13	78	F	20	24	CGATGCGAGTGCGAATCG	AGTGCGAATCGCCTCGTCTTGGTACCACAGCAACGCACGGCAGACTGGCTCACTGGACGAAGAGTGCATCCGAGAACCAGAAACAAGC	TGATAAGATTCCGTATGCGCACCCTTAGCGAGAGGTTTATCATTAAGGTCAACCTCTGGATGTTGTTTCGGCATCCTGCATTGAATCTGAGTTACTGTCTGTTTTCCTTGTTGGAGTGCGAATCGCCTCGTCTTGGTACCACAGCAACGCACGGCAGACTGGCTCACTGGACGAAGAGTGCATCCGAGAACCAGAAACAAGCCCAACCAGGAAACCCGTTTCTTCTGACGTAAGGGTGCGCATACGGAATCTTATCACGATGCGAGTGCGAATCGGTTTCAGAGCTATGCTGGAAACAGCATAGCAAGTTGAAATAAGGCTAGTCCGTTATCAACTTGAAAAAGTGGCACCGAGTCGGTGCTTTTT	CGCGTCGAGTAGGGTCACCTGCATCATCCTTGTTGGAGTGCGAATCGCCTCGTCTTGGTACCACAGCAACGCACGGCAGACTGGCTCACTGGACGAAGAGTGCATCCGAGAACCAGAAACAAGCCCAACCAGGAAACCCGTTTCTTCTGACGTAAGGGTGCGCATACGGAATCTTATCACGATGCGAGTGCGAATCGGTTTATCAGCAGGTGCCAGCTTCACACGGCTCGCTGCTCTAAAATTAAGGCCA
3410	PAM_-13_DONORf_length_78_center_20_chassis_25	CATGGTCATC	-13	78	F	20	25	CGATGCGAGTGCGAATCG	AGTGCGAATCGCCTCGTCTTGGTACATGGTCATCGCACGGCAGACTGGCTCACTGGACGAAGAGTGCATCCGAGAACCAGAAACAAGC	TGATAAGATTCCGTATGCGCACCCTTAGCGAGAGGTTTATCATTAAGGTCAACCTCTGGATGTTGTTTCGGCATCCTGCATTGAATCTGAGTTACTGTCTGTTTTCCTTGTTGGAAAGTGCGAATCGCCTCGTCTTGGTACATGGTCATCGCACGGCAGACTGGCTCACTGGACGAAGAGTGCATCCGAGAACCAGAAACAAGCAGCCAACCAGGAAACCCGTTTCTTCTGACGTAAGGGTGCGCATACGGAATCTTATCACGATGCGAGTGCGAATCGGTTTCAGAGCTATGCTGGAAACAGCATAGCAAGTTGAAATAAGGCTAGTCCGTTATCAACTTGAAAAAGTGGCACCGAGTCGGTGCTTTTT	CGCGTCGAGTAGGGTCACCTGCATCATCCTTGTTGGAAAGTGCGAATCGCCTCGTCTTGGTACATGGTCATCGCACGGCAGACTGGCTCACTGGACGAAGAGTGCATCCGAGAACCAGAAACAAGCAGCCAACCAGGAAACCCGTTTCTTCTGACGTAAGGGTGCGCATACGGAATCTTATCACGATGCGAGTGCGAATCGGTTTATCAGCAGGTGCCAGCTTCACACGGCGGTTAAATTCATGTTCATT
3411	PAM_-13_DONORf_length_64_center_-5_chassis_1	CGGGCATTGT	-13	64	F	-5	1	CGATGCGAGTGCGAATCG	GCCATCCCCTTCGATGCGAGTGCGAATCGCCTCGTCTTGGTACGGGCATTGTGCACGGCAGACTGGCTCACTGG	TGCGCACCCTTAGCGAGAGGTTTATCATTAAGGTCAACCTCTGGATGTTGTTTCGGCATCCTGCATTGAATCTGAGTTACTGTCTGTTTTCCTGCCATCCCCTTCGATGCGAGTGCGAATCGCCTCGTCTTGGTACGGGCATTGTGCACGGCAGACTGGCTCACTGGAGGAAACCCGTTTTTTCTGACGTAAGGGTGCGCACGATGCGAGTGCGAATCGGTTTCAGAGCTATGCTGGAAACAGCATAGCAAGTTGAAATAAGGCTAGTCCGTTATCAACTTGAAAAAGTGGCACCGAGTCGGTGCTTTTT	CGCGTCGAGTAGGGTCACCTGCATCATCCTGCCATCCCCTTCGATGCGAGTGCGAATCGCCTCGTCTTGGTACGGGCATTGTGCACGGCAGACTGGCTCACTGGAGGAAACCCGTTTTTTCTGACGTAAGGGTGCGCACGATGCGAGTGCGAATCGGTTTATCAGCAGGTGCCAGCTTCACACGGCTTTCGTTATATCCAAGAACCGCGACCGCTTTGGTCAAGATCTCGACCCTGGCCGGGCCGTAATC
3412	PAM_-13_DONORf_length_64_center_-5_chassis_2	GCAGTGTACT	-13	64	F	-5	2	CGATGCGAGTGCGAATCG	GCCATCCCCTTCGATGCGAGTGCGAATCGCCTCGTCTTGGTAGCAGTGTACTGCACGGCAGACTGGCTCACTGG	TGCGCACCCTTAGCGAGAGGTTTATCATTAAGGTCAACCTCTGGATGTTGTTTCGGCATCCTGCATTGAATCTGAGTTACTGTCTGTTTTCCTGCCATCCCCTTCGATGCGAGTGCGAATCGCCTCGTCTTGGTAGCAGTGTACTGCACGGCAGACTGGCTCACTGGAGGAAACCCGTTTCTTCTGACGTAAGGGTGCGCACGATGCGAGTGCGAATCGGTTTCAGAGCTATGCTGGAAACAGCATAGCAAGTTGAAATAAGGCTAGTCCGTTATCAACTTGAAAAAGTGGCACCGAGTCGGTGCTTTTT	CGCGTCGAGTAGGGTCACCTGCATCATCCTGCCATCCCCTTCGATGCGAGTGCGAATCGCCTCGTCTTGGTAGCAGTGTACTGCACGGCAGACTGGCTCACTGGAGGAAACCCGTTTCTTCTGACGTAAGGGTGCGCACGATGCGAGTGCGAATCGGTTTATCAGCAGGTGCCAGCTTCACACGGCAGAAATCTCCCGTCCCACATTTGTCCTTACCTCATATCATGATCCGAGCTGTAGTGGGCGCTAG
3413	PAM_-13_DONORf_length_64_center_-5_chassis_3	CATCCGGCAA	-13	64	F	-5	3	CGATGCGAGTGCGAATCG	GCCATCCCCTTCGATGCGAGTGCGAATCGCCTCGTCTTGGTACATCCGGCAAGCACGGCAGACTGGCTCACTGG	TGATAAGATTCCGTATGCGCACCCTTAGCGAGAGGTTTATCATTAAGGTCAACCTCTGGATGTTGTTTCGGCATCCTGCATTGAATCTGAGTTACTGTCTGTTTTCCTGCCATCCCCTTCGATGCGAGTGCGAATCGCCTCGTCTTGGTACATCCGGCAAGCACGGCAGACTGGCTCACTGGAGGAAACCCGTTTCTTCTGACGTAAGGGTGCGCATACGGAATCTTATCACGATGCGAGTGCGAATCGGTTTCAGAGCTATGCTGGAAACAGCATAGCAAGTTGAAATAAGGCTAGTCCGTTATCAACTTGAAAAAGTGGCACCGAGTCGGTGCTTTTT	CGCGTCGAGTAGGGTCACCTGCATCATCCTGCCATCCCCTTCGATGCGAGTGCGAATCGCCTCGTCTTGGTACATCCGGCAAGCACGGCAGACTGGCTCACTGGAGGAAACCCGTTTCTTCTGACGTAAGGGTGCGCATACGGAATCTTATCACGATGCGAGTGCGAATCGGTTTATCAGCAGGTGCCAGCTTCACACGGCGATGAGTAGTAATACCCGCAGCCCCCACTACGTGGGCGCCTAATACATA
[truncated: 3,793 more rows]

## Sheet: Supplemental Table 7
fasta	part_name	barcode	PAM_position	donor_length	donor_direction	donor_center	chassis_number	gRNA	donor	ncRNA (with gRNA and tracr)	sythesis_part
[truncated: 4,275 more rows]

## Sheet: Supplemental Table 8
fasta	part_name	barcode	PAM_position	donor_length	donor_direction	donor_center	chassis_number	gRNA	donor	ncRNA (with gRNA and tracr)	sythesis_part
[truncated: 4,275 more rows]
