# Supplementary material for: High throughput variant libraries and machine learning yield design rules for retron gene editors
Source: Nucleic Acids Res. 2024 Dec 10;53(2):gkae1199. doi: 10.1093/nar/gkae1199 (PMC11754653; doi:10.1093/nar/gkae1199)
Supplement: gkae1199_Supplemental_Files [file gkae1199_supplemental_files.zip › Supplemental_Tables_9-18.xlsx]

## Sheet: Supp9  Panels 1c,f; S1b-e (msd)
Retron:	86
ligation sites:	('1L', '1R')
primer:	skpp15-25
sequence_numbers:	[1, 256]
Experiment:	86--msd:change every base of wt msd to every other base (one at a time) + wild-type
fasta id:	part name:	msd:	msr:	synthesized part:																									Pre	variable	Post		ncRNA
1	86_r2_L1_wt	CTGAGTTACTGTCTGTTTTCCTTGTTGGAACGGAGAGCATCGCCTGATGCTCTCCGAGCCAACCAGGAAACCCGTTTTTTCTGAC	unaltered	AGTTGACCAGCGCCAGGTCTCATGAATCTGAGTTACTGTCTGTTTTCCTTGTTGGAACGGAGAGCATCGCCTGATGCTCTCCGAGCCAACCAGGAAACCCGTTTTTTCTGACGTAAAGAGACCGTGGTAGGCGCGACTATTTTAAATATCGGAACTTTTGGTTGTCCGTT																									TGCGCACCCTTAGCGAGAGGTTTATCATTAAGGTCAACCTCTGGATGTTGTTTCGGCATCCTGCATTGAA	TCTGAGTTACTGTCTGTTTTCCTTGTTGGAACGGAGAGCATCGCCTGATGCTCTCCGAGCCAACCAGGAAACCCGTTTTTTCTGAC	GTAAGGGTGCGCA		TGCGCACCCTTAGCGAGAGGTTTATCATTAAGGTCAACCTCTGGATGTTGTTTCGGCATCCTGCATTGAATCTGAGTTACTGTCTGTTTTCCTTGTTGGAACGGAGAGCATCGCCTGATGCTCTCCGAGCCAACCAGGAAACCCGTTTTTTCTGACGTAAGGGTGCGCA
2	86_r2_L1_1G	GTGAGTTACTGTCTGTTTTCCTTGTTGGAACGGAGAGCATCGCCTGATGCTCTCCGAGCCAACCAGGAAACCCGTTTTTTCTGAC	unaltered	AGTTGACCAGCGCCAGGTCTCATGAATGTGAGTTACTGTCTGTTTTCCTTGTTGGAACGGAGAGCATCGCCTGATGCTCTCCGAGCCAACCAGGAAACCCGTTTTTTCTGACGTAAAGAGACCGTGGTAGGCGCGACTTAAACTTGAGTCGGTGTACGGACCCAGGCAGC																									TGCGCACCCTTAGCGAGAGGTTTATCATTAAGGTCAACCTCTGGATGTTGTTTCGGCATCCTGCATTGAA	TGTGAGTTACTGTCTGTTTTCCTTGTTGGAACGGAGAGCATCGCCTGATGCTCTCCGAGCCAACCAGGAAACCCGTTTTTTCTGAC	GTAAGGGTGCGCA		TGCGCACCCTTAGCGAGAGGTTTATCATTAAGGTCAACCTCTGGATGTTGTTTCGGCATCCTGCATTGAATGTGAGTTACTGTCTGTTTTCCTTGTTGGAACGGAGAGCATCGCCTGATGCTCTCCGAGCCAACCAGGAAACCCGTTTTTTCTGACGTAAGGGTGCGCA
3	86_r2_L1_1A	ATGAGTTACTGTCTGTTTTCCTTGTTGGAACGGAGAGCATCGCCTGATGCTCTCCGAGCCAACCAGGAAACCCGTTTTTTCTGAC	unaltered	AGTTGACCAGCGCCAGGTCTCATGAATATGAGTTACTGTCTGTTTTCCTTGTTGGAACGGAGAGCATCGCCTGATGCTCTCCGAGCCAACCAGGAAACCCGTTTTTTCTGACGTAAAGAGACCGTGGTAGGCGCGACTGCCCATCTCGTAGATGGCGGCAATCGGCACAA																									TGCGCACCCTTAGCGAGAGGTTTATCATTAAGGTCAACCTCTGGATGTTGTTTCGGCATCCTGCATTGAA	TATGAGTTACTGTCTGTTTTCCTTGTTGGAACGGAGAGCATCGCCTGATGCTCTCCGAGCCAACCAGGAAACCCGTTTTTTCTGAC	GTAAGGGTGCGCA		TGCGCACCCTTAGCGAGAGGTTTATCATTAAGGTCAACCTCTGGATGTTGTTTCGGCATCCTGCATTGAATATGAGTTACTGTCTGTTTTCCTTGTTGGAACGGAGAGCATCGCCTGATGCTCTCCGAGCCAACCAGGAAACCCGTTTTTTCTGACGTAAGGGTGCGCA
4	86_r2_L1_1T	TTGAGTTACTGTCTGTTTTCCTTGTTGGAACGGAGAGCATCGCCTGATGCTCTCCGAGCCAACCAGGAAACCCGTTTTTTCTGAC	unaltered	AGTTGACCAGCGCCAGGTCTCATGAATTTGAGTTACTGTCTGTTTTCCTTGTTGGAACGGAGAGCATCGCCTGATGCTCTCCGAGCCAACCAGGAAACCCGTTTTTTCTGACGTAAAGAGACCGTGGTAGGCGCGACTGCGCGGTCTTAATTAGGCGCCTTGCTGATTGC																									TGCGCACCCTTAGCGAGAGGTTTATCATTAAGGTCAACCTCTGGATGTTGTTTCGGCATCCTGCATTGAA	TTTGAGTTACTGTCTGTTTTCCTTGTTGGAACGGAGAGCATCGCCTGATGCTCTCCGAGCCAACCAGGAAACCCGTTTTTTCTGAC	GTAAGGGTGCGCA		TGCGCACCCTTAGCGAGAGGTTTATCATTAAGGTCAACCTCTGGATGTTGTTTCGGCATCCTGCATTGAATTTGAGTTACTGTCTGTTTTCCTTGTTGGAACGGAGAGCATCGCCTGATGCTCTCCGAGCCAACCAGGAAACCCGTTTTTTCTGACGTAAGGGTGCGCA
5	86_r2_L1_2G	CGGAGTTACTGTCTGTTTTCCTTGTTGGAACGGAGAGCATCGCCTGATGCTCTCCGAGCCAACCAGGAAACCCGTTTTTTCTGAC	unaltered	AGTTGACCAGCGCCAGGTCTCATGAATCGGAGTTACTGTCTGTTTTCCTTGTTGGAACGGAGAGCATCGCCTGATGCTCTCCGAGCCAACCAGGAAACCCGTTTTTTCTGACGTAAAGAGACCGTGGTAGGCGCGACTGTGATGTGACTTAAAGGCGATTTCCGAGAGTT																									TGCGCACCCTTAGCGAGAGGTTTATCATTAAGGTCAACCTCTGGATGTTGTTTCGGCATCCTGCATTGAA	TCGGAGTTACTGTCTGTTTTCCTTGTTGGAACGGAGAGCATCGCCTGATGCTCTCCGAGCCAACCAGGAAACCCGTTTTTTCTGAC	GTAAGGGTGCGCA		TGCGCACCCTTAGCGAGAGGTTTATCATTAAGGTCAACCTCTGGATGTTGTTTCGGCATCCTGCATTGAATCGGAGTTACTGTCTGTTTTCCTTGTTGGAACGGAGAGCATCGCCTGATGCTCTCCGAGCCAACCAGGAAACCCGTTTTTTCTGACGTAAGGGTGCGCA
6	86_r2_L1_2A	CAGAGTTACTGTCTGTTTTCCTTGTTGGAACGGAGAGCATCGCCTGATGCTCTCCGAGCCAACCAGGAAACCCGTTTTTTCTGAC	unaltered	AGTTGACCAGCGCCAGGTCTCATGAATCAGAGTTACTGTCTGTTTTCCTTGTTGGAACGGAGAGCATCGCCTGATGCTCTCCGAGCCAACCAGGAAACCCGTTTTTTCTGACGTAAAGAGACCGTGGTAGGCGCGACTGGCTGCGAGCACACATGCCTTCGAAACAACGT																									TGCGCACCCTTAGCGAGAGGTTTATCATTAAGGTCAACCTCTGGATGTTGTTTCGGCATCCTGCATTGAA	TCAGAGTTACTGTCTGTTTTCCTTGTTGGAACGGAGAGCATCGCCTGATGCTCTCCGAGCCAACCAGGAAACCCGTTTTTTCTGAC	GTAAGGGTGCGCA		TGCGCACCCTTAGCGAGAGGTTTATCATTAAGGTCAACCTCTGGATGTTGTTTCGGCATCCTGCATTGAATCAGAGTTACTGTCTGTTTTCCTTGTTGGAACGGAGAGCATCGCCTGATGCTCTCCGAGCCAACCAGGAAACCCGTTTTTTCTGACGTAAGGGTGCGCA
7	86_r2_L1_2C	CCGAGTTACTGTCTGTTTTCCTTGTTGGAACGGAGAGCATCGCCTGATGCTCTCCGAGCCAACCAGGAAACCCGTTTTTTCTGAC	unaltered	AGTTGACCAGCGCCAGGTCTCATGAATCCGAGTTACTGTCTGTTTTCCTTGTTGGAACGGAGAGCATCGCCTGATGCTCTCCGAGCCAACCAGGAAACCCGTTTTTTCTGACGTAAAGAGACCGTGGTAGGCGCGACTCTCACAGTGCGATTGATCTGGAGCCACGTTAG																									TGCGCACCCTTAGCGAGAGGTTTATCATTAAGGTCAACCTCTGGATGTTGTTTCGGCATCCTGCATTGAA	TCCGAGTTACTGTCTGTTTTCCTTGTTGGAACGGAGAGCATCGCCTGATGCTCTCCGAGCCAACCAGGAAACCCGTTTTTTCTGAC	GTAAGGGTGCGCA		TGCGCACCCTTAGCGAGAGGTTTATCATTAAGGTCAACCTCTGGATGTTGTTTCGGCATCCTGCATTGAATCCGAGTTACTGTCTGTTTTCCTTGTTGGAACGGAGAGCATCGCCTGATGCTCTCCGAGCCAACCAGGAAACCCGTTTTTTCTGACGTAAGGGTGCGCA
8	86_r2_L1_3A	CTAAGTTACTGTCTGTTTTCCTTGTTGGAACGGAGAGCATCGCCTGATGCTCTCCGAGCCAACCAGGAAACCCGTTTTTTCTGAC	unaltered	AGTTGACCAGCGCCAGGTCTCATGAATCTAAGTTACTGTCTGTTTTCCTTGTTGGAACGGAGAGCATCGCCTGATGCTCTCCGAGCCAACCAGGAAACCCGTTTTTTCTGACGTAAAGAGACCGTGGTAGGCGCGACTTATACGCTTAGTTGCCGGGTACACGTTGAAAA																									TGCGCACCCTTAGCGAGAGGTTTATCATTAAGGTCAACCTCTGGATGTTGTTTCGGCATCCTGCATTGAA	TCTAAGTTACTGTCTGTTTTCCTTGTTGGAACGGAGAGCATCGCCTGATGCTCTCCGAGCCAACCAGGAAACCCGTTTTTTCTGAC	GTAAGGGTGCGCA		TGCGCACCCTTAGCGAGAGGTTTATCATTAAGGTCAACCTCTGGATGTTGTTTCGGCATCCTGCATTGAATCTAAGTTACTGTCTGTTTTCCTTGTTGGAACGGAGAGCATCGCCTGATGCTCTCCGAGCCAACCAGGAAACCCGTTTTTTCTGACGTAAGGGTGCGCA
9	86_r2_L1_3T	CTTAGTTACTGTCTGTTTTCCTTGTTGGAACGGAGAGCATCGCCTGATGCTCTCCGAGCCAACCAGGAAACCCGTTTTTTCTGAC	unaltered	AGTTGACCAGCGCCAGGTCTCATGAATCTTAGTTACTGTCTGTTTTCCTTGTTGGAACGGAGAGCATCGCCTGATGCTCTCCGAGCCAACCAGGAAACCCGTTTTTTCTGACGTAAAGAGACCGTGGTAGGCGCGACTGCAAGGCCTACCTCGGACAAGGAAAATCAACC																									TGCGCACCCTTAGCGAGAGGTTTATCATTAAGGTCAACCTCTGGATGTTGTTTCGGCATCCTGCATTGAA	TCTTAGTTACTGTCTGTTTTCCTTGTTGGAACGGAGAGCATCGCCTGATGCTCTCCGAGCCAACCAGGAAACCCGTTTTTTCTGAC	GTAAGGGTGCGCA		TGCGCACCCTTAGCGAGAGGTTTATCATTAAGGTCAACCTCTGGATGTTGTTTCGGCATCCTGCATTGAATCTTAGTTACTGTCTGTTTTCCTTGTTGGAACGGAGAGCATCGCCTGATGCTCTCCGAGCCAACCAGGAAACCCGTTTTTTCTGACGTAAGGGTGCGCA
10	86_r2_L1_3C	CTCAGTTACTGTCTGTTTTCCTTGTTGGAACGGAGAGCATCGCCTGATGCTCTCCGAGCCAACCAGGAAACCCGTTTTTTCTGAC	unaltered	AGTTGACCAGCGCCAGGTCTCATGAATCTCAGTTACTGTCTGTTTTCCTTGTTGGAACGGAGAGCATCGCCTGATGCTCTCCGAGCCAACCAGGAAACCCGTTTTTTCTGACGTAAAGAGACCGTGGTAGGCGCGACTGCCTTTTGATGATCCAAACTATGATGACCAGC																									TGCGCACCCTTAGCGAGAGGTTTATCATTAAGGTCAACCTCTGGATGTTGTTTCGGCATCCTGCATTGAA	TCTCAGTTACTGTCTGTTTTCCTTGTTGGAACGGAGAGCATCGCCTGATGCTCTCCGAGCCAACCAGGAAACCCGTTTTTTCTGAC	GTAAGGGTGCGCA		TGCGCACCCTTAGCGAGAGGTTTATCATTAAGGTCAACCTCTGGATGTTGTTTCGGCATCCTGCATTGAATCTCAGTTACTGTCTGTTTTCCTTGTTGGAACGGAGAGCATCGCCTGATGCTCTCCGAGCCAACCAGGAAACCCGTTTTTTCTGACGTAAGGGTGCGCA
11	86_r2_L1_4G	CTGGGTTACTGTCTGTTTTCCTTGTTGGAACGGAGAGCATCGCCTGATGCTCTCCGAGCCAACCAGGAAACCCGTTTTTTCTGAC	unaltered	AGTTGACCAGCGCCAGGTCTCATGAATCTGGGTTACTGTCTGTTTTCCTTGTTGGAACGGAGAGCATCGCCTGATGCTCTCCGAGCCAACCAGGAAACCCGTTTTTTCTGACGTAAAGAGACCGTGGTAGGCGCGACTCATCCCGCCTTATTGCGGTATGTTGTCTTAGC																									TGCGCACCCTTAGCGAGAGGTTTATCATTAAGGTCAACCTCTGGATGTTGTTTCGGCATCCTGCATTGAA	TCTGGGTTACTGTCTGTTTTCCTTGTTGGAACGGAGAGCATCGCCTGATGCTCTCCGAGCCAACCAGGAAACCCGTTTTTTCTGAC	GTAAGGGTGCGCA		TGCGCACCCTTAGCGAGAGGTTTATCATTAAGGTCAACCTCTGGATGTTGTTTCGGCATCCTGCATTGAATCTGGGTTACTGTCTGTTTTCCTTGTTGGAACGGAGAGCATCGCCTGATGCTCTCCGAGCCAACCAGGAAACCCGTTTTTTCTGACGTAAGGGTGCGCA
12	86_r2_L1_4T	CTGTGTTACTGTCTGTTTTCCTTGTTGGAACGGAGAGCATCGCCTGATGCTCTCCGAGCCAACCAGGAAACCCGTTTTTTCTGAC	unaltered	AGTTGACCAGCGCCAGGTCTCATGAATCTGTGTTACTGTCTGTTTTCCTTGTTGGAACGGAGAGCATCGCCTGATGCTCTCCGAGCCAACCAGGAAACCCGTTTTTTCTGACGTAAAGAGACCGTGGTAGGCGCGACTATGGGGAGTCGTTATACCGGGGACCTTAAGTT																									TGCGCACCCTTAGCGAGAGGTTTATCATTAAGGTCAACCTCTGGATGTTGTTTCGGCATCCTGCATTGAA	TCTGTGTTACTGTCTGTTTTCCTTGTTGGAACGGAGAGCATCGCCTGATGCTCTCCGAGCCAACCAGGAAACCCGTTTTTTCTGAC	GTAAGGGTGCGCA		TGCGCACCCTTAGCGAGAGGTTTATCATTAAGGTCAACCTCTGGATGTTGTTTCGGCATCCTGCATTGAATCTGTGTTACTGTCTGTTTTCCTTGTTGGAACGGAGAGCATCGCCTGATGCTCTCCGAGCCAACCAGGAAACCCGTTTTTTCTGACGTAAGGGTGCGCA
13	86_r2_L1_4C	CTGCGTTACTGTCTGTTTTCCTTGTTGGAACGGAGAGCATCGCCTGATGCTCTCCGAGCCAACCAGGAAACCCGTTTTTTCTGAC	unaltered	AGTTGACCAGCGCCAGGTCTCATGAATCTGCGTTACTGTCTGTTTTCCTTGTTGGAACGGAGAGCATCGCCTGATGCTCTCCGAGCCAACCAGGAAACCCGTTTTTTCTGACGTAAAGAGACCGTGGTAGGCGCGACTACGCTGTATTGGTATCGCTGGTCGACTCGCTA																									TGCGCACCCTTAGCGAGAGGTTTATCATTAAGGTCAACCTCTGGATGTTGTTTCGGCATCCTGCATTGAA	TCTGCGTTACTGTCTGTTTTCCTTGTTGGAACGGAGAGCATCGCCTGATGCTCTCCGAGCCAACCAGGAAACCCGTTTTTTCTGAC	GTAAGGGTGCGCA		TGCGCACCCTTAGCGAGAGGTTTATCATTAAGGTCAACCTCTGGATGTTGTTTCGGCATCCTGCATTGAATCTGCGTTACTGTCTGTTTTCCTTGTTGGAACGGAGAGCATCGCCTGATGCTCTCCGAGCCAACCAGGAAACCCGTTTTTTCTGACGTAAGGGTGCGCA
14	86_r2_L1_5A	CTGAATTACTGTCTGTTTTCCTTGTTGGAACGGAGAGCATCGCCTGATGCTCTCCGAGCCAACCAGGAAACCCGTTTTTTCTGAC	unaltered	AGTTGACCAGCGCCAGGTCTCATGAATCTGAATTACTGTCTGTTTTCCTTGTTGGAACGGAGAGCATCGCCTGATGCTCTCCGAGCCAACCAGGAAACCCGTTTTTTCTGACGTAAAGAGACCGTGGTAGGCGCGACTGAAGGCACTAATCTGAGGGCTAGATTACAAGC																									TGCGCACCCTTAGCGAGAGGTTTATCATTAAGGTCAACCTCTGGATGTTGTTTCGGCATCCTGCATTGAA	TCTGAATTACTGTCTGTTTTCCTTGTTGGAACGGAGAGCATCGCCTGATGCTCTCCGAGCCAACCAGGAAACCCGTTTTTTCTGAC	GTAAGGGTGCGCA		TGCGCACCCTTAGCGAGAGGTTTATCATTAAGGTCAACCTCTGGATGTTGTTTCGGCATCCTGCATTGAATCTGAATTACTGTCTGTTTTCCTTGTTGGAACGGAGAGCATCGCCTGATGCTCTCCGAGCCAACCAGGAAACCCGTTTTTTCTGACGTAAGGGTGCGCA
15	86_r2_L1_5T	CTGATTTACTGTCTGTTTTCCTTGTTGGAACGGAGAGCATCGCCTGATGCTCTCCGAGCCAACCAGGAAACCCGTTTTTTCTGAC	unaltered	AGTTGACCAGCGCCAGGTCTCATGAATCTGATTTACTGTCTGTTTTCCTTGTTGGAACGGAGAGCATCGCCTGATGCTCTCCGAGCCAACCAGGAAACCCGTTTTTTCTGACGTAAAGAGACCGTGGTAGGCGCGACTAAGAGTAGCCGCACCGACGGTCACTGGTGTAG																									TGCGCACCCTTAGCGAGAGGTTTATCATTAAGGTCAACCTCTGGATGTTGTTTCGGCATCCTGCATTGAA	TCTGATTTACTGTCTGTTTTCCTTGTTGGAACGGAGAGCATCGCCTGATGCTCTCCGAGCCAACCAGGAAACCCGTTTTTTCTGAC	GTAAGGGTGCGCA		TGCGCACCCTTAGCGAGAGGTTTATCATTAAGGTCAACCTCTGGATGTTGTTTCGGCATCCTGCATTGAATCTGATTTACTGTCTGTTTTCCTTGTTGGAACGGAGAGCATCGCCTGATGCTCTCCGAGCCAACCAGGAAACCCGTTTTTTCTGACGTAAGGGTGCGCA
16	86_r2_L1_5C	CTGACTTACTGTCTGTTTTCCTTGTTGGAACGGAGAGCATCGCCTGATGCTCTCCGAGCCAACCAGGAAACCCGTTTTTTCTGAC	unaltered	AGTTGACCAGCGCCAGGTCTCATGAATCTGACTTACTGTCTGTTTTCCTTGTTGGAACGGAGAGCATCGCCTGATGCTCTCCGAGCCAACCAGGAAACCCGTTTTTTCTGACGTAAAGAGACCGTGGTAGGCGCGACTAGACAGTTTATTTCCGTAGCCGTGATGACATC																									TGCGCACCCTTAGCGAGAGGTTTATCATTAAGGTCAACCTCTGGATGTTGTTTCGGCATCCTGCATTGAA	TCTGACTTACTGTCTGTTTTCCTTGTTGGAACGGAGAGCATCGCCTGATGCTCTCCGAGCCAACCAGGAAACCCGTTTTTTCTGAC	GTAAGGGTGCGCA		TGCGCACCCTTAGCGAGAGGTTTATCATTAAGGTCAACCTCTGGATGTTGTTTCGGCATCCTGCATTGAATCTGACTTACTGTCTGTTTTCCTTGTTGGAACGGAGAGCATCGCCTGATGCTCTCCGAGCCAACCAGGAAACCCGTTTTTTCTGACGTAAGGGTGCGCA
17	86_r2_L1_6G	CTGAGGTACTGTCTGTTTTCCTTGTTGGAACGGAGAGCATCGCCTGATGCTCTCCGAGCCAACCAGGAAACCCGTTTTTTCTGAC	unaltered	AGTTGACCAGCGCCAGGTCTCATGAATCTGAGGTACTGTCTGTTTTCCTTGTTGGAACGGAGAGCATCGCCTGATGCTCTCCGAGCCAACCAGGAAACCCGTTTTTTCTGACGTAAAGAGACCGTGGTAGGCGCGACTTTGTGCTCGTTCGCGCAGCCAGACCGGTCGTA																									TGCGCACCCTTAGCGAGAGGTTTATCATTAAGGTCAACCTCTGGATGTTGTTTCGGCATCCTGCATTGAA	TCTGAGGTACTGTCTGTTTTCCTTGTTGGAACGGAGAGCATCGCCTGATGCTCTCCGAGCCAACCAGGAAACCCGTTTTTTCTGAC	GTAAGGGTGCGCA		TGCGCACCCTTAGCGAGAGGTTTATCATTAAGGTCAACCTCTGGATGTTGTTTCGGCATCCTGCATTGAATCTGAGGTACTGTCTGTTTTCCTTGTTGGAACGGAGAGCATCGCCTGATGCTCTCCGAGCCAACCAGGAAACCCGTTTTTTCTGACGTAAGGGTGCGCA
18	86_r2_L1_6A	CTGAGATACTGTCTGTTTTCCTTGTTGGAACGGAGAGCATCGCCTGATGCTCTCCGAGCCAACCAGGAAACCCGTTTTTTCTGAC	unaltered	AGTTGACCAGCGCCAGGTCTCATGAATCTGAGATACTGTCTGTTTTCCTTGTTGGAACGGAGAGCATCGCCTGATGCTCTCCGAGCCAACCAGGAAACCCGTTTTTTCTGACGTAAAGAGACCGTGGTAGGCGCGACTACGCTTATGACATAGCCCACTTAGAGCTATAC																									TGCGCACCCTTAGCGAGAGGTTTATCATTAAGGTCAACCTCTGGATGTTGTTTCGGCATCCTGCATTGAA	TCTGAGATACTGTCTGTTTTCCTTGTTGGAACGGAGAGCATCGCCTGATGCTCTCCGAGCCAACCAGGAAACCCGTTTTTTCTGAC	GTAAGGGTGCGCA		TGCGCACCCTTAGCGAGAGGTTTATCATTAAGGTCAACCTCTGGATGTTGTTTCGGCATCCTGCATTGAATCTGAGATACTGTCTGTTTTCCTTGTTGGAACGGAGAGCATCGCCTGATGCTCTCCGAGCCAACCAGGAAACCCGTTTTTTCTGACGTAAGGGTGCGCA
19	86_r2_L1_6C	CTGAGCTACTGTCTGTTTTCCTTGTTGGAACGGAGAGCATCGCCTGATGCTCTCCGAGCCAACCAGGAAACCCGTTTTTTCTGAC	unaltered	AGTTGACCAGCGCCAGGTCTCATGAATCTGAGCTACTGTCTGTTTTCCTTGTTGGAACGGAGAGCATCGCCTGATGCTCTCCGAGCCAACCAGGAAACCCGTTTTTTCTGACGTAAAGAGACCGTGGTAGGCGCGACTCAGCACCTGCCAACTCGCGGTACTTCTTGTCC																									TGCGCACCCTTAGCGAGAGGTTTATCATTAAGGTCAACCTCTGGATGTTGTTTCGGCATCCTGCATTGAA	TCTGAGCTACTGTCTGTTTTCCTTGTTGGAACGGAGAGCATCGCCTGATGCTCTCCGAGCCAACCAGGAAACCCGTTTTTTCTGAC	GTAAGGGTGCGCA		TGCGCACCCTTAGCGAGAGGTTTATCATTAAGGTCAACCTCTGGATGTTGTTTCGGCATCCTGCATTGAATCTGAGCTACTGTCTGTTTTCCTTGTTGGAACGGAGAGCATCGCCTGATGCTCTCCGAGCCAACCAGGAAACCCGTTTTTTCTGACGTAAGGGTGCGCA
20	86_r2_L1_7G	CTGAGTGACTGTCTGTTTTCCTTGTTGGAACGGAGAGCATCGCCTGATGCTCTCCGAGCCAACCAGGAAACCCGTTTTTTCTGAC	unaltered	AGTTGACCAGCGCCAGGTCTCATGAATCTGAGTGACTGTCTGTTTTCCTTGTTGGAACGGAGAGCATCGCCTGATGCTCTCCGAGCCAACCAGGAAACCCGTTTTTTCTGACGTAAAGAGACCGTGGTAGGCGCGACTGCACATGGTCTCTTTGCGTCGCCGTGTGGACA																									TGCGCACCCTTAGCGAGAGGTTTATCATTAAGGTCAACCTCTGGATGTTGTTTCGGCATCCTGCATTGAA	TCTGAGTGACTGTCTGTTTTCCTTGTTGGAACGGAGAGCATCGCCTGATGCTCTCCGAGCCAACCAGGAAACCCGTTTTTTCTGAC	GTAAGGGTGCGCA		TGCGCACCCTTAGCGAGAGGTTTATCATTAAGGTCAACCTCTGGATGTTGTTTCGGCATCCTGCATTGAATCTGAGTGACTGTCTGTTTTCCTTGTTGGAACGGAGAGCATCGCCTGATGCTCTCCGAGCCAACCAGGAAACCCGTTTTTTCTGACGTAAGGGTGCGCA
21	86_r2_L1_7A	CTGAGTAACTGTCTGTTTTCCTTGTTGGAACGGAGAGCATCGCCTGATGCTCTCCGAGCCAACCAGGAAACCCGTTTTTTCTGAC	unaltered	AGTTGACCAGCGCCAGGTCTCATGAATCTGAGTAACTGTCTGTTTTCCTTGTTGGAACGGAGAGCATCGCCTGATGCTCTCCGAGCCAACCAGGAAACCCGTTTTTTCTGACGTAAAGAGACCGTGGTAGGCGCGACTTTACAACTGGGTGGTTATGTGATTTCGAATTG																									TGCGCACCCTTAGCGAGAGGTTTATCATTAAGGTCAACCTCTGGATGTTGTTTCGGCATCCTGCATTGAA	TCTGAGTAACTGTCTGTTTTCCTTGTTGGAACGGAGAGCATCGCCTGATGCTCTCCGAGCCAACCAGGAAACCCGTTTTTTCTGAC	GTAAGGGTGCGCA		TGCGCACCCTTAGCGAGAGGTTTATCATTAAGGTCAACCTCTGGATGTTGTTTCGGCATCCTGCATTGAATCTGAGTAACTGTCTGTTTTCCTTGTTGGAACGGAGAGCATCGCCTGATGCTCTCCGAGCCAACCAGGAAACCCGTTTTTTCTGACGTAAGGGTGCGCA
22	86_r2_L1_7C	CTGAGTCACTGTCTGTTTTCCTTGTTGGAACGGAGAGCATCGCCTGATGCTCTCCGAGCCAACCAGGAAACCCGTTTTTTCTGAC	unaltered	AGTTGACCAGCGCCAGGTCTCATGAATCTGAGTCACTGTCTGTTTTCCTTGTTGGAACGGAGAGCATCGCCTGATGCTCTCCGAGCCAACCAGGAAACCCGTTTTTTCTGACGTAAAGAGACCGTGGTAGGCGCGACTTGTATAATAGATAGCGAATTCCGTCTGTTGCT																									TGCGCACCCTTAGCGAGAGGTTTATCATTAAGGTCAACCTCTGGATGTTGTTTCGGCATCCTGCATTGAA	TCTGAGTCACTGTCTGTTTTCCTTGTTGGAACGGAGAGCATCGCCTGATGCTCTCCGAGCCAACCAGGAAACCCGTTTTTTCTGAC	GTAAGGGTGCGCA		TGCGCACCCTTAGCGAGAGGTTTATCATTAAGGTCAACCTCTGGATGTTGTTTCGGCATCCTGCATTGAATCTGAGTCACTGTCTGTTTTCCTTGTTGGAACGGAGAGCATCGCCTGATGCTCTCCGAGCCAACCAGGAAACCCGTTTTTTCTGACGTAAGGGTGCGCA
23	86_r2_L1_8G	CTGAGTTGCTGTCTGTTTTCCTTGTTGGAACGGAGAGCATCGCCTGATGCTCTCCGAGCCAACCAGGAAACCCGTTTTTTCTGAC	unaltered	AGTTGACCAGCGCCAGGTCTCATGAATCTGAGTTGCTGTCTGTTTTCCTTGTTGGAACGGAGAGCATCGCCTGATGCTCTCCGAGCCAACCAGGAAACCCGTTTTTTCTGACGTAAAGAGACCGTGGTAGGCGCGACTCATACCCAGCCAATGTCATGTTTCTGGCCATG																									TGCGCACCCTTAGCGAGAGGTTTATCATTAAGGTCAACCTCTGGATGTTGTTTCGGCATCCTGCATTGAA	TCTGAGTTGCTGTCTGTTTTCCTTGTTGGAACGGAGAGCATCGCCTGATGCTCTCCGAGCCAACCAGGAAACCCGTTTTTTCTGAC	GTAAGGGTGCGCA		TGCGCACCCTTAGCGAGAGGTTTATCATTAAGGTCAACCTCTGGATGTTGTTTCGGCATCCTGCATTGAATCTGAGTTGCTGTCTGTTTTCCTTGTTGGAACGGAGAGCATCGCCTGATGCTCTCCGAGCCAACCAGGAAACCCGTTTTTTCTGACGTAAGGGTGCGCA
24	86_r2_L1_8T	CTGAGTTTCTGTCTGTTTTCCTTGTTGGAACGGAGAGCATCGCCTGATGCTCTCCGAGCCAACCAGGAAACCCGTTTTTTCTGAC	unaltered	AGTTGACCAGCGCCAGGTCTCATGAATCTGAGTTTCTGTCTGTTTTCCTTGTTGGAACGGAGAGCATCGCCTGATGCTCTCCGAGCCAACCAGGAAACCCGTTTTTTCTGACGTAAAGAGACCGTGGTAGGCGCGACTTTACGAGACGGTTAGGTCAAGGAGAGTGTATA																									TGCGCACCCTTAGCGAGAGGTTTATCATTAAGGTCAACCTCTGGATGTTGTTTCGGCATCCTGCATTGAA	TCTGAGTTTCTGTCTGTTTTCCTTGTTGGAACGGAGAGCATCGCCTGATGCTCTCCGAGCCAACCAGGAAACCCGTTTTTTCTGAC	GTAAGGGTGCGCA		TGCGCACCCTTAGCGAGAGGTTTATCATTAAGGTCAACCTCTGGATGTTGTTTCGGCATCCTGCATTGAATCTGAGTTTCTGTCTGTTTTCCTTGTTGGAACGGAGAGCATCGCCTGATGCTCTCCGAGCCAACCAGGAAACCCGTTTTTTCTGACGTAAGGGTGCGCA
25	86_r2_L1_8C	CTGAGTTCCTGTCTGTTTTCCTTGTTGGAACGGAGAGCATCGCCTGATGCTCTCCGAGCCAACCAGGAAACCCGTTTTTTCTGAC	unaltered	AGTTGACCAGCGCCAGGTCTCATGAATCTGAGTTCCTGTCTGTTTTCCTTGTTGGAACGGAGAGCATCGCCTGATGCTCTCCGAGCCAACCAGGAAACCCGTTTTTTCTGACGTAAAGAGACCGTGGTAGGCGCGACTCCCAAGCCTTAAATTTATGAAGCCACATAGCT																									TGCGCACCCTTAGCGAGAGGTTTATCATTAAGGTCAACCTCTGGATGTTGTTTCGGCATCCTGCATTGAA	TCTGAGTTCCTGTCTGTTTTCCTTGTTGGAACGGAGAGCATCGCCTGATGCTCTCCGAGCCAACCAGGAAACCCGTTTTTTCTGAC	GTAAGGGTGCGCA		TGCGCACCCTTAGCGAGAGGTTTATCATTAAGGTCAACCTCTGGATGTTGTTTCGGCATCCTGCATTGAATCTGAGTTCCTGTCTGTTTTCCTTGTTGGAACGGAGAGCATCGCCTGATGCTCTCCGAGCCAACCAGGAAACCCGTTTTTTCTGACGTAAGGGTGCGCA
26	86_r2_L1_9G	CTGAGTTAGTGTCTGTTTTCCTTGTTGGAACGGAGAGCATCGCCTGATGCTCTCCGAGCCAACCAGGAAACCCGTTTTTTCTGAC	unaltered	AGTTGACCAGCGCCAGGTCTCATGAATCTGAGTTAGTGTCTGTTTTCCTTGTTGGAACGGAGAGCATCGCCTGATGCTCTCCGAGCCAACCAGGAAACCCGTTTTTTCTGACGTAAAGAGACCGTGGTAGGCGCGACTCTACTCGTAACTTGAAGGAATCCGGGAAGCGT																									TGCGCACCCTTAGCGAGAGGTTTATCATTAAGGTCAACCTCTGGATGTTGTTTCGGCATCCTGCATTGAA	TCTGAGTTAGTGTCTGTTTTCCTTGTTGGAACGGAGAGCATCGCCTGATGCTCTCCGAGCCAACCAGGAAACCCGTTTTTTCTGAC	GTAAGGGTGCGCA		TGCGCACCCTTAGCGAGAGGTTTATCATTAAGGTCAACCTCTGGATGTTGTTTCGGCATCCTGCATTGAATCTGAGTTAGTGTCTGTTTTCCTTGTTGGAACGGAGAGCATCGCCTGATGCTCTCCGAGCCAACCAGGAAACCCGTTTTTTCTGACGTAAGGGTGCGCA
27	86_r2_L1_9A	CTGAGTTAATGTCTGTTTTCCTTGTTGGAACGGAGAGCATCGCCTGATGCTCTCCGAGCCAACCAGGAAACCCGTTTTTTCTGAC	unaltered	AGTTGACCAGCGCCAGGTCTCATGAATCTGAGTTAATGTCTGTTTTCCTTGTTGGAACGGAGAGCATCGCCTGATGCTCTCCGAGCCAACCAGGAAACCCGTTTTTTCTGACGTAAAGAGACCGTGGTAGGCGCGACTCGCATCCTGACTAAGTTAATTTCTTTAAACTG																									TGCGCACCCTTAGCGAGAGGTTTATCATTAAGGTCAACCTCTGGATGTTGTTTCGGCATCCTGCATTGAA	TCTGAGTTAATGTCTGTTTTCCTTGTTGGAACGGAGAGCATCGCCTGATGCTCTCCGAGCCAACCAGGAAACCCGTTTTTTCTGAC	GTAAGGGTGCGCA		TGCGCACCCTTAGCGAGAGGTTTATCATTAAGGTCAACCTCTGGATGTTGTTTCGGCATCCTGCATTGAATCTGAGTTAATGTCTGTTTTCCTTGTTGGAACGGAGAGCATCGCCTGATGCTCTCCGAGCCAACCAGGAAACCCGTTTTTTCTGACGTAAGGGTGCGCA
28	86_r2_L1_9T	CTGAGTTATTGTCTGTTTTCCTTGTTGGAACGGAGAGCATCGCCTGATGCTCTCCGAGCCAACCAGGAAACCCGTTTTTTCTGAC	unaltered	AGTTGACCAGCGCCAGGTCTCATGAATCTGAGTTATTGTCTGTTTTCCTTGTTGGAACGGAGAGCATCGCCTGATGCTCTCCGAGCCAACCAGGAAACCCGTTTTTTCTGACGTAAAGAGACCGTGGTAGGCGCGACTAATCGTGGATTAACATGTCCAGTGCTAATATA																									TGCGCACCCTTAGCGAGAGGTTTATCATTAAGGTCAACCTCTGGATGTTGTTTCGGCATCCTGCATTGAA	TCTGAGTTATTGTCTGTTTTCCTTGTTGGAACGGAGAGCATCGCCTGATGCTCTCCGAGCCAACCAGGAAACCCGTTTTTTCTGAC	GTAAGGGTGCGCA		TGCGCACCCTTAGCGAGAGGTTTATCATTAAGGTCAACCTCTGGATGTTGTTTCGGCATCCTGCATTGAATCTGAGTTATTGTCTGTTTTCCTTGTTGGAACGGAGAGCATCGCCTGATGCTCTCCGAGCCAACCAGGAAACCCGTTTTTTCTGACGTAAGGGTGCGCA
29	86_r2_L1_10G	CTGAGTTACGGTCTGTTTTCCTTGTTGGAACGGAGAGCATCGCCTGATGCTCTCCGAGCCAACCAGGAAACCCGTTTTTTCTGAC	unaltered	AGTTGACCAGCGCCAGGTCTCATGAATCTGAGTTACGGTCTGTTTTCCTTGTTGGAACGGAGAGCATCGCCTGATGCTCTCCGAGCCAACCAGGAAACCCGTTTTTTCTGACGTAAAGAGACCGTGGTAGGCGCGACTGAACTCCCCTTGTGTCGGACAGTCAGCCCGGT																									TGCGCACCCTTAGCGAGAGGTTTATCATTAAGGTCAACCTCTGGATGTTGTTTCGGCATCCTGCATTGAA	TCTGAGTTACGGTCTGTTTTCCTTGTTGGAACGGAGAGCATCGCCTGATGCTCTCCGAGCCAACCAGGAAACCCGTTTTTTCTGAC	GTAAGGGTGCGCA		TGCGCACCCTTAGCGAGAGGTTTATCATTAAGGTCAACCTCTGGATGTTGTTTCGGCATCCTGCATTGAATCTGAGTTACGGTCTGTTTTCCTTGTTGGAACGGAGAGCATCGCCTGATGCTCTCCGAGCCAACCAGGAAACCCGTTTTTTCTGACGTAAGGGTGCGCA
30	86_r2_L1_10A	CTGAGTTACAGTCTGTTTTCCTTGTTGGAACGGAGAGCATCGCCTGATGCTCTCCGAGCCAACCAGGAAACCCGTTTTTTCTGAC	unaltered	AGTTGACCAGCGCCAGGTCTCATGAATCTGAGTTACAGTCTGTTTTCCTTGTTGGAACGGAGAGCATCGCCTGATGCTCTCCGAGCCAACCAGGAAACCCGTTTTTTCTGACGTAAAGAGACCGTGGTAGGCGCGACTCCCCACTTAGGGAATGACTTATCGCTTTCGCA																									TGCGCACCCTTAGCGAGAGGTTTATCATTAAGGTCAACCTCTGGATGTTGTTTCGGCATCCTGCATTGAA	TCTGAGTTACAGTCTGTTTTCCTTGTTGGAACGGAGAGCATCGCCTGATGCTCTCCGAGCCAACCAGGAAACCCGTTTTTTCTGAC	GTAAGGGTGCGCA		TGCGCACCCTTAGCGAGAGGTTTATCATTAAGGTCAACCTCTGGATGTTGTTTCGGCATCCTGCATTGAATCTGAGTTACAGTCTGTTTTCCTTGTTGGAACGGAGAGCATCGCCTGATGCTCTCCGAGCCAACCAGGAAACCCGTTTTTTCTGACGTAAGGGTGCGCA
31	86_r2_L1_10C	CTGAGTTACCGTCTGTTTTCCTTGTTGGAACGGAGAGCATCGCCTGATGCTCTCCGAGCCAACCAGGAAACCCGTTTTTTCTGAC	unaltered	AGTTGACCAGCGCCAGGTCTCATGAATCTGAGTTACCGTCTGTTTTCCTTGTTGGAACGGAGAGCATCGCCTGATGCTCTCCGAGCCAACCAGGAAACCCGTTTTTTCTGACGTAAAGAGACCGTGGTAGGCGCGACTTGCTGAGACTATTTAGATAAAATGTAGGGGCT																									TGCGCACCCTTAGCGAGAGGTTTATCATTAAGGTCAACCTCTGGATGTTGTTTCGGCATCCTGCATTGAA	TCTGAGTTACCGTCTGTTTTCCTTGTTGGAACGGAGAGCATCGCCTGATGCTCTCCGAGCCAACCAGGAAACCCGTTTTTTCTGAC	GTAAGGGTGCGCA		TGCGCACCCTTAGCGAGAGGTTTATCATTAAGGTCAACCTCTGGATGTTGTTTCGGCATCCTGCATTGAATCTGAGTTACCGTCTGTTTTCCTTGTTGGAACGGAGAGCATCGCCTGATGCTCTCCGAGCCAACCAGGAAACCCGTTTTTTCTGACGTAAGGGTGCGCA
32	86_r2_L1_11A	CTGAGTTACTATCTGTTTTCCTTGTTGGAACGGAGAGCATCGCCTGATGCTCTCCGAGCCAACCAGGAAACCCGTTTTTTCTGAC	unaltered	AGTTGACCAGCGCCAGGTCTCATGAATCTGAGTTACTATCTGTTTTCCTTGTTGGAACGGAGAGCATCGCCTGATGCTCTCCGAGCCAACCAGGAAACCCGTTTTTTCTGACGTAAAGAGACCGTGGTAGGCGCGACTTTAGCTTTCCCCAGAAAACTGCTTTAACAGGG																									TGCGCACCCTTAGCGAGAGGTTTATCATTAAGGTCAACCTCTGGATGTTGTTTCGGCATCCTGCATTGAA	TCTGAGTTACTATCTGTTTTCCTTGTTGGAACGGAGAGCATCGCCTGATGCTCTCCGAGCCAACCAGGAAACCCGTTTTTTCTGAC	GTAAGGGTGCGCA		TGCGCACCCTTAGCGAGAGGTTTATCATTAAGGTCAACCTCTGGATGTTGTTTCGGCATCCTGCATTGAATCTGAGTTACTATCTGTTTTCCTTGTTGGAACGGAGAGCATCGCCTGATGCTCTCCGAGCCAACCAGGAAACCCGTTTTTTCTGACGTAAGGGTGCGCA
33	86_r2_L1_11T	CTGAGTTACTTTCTGTTTTCCTTGTTGGAACGGAGAGCATCGCCTGATGCTCTCCGAGCCAACCAGGAAACCCGTTTTTTCTGAC	unaltered	AGTTGACCAGCGCCAGGTCTCATGAATCTGAGTTACTTTCTGTTTTCCTTGTTGGAACGGAGAGCATCGCCTGATGCTCTCCGAGCCAACCAGGAAACCCGTTTTTTCTGACGTAAAGAGACCGTGGTAGGCGCGACTAGACTACGTCGGCTGCTTAGCACGATAAGCCA																									TGCGCACCCTTAGCGAGAGGTTTATCATTAAGGTCAACCTCTGGATGTTGTTTCGGCATCCTGCATTGAA	TCTGAGTTACTTTCTGTTTTCCTTGTTGGAACGGAGAGCATCGCCTGATGCTCTCCGAGCCAACCAGGAAACCCGTTTTTTCTGAC	GTAAGGGTGCGCA		TGCGCACCCTTAGCGAGAGGTTTATCATTAAGGTCAACCTCTGGATGTTGTTTCGGCATCCTGCATTGAATCTGAGTTACTTTCTGTTTTCCTTGTTGGAACGGAGAGCATCGCCTGATGCTCTCCGAGCCAACCAGGAAACCCGTTTTTTCTGACGTAAGGGTGCGCA
34	86_r2_L1_11C	CTGAGTTACTCTCTGTTTTCCTTGTTGGAACGGAGAGCATCGCCTGATGCTCTCCGAGCCAACCAGGAAACCCGTTTTTTCTGAC	unaltered	AGTTGACCAGCGCCAGGTCTCATGAATCTGAGTTACTCTCTGTTTTCCTTGTTGGAACGGAGAGCATCGCCTGATGCTCTCCGAGCCAACCAGGAAACCCGTTTTTTCTGACGTAAAGAGACCGTGGTAGGCGCGACTAACCTAGGTACTCGTGAGATCATCCGACAATC																									TGCGCACCCTTAGCGAGAGGTTTATCATTAAGGTCAACCTCTGGATGTTGTTTCGGCATCCTGCATTGAA	TCTGAGTTACTCTCTGTTTTCCTTGTTGGAACGGAGAGCATCGCCTGATGCTCTCCGAGCCAACCAGGAAACCCGTTTTTTCTGAC	GTAAGGGTGCGCA		TGCGCACCCTTAGCGAGAGGTTTATCATTAAGGTCAACCTCTGGATGTTGTTTCGGCATCCTGCATTGAATCTGAGTTACTCTCTGTTTTCCTTGTTGGAACGGAGAGCATCGCCTGATGCTCTCCGAGCCAACCAGGAAACCCGTTTTTTCTGACGTAAGGGTGCGCA
35	86_r2_L1_12G	CTGAGTTACTGGCTGTTTTCCTTGTTGGAACGGAGAGCATCGCCTGATGCTCTCCGAGCCAACCAGGAAACCCGTTTTTTCTGAC	unaltered	AGTTGACCAGCGCCAGGTCTCATGAATCTGAGTTACTGGCTGTTTTCCTTGTTGGAACGGAGAGCATCGCCTGATGCTCTCCGAGCCAACCAGGAAACCCGTTTTTTCTGACGTAAAGAGACCGTGGTAGGCGCGACTTATGGCACGGCACGATTAGTCTTCGAATTATT																									TGCGCACCCTTAGCGAGAGGTTTATCATTAAGGTCAACCTCTGGATGTTGTTTCGGCATCCTGCATTGAA	TCTGAGTTACTGGCTGTTTTCCTTGTTGGAACGGAGAGCATCGCCTGATGCTCTCCGAGCCAACCAGGAAACCCGTTTTTTCTGAC	GTAAGGGTGCGCA		TGCGCACCCTTAGCGAGAGGTTTATCATTAAGGTCAACCTCTGGATGTTGTTTCGGCATCCTGCATTGAATCTGAGTTACTGGCTGTTTTCCTTGTTGGAACGGAGAGCATCGCCTGATGCTCTCCGAGCCAACCAGGAAACCCGTTTTTTCTGACGTAAGGGTGCGCA
36	86_r2_L1_12A	CTGAGTTACTGACTGTTTTCCTTGTTGGAACGGAGAGCATCGCCTGATGCTCTCCGAGCCAACCAGGAAACCCGTTTTTTCTGAC	unaltered	AGTTGACCAGCGCCAGGTCTCATGAATCTGAGTTACTGACTGTTTTCCTTGTTGGAACGGAGAGCATCGCCTGATGCTCTCCGAGCCAACCAGGAAACCCGTTTTTTCTGACGTAAAGAGACCGTGGTAGGCGCGACTGGCCCAAGGGCTTTGGCGAGCCTCTTAGATAA																									TGCGCACCCTTAGCGAGAGGTTTATCATTAAGGTCAACCTCTGGATGTTGTTTCGGCATCCTGCATTGAA	TCTGAGTTACTGACTGTTTTCCTTGTTGGAACGGAGAGCATCGCCTGATGCTCTCCGAGCCAACCAGGAAACCCGTTTTTTCTGAC	GTAAGGGTGCGCA		TGCGCACCCTTAGCGAGAGGTTTATCATTAAGGTCAACCTCTGGATGTTGTTTCGGCATCCTGCATTGAATCTGAGTTACTGACTGTTTTCCTTGTTGGAACGGAGAGCATCGCCTGATGCTCTCCGAGCCAACCAGGAAACCCGTTTTTTCTGACGTAAGGGTGCGCA
37	86_r2_L1_12C	CTGAGTTACTGCCTGTTTTCCTTGTTGGAACGGAGAGCATCGCCTGATGCTCTCCGAGCCAACCAGGAAACCCGTTTTTTCTGAC	unaltered	AGTTGACCAGCGCCAGGTCTCATGAATCTGAGTTACTGCCTGTTTTCCTTGTTGGAACGGAGAGCATCGCCTGATGCTCTCCGAGCCAACCAGGAAACCCGTTTTTTCTGACGTAAAGAGACCGTGGTAGGCGCGACTAAAATCGTCAGTATCAAGACCACAAGACTACC																									TGCGCACCCTTAGCGAGAGGTTTATCATTAAGGTCAACCTCTGGATGTTGTTTCGGCATCCTGCATTGAA	TCTGAGTTACTGCCTGTTTTCCTTGTTGGAACGGAGAGCATCGCCTGATGCTCTCCGAGCCAACCAGGAAACCCGTTTTTTCTGAC	GTAAGGGTGCGCA		TGCGCACCCTTAGCGAGAGGTTTATCATTAAGGTCAACCTCTGGATGTTGTTTCGGCATCCTGCATTGAATCTGAGTTACTGCCTGTTTTCCTTGTTGGAACGGAGAGCATCGCCTGATGCTCTCCGAGCCAACCAGGAAACCCGTTTTTTCTGACGTAAGGGTGCGCA
38	86_r2_L1_13G	CTGAGTTACTGTGTGTTTTCCTTGTTGGAACGGAGAGCATCGCCTGATGCTCTCCGAGCCAACCAGGAAACCCGTTTTTTCTGAC	unaltered	AGTTGACCAGCGCCAGGTCTCATGAATCTGAGTTACTGTGTGTTTTCCTTGTTGGAACGGAGAGCATCGCCTGATGCTCTCCGAGCCAACCAGGAAACCCGTTTTTTCTGACGTAAAGAGACCGTGGTAGGCGCGACTTCGGTGTTCACAGTTGCATAGAAGCGACGCCA																									TGCGCACCCTTAGCGAGAGGTTTATCATTAAGGTCAACCTCTGGATGTTGTTTCGGCATCCTGCATTGAA	TCTGAGTTACTGTGTGTTTTCCTTGTTGGAACGGAGAGCATCGCCTGATGCTCTCCGAGCCAACCAGGAAACCCGTTTTTTCTGAC	GTAAGGGTGCGCA		TGCGCACCCTTAGCGAGAGGTTTATCATTAAGGTCAACCTCTGGATGTTGTTTCGGCATCCTGCATTGAATCTGAGTTACTGTGTGTTTTCCTTGTTGGAACGGAGAGCATCGCCTGATGCTCTCCGAGCCAACCAGGAAACCCGTTTTTTCTGACGTAAGGGTGCGCA
39	86_r2_L1_13A	CTGAGTTACTGTATGTTTTCCTTGTTGGAACGGAGAGCATCGCCTGATGCTCTCCGAGCCAACCAGGAAACCCGTTTTTTCTGAC	unaltered	AGTTGACCAGCGCCAGGTCTCATGAATCTGAGTTACTGTATGTTTTCCTTGTTGGAACGGAGAGCATCGCCTGATGCTCTCCGAGCCAACCAGGAAACCCGTTTTTTCTGACGTAAAGAGACCGTGGTAGGCGCGACTATCTGAACGACTGATGCGGTGAGGGTCGTCGT																									TGCGCACCCTTAGCGAGAGGTTTATCATTAAGGTCAACCTCTGGATGTTGTTTCGGCATCCTGCATTGAA	TCTGAGTTACTGTATGTTTTCCTTGTTGGAACGGAGAGCATCGCCTGATGCTCTCCGAGCCAACCAGGAAACCCGTTTTTTCTGAC	GTAAGGGTGCGCA		TGCGCACCCTTAGCGAGAGGTTTATCATTAAGGTCAACCTCTGGATGTTGTTTCGGCATCCTGCATTGAATCTGAGTTACTGTATGTTTTCCTTGTTGGAACGGAGAGCATCGCCTGATGCTCTCCGAGCCAACCAGGAAACCCGTTTTTTCTGACGTAAGGGTGCGCA
40	86_r2_L1_13T	CTGAGTTACTGTTTGTTTTCCTTGTTGGAACGGAGAGCATCGCCTGATGCTCTCCGAGCCAACCAGGAAACCCGTTTTTTCTGAC	unaltered	AGTTGACCAGCGCCAGGTCTCATGAATCTGAGTTACTGTTTGTTTTCCTTGTTGGAACGGAGAGCATCGCCTGATGCTCTCCGAGCCAACCAGGAAACCCGTTTTTTCTGACGTAAAGAGACCGTGGTAGGCGCGACTCGCTGGGAGAATTAGGCAGGTAGATAAAGAGT																									TGCGCACCCTTAGCGAGAGGTTTATCATTAAGGTCAACCTCTGGATGTTGTTTCGGCATCCTGCATTGAA	TCTGAGTTACTGTTTGTTTTCCTTGTTGGAACGGAGAGCATCGCCTGATGCTCTCCGAGCCAACCAGGAAACCCGTTTTTTCTGAC	GTAAGGGTGCGCA		TGCGCACCCTTAGCGAGAGGTTTATCATTAAGGTCAACCTCTGGATGTTGTTTCGGCATCCTGCATTGAATCTGAGTTACTGTTTGTTTTCCTTGTTGGAACGGAGAGCATCGCCTGATGCTCTCCGAGCCAACCAGGAAACCCGTTTTTTCTGACGTAAGGGTGCGCA
41	86_r2_L1_14G	CTGAGTTACTGTCGGTTTTCCTTGTTGGAACGGAGAGCATCGCCTGATGCTCTCCGAGCCAACCAGGAAACCCGTTTTTTCTGAC	unaltered	AGTTGACCAGCGCCAGGTCTCATGAATCTGAGTTACTGTCGGTTTTCCTTGTTGGAACGGAGAGCATCGCCTGATGCTCTCCGAGCCAACCAGGAAACCCGTTTTTTCTGACGTAAAGAGACCGTGGTAGGCGCGACTAACTTGGGTCAGCTCGGTAGGGGTAAAGCCGA																									TGCGCACCCTTAGCGAGAGGTTTATCATTAAGGTCAACCTCTGGATGTTGTTTCGGCATCCTGCATTGAA	TCTGAGTTACTGTCGGTTTTCCTTGTTGGAACGGAGAGCATCGCCTGATGCTCTCCGAGCCAACCAGGAAACCCGTTTTTTCTGAC	GTAAGGGTGCGCA		TGCGCACCCTTAGCGAGAGGTTTATCATTAAGGTCAACCTCTGGATGTTGTTTCGGCATCCTGCATTGAATCTGAGTTACTGTCGGTTTTCCTTGTTGGAACGGAGAGCATCGCCTGATGCTCTCCGAGCCAACCAGGAAACCCGTTTTTTCTGACGTAAGGGTGCGCA
42	86_r2_L1_14A	CTGAGTTACTGTCAGTTTTCCTTGTTGGAACGGAGAGCATCGCCTGATGCTCTCCGAGCCAACCAGGAAACCCGTTTTTTCTGAC	unaltered	AGTTGACCAGCGCCAGGTCTCATGAATCTGAGTTACTGTCAGTTTTCCTTGTTGGAACGGAGAGCATCGCCTGATGCTCTCCGAGCCAACCAGGAAACCCGTTTTTTCTGACGTAAAGAGACCGTGGTAGGCGCGACTGAGGCCGTGCCGGTAACCGAATGTACTGAGGG																									TGCGCACCCTTAGCGAGAGGTTTATCATTAAGGTCAACCTCTGGATGTTGTTTCGGCATCCTGCATTGAA	TCTGAGTTACTGTCAGTTTTCCTTGTTGGAACGGAGAGCATCGCCTGATGCTCTCCGAGCCAACCAGGAAACCCGTTTTTTCTGAC	GTAAGGGTGCGCA		TGCGCACCCTTAGCGAGAGGTTTATCATTAAGGTCAACCTCTGGATGTTGTTTCGGCATCCTGCATTGAATCTGAGTTACTGTCAGTTTTCCTTGTTGGAACGGAGAGCATCGCCTGATGCTCTCCGAGCCAACCAGGAAACCCGTTTTTTCTGACGTAAGGGTGCGCA
43	86_r2_L1_14C	CTGAGTTACTGTCCGTTTTCCTTGTTGGAACGGAGAGCATCGCCTGATGCTCTCCGAGCCAACCAGGAAACCCGTTTTTTCTGAC	unaltered	AGTTGACCAGCGCCAGGTCTCATGAATCTGAGTTACTGTCCGTTTTCCTTGTTGGAACGGAGAGCATCGCCTGATGCTCTCCGAGCCAACCAGGAAACCCGTTTTTTCTGACGTAAAGAGACCGTGGTAGGCGCGACTGACATACACCGGTTATGATGCTCATTGAAGCT																									TGCGCACCCTTAGCGAGAGGTTTATCATTAAGGTCAACCTCTGGATGTTGTTTCGGCATCCTGCATTGAA	TCTGAGTTACTGTCCGTTTTCCTTGTTGGAACGGAGAGCATCGCCTGATGCTCTCCGAGCCAACCAGGAAACCCGTTTTTTCTGAC	GTAAGGGTGCGCA		TGCGCACCCTTAGCGAGAGGTTTATCATTAAGGTCAACCTCTGGATGTTGTTTCGGCATCCTGCATTGAATCTGAGTTACTGTCCGTTTTCCTTGTTGGAACGGAGAGCATCGCCTGATGCTCTCCGAGCCAACCAGGAAACCCGTTTTTTCTGACGTAAGGGTGCGCA
44	86_r2_L1_15A	CTGAGTTACTGTCTATTTTCCTTGTTGGAACGGAGAGCATCGCCTGATGCTCTCCGAGCCAACCAGGAAACCCGTTTTTTCTGAC	unaltered	AGTTGACCAGCGCCAGGTCTCATGAATCTGAGTTACTGTCTATTTTCCTTGTTGGAACGGAGAGCATCGCCTGATGCTCTCCGAGCCAACCAGGAAACCCGTTTTTTCTGACGTAAAGAGACCGTGGTAGGCGCGACTGTGTTGATAGGATAAATTTAACCTGCGGAAGT																									TGCGCACCCTTAGCGAGAGGTTTATCATTAAGGTCAACCTCTGGATGTTGTTTCGGCATCCTGCATTGAA	TCTGAGTTACTGTCTATTTTCCTTGTTGGAACGGAGAGCATCGCCTGATGCTCTCCGAGCCAACCAGGAAACCCGTTTTTTCTGAC	GTAAGGGTGCGCA		TGCGCACCCTTAGCGAGAGGTTTATCATTAAGGTCAACCTCTGGATGTTGTTTCGGCATCCTGCATTGAATCTGAGTTACTGTCTATTTTCCTTGTTGGAACGGAGAGCATCGCCTGATGCTCTCCGAGCCAACCAGGAAACCCGTTTTTTCTGACGTAAGGGTGCGCA
45	86_r2_L1_15T	CTGAGTTACTGTCTTTTTTCCTTGTTGGAACGGAGAGCATCGCCTGATGCTCTCCGAGCCAACCAGGAAACCCGTTTTTTCTGAC	unaltered	AGTTGACCAGCGCCAGGTCTCATGAATCTGAGTTACTGTCTTTTTTCCTTGTTGGAACGGAGAGCATCGCCTGATGCTCTCCGAGCCAACCAGGAAACCCGTTTTTTCTGACGTAAAGAGACCGTGGTAGGCGCGACTAGCAGATGACACTGATACATCAATAATGAGTA																									TGCGCACCCTTAGCGAGAGGTTTATCATTAAGGTCAACCTCTGGATGTTGTTTCGGCATCCTGCATTGAA	TCTGAGTTACTGTCTTTTTTCCTTGTTGGAACGGAGAGCATCGCCTGATGCTCTCCGAGCCAACCAGGAAACCCGTTTTTTCTGAC	GTAAGGGTGCGCA		TGCGCACCCTTAGCGAGAGGTTTATCATTAAGGTCAACCTCTGGATGTTGTTTCGGCATCCTGCATTGAATCTGAGTTACTGTCTTTTTTCCTTGTTGGAACGGAGAGCATCGCCTGATGCTCTCCGAGCCAACCAGGAAACCCGTTTTTTCTGACGTAAGGGTGCGCA
46	86_r2_L1_15C	CTGAGTTACTGTCTCTTTTCCTTGTTGGAACGGAGAGCATCGCCTGATGCTCTCCGAGCCAACCAGGAAACCCGTTTTTTCTGAC	unaltered	AGTTGACCAGCGCCAGGTCTCATGAATCTGAGTTACTGTCTCTTTTCCTTGTTGGAACGGAGAGCATCGCCTGATGCTCTCCGAGCCAACCAGGAAACCCGTTTTTTCTGACGTAAAGAGACCGTGGTAGGCGCGACTCCCCCTCTTTTCGGTCGCCCACTTAAAAAAAA																									TGCGCACCCTTAGCGAGAGGTTTATCATTAAGGTCAACCTCTGGATGTTGTTTCGGCATCCTGCATTGAA	TCTGAGTTACTGTCTCTTTTCCTTGTTGGAACGGAGAGCATCGCCTGATGCTCTCCGAGCCAACCAGGAAACCCGTTTTTTCTGAC	GTAAGGGTGCGCA		TGCGCACCCTTAGCGAGAGGTTTATCATTAAGGTCAACCTCTGGATGTTGTTTCGGCATCCTGCATTGAATCTGAGTTACTGTCTCTTTTCCTTGTTGGAACGGAGAGCATCGCCTGATGCTCTCCGAGCCAACCAGGAAACCCGTTTTTTCTGACGTAAGGGTGCGCA
47	86_r2_L1_16G	CTGAGTTACTGTCTGGTTTCCTTGTTGGAACGGAGAGCATCGCCTGATGCTCTCCGAGCCAACCAGGAAACCCGTTTTTTCTGAC	unaltered	AGTTGACCAGCGCCAGGTCTCATGAATCTGAGTTACTGTCTGGTTTCCTTGTTGGAACGGAGAGCATCGCCTGATGCTCTCCGAGCCAACCAGGAAACCCGTTTTTTCTGACGTAAAGAGACCGTGGTAGGCGCGACTCGAAAAGCATCATATTAAATCAGCGACGACTG																									TGCGCACCCTTAGCGAGAGGTTTATCATTAAGGTCAACCTCTGGATGTTGTTTCGGCATCCTGCATTGAA	TCTGAGTTACTGTCTGGTTTCCTTGTTGGAACGGAGAGCATCGCCTGATGCTCTCCGAGCCAACCAGGAAACCCGTTTTTTCTGAC	GTAAGGGTGCGCA		TGCGCACCCTTAGCGAGAGGTTTATCATTAAGGTCAACCTCTGGATGTTGTTTCGGCATCCTGCATTGAATCTGAGTTACTGTCTGGTTTCCTTGTTGGAACGGAGAGCATCGCCTGATGCTCTCCGAGCCAACCAGGAAACCCGTTTTTTCTGACGTAAGGGTGCGCA
48	86_r2_L1_16A	CTGAGTTACTGTCTGATTTCCTTGTTGGAACGGAGAGCATCGCCTGATGCTCTCCGAGCCAACCAGGAAACCCGTTTTTTCTGAC	unaltered	AGTTGACCAGCGCCAGGTCTCATGAATCTGAGTTACTGTCTGATTTCCTTGTTGGAACGGAGAGCATCGCCTGATGCTCTCCGAGCCAACCAGGAAACCCGTTTTTTCTGACGTAAAGAGACCGTGGTAGGCGCGACTTACGATCCGAAATCGATGTTCGTCACCTTGTG																									TGCGCACCCTTAGCGAGAGGTTTATCATTAAGGTCAACCTCTGGATGTTGTTTCGGCATCCTGCATTGAA	TCTGAGTTACTGTCTGATTTCCTTGTTGGAACGGAGAGCATCGCCTGATGCTCTCCGAGCCAACCAGGAAACCCGTTTTTTCTGAC	GTAAGGGTGCGCA		TGCGCACCCTTAGCGAGAGGTTTATCATTAAGGTCAACCTCTGGATGTTGTTTCGGCATCCTGCATTGAATCTGAGTTACTGTCTGATTTCCTTGTTGGAACGGAGAGCATCGCCTGATGCTCTCCGAGCCAACCAGGAAACCCGTTTTTTCTGACGTAAGGGTGCGCA
49	86_r2_L1_16C	CTGAGTTACTGTCTGCTTTCCTTGTTGGAACGGAGAGCATCGCCTGATGCTCTCCGAGCCAACCAGGAAACCCGTTTTTTCTGAC	unaltered	AGTTGACCAGCGCCAGGTCTCATGAATCTGAGTTACTGTCTGCTTTCCTTGTTGGAACGGAGAGCATCGCCTGATGCTCTCCGAGCCAACCAGGAAACCCGTTTTTTCTGACGTAAAGAGACCGTGGTAGGCGCGACTGACATAGGGCTCCGTAATGGGTGTAGTACCGT																									TGCGCACCCTTAGCGAGAGGTTTATCATTAAGGTCAACCTCTGGATGTTGTTTCGGCATCCTGCATTGAA	TCTGAGTTACTGTCTGCTTTCCTTGTTGGAACGGAGAGCATCGCCTGATGCTCTCCGAGCCAACCAGGAAACCCGTTTTTTCTGAC	GTAAGGGTGCGCA		TGCGCACCCTTAGCGAGAGGTTTATCATTAAGGTCAACCTCTGGATGTTGTTTCGGCATCCTGCATTGAATCTGAGTTACTGTCTGCTTTCCTTGTTGGAACGGAGAGCATCGCCTGATGCTCTCCGAGCCAACCAGGAAACCCGTTTTTTCTGACGTAAGGGTGCGCA
50	86_r2_L1_17G	CTGAGTTACTGTCTGTGTTCCTTGTTGGAACGGAGAGCATCGCCTGATGCTCTCCGAGCCAACCAGGAAACCCGTTTTTTCTGAC	unaltered	AGTTGACCAGCGCCAGGTCTCATGAATCTGAGTTACTGTCTGTGTTCCTTGTTGGAACGGAGAGCATCGCCTGATGCTCTCCGAGCCAACCAGGAAACCCGTTTTTTCTGACGTAAAGAGACCGTGGTAGGCGCGACTCACCAAGACACACGGTAGGCTGATCTACAACA																									TGCGCACCCTTAGCGAGAGGTTTATCATTAAGGTCAACCTCTGGATGTTGTTTCGGCATCCTGCATTGAA	TCTGAGTTACTGTCTGTGTTCCTTGTTGGAACGGAGAGCATCGCCTGATGCTCTCCGAGCCAACCAGGAAACCCGTTTTTTCTGAC	GTAAGGGTGCGCA		TGCGCACCCTTAGCGAGAGGTTTATCATTAAGGTCAACCTCTGGATGTTGTTTCGGCATCCTGCATTGAATCTGAGTTACTGTCTGTGTTCCTTGTTGGAACGGAGAGCATCGCCTGATGCTCTCCGAGCCAACCAGGAAACCCGTTTTTTCTGACGTAAGGGTGCGCA
51	86_r2_L1_17A	CTGAGTTACTGTCTGTATTCCTTGTTGGAACGGAGAGCATCGCCTGATGCTCTCCGAGCCAACCAGGAAACCCGTTTTTTCTGAC	unaltered	AGTTGACCAGCGCCAGGTCTCATGAATCTGAGTTACTGTCTGTATTCCTTGTTGGAACGGAGAGCATCGCCTGATGCTCTCCGAGCCAACCAGGAAACCCGTTTTTTCTGACGTAAAGAGACCGTGGTAGGCGCGACTTCATTCCGCTTGAGGGCCGCTCCCAACAATTC																									TGCGCACCCTTAGCGAGAGGTTTATCATTAAGGTCAACCTCTGGATGTTGTTTCGGCATCCTGCATTGAA	TCTGAGTTACTGTCTGTATTCCTTGTTGGAACGGAGAGCATCGCCTGATGCTCTCCGAGCCAACCAGGAAACCCGTTTTTTCTGAC	GTAAGGGTGCGCA		TGCGCACCCTTAGCGAGAGGTTTATCATTAAGGTCAACCTCTGGATGTTGTTTCGGCATCCTGCATTGAATCTGAGTTACTGTCTGTATTCCTTGTTGGAACGGAGAGCATCGCCTGATGCTCTCCGAGCCAACCAGGAAACCCGTTTTTTCTGACGTAAGGGTGCGCA
52	86_r2_L1_17C	CTGAGTTACTGTCTGTCTTCCTTGTTGGAACGGAGAGCATCGCCTGATGCTCTCCGAGCCAACCAGGAAACCCGTTTTTTCTGAC	unaltered	AGTTGACCAGCGCCAGGTCTCATGAATCTGAGTTACTGTCTGTCTTCCTTGTTGGAACGGAGAGCATCGCCTGATGCTCTCCGAGCCAACCAGGAAACCCGTTTTTTCTGACGTAAAGAGACCGTGGTAGGCGCGACTGCTTTCATAAGGGGTAAAGGGAAGGGTTTGTT																									TGCGCACCCTTAGCGAGAGGTTTATCATTAAGGTCAACCTCTGGATGTTGTTTCGGCATCCTGCATTGAA	TCTGAGTTACTGTCTGTCTTCCTTGTTGGAACGGAGAGCATCGCCTGATGCTCTCCGAGCCAACCAGGAAACCCGTTTTTTCTGAC	GTAAGGGTGCGCA		TGCGCACCCTTAGCGAGAGGTTTATCATTAAGGTCAACCTCTGGATGTTGTTTCGGCATCCTGCATTGAATCTGAGTTACTGTCTGTCTTCCTTGTTGGAACGGAGAGCATCGCCTGATGCTCTCCGAGCCAACCAGGAAACCCGTTTTTTCTGACGTAAGGGTGCGCA
53	86_r2_L1_18G	CTGAGTTACTGTCTGTTGTCCTTGTTGGAACGGAGAGCATCGCCTGATGCTCTCCGAGCCAACCAGGAAACCCGTTTTTTCTGAC	unaltered	AGTTGACCAGCGCCAGGTCTCATGAATCTGAGTTACTGTCTGTTGTCCTTGTTGGAACGGAGAGCATCGCCTGATGCTCTCCGAGCCAACCAGGAAACCCGTTTTTTCTGACGTAAAGAGACCGTGGTAGGCGCGACTTGATATTGGAACCGTGTGAACAGGTCCCACCG																									TGCGCACCCTTAGCGAGAGGTTTATCATTAAGGTCAACCTCTGGATGTTGTTTCGGCATCCTGCATTGAA	TCTGAGTTACTGTCTGTTGTCCTTGTTGGAACGGAGAGCATCGCCTGATGCTCTCCGAGCCAACCAGGAAACCCGTTTTTTCTGAC	GTAAGGGTGCGCA		TGCGCACCCTTAGCGAGAGGTTTATCATTAAGGTCAACCTCTGGATGTTGTTTCGGCATCCTGCATTGAATCTGAGTTACTGTCTGTTGTCCTTGTTGGAACGGAGAGCATCGCCTGATGCTCTCCGAGCCAACCAGGAAACCCGTTTTTTCTGACGTAAGGGTGCGCA
54	86_r2_L1_18A	CTGAGTTACTGTCTGTTATCCTTGTTGGAACGGAGAGCATCGCCTGATGCTCTCCGAGCCAACCAGGAAACCCGTTTTTTCTGAC	unaltered	AGTTGACCAGCGCCAGGTCTCATGAATCTGAGTTACTGTCTGTTATCCTTGTTGGAACGGAGAGCATCGCCTGATGCTCTCCGAGCCAACCAGGAAACCCGTTTTTTCTGACGTAAAGAGACCGTGGTAGGCGCGACTATCACCTGGGTATGCACGACGAATTCCCCAAA																									TGCGCACCCTTAGCGAGAGGTTTATCATTAAGGTCAACCTCTGGATGTTGTTTCGGCATCCTGCATTGAA	TCTGAGTTACTGTCTGTTATCCTTGTTGGAACGGAGAGCATCGCCTGATGCTCTCCGAGCCAACCAGGAAACCCGTTTTTTCTGAC	GTAAGGGTGCGCA		TGCGCACCCTTAGCGAGAGGTTTATCATTAAGGTCAACCTCTGGATGTTGTTTCGGCATCCTGCATTGAATCTGAGTTACTGTCTGTTATCCTTGTTGGAACGGAGAGCATCGCCTGATGCTCTCCGAGCCAACCAGGAAACCCGTTTTTTCTGACGTAAGGGTGCGCA
55	86_r2_L1_18C	CTGAGTTACTGTCTGTTCTCCTTGTTGGAACGGAGAGCATCGCCTGATGCTCTCCGAGCCAACCAGGAAACCCGTTTTTTCTGAC	unaltered	AGTTGACCAGCGCCAGGTCTCATGAATCTGAGTTACTGTCTGTTCTCCTTGTTGGAACGGAGAGCATCGCCTGATGCTCTCCGAGCCAACCAGGAAACCCGTTTTTTCTGACGTAAAGAGACCGTGGTAGGCGCGACTGATGCGGCCACGATGTGCACCTATCTTATTTC																									TGCGCACCCTTAGCGAGAGGTTTATCATTAAGGTCAACCTCTGGATGTTGTTTCGGCATCCTGCATTGAA	TCTGAGTTACTGTCTGTTCTCCTTGTTGGAACGGAGAGCATCGCCTGATGCTCTCCGAGCCAACCAGGAAACCCGTTTTTTCTGAC	GTAAGGGTGCGCA		TGCGCACCCTTAGCGAGAGGTTTATCATTAAGGTCAACCTCTGGATGTTGTTTCGGCATCCTGCATTGAATCTGAGTTACTGTCTGTTCTCCTTGTTGGAACGGAGAGCATCGCCTGATGCTCTCCGAGCCAACCAGGAAACCCGTTTTTTCTGACGTAAGGGTGCGCA
56	86_r2_L1_19G	CTGAGTTACTGTCTGTTTGCCTTGTTGGAACGGAGAGCATCGCCTGATGCTCTCCGAGCCAACCAGGAAACCCGTTTTTTCTGAC	unaltered	AGTTGACCAGCGCCAGGTCTCATGAATCTGAGTTACTGTCTGTTTGCCTTGTTGGAACGGAGAGCATCGCCTGATGCTCTCCGAGCCAACCAGGAAACCCGTTTTTTCTGACGTAAAGAGACCGTGGTAGGCGCGACTCCGTCCAGGGCGACTCACGTCCGGACAGTAAT																									TGCGCACCCTTAGCGAGAGGTTTATCATTAAGGTCAACCTCTGGATGTTGTTTCGGCATCCTGCATTGAA	TCTGAGTTACTGTCTGTTTGCCTTGTTGGAACGGAGAGCATCGCCTGATGCTCTCCGAGCCAACCAGGAAACCCGTTTTTTCTGAC	GTAAGGGTGCGCA		TGCGCACCCTTAGCGAGAGGTTTATCATTAAGGTCAACCTCTGGATGTTGTTTCGGCATCCTGCATTGAATCTGAGTTACTGTCTGTTTGCCTTGTTGGAACGGAGAGCATCGCCTGATGCTCTCCGAGCCAACCAGGAAACCCGTTTTTTCTGACGTAAGGGTGCGCA
57	86_r2_L1_19A	CTGAGTTACTGTCTGTTTACCTTGTTGGAACGGAGAGCATCGCCTGATGCTCTCCGAGCCAACCAGGAAACCCGTTTTTTCTGAC	unaltered	AGTTGACCAGCGCCAGGTCTCATGAATCTGAGTTACTGTCTGTTTACCTTGTTGGAACGGAGAGCATCGCCTGATGCTCTCCGAGCCAACCAGGAAACCCGTTTTTTCTGACGTAAAGAGACCGTGGTAGGCGCGACTAAGTGGTTGGAAAAACCATCCCCCCGCCAGCC																									TGCGCACCCTTAGCGAGAGGTTTATCATTAAGGTCAACCTCTGGATGTTGTTTCGGCATCCTGCATTGAA	TCTGAGTTACTGTCTGTTTACCTTGTTGGAACGGAGAGCATCGCCTGATGCTCTCCGAGCCAACCAGGAAACCCGTTTTTTCTGAC	GTAAGGGTGCGCA		TGCGCACCCTTAGCGAGAGGTTTATCATTAAGGTCAACCTCTGGATGTTGTTTCGGCATCCTGCATTGAATCTGAGTTACTGTCTGTTTACCTTGTTGGAACGGAGAGCATCGCCTGATGCTCTCCGAGCCAACCAGGAAACCCGTTTTTTCTGACGTAAGGGTGCGCA
58	86_r2_L1_19C	CTGAGTTACTGTCTGTTTCCCTTGTTGGAACGGAGAGCATCGCCTGATGCTCTCCGAGCCAACCAGGAAACCCGTTTTTTCTGAC	unaltered	AGTTGACCAGCGCCAGGTCTCATGAATCTGAGTTACTGTCTGTTTCCCTTGTTGGAACGGAGAGCATCGCCTGATGCTCTCCGAGCCAACCAGGAAACCCGTTTTTTCTGACGTAAAGAGACCGTGGTAGGCGCGACTCGAACTCCATGAAGAGACATAACACCTGTGCC																									TGCGCACCCTTAGCGAGAGGTTTATCATTAAGGTCAACCTCTGGATGTTGTTTCGGCATCCTGCATTGAA	TCTGAGTTACTGTCTGTTTCCCTTGTTGGAACGGAGAGCATCGCCTGATGCTCTCCGAGCCAACCAGGAAACCCGTTTTTTCTGAC	GTAAGGGTGCGCA		TGCGCACCCTTAGCGAGAGGTTTATCATTAAGGTCAACCTCTGGATGTTGTTTCGGCATCCTGCATTGAATCTGAGTTACTGTCTGTTTCCCTTGTTGGAACGGAGAGCATCGCCTGATGCTCTCCGAGCCAACCAGGAAACCCGTTTTTTCTGACGTAAGGGTGCGCA
59	86_r2_L1_20G	CTGAGTTACTGTCTGTTTTGCTTGTTGGAACGGAGAGCATCGCCTGATGCTCTCCGAGCCAACCAGGAAACCCGTTTTTTCTGAC	unaltered	AGTTGACCAGCGCCAGGTCTCATGAATCTGAGTTACTGTCTGTTTTGCTTGTTGGAACGGAGAGCATCGCCTGATGCTCTCCGAGCCAACCAGGAAACCCGTTTTTTCTGACGTAAAGAGACCGTGGTAGGCGCGACTGTGTTAATCGTTAAGTGACTGACGTTAAGTAG																									TGCGCACCCTTAGCGAGAGGTTTATCATTAAGGTCAACCTCTGGATGTTGTTTCGGCATCCTGCATTGAA	TCTGAGTTACTGTCTGTTTTGCTTGTTGGAACGGAGAGCATCGCCTGATGCTCTCCGAGCCAACCAGGAAACCCGTTTTTTCTGAC	GTAAGGGTGCGCA		TGCGCACCCTTAGCGAGAGGTTTATCATTAAGGTCAACCTCTGGATGTTGTTTCGGCATCCTGCATTGAATCTGAGTTACTGTCTGTTTTGCTTGTTGGAACGGAGAGCATCGCCTGATGCTCTCCGAGCCAACCAGGAAACCCGTTTTTTCTGACGTAAGGGTGCGCA
60	86_r2_L1_20A	CTGAGTTACTGTCTGTTTTACTTGTTGGAACGGAGAGCATCGCCTGATGCTCTCCGAGCCAACCAGGAAACCCGTTTTTTCTGAC	unaltered	AGTTGACCAGCGCCAGGTCTCATGAATCTGAGTTACTGTCTGTTTTACTTGTTGGAACGGAGAGCATCGCCTGATGCTCTCCGAGCCAACCAGGAAACCCGTTTTTTCTGACGTAAAGAGACCGTGGTAGGCGCGACTACTGTTGAGGTTACCGGCGAGCGGCATTTCGG																									TGCGCACCCTTAGCGAGAGGTTTATCATTAAGGTCAACCTCTGGATGTTGTTTCGGCATCCTGCATTGAA	TCTGAGTTACTGTCTGTTTTACTTGTTGGAACGGAGAGCATCGCCTGATGCTCTCCGAGCCAACCAGGAAACCCGTTTTTTCTGAC	GTAAGGGTGCGCA		TGCGCACCCTTAGCGAGAGGTTTATCATTAAGGTCAACCTCTGGATGTTGTTTCGGCATCCTGCATTGAATCTGAGTTACTGTCTGTTTTACTTGTTGGAACGGAGAGCATCGCCTGATGCTCTCCGAGCCAACCAGGAAACCCGTTTTTTCTGACGTAAGGGTGCGCA
61	86_r2_L1_20T	CTGAGTTACTGTCTGTTTTTCTTGTTGGAACGGAGAGCATCGCCTGATGCTCTCCGAGCCAACCAGGAAACCCGTTTTTTCTGAC	unaltered	AGTTGACCAGCGCCAGGTCTCATGAATCTGAGTTACTGTCTGTTTTTCTTGTTGGAACGGAGAGCATCGCCTGATGCTCTCCGAGCCAACCAGGAAACCCGTTTTTTCTGACGTAAAGAGACCGTGGTAGGCGCGACTATAGGTATCGGACAATATACAGGGGCGACGCT																									TGCGCACCCTTAGCGAGAGGTTTATCATTAAGGTCAACCTCTGGATGTTGTTTCGGCATCCTGCATTGAA	TCTGAGTTACTGTCTGTTTTTCTTGTTGGAACGGAGAGCATCGCCTGATGCTCTCCGAGCCAACCAGGAAACCCGTTTTTTCTGAC	GTAAGGGTGCGCA		TGCGCACCCTTAGCGAGAGGTTTATCATTAAGGTCAACCTCTGGATGTTGTTTCGGCATCCTGCATTGAATCTGAGTTACTGTCTGTTTTTCTTGTTGGAACGGAGAGCATCGCCTGATGCTCTCCGAGCCAACCAGGAAACCCGTTTTTTCTGACGTAAGGGTGCGCA
62	86_r2_L1_21G	CTGAGTTACTGTCTGTTTTCGTTGTTGGAACGGAGAGCATCGCCTGATGCTCTCCGAGCCAACCAGGAAACCCGTTTTTTCTGAC	unaltered	AGTTGACCAGCGCCAGGTCTCATGAATCTGAGTTACTGTCTGTTTTCGTTGTTGGAACGGAGAGCATCGCCTGATGCTCTCCGAGCCAACCAGGAAACCCGTTTTTTCTGACGTAAAGAGACCGTGGTAGGCGCGACTCGCGCTAAGTTTGACACTGTGTACTGCTGCTC																									TGCGCACCCTTAGCGAGAGGTTTATCATTAAGGTCAACCTCTGGATGTTGTTTCGGCATCCTGCATTGAA	TCTGAGTTACTGTCTGTTTTCGTTGTTGGAACGGAGAGCATCGCCTGATGCTCTCCGAGCCAACCAGGAAACCCGTTTTTTCTGAC	GTAAGGGTGCGCA		TGCGCACCCTTAGCGAGAGGTTTATCATTAAGGTCAACCTCTGGATGTTGTTTCGGCATCCTGCATTGAATCTGAGTTACTGTCTGTTTTCGTTGTTGGAACGGAGAGCATCGCCTGATGCTCTCCGAGCCAACCAGGAAACCCGTTTTTTCTGACGTAAGGGTGCGCA
63	86_r2_L1_21A	CTGAGTTACTGTCTGTTTTCATTGTTGGAACGGAGAGCATCGCCTGATGCTCTCCGAGCCAACCAGGAAACCCGTTTTTTCTGAC	unaltered	AGTTGACCAGCGCCAGGTCTCATGAATCTGAGTTACTGTCTGTTTTCATTGTTGGAACGGAGAGCATCGCCTGATGCTCTCCGAGCCAACCAGGAAACCCGTTTTTTCTGACGTAAAGAGACCGTGGTAGGCGCGACTTATTCTTCTACACTATTGCTTAGCATTCACCG																									TGCGCACCCTTAGCGAGAGGTTTATCATTAAGGTCAACCTCTGGATGTTGTTTCGGCATCCTGCATTGAA	TCTGAGTTACTGTCTGTTTTCATTGTTGGAACGGAGAGCATCGCCTGATGCTCTCCGAGCCAACCAGGAAACCCGTTTTTTCTGAC	GTAAGGGTGCGCA		TGCGCACCCTTAGCGAGAGGTTTATCATTAAGGTCAACCTCTGGATGTTGTTTCGGCATCCTGCATTGAATCTGAGTTACTGTCTGTTTTCATTGTTGGAACGGAGAGCATCGCCTGATGCTCTCCGAGCCAACCAGGAAACCCGTTTTTTCTGACGTAAGGGTGCGCA
64	86_r2_L1_21T	CTGAGTTACTGTCTGTTTTCTTTGTTGGAACGGAGAGCATCGCCTGATGCTCTCCGAGCCAACCAGGAAACCCGTTTTTTCTGAC	unaltered	AGTTGACCAGCGCCAGGTCTCATGAATCTGAGTTACTGTCTGTTTTCTTTGTTGGAACGGAGAGCATCGCCTGATGCTCTCCGAGCCAACCAGGAAACCCGTTTTTTCTGACGTAAAGAGACCGTGGTAGGCGCGACTTACCTCCTGCACGCCCCGAGAAAAAGGCTTGT																									TGCGCACCCTTAGCGAGAGGTTTATCATTAAGGTCAACCTCTGGATGTTGTTTCGGCATCCTGCATTGAA	TCTGAGTTACTGTCTGTTTTCTTTGTTGGAACGGAGAGCATCGCCTGATGCTCTCCGAGCCAACCAGGAAACCCGTTTTTTCTGAC	GTAAGGGTGCGCA		TGCGCACCCTTAGCGAGAGGTTTATCATTAAGGTCAACCTCTGGATGTTGTTTCGGCATCCTGCATTGAATCTGAGTTACTGTCTGTTTTCTTTGTTGGAACGGAGAGCATCGCCTGATGCTCTCCGAGCCAACCAGGAAACCCGTTTTTTCTGACGTAAGGGTGCGCA
65	86_r2_L1_22G	CTGAGTTACTGTCTGTTTTCCGTGTTGGAACGGAGAGCATCGCCTGATGCTCTCCGAGCCAACCAGGAAACCCGTTTTTTCTGAC	unaltered	AGTTGACCAGCGCCAGGTCTCATGAATCTGAGTTACTGTCTGTTTTCCGTGTTGGAACGGAGAGCATCGCCTGATGCTCTCCGAGCCAACCAGGAAACCCGTTTTTTCTGACGTAAAGAGACCGTGGTAGGCGCGACTATATACGCTTGCGACGAATTGCGCATCACGCT																									TGCGCACCCTTAGCGAGAGGTTTATCATTAAGGTCAACCTCTGGATGTTGTTTCGGCATCCTGCATTGAA	TCTGAGTTACTGTCTGTTTTCCGTGTTGGAACGGAGAGCATCGCCTGATGCTCTCCGAGCCAACCAGGAAACCCGTTTTTTCTGAC	GTAAGGGTGCGCA		TGCGCACCCTTAGCGAGAGGTTTATCATTAAGGTCAACCTCTGGATGTTGTTTCGGCATCCTGCATTGAATCTGAGTTACTGTCTGTTTTCCGTGTTGGAACGGAGAGCATCGCCTGATGCTCTCCGAGCCAACCAGGAAACCCGTTTTTTCTGACGTAAGGGTGCGCA
66	86_r2_L1_22A	CTGAGTTACTGTCTGTTTTCCATGTTGGAACGGAGAGCATCGCCTGATGCTCTCCGAGCCAACCAGGAAACCCGTTTTTTCTGAC	unaltered	AGTTGACCAGCGCCAGGTCTCATGAATCTGAGTTACTGTCTGTTTTCCATGTTGGAACGGAGAGCATCGCCTGATGCTCTCCGAGCCAACCAGGAAACCCGTTTTTTCTGACGTAAAGAGACCGTGGTAGGCGCGACTGAAGAGTACTCGCACACTTCGTTTCTACTTGG																									TGCGCACCCTTAGCGAGAGGTTTATCATTAAGGTCAACCTCTGGATGTTGTTTCGGCATCCTGCATTGAA	TCTGAGTTACTGTCTGTTTTCCATGTTGGAACGGAGAGCATCGCCTGATGCTCTCCGAGCCAACCAGGAAACCCGTTTTTTCTGAC	GTAAGGGTGCGCA		TGCGCACCCTTAGCGAGAGGTTTATCATTAAGGTCAACCTCTGGATGTTGTTTCGGCATCCTGCATTGAATCTGAGTTACTGTCTGTTTTCCATGTTGGAACGGAGAGCATCGCCTGATGCTCTCCGAGCCAACCAGGAAACCCGTTTTTTCTGACGTAAGGGTGCGCA
67	86_r2_L1_22C	CTGAGTTACTGTCTGTTTTCCCTGTTGGAACGGAGAGCATCGCCTGATGCTCTCCGAGCCAACCAGGAAACCCGTTTTTTCTGAC	unaltered	AGTTGACCAGCGCCAGGTCTCATGAATCTGAGTTACTGTCTGTTTTCCCTGTTGGAACGGAGAGCATCGCCTGATGCTCTCCGAGCCAACCAGGAAACCCGTTTTTTCTGACGTAAAGAGACCGTGGTAGGCGCGACTACTAACTGGTCCGCCGTATGGGTTACCACCCG																									TGCGCACCCTTAGCGAGAGGTTTATCATTAAGGTCAACCTCTGGATGTTGTTTCGGCATCCTGCATTGAA	TCTGAGTTACTGTCTGTTTTCCCTGTTGGAACGGAGAGCATCGCCTGATGCTCTCCGAGCCAACCAGGAAACCCGTTTTTTCTGAC	GTAAGGGTGCGCA		TGCGCACCCTTAGCGAGAGGTTTATCATTAAGGTCAACCTCTGGATGTTGTTTCGGCATCCTGCATTGAATCTGAGTTACTGTCTGTTTTCCCTGTTGGAACGGAGAGCATCGCCTGATGCTCTCCGAGCCAACCAGGAAACCCGTTTTTTCTGACGTAAGGGTGCGCA
68	86_r2_L1_23G	CTGAGTTACTGTCTGTTTTCCTGGTTGGAACGGAGAGCATCGCCTGATGCTCTCCGAGCCAACCAGGAAACCCGTTTTTTCTGAC	unaltered	AGTTGACCAGCGCCAGGTCTCATGAATCTGAGTTACTGTCTGTTTTCCTGGTTGGAACGGAGAGCATCGCCTGATGCTCTCCGAGCCAACCAGGAAACCCGTTTTTTCTGACGTAAAGAGACCGTGGTAGGCGCGACTCTATTATATACTAGTAACCTGTTTATTTCCGC																									TGCGCACCCTTAGCGAGAGGTTTATCATTAAGGTCAACCTCTGGATGTTGTTTCGGCATCCTGCATTGAA	TCTGAGTTACTGTCTGTTTTCCTGGTTGGAACGGAGAGCATCGCCTGATGCTCTCCGAGCCAACCAGGAAACCCGTTTTTTCTGAC	GTAAGGGTGCGCA		TGCGCACCCTTAGCGAGAGGTTTATCATTAAGGTCAACCTCTGGATGTTGTTTCGGCATCCTGCATTGAATCTGAGTTACTGTCTGTTTTCCTGGTTGGAACGGAGAGCATCGCCTGATGCTCTCCGAGCCAACCAGGAAACCCGTTTTTTCTGACGTAAGGGTGCGCA
69	86_r2_L1_23A	CTGAGTTACTGTCTGTTTTCCTAGTTGGAACGGAGAGCATCGCCTGATGCTCTCCGAGCCAACCAGGAAACCCGTTTTTTCTGAC	unaltered	AGTTGACCAGCGCCAGGTCTCATGAATCTGAGTTACTGTCTGTTTTCCTAGTTGGAACGGAGAGCATCGCCTGATGCTCTCCGAGCCAACCAGGAAACCCGTTTTTTCTGACGTAAAGAGACCGTGGTAGGCGCGACTCGCGCGATTGTCTAACGTTCTGAGTCGAGAAG																									TGCGCACCCTTAGCGAGAGGTTTATCATTAAGGTCAACCTCTGGATGTTGTTTCGGCATCCTGCATTGAA	TCTGAGTTACTGTCTGTTTTCCTAGTTGGAACGGAGAGCATCGCCTGATGCTCTCCGAGCCAACCAGGAAACCCGTTTTTTCTGAC	GTAAGGGTGCGCA		TGCGCACCCTTAGCGAGAGGTTTATCATTAAGGTCAACCTCTGGATGTTGTTTCGGCATCCTGCATTGAATCTGAGTTACTGTCTGTTTTCCTAGTTGGAACGGAGAGCATCGCCTGATGCTCTCCGAGCCAACCAGGAAACCCGTTTTTTCTGACGTAAGGGTGCGCA
70	86_r2_L1_23C	CTGAGTTACTGTCTGTTTTCCTCGTTGGAACGGAGAGCATCGCCTGATGCTCTCCGAGCCAACCAGGAAACCCGTTTTTTCTGAC	unaltered	AGTTGACCAGCGCCAGGTCTCATGAATCTGAGTTACTGTCTGTTTTCCTCGTTGGAACGGAGAGCATCGCCTGATGCTCTCCGAGCCAACCAGGAAACCCGTTTTTTCTGACGTAAAGAGACCGTGGTAGGCGCGACTGGCTCGACGGGGAATAGGCACTGGGCAACGAC																									TGCGCACCCTTAGCGAGAGGTTTATCATTAAGGTCAACCTCTGGATGTTGTTTCGGCATCCTGCATTGAA	TCTGAGTTACTGTCTGTTTTCCTCGTTGGAACGGAGAGCATCGCCTGATGCTCTCCGAGCCAACCAGGAAACCCGTTTTTTCTGAC	GTAAGGGTGCGCA		TGCGCACCCTTAGCGAGAGGTTTATCATTAAGGTCAACCTCTGGATGTTGTTTCGGCATCCTGCATTGAATCTGAGTTACTGTCTGTTTTCCTCGTTGGAACGGAGAGCATCGCCTGATGCTCTCCGAGCCAACCAGGAAACCCGTTTTTTCTGACGTAAGGGTGCGCA
71	86_r2_L1_24A	CTGAGTTACTGTCTGTTTTCCTTATTGGAACGGAGAGCATCGCCTGATGCTCTCCGAGCCAACCAGGAAACCCGTTTTTTCTGAC	unaltered	AGTTGACCAGCGCCAGGTCTCATGAATCTGAGTTACTGTCTGTTTTCCTTATTGGAACGGAGAGCATCGCCTGATGCTCTCCGAGCCAACCAGGAAACCCGTTTTTTCTGACGTAAAGAGACCGTGGTAGGCGCGACTCGAAGGTATCTCCGGCATCTTATGAACCGACG																									TGCGCACCCTTAGCGAGAGGTTTATCATTAAGGTCAACCTCTGGATGTTGTTTCGGCATCCTGCATTGAA	TCTGAGTTACTGTCTGTTTTCCTTATTGGAACGGAGAGCATCGCCTGATGCTCTCCGAGCCAACCAGGAAACCCGTTTTTTCTGAC	GTAAGGGTGCGCA		TGCGCACCCTTAGCGAGAGGTTTATCATTAAGGTCAACCTCTGGATGTTGTTTCGGCATCCTGCATTGAATCTGAGTTACTGTCTGTTTTCCTTATTGGAACGGAGAGCATCGCCTGATGCTCTCCGAGCCAACCAGGAAACCCGTTTTTTCTGACGTAAGGGTGCGCA
72	86_r2_L1_24T	CTGAGTTACTGTCTGTTTTCCTTTTTGGAACGGAGAGCATCGCCTGATGCTCTCCGAGCCAACCAGGAAACCCGTTTTTTCTGAC	unaltered	AGTTGACCAGCGCCAGGTCTCATGAATCTGAGTTACTGTCTGTTTTCCTTTTTGGAACGGAGAGCATCGCCTGATGCTCTCCGAGCCAACCAGGAAACCCGTTTTTTCTGACGTAAAGAGACCGTGGTAGGCGCGACTTGCCTGCGCGTACGATCAGCTAGCGCAGCACG																									TGCGCACCCTTAGCGAGAGGTTTATCATTAAGGTCAACCTCTGGATGTTGTTTCGGCATCCTGCATTGAA	TCTGAGTTACTGTCTGTTTTCCTTTTTGGAACGGAGAGCATCGCCTGATGCTCTCCGAGCCAACCAGGAAACCCGTTTTTTCTGAC	GTAAGGGTGCGCA		TGCGCACCCTTAGCGAGAGGTTTATCATTAAGGTCAACCTCTGGATGTTGTTTCGGCATCCTGCATTGAATCTGAGTTACTGTCTGTTTTCCTTTTTGGAACGGAGAGCATCGCCTGATGCTCTCCGAGCCAACCAGGAAACCCGTTTTTTCTGACGTAAGGGTGCGCA
73	86_r2_L1_24C	CTGAGTTACTGTCTGTTTTCCTTCTTGGAACGGAGAGCATCGCCTGATGCTCTCCGAGCCAACCAGGAAACCCGTTTTTTCTGAC	unaltered	AGTTGACCAGCGCCAGGTCTCATGAATCTGAGTTACTGTCTGTTTTCCTTCTTGGAACGGAGAGCATCGCCTGATGCTCTCCGAGCCAACCAGGAAACCCGTTTTTTCTGACGTAAAGAGACCGTGGTAGGCGCGACTCTACGACATGACCATGTCCCCCGAGTGAGGGG																									TGCGCACCCTTAGCGAGAGGTTTATCATTAAGGTCAACCTCTGGATGTTGTTTCGGCATCCTGCATTGAA	TCTGAGTTACTGTCTGTTTTCCTTCTTGGAACGGAGAGCATCGCCTGATGCTCTCCGAGCCAACCAGGAAACCCGTTTTTTCTGAC	GTAAGGGTGCGCA		TGCGCACCCTTAGCGAGAGGTTTATCATTAAGGTCAACCTCTGGATGTTGTTTCGGCATCCTGCATTGAATCTGAGTTACTGTCTGTTTTCCTTCTTGGAACGGAGAGCATCGCCTGATGCTCTCCGAGCCAACCAGGAAACCCGTTTTTTCTGACGTAAGGGTGCGCA
74	86_r2_L1_25G	CTGAGTTACTGTCTGTTTTCCTTGGTGGAACGGAGAGCATCGCCTGATGCTCTCCGAGCCAACCAGGAAACCCGTTTTTTCTGAC	unaltered	AGTTGACCAGCGCCAGGTCTCATGAATCTGAGTTACTGTCTGTTTTCCTTGGTGGAACGGAGAGCATCGCCTGATGCTCTCCGAGCCAACCAGGAAACCCGTTTTTTCTGACGTAAAGAGACCGTGGTAGGCGCGACTTTGCGGTCCCATAAGTCGGGTGAATCAGTCCG																									TGCGCACCCTTAGCGAGAGGTTTATCATTAAGGTCAACCTCTGGATGTTGTTTCGGCATCCTGCATTGAA	TCTGAGTTACTGTCTGTTTTCCTTGGTGGAACGGAGAGCATCGCCTGATGCTCTCCGAGCCAACCAGGAAACCCGTTTTTTCTGAC	GTAAGGGTGCGCA		TGCGCACCCTTAGCGAGAGGTTTATCATTAAGGTCAACCTCTGGATGTTGTTTCGGCATCCTGCATTGAATCTGAGTTACTGTCTGTTTTCCTTGGTGGAACGGAGAGCATCGCCTGATGCTCTCCGAGCCAACCAGGAAACCCGTTTTTTCTGACGTAAGGGTGCGCA
75	86_r2_L1_25A	CTGAGTTACTGTCTGTTTTCCTTGATGGAACGGAGAGCATCGCCTGATGCTCTCCGAGCCAACCAGGAAACCCGTTTTTTCTGAC	unaltered	AGTTGACCAGCGCCAGGTCTCATGAATCTGAGTTACTGTCTGTTTTCCTTGATGGAACGGAGAGCATCGCCTGATGCTCTCCGAGCCAACCAGGAAACCCGTTTTTTCTGACGTAAAGAGACCGTGGTAGGCGCGACTGCCATTAAACGTTCTTTAACAATCTATTCCAA																									TGCGCACCCTTAGCGAGAGGTTTATCATTAAGGTCAACCTCTGGATGTTGTTTCGGCATCCTGCATTGAA	TCTGAGTTACTGTCTGTTTTCCTTGATGGAACGGAGAGCATCGCCTGATGCTCTCCGAGCCAACCAGGAAACCCGTTTTTTCTGAC	GTAAGGGTGCGCA		TGCGCACCCTTAGCGAGAGGTTTATCATTAAGGTCAACCTCTGGATGTTGTTTCGGCATCCTGCATTGAATCTGAGTTACTGTCTGTTTTCCTTGATGGAACGGAGAGCATCGCCTGATGCTCTCCGAGCCAACCAGGAAACCCGTTTTTTCTGACGTAAGGGTGCGCA
76	86_r2_L1_25C	CTGAGTTACTGTCTGTTTTCCTTGCTGGAACGGAGAGCATCGCCTGATGCTCTCCGAGCCAACCAGGAAACCCGTTTTTTCTGAC	unaltered	AGTTGACCAGCGCCAGGTCTCATGAATCTGAGTTACTGTCTGTTTTCCTTGCTGGAACGGAGAGCATCGCCTGATGCTCTCCGAGCCAACCAGGAAACCCGTTTTTTCTGACGTAAAGAGACCGTGGTAGGCGCGACTAAGGCATCGTTTAACCTGTGGCGACTCTGAAT																									TGCGCACCCTTAGCGAGAGGTTTATCATTAAGGTCAACCTCTGGATGTTGTTTCGGCATCCTGCATTGAA	TCTGAGTTACTGTCTGTTTTCCTTGCTGGAACGGAGAGCATCGCCTGATGCTCTCCGAGCCAACCAGGAAACCCGTTTTTTCTGAC	GTAAGGGTGCGCA		TGCGCACCCTTAGCGAGAGGTTTATCATTAAGGTCAACCTCTGGATGTTGTTTCGGCATCCTGCATTGAATCTGAGTTACTGTCTGTTTTCCTTGCTGGAACGGAGAGCATCGCCTGATGCTCTCCGAGCCAACCAGGAAACCCGTTTTTTCTGACGTAAGGGTGCGCA
77	86_r2_L1_26G	CTGAGTTACTGTCTGTTTTCCTTGTGGGAACGGAGAGCATCGCCTGATGCTCTCCGAGCCAACCAGGAAACCCGTTTTTTCTGAC	unaltered	AGTTGACCAGCGCCAGGTCTCATGAATCTGAGTTACTGTCTGTTTTCCTTGTGGGAACGGAGAGCATCGCCTGATGCTCTCCGAGCCAACCAGGAAACCCGTTTTTTCTGACGTAAAGAGACCGTGGTAGGCGCGACTAGCGACGTATAACCAACCACGTATTTTTCTAT																									TGCGCACCCTTAGCGAGAGGTTTATCATTAAGGTCAACCTCTGGATGTTGTTTCGGCATCCTGCATTGAA	TCTGAGTTACTGTCTGTTTTCCTTGTGGGAACGGAGAGCATCGCCTGATGCTCTCCGAGCCAACCAGGAAACCCGTTTTTTCTGAC	GTAAGGGTGCGCA		TGCGCACCCTTAGCGAGAGGTTTATCATTAAGGTCAACCTCTGGATGTTGTTTCGGCATCCTGCATTGAATCTGAGTTACTGTCTGTTTTCCTTGTGGGAACGGAGAGCATCGCCTGATGCTCTCCGAGCCAACCAGGAAACCCGTTTTTTCTGACGTAAGGGTGCGCA
78	86_r2_L1_26A	CTGAGTTACTGTCTGTTTTCCTTGTAGGAACGGAGAGCATCGCCTGATGCTCTCCGAGCCAACCAGGAAACCCGTTTTTTCTGAC	unaltered	AGTTGACCAGCGCCAGGTCTCATGAATCTGAGTTACTGTCTGTTTTCCTTGTAGGAACGGAGAGCATCGCCTGATGCTCTCCGAGCCAACCAGGAAACCCGTTTTTTCTGACGTAAAGAGACCGTGGTAGGCGCGACTATAATACTACCAAGTGTATACGATATGTGTAG																									TGCGCACCCTTAGCGAGAGGTTTATCATTAAGGTCAACCTCTGGATGTTGTTTCGGCATCCTGCATTGAA	TCTGAGTTACTGTCTGTTTTCCTTGTAGGAACGGAGAGCATCGCCTGATGCTCTCCGAGCCAACCAGGAAACCCGTTTTTTCTGAC	GTAAGGGTGCGCA		TGCGCACCCTTAGCGAGAGGTTTATCATTAAGGTCAACCTCTGGATGTTGTTTCGGCATCCTGCATTGAATCTGAGTTACTGTCTGTTTTCCTTGTAGGAACGGAGAGCATCGCCTGATGCTCTCCGAGCCAACCAGGAAACCCGTTTTTTCTGACGTAAGGGTGCGCA
79	86_r2_L1_26C	CTGAGTTACTGTCTGTTTTCCTTGTCGGAACGGAGAGCATCGCCTGATGCTCTCCGAGCCAACCAGGAAACCCGTTTTTTCTGAC	unaltered	AGTTGACCAGCGCCAGGTCTCATGAATCTGAGTTACTGTCTGTTTTCCTTGTCGGAACGGAGAGCATCGCCTGATGCTCTCCGAGCCAACCAGGAAACCCGTTTTTTCTGACGTAAAGAGACCGTGGTAGGCGCGACTGGTCTTCGATACCGTGGAACTATACACATCAC																									TGCGCACCCTTAGCGAGAGGTTTATCATTAAGGTCAACCTCTGGATGTTGTTTCGGCATCCTGCATTGAA	TCTGAGTTACTGTCTGTTTTCCTTGTCGGAACGGAGAGCATCGCCTGATGCTCTCCGAGCCAACCAGGAAACCCGTTTTTTCTGAC	GTAAGGGTGCGCA		TGCGCACCCTTAGCGAGAGGTTTATCATTAAGGTCAACCTCTGGATGTTGTTTCGGCATCCTGCATTGAATCTGAGTTACTGTCTGTTTTCCTTGTCGGAACGGAGAGCATCGCCTGATGCTCTCCGAGCCAACCAGGAAACCCGTTTTTTCTGACGTAAGGGTGCGCA
80	86_r2_L1_27A	CTGAGTTACTGTCTGTTTTCCTTGTTAGAACGGAGAGCATCGCCTGATGCTCTCCGAGCCAACCAGGAAACCCGTTTTTTCTGAC	unaltered	AGTTGACCAGCGCCAGGTCTCATGAATCTGAGTTACTGTCTGTTTTCCTTGTTAGAACGGAGAGCATCGCCTGATGCTCTCCGAGCCAACCAGGAAACCCGTTTTTTCTGACGTAAAGAGACCGTGGTAGGCGCGACTCGTAATGGGGTTCTGCTTTAGACCAATTTCCA																									TGCGCACCCTTAGCGAGAGGTTTATCATTAAGGTCAACCTCTGGATGTTGTTTCGGCATCCTGCATTGAA	TCTGAGTTACTGTCTGTTTTCCTTGTTAGAACGGAGAGCATCGCCTGATGCTCTCCGAGCCAACCAGGAAACCCGTTTTTTCTGAC	GTAAGGGTGCGCA		TGCGCACCCTTAGCGAGAGGTTTATCATTAAGGTCAACCTCTGGATGTTGTTTCGGCATCCTGCATTGAATCTGAGTTACTGTCTGTTTTCCTTGTTAGAACGGAGAGCATCGCCTGATGCTCTCCGAGCCAACCAGGAAACCCGTTTTTTCTGACGTAAGGGTGCGCA
81	86_r2_L1_27T	CTGAGTTACTGTCTGTTTTCCTTGTTTGAACGGAGAGCATCGCCTGATGCTCTCCGAGCCAACCAGGAAACCCGTTTTTTCTGAC	unaltered	AGTTGACCAGCGCCAGGTCTCATGAATCTGAGTTACTGTCTGTTTTCCTTGTTTGAACGGAGAGCATCGCCTGATGCTCTCCGAGCCAACCAGGAAACCCGTTTTTTCTGACGTAAAGAGACCGTGGTAGGCGCGACTCATATGACCGGGTCGGGCATGTTTGTCTGGGG																									TGCGCACCCTTAGCGAGAGGTTTATCATTAAGGTCAACCTCTGGATGTTGTTTCGGCATCCTGCATTGAA	TCTGAGTTACTGTCTGTTTTCCTTGTTTGAACGGAGAGCATCGCCTGATGCTCTCCGAGCCAACCAGGAAACCCGTTTTTTCTGAC	GTAAGGGTGCGCA		TGCGCACCCTTAGCGAGAGGTTTATCATTAAGGTCAACCTCTGGATGTTGTTTCGGCATCCTGCATTGAATCTGAGTTACTGTCTGTTTTCCTTGTTTGAACGGAGAGCATCGCCTGATGCTCTCCGAGCCAACCAGGAAACCCGTTTTTTCTGACGTAAGGGTGCGCA
82	86_r2_L1_27C	CTGAGTTACTGTCTGTTTTCCTTGTTCGAACGGAGAGCATCGCCTGATGCTCTCCGAGCCAACCAGGAAACCCGTTTTTTCTGAC	unaltered	AGTTGACCAGCGCCAGGTCTCATGAATCTGAGTTACTGTCTGTTTTCCTTGTTCGAACGGAGAGCATCGCCTGATGCTCTCCGAGCCAACCAGGAAACCCGTTTTTTCTGACGTAAAGAGACCGTGGTAGGCGCGACTCCTTCGTCTCGGGCTGGAGCACGGGAAACCGA																									TGCGCACCCTTAGCGAGAGGTTTATCATTAAGGTCAACCTCTGGATGTTGTTTCGGCATCCTGCATTGAA	TCTGAGTTACTGTCTGTTTTCCTTGTTCGAACGGAGAGCATCGCCTGATGCTCTCCGAGCCAACCAGGAAACCCGTTTTTTCTGAC	GTAAGGGTGCGCA		TGCGCACCCTTAGCGAGAGGTTTATCATTAAGGTCAACCTCTGGATGTTGTTTCGGCATCCTGCATTGAATCTGAGTTACTGTCTGTTTTCCTTGTTCGAACGGAGAGCATCGCCTGATGCTCTCCGAGCCAACCAGGAAACCCGTTTTTTCTGACGTAAGGGTGCGCA
83	86_r2_L1_28A	CTGAGTTACTGTCTGTTTTCCTTGTTGAAACGGAGAGCATCGCCTGATGCTCTCCGAGCCAACCAGGAAACCCGTTTTTTCTGAC	unaltered	AGTTGACCAGCGCCAGGTCTCATGAATCTGAGTTACTGTCTGTTTTCCTTGTTGAAACGGAGAGCATCGCCTGATGCTCTCCGAGCCAACCAGGAAACCCGTTTTTTCTGACGTAAAGAGACCGTGGTAGGCGCGACTCGCGGTAGTAATTATGAAGAACGAACTGATCG																									TGCGCACCCTTAGCGAGAGGTTTATCATTAAGGTCAACCTCTGGATGTTGTTTCGGCATCCTGCATTGAA	TCTGAGTTACTGTCTGTTTTCCTTGTTGAAACGGAGAGCATCGCCTGATGCTCTCCGAGCCAACCAGGAAACCCGTTTTTTCTGAC	GTAAGGGTGCGCA		TGCGCACCCTTAGCGAGAGGTTTATCATTAAGGTCAACCTCTGGATGTTGTTTCGGCATCCTGCATTGAATCTGAGTTACTGTCTGTTTTCCTTGTTGAAACGGAGAGCATCGCCTGATGCTCTCCGAGCCAACCAGGAAACCCGTTTTTTCTGACGTAAGGGTGCGCA
84	86_r2_L1_28T	CTGAGTTACTGTCTGTTTTCCTTGTTGTAACGGAGAGCATCGCCTGATGCTCTCCGAGCCAACCAGGAAACCCGTTTTTTCTGAC	unaltered	AGTTGACCAGCGCCAGGTCTCATGAATCTGAGTTACTGTCTGTTTTCCTTGTTGTAACGGAGAGCATCGCCTGATGCTCTCCGAGCCAACCAGGAAACCCGTTTTTTCTGACGTAAAGAGACCGTGGTAGGCGCGACTACAAGGGGTTTTCTGGGGGATGCTACTCCAAA																									TGCGCACCCTTAGCGAGAGGTTTATCATTAAGGTCAACCTCTGGATGTTGTTTCGGCATCCTGCATTGAA	TCTGAGTTACTGTCTGTTTTCCTTGTTGTAACGGAGAGCATCGCCTGATGCTCTCCGAGCCAACCAGGAAACCCGTTTTTTCTGAC	GTAAGGGTGCGCA		TGCGCACCCTTAGCGAGAGGTTTATCATTAAGGTCAACCTCTGGATGTTGTTTCGGCATCCTGCATTGAATCTGAGTTACTGTCTGTTTTCCTTGTTGTAACGGAGAGCATCGCCTGATGCTCTCCGAGCCAACCAGGAAACCCGTTTTTTCTGACGTAAGGGTGCGCA
85	86_r2_L1_28C	CTGAGTTACTGTCTGTTTTCCTTGTTGCAACGGAGAGCATCGCCTGATGCTCTCCGAGCCAACCAGGAAACCCGTTTTTTCTGAC	unaltered	AGTTGACCAGCGCCAGGTCTCATGAATCTGAGTTACTGTCTGTTTTCCTTGTTGCAACGGAGAGCATCGCCTGATGCTCTCCGAGCCAACCAGGAAACCCGTTTTTTCTGACGTAAAGAGACCGTGGTAGGCGCGACTTGCACGAACCCAGATATTGATGAACGCGCCTA																									TGCGCACCCTTAGCGAGAGGTTTATCATTAAGGTCAACCTCTGGATGTTGTTTCGGCATCCTGCATTGAA	TCTGAGTTACTGTCTGTTTTCCTTGTTGCAACGGAGAGCATCGCCTGATGCTCTCCGAGCCAACCAGGAAACCCGTTTTTTCTGAC	GTAAGGGTGCGCA		TGCGCACCCTTAGCGAGAGGTTTATCATTAAGGTCAACCTCTGGATGTTGTTTCGGCATCCTGCATTGAATCTGAGTTACTGTCTGTTTTCCTTGTTGCAACGGAGAGCATCGCCTGATGCTCTCCGAGCCAACCAGGAAACCCGTTTTTTCTGACGTAAGGGTGCGCA
86	86_r2_L1_29G	CTGAGTTACTGTCTGTTTTCCTTGTTGGGACGGAGAGCATCGCCTGATGCTCTCCGAGCCAACCAGGAAACCCGTTTTTTCTGAC	unaltered	AGTTGACCAGCGCCAGGTCTCATGAATCTGAGTTACTGTCTGTTTTCCTTGTTGGGACGGAGAGCATCGCCTGATGCTCTCCGAGCCAACCAGGAAACCCGTTTTTTCTGACGTAAAGAGACCGTGGTAGGCGCGACTCGTAGGTATAAAAAGGGTTGGGAGAAAGCCAC																									TGCGCACCCTTAGCGAGAGGTTTATCATTAAGGTCAACCTCTGGATGTTGTTTCGGCATCCTGCATTGAA	TCTGAGTTACTGTCTGTTTTCCTTGTTGGGACGGAGAGCATCGCCTGATGCTCTCCGAGCCAACCAGGAAACCCGTTTTTTCTGAC	GTAAGGGTGCGCA		TGCGCACCCTTAGCGAGAGGTTTATCATTAAGGTCAACCTCTGGATGTTGTTTCGGCATCCTGCATTGAATCTGAGTTACTGTCTGTTTTCCTTGTTGGGACGGAGAGCATCGCCTGATGCTCTCCGAGCCAACCAGGAAACCCGTTTTTTCTGACGTAAGGGTGCGCA
87	86_r2_L1_29T	CTGAGTTACTGTCTGTTTTCCTTGTTGGTACGGAGAGCATCGCCTGATGCTCTCCGAGCCAACCAGGAAACCCGTTTTTTCTGAC	unaltered	AGTTGACCAGCGCCAGGTCTCATGAATCTGAGTTACTGTCTGTTTTCCTTGTTGGTACGGAGAGCATCGCCTGATGCTCTCCGAGCCAACCAGGAAACCCGTTTTTTCTGACGTAAAGAGACCGTGGTAGGCGCGACTTCGGTAGGAATCTAGGCTCATCCTTCGGAACA																									TGCGCACCCTTAGCGAGAGGTTTATCATTAAGGTCAACCTCTGGATGTTGTTTCGGCATCCTGCATTGAA	TCTGAGTTACTGTCTGTTTTCCTTGTTGGTACGGAGAGCATCGCCTGATGCTCTCCGAGCCAACCAGGAAACCCGTTTTTTCTGAC	GTAAGGGTGCGCA		TGCGCACCCTTAGCGAGAGGTTTATCATTAAGGTCAACCTCTGGATGTTGTTTCGGCATCCTGCATTGAATCTGAGTTACTGTCTGTTTTCCTTGTTGGTACGGAGAGCATCGCCTGATGCTCTCCGAGCCAACCAGGAAACCCGTTTTTTCTGACGTAAGGGTGCGCA
88	86_r2_L1_29C	CTGAGTTACTGTCTGTTTTCCTTGTTGGCACGGAGAGCATCGCCTGATGCTCTCCGAGCCAACCAGGAAACCCGTTTTTTCTGAC	unaltered	AGTTGACCAGCGCCAGGTCTCATGAATCTGAGTTACTGTCTGTTTTCCTTGTTGGCACGGAGAGCATCGCCTGATGCTCTCCGAGCCAACCAGGAAACCCGTTTTTTCTGACGTAAAGAGACCGTGGTAGGCGCGACTGAAGCTTCCCACTCTTGTCCGAGCACACAGCG																									TGCGCACCCTTAGCGAGAGGTTTATCATTAAGGTCAACCTCTGGATGTTGTTTCGGCATCCTGCATTGAA	TCTGAGTTACTGTCTGTTTTCCTTGTTGGCACGGAGAGCATCGCCTGATGCTCTCCGAGCCAACCAGGAAACCCGTTTTTTCTGAC	GTAAGGGTGCGCA		TGCGCACCCTTAGCGAGAGGTTTATCATTAAGGTCAACCTCTGGATGTTGTTTCGGCATCCTGCATTGAATCTGAGTTACTGTCTGTTTTCCTTGTTGGCACGGAGAGCATCGCCTGATGCTCTCCGAGCCAACCAGGAAACCCGTTTTTTCTGACGTAAGGGTGCGCA
89	86_r2_L1_30G	CTGAGTTACTGTCTGTTTTCCTTGTTGGAGCGGAGAGCATCGCCTGATGCTCTCCGAGCCAACCAGGAAACCCGTTTTTTCTGAC	unaltered	AGTTGACCAGCGCCAGGTCTCATGAATCTGAGTTACTGTCTGTTTTCCTTGTTGGAGCGGAGAGCATCGCCTGATGCTCTCCGAGCCAACCAGGAAACCCGTTTTTTCTGACGTAAAGAGACCGTGGTAGGCGCGACTCATCGTTAGAAGCTACGGGATTCGCGGCGCAC																									TGCGCACCCTTAGCGAGAGGTTTATCATTAAGGTCAACCTCTGGATGTTGTTTCGGCATCCTGCATTGAA	TCTGAGTTACTGTCTGTTTTCCTTGTTGGAGCGGAGAGCATCGCCTGATGCTCTCCGAGCCAACCAGGAAACCCGTTTTTTCTGAC	GTAAGGGTGCGCA		TGCGCACCCTTAGCGAGAGGTTTATCATTAAGGTCAACCTCTGGATGTTGTTTCGGCATCCTGCATTGAATCTGAGTTACTGTCTGTTTTCCTTGTTGGAGCGGAGAGCATCGCCTGATGCTCTCCGAGCCAACCAGGAAACCCGTTTTTTCTGACGTAAGGGTGCGCA
90	86_r2_L1_30T	CTGAGTTACTGTCTGTTTTCCTTGTTGGATCGGAGAGCATCGCCTGATGCTCTCCGAGCCAACCAGGAAACCCGTTTTTTCTGAC	unaltered	AGTTGACCAGCGCCAGGTCTCATGAATCTGAGTTACTGTCTGTTTTCCTTGTTGGATCGGAGAGCATCGCCTGATGCTCTCCGAGCCAACCAGGAAACCCGTTTTTTCTGACGTAAAGAGACCGTGGTAGGCGCGACTGACAATAAAACCGTCTGAGCTCAAACCGTTTA																									TGCGCACCCTTAGCGAGAGGTTTATCATTAAGGTCAACCTCTGGATGTTGTTTCGGCATCCTGCATTGAA	TCTGAGTTACTGTCTGTTTTCCTTGTTGGATCGGAGAGCATCGCCTGATGCTCTCCGAGCCAACCAGGAAACCCGTTTTTTCTGAC	GTAAGGGTGCGCA		TGCGCACCCTTAGCGAGAGGTTTATCATTAAGGTCAACCTCTGGATGTTGTTTCGGCATCCTGCATTGAATCTGAGTTACTGTCTGTTTTCCTTGTTGGATCGGAGAGCATCGCCTGATGCTCTCCGAGCCAACCAGGAAACCCGTTTTTTCTGACGTAAGGGTGCGCA
91	86_r2_L1_30C	CTGAGTTACTGTCTGTTTTCCTTGTTGGACCGGAGAGCATCGCCTGATGCTCTCCGAGCCAACCAGGAAACCCGTTTTTTCTGAC	unaltered	AGTTGACCAGCGCCAGGTCTCATGAATCTGAGTTACTGTCTGTTTTCCTTGTTGGACCGGAGAGCATCGCCTGATGCTCTCCGAGCCAACCAGGAAACCCGTTTTTTCTGACGTAAAGAGACCGTGGTAGGCGCGACTACGACTGGCTATGACCGTACTACGCCCCGTAC																									TGCGCACCCTTAGCGAGAGGTTTATCATTAAGGTCAACCTCTGGATGTTGTTTCGGCATCCTGCATTGAA	TCTGAGTTACTGTCTGTTTTCCTTGTTGGACCGGAGAGCATCGCCTGATGCTCTCCGAGCCAACCAGGAAACCCGTTTTTTCTGAC	GTAAGGGTGCGCA		TGCGCACCCTTAGCGAGAGGTTTATCATTAAGGTCAACCTCTGGATGTTGTTTCGGCATCCTGCATTGAATCTGAGTTACTGTCTGTTTTCCTTGTTGGACCGGAGAGCATCGCCTGATGCTCTCCGAGCCAACCAGGAAACCCGTTTTTTCTGACGTAAGGGTGCGCA
92	86_r2_L1_31G	CTGAGTTACTGTCTGTTTTCCTTGTTGGAAGGGAGAGCATCGCCTGATGCTCTCCGAGCCAACCAGGAAACCCGTTTTTTCTGAC	unaltered	AGTTGACCAGCGCCAGGTCTCATGAATCTGAGTTACTGTCTGTTTTCCTTGTTGGAAGGGAGAGCATCGCCTGATGCTCTCCGAGCCAACCAGGAAACCCGTTTTTTCTGACGTAAAGAGACCGTGGTAGGCGCGACTACTACCGGGCAACCGCGCATCATAGTTATGAG																									TGCGCACCCTTAGCGAGAGGTTTATCATTAAGGTCAACCTCTGGATGTTGTTTCGGCATCCTGCATTGAA	TCTGAGTTACTGTCTGTTTTCCTTGTTGGAAGGGAGAGCATCGCCTGATGCTCTCCGAGCCAACCAGGAAACCCGTTTTTTCTGAC	GTAAGGGTGCGCA		TGCGCACCCTTAGCGAGAGGTTTATCATTAAGGTCAACCTCTGGATGTTGTTTCGGCATCCTGCATTGAATCTGAGTTACTGTCTGTTTTCCTTGTTGGAAGGGAGAGCATCGCCTGATGCTCTCCGAGCCAACCAGGAAACCCGTTTTTTCTGACGTAAGGGTGCGCA
93	86_r2_L1_31A	CTGAGTTACTGTCTGTTTTCCTTGTTGGAAAGGAGAGCATCGCCTGATGCTCTCCGAGCCAACCAGGAAACCCGTTTTTTCTGAC	unaltered	AGTTGACCAGCGCCAGGTCTCATGAATCTGAGTTACTGTCTGTTTTCCTTGTTGGAAAGGAGAGCATCGCCTGATGCTCTCCGAGCCAACCAGGAAACCCGTTTTTTCTGACGTAAAGAGACCGTGGTAGGCGCGACTGACAGTGGGAGTCAATGACCCCAAGGAGTAGC																									TGCGCACCCTTAGCGAGAGGTTTATCATTAAGGTCAACCTCTGGATGTTGTTTCGGCATCCTGCATTGAA	TCTGAGTTACTGTCTGTTTTCCTTGTTGGAAAGGAGAGCATCGCCTGATGCTCTCCGAGCCAACCAGGAAACCCGTTTTTTCTGAC	GTAAGGGTGCGCA		TGCGCACCCTTAGCGAGAGGTTTATCATTAAGGTCAACCTCTGGATGTTGTTTCGGCATCCTGCATTGAATCTGAGTTACTGTCTGTTTTCCTTGTTGGAAAGGAGAGCATCGCCTGATGCTCTCCGAGCCAACCAGGAAACCCGTTTTTTCTGACGTAAGGGTGCGCA
94	86_r2_L1_31T	CTGAGTTACTGTCTGTTTTCCTTGTTGGAATGGAGAGCATCGCCTGATGCTCTCCGAGCCAACCAGGAAACCCGTTTTTTCTGAC	unaltered	AGTTGACCAGCGCCAGGTCTCATGAATCTGAGTTACTGTCTGTTTTCCTTGTTGGAATGGAGAGCATCGCCTGATGCTCTCCGAGCCAACCAGGAAACCCGTTTTTTCTGACGTAAAGAGACCGTGGTAGGCGCGACTTTAACTAGAGACCCATCCCTACTAAGTTTCTA																									TGCGCACCCTTAGCGAGAGGTTTATCATTAAGGTCAACCTCTGGATGTTGTTTCGGCATCCTGCATTGAA	TCTGAGTTACTGTCTGTTTTCCTTGTTGGAATGGAGAGCATCGCCTGATGCTCTCCGAGCCAACCAGGAAACCCGTTTTTTCTGAC	GTAAGGGTGCGCA		TGCGCACCCTTAGCGAGAGGTTTATCATTAAGGTCAACCTCTGGATGTTGTTTCGGCATCCTGCATTGAATCTGAGTTACTGTCTGTTTTCCTTGTTGGAATGGAGAGCATCGCCTGATGCTCTCCGAGCCAACCAGGAAACCCGTTTTTTCTGACGTAAGGGTGCGCA
95	86_r2_L1_32A	CTGAGTTACTGTCTGTTTTCCTTGTTGGAACAGAGAGCATCGCCTGATGCTCTCCGAGCCAACCAGGAAACCCGTTTTTTCTGAC	unaltered	AGTTGACCAGCGCCAGGTCTCATGAATCTGAGTTACTGTCTGTTTTCCTTGTTGGAACAGAGAGCATCGCCTGATGCTCTCCGAGCCAACCAGGAAACCCGTTTTTTCTGACGTAAAGAGACCGTGGTAGGCGCGACTCAGTCATAATATCCATGCAGCCTGGTGATGGG																									TGCGCACCCTTAGCGAGAGGTTTATCATTAAGGTCAACCTCTGGATGTTGTTTCGGCATCCTGCATTGAA	TCTGAGTTACTGTCTGTTTTCCTTGTTGGAACAGAGAGCATCGCCTGATGCTCTCCGAGCCAACCAGGAAACCCGTTTTTTCTGAC	GTAAGGGTGCGCA		TGCGCACCCTTAGCGAGAGGTTTATCATTAAGGTCAACCTCTGGATGTTGTTTCGGCATCCTGCATTGAATCTGAGTTACTGTCTGTTTTCCTTGTTGGAACAGAGAGCATCGCCTGATGCTCTCCGAGCCAACCAGGAAACCCGTTTTTTCTGACGTAAGGGTGCGCA
96	86_r2_L1_32T	CTGAGTTACTGTCTGTTTTCCTTGTTGGAACTGAGAGCATCGCCTGATGCTCTCCGAGCCAACCAGGAAACCCGTTTTTTCTGAC	unaltered	AGTTGACCAGCGCCAGGTCTCATGAATCTGAGTTACTGTCTGTTTTCCTTGTTGGAACTGAGAGCATCGCCTGATGCTCTCCGAGCCAACCAGGAAACCCGTTTTTTCTGACGTAAAGAGACCGTGGTAGGCGCGACTTGCCGCCCCTGTCGGAGTGCACGTGGCACATG																									TGCGCACCCTTAGCGAGAGGTTTATCATTAAGGTCAACCTCTGGATGTTGTTTCGGCATCCTGCATTGAA	TCTGAGTTACTGTCTGTTTTCCTTGTTGGAACTGAGAGCATCGCCTGATGCTCTCCGAGCCAACCAGGAAACCCGTTTTTTCTGAC	GTAAGGGTGCGCA		TGCGCACCCTTAGCGAGAGGTTTATCATTAAGGTCAACCTCTGGATGTTGTTTCGGCATCCTGCATTGAATCTGAGTTACTGTCTGTTTTCCTTGTTGGAACTGAGAGCATCGCCTGATGCTCTCCGAGCCAACCAGGAAACCCGTTTTTTCTGACGTAAGGGTGCGCA
97	86_r2_L1_32C	CTGAGTTACTGTCTGTTTTCCTTGTTGGAACCGAGAGCATCGCCTGATGCTCTCCGAGCCAACCAGGAAACCCGTTTTTTCTGAC	unaltered	AGTTGACCAGCGCCAGGTCTCATGAATCTGAGTTACTGTCTGTTTTCCTTGTTGGAACCGAGAGCATCGCCTGATGCTCTCCGAGCCAACCAGGAAACCCGTTTTTTCTGACGTAAAGAGACCGTGGTAGGCGCGACTCGTCCCTGCGCGCCACAGGGAAGGGTACAGGT																									TGCGCACCCTTAGCGAGAGGTTTATCATTAAGGTCAACCTCTGGATGTTGTTTCGGCATCCTGCATTGAA	TCTGAGTTACTGTCTGTTTTCCTTGTTGGAACCGAGAGCATCGCCTGATGCTCTCCGAGCCAACCAGGAAACCCGTTTTTTCTGAC	GTAAGGGTGCGCA		TGCGCACCCTTAGCGAGAGGTTTATCATTAAGGTCAACCTCTGGATGTTGTTTCGGCATCCTGCATTGAATCTGAGTTACTGTCTGTTTTCCTTGTTGGAACCGAGAGCATCGCCTGATGCTCTCCGAGCCAACCAGGAAACCCGTTTTTTCTGACGTAAGGGTGCGCA
98	86_r2_L1_33A	CTGAGTTACTGTCTGTTTTCCTTGTTGGAACGAAGAGCATCGCCTGATGCTCTCCGAGCCAACCAGGAAACCCGTTTTTTCTGAC	unaltered	AGTTGACCAGCGCCAGGTCTCATGAATCTGAGTTACTGTCTGTTTTCCTTGTTGGAACGAAGAGCATCGCCTGATGCTCTCCGAGCCAACCAGGAAACCCGTTTTTTCTGACGTAAAGAGACCGTGGTAGGCGCGACTTAGCTTGCGAGCACATAACCAGCGACTCGTAT																									TGCGCACCCTTAGCGAGAGGTTTATCATTAAGGTCAACCTCTGGATGTTGTTTCGGCATCCTGCATTGAA	TCTGAGTTACTGTCTGTTTTCCTTGTTGGAACGAAGAGCATCGCCTGATGCTCTCCGAGCCAACCAGGAAACCCGTTTTTTCTGAC	GTAAGGGTGCGCA		TGCGCACCCTTAGCGAGAGGTTTATCATTAAGGTCAACCTCTGGATGTTGTTTCGGCATCCTGCATTGAATCTGAGTTACTGTCTGTTTTCCTTGTTGGAACGAAGAGCATCGCCTGATGCTCTCCGAGCCAACCAGGAAACCCGTTTTTTCTGACGTAAGGGTGCGCA
99	86_r2_L1_33T	CTGAGTTACTGTCTGTTTTCCTTGTTGGAACGTAGAGCATCGCCTGATGCTCTCCGAGCCAACCAGGAAACCCGTTTTTTCTGAC	unaltered	AGTTGACCAGCGCCAGGTCTCATGAATCTGAGTTACTGTCTGTTTTCCTTGTTGGAACGTAGAGCATCGCCTGATGCTCTCCGAGCCAACCAGGAAACCCGTTTTTTCTGACGTAAAGAGACCGTGGTAGGCGCGACTGGGATCCGAATAGTGCATAGAGTGATGTTTCT																									TGCGCACCCTTAGCGAGAGGTTTATCATTAAGGTCAACCTCTGGATGTTGTTTCGGCATCCTGCATTGAA	TCTGAGTTACTGTCTGTTTTCCTTGTTGGAACGTAGAGCATCGCCTGATGCTCTCCGAGCCAACCAGGAAACCCGTTTTTTCTGAC	GTAAGGGTGCGCA		TGCGCACCCTTAGCGAGAGGTTTATCATTAAGGTCAACCTCTGGATGTTGTTTCGGCATCCTGCATTGAATCTGAGTTACTGTCTGTTTTCCTTGTTGGAACGTAGAGCATCGCCTGATGCTCTCCGAGCCAACCAGGAAACCCGTTTTTTCTGACGTAAGGGTGCGCA
100	86_r2_L1_33C	CTGAGTTACTGTCTGTTTTCCTTGTTGGAACGCAGAGCATCGCCTGATGCTCTCCGAGCCAACCAGGAAACCCGTTTTTTCTGAC	unaltered	AGTTGACCAGCGCCAGGTCTCATGAATCTGAGTTACTGTCTGTTTTCCTTGTTGGAACGCAGAGCATCGCCTGATGCTCTCCGAGCCAACCAGGAAACCCGTTTTTTCTGACGTAAAGAGACCGTGGTAGGCGCGACTAAGGGGTCCCGGGACGGACTCGAGTAATCCAA																									TGCGCACCCTTAGCGAGAGGTTTATCATTAAGGTCAACCTCTGGATGTTGTTTCGGCATCCTGCATTGAA	TCTGAGTTACTGTCTGTTTTCCTTGTTGGAACGCAGAGCATCGCCTGATGCTCTCCGAGCCAACCAGGAAACCCGTTTTTTCTGAC	GTAAGGGTGCGCA		TGCGCACCCTTAGCGAGAGGTTTATCATTAAGGTCAACCTCTGGATGTTGTTTCGGCATCCTGCATTGAATCTGAGTTACTGTCTGTTTTCCTTGTTGGAACGCAGAGCATCGCCTGATGCTCTCCGAGCCAACCAGGAAACCCGTTTTTTCTGACGTAAGGGTGCGCA
101	86_r2_L1_34G	CTGAGTTACTGTCTGTTTTCCTTGTTGGAACGGGGAGCATCGCCTGATGCTCTCCGAGCCAACCAGGAAACCCGTTTTTTCTGAC	unaltered	AGTTGACCAGCGCCAGGTCTCATGAATCTGAGTTACTGTCTGTTTTCCTTGTTGGAACGGGGAGCATCGCCTGATGCTCTCCGAGCCAACCAGGAAACCCGTTTTTTCTGACGTAAAGAGACCGTGGTAGGCGCGACTCGCTGCCGGGTAGGCACATTAGAGATTATTTG																									TGCGCACCCTTAGCGAGAGGTTTATCATTAAGGTCAACCTCTGGATGTTGTTTCGGCATCCTGCATTGAA	TCTGAGTTACTGTCTGTTTTCCTTGTTGGAACGGGGAGCATCGCCTGATGCTCTCCGAGCCAACCAGGAAACCCGTTTTTTCTGAC	GTAAGGGTGCGCA		TGCGCACCCTTAGCGAGAGGTTTATCATTAAGGTCAACCTCTGGATGTTGTTTCGGCATCCTGCATTGAATCTGAGTTACTGTCTGTTTTCCTTGTTGGAACGGGGAGCATCGCCTGATGCTCTCCGAGCCAACCAGGAAACCCGTTTTTTCTGACGTAAGGGTGCGCA
102	86_r2_L1_34T	CTGAGTTACTGTCTGTTTTCCTTGTTGGAACGGTGAGCATCGCCTGATGCTCTCCGAGCCAACCAGGAAACCCGTTTTTTCTGAC	unaltered	AGTTGACCAGCGCCAGGTCTCATGAATCTGAGTTACTGTCTGTTTTCCTTGTTGGAACGGTGAGCATCGCCTGATGCTCTCCGAGCCAACCAGGAAACCCGTTTTTTCTGACGTAAAGAGACCGTGGTAGGCGCGACTTTAGCTATGTAAAAGAGCCCATCCGCGGTGCC																									TGCGCACCCTTAGCGAGAGGTTTATCATTAAGGTCAACCTCTGGATGTTGTTTCGGCATCCTGCATTGAA	TCTGAGTTACTGTCTGTTTTCCTTGTTGGAACGGTGAGCATCGCCTGATGCTCTCCGAGCCAACCAGGAAACCCGTTTTTTCTGAC	GTAAGGGTGCGCA		TGCGCACCCTTAGCGAGAGGTTTATCATTAAGGTCAACCTCTGGATGTTGTTTCGGCATCCTGCATTGAATCTGAGTTACTGTCTGTTTTCCTTGTTGGAACGGTGAGCATCGCCTGATGCTCTCCGAGCCAACCAGGAAACCCGTTTTTTCTGACGTAAGGGTGCGCA
103	86_r2_L1_34C	CTGAGTTACTGTCTGTTTTCCTTGTTGGAACGGCGAGCATCGCCTGATGCTCTCCGAGCCAACCAGGAAACCCGTTTTTTCTGAC	unaltered	AGTTGACCAGCGCCAGGTCTCATGAATCTGAGTTACTGTCTGTTTTCCTTGTTGGAACGGCGAGCATCGCCTGATGCTCTCCGAGCCAACCAGGAAACCCGTTTTTTCTGACGTAAAGAGACCGTGGTAGGCGCGACTGGCAGTAAATTTTACGAGGAGGGTAAGTATCG																									TGCGCACCCTTAGCGAGAGGTTTATCATTAAGGTCAACCTCTGGATGTTGTTTCGGCATCCTGCATTGAA	TCTGAGTTACTGTCTGTTTTCCTTGTTGGAACGGCGAGCATCGCCTGATGCTCTCCGAGCCAACCAGGAAACCCGTTTTTTCTGAC	GTAAGGGTGCGCA		TGCGCACCCTTAGCGAGAGGTTTATCATTAAGGTCAACCTCTGGATGTTGTTTCGGCATCCTGCATTGAATCTGAGTTACTGTCTGTTTTCCTTGTTGGAACGGCGAGCATCGCCTGATGCTCTCCGAGCCAACCAGGAAACCCGTTTTTTCTGACGTAAGGGTGCGCA
104	86_r2_L1_35A	CTGAGTTACTGTCTGTTTTCCTTGTTGGAACGGAAAGCATCGCCTGATGCTCTCCGAGCCAACCAGGAAACCCGTTTTTTCTGAC	unaltered	AGTTGACCAGCGCCAGGTCTCATGAATCTGAGTTACTGTCTGTTTTCCTTGTTGGAACGGAAAGCATCGCCTGATGCTCTCCGAGCCAACCAGGAAACCCGTTTTTTCTGACGTAAAGAGACCGTGGTAGGCGCGACTGCTTCGCTGCGAATCCGTTTATGTATAATAGC																									TGCGCACCCTTAGCGAGAGGTTTATCATTAAGGTCAACCTCTGGATGTTGTTTCGGCATCCTGCATTGAA	TCTGAGTTACTGTCTGTTTTCCTTGTTGGAACGGAAAGCATCGCCTGATGCTCTCCGAGCCAACCAGGAAACCCGTTTTTTCTGAC	GTAAGGGTGCGCA		TGCGCACCCTTAGCGAGAGGTTTATCATTAAGGTCAACCTCTGGATGTTGTTTCGGCATCCTGCATTGAATCTGAGTTACTGTCTGTTTTCCTTGTTGGAACGGAAAGCATCGCCTGATGCTCTCCGAGCCAACCAGGAAACCCGTTTTTTCTGACGTAAGGGTGCGCA
105	86_r2_L1_35T	CTGAGTTACTGTCTGTTTTCCTTGTTGGAACGGATAGCATCGCCTGATGCTCTCCGAGCCAACCAGGAAACCCGTTTTTTCTGAC	unaltered	AGTTGACCAGCGCCAGGTCTCATGAATCTGAGTTACTGTCTGTTTTCCTTGTTGGAACGGATAGCATCGCCTGATGCTCTCCGAGCCAACCAGGAAACCCGTTTTTTCTGACGTAAAGAGACCGTGGTAGGCGCGACTACTAGACTGCGTACGCATGGCATGGTGGCCAC																									TGCGCACCCTTAGCGAGAGGTTTATCATTAAGGTCAACCTCTGGATGTTGTTTCGGCATCCTGCATTGAA	TCTGAGTTACTGTCTGTTTTCCTTGTTGGAACGGATAGCATCGCCTGATGCTCTCCGAGCCAACCAGGAAACCCGTTTTTTCTGAC	GTAAGGGTGCGCA		TGCGCACCCTTAGCGAGAGGTTTATCATTAAGGTCAACCTCTGGATGTTGTTTCGGCATCCTGCATTGAATCTGAGTTACTGTCTGTTTTCCTTGTTGGAACGGATAGCATCGCCTGATGCTCTCCGAGCCAACCAGGAAACCCGTTTTTTCTGACGTAAGGGTGCGCA
106	86_r2_L1_35C	CTGAGTTACTGTCTGTTTTCCTTGTTGGAACGGACAGCATCGCCTGATGCTCTCCGAGCCAACCAGGAAACCCGTTTTTTCTGAC	unaltered	AGTTGACCAGCGCCAGGTCTCATGAATCTGAGTTACTGTCTGTTTTCCTTGTTGGAACGGACAGCATCGCCTGATGCTCTCCGAGCCAACCAGGAAACCCGTTTTTTCTGACGTAAAGAGACCGTGGTAGGCGCGACTGATCCTGGGGTCCCGGATCCTTACTTCGAAAT																									TGCGCACCCTTAGCGAGAGGTTTATCATTAAGGTCAACCTCTGGATGTTGTTTCGGCATCCTGCATTGAA	TCTGAGTTACTGTCTGTTTTCCTTGTTGGAACGGACAGCATCGCCTGATGCTCTCCGAGCCAACCAGGAAACCCGTTTTTTCTGAC	GTAAGGGTGCGCA		TGCGCACCCTTAGCGAGAGGTTTATCATTAAGGTCAACCTCTGGATGTTGTTTCGGCATCCTGCATTGAATCTGAGTTACTGTCTGTTTTCCTTGTTGGAACGGACAGCATCGCCTGATGCTCTCCGAGCCAACCAGGAAACCCGTTTTTTCTGACGTAAGGGTGCGCA
107	86_r2_L1_36G	CTGAGTTACTGTCTGTTTTCCTTGTTGGAACGGAGGGCATCGCCTGATGCTCTCCGAGCCAACCAGGAAACCCGTTTTTTCTGAC	unaltered	AGTTGACCAGCGCCAGGTCTCATGAATCTGAGTTACTGTCTGTTTTCCTTGTTGGAACGGAGGGCATCGCCTGATGCTCTCCGAGCCAACCAGGAAACCCGTTTTTTCTGACGTAAAGAGACCGTGGTAGGCGCGACTTATTAAGTGGCATCAGCAGACGAGCAGCGGTC																									TGCGCACCCTTAGCGAGAGGTTTATCATTAAGGTCAACCTCTGGATGTTGTTTCGGCATCCTGCATTGAA	TCTGAGTTACTGTCTGTTTTCCTTGTTGGAACGGAGGGCATCGCCTGATGCTCTCCGAGCCAACCAGGAAACCCGTTTTTTCTGAC	GTAAGGGTGCGCA		TGCGCACCCTTAGCGAGAGGTTTATCATTAAGGTCAACCTCTGGATGTTGTTTCGGCATCCTGCATTGAATCTGAGTTACTGTCTGTTTTCCTTGTTGGAACGGAGGGCATCGCCTGATGCTCTCCGAGCCAACCAGGAAACCCGTTTTTTCTGACGTAAGGGTGCGCA
108	86_r2_L1_36T	CTGAGTTACTGTCTGTTTTCCTTGTTGGAACGGAGTGCATCGCCTGATGCTCTCCGAGCCAACCAGGAAACCCGTTTTTTCTGAC	unaltered	AGTTGACCAGCGCCAGGTCTCATGAATCTGAGTTACTGTCTGTTTTCCTTGTTGGAACGGAGTGCATCGCCTGATGCTCTCCGAGCCAACCAGGAAACCCGTTTTTTCTGACGTAAAGAGACCGTGGTAGGCGCGACTGTTATCAACGGCCATAGGAATGAAAAGACTCT																									TGCGCACCCTTAGCGAGAGGTTTATCATTAAGGTCAACCTCTGGATGTTGTTTCGGCATCCTGCATTGAA	TCTGAGTTACTGTCTGTTTTCCTTGTTGGAACGGAGTGCATCGCCTGATGCTCTCCGAGCCAACCAGGAAACCCGTTTTTTCTGAC	GTAAGGGTGCGCA		TGCGCACCCTTAGCGAGAGGTTTATCATTAAGGTCAACCTCTGGATGTTGTTTCGGCATCCTGCATTGAATCTGAGTTACTGTCTGTTTTCCTTGTTGGAACGGAGTGCATCGCCTGATGCTCTCCGAGCCAACCAGGAAACCCGTTTTTTCTGACGTAAGGGTGCGCA
109	86_r2_L1_36C	CTGAGTTACTGTCTGTTTTCCTTGTTGGAACGGAGCGCATCGCCTGATGCTCTCCGAGCCAACCAGGAAACCCGTTTTTTCTGAC	unaltered	AGTTGACCAGCGCCAGGTCTCATGAATCTGAGTTACTGTCTGTTTTCCTTGTTGGAACGGAGCGCATCGCCTGATGCTCTCCGAGCCAACCAGGAAACCCGTTTTTTCTGACGTAAAGAGACCGTGGTAGGCGCGACTCAAAAACTAATAGCCGGCGACCAACGTTCACA																									TGCGCACCCTTAGCGAGAGGTTTATCATTAAGGTCAACCTCTGGATGTTGTTTCGGCATCCTGCATTGAA	TCTGAGTTACTGTCTGTTTTCCTTGTTGGAACGGAGCGCATCGCCTGATGCTCTCCGAGCCAACCAGGAAACCCGTTTTTTCTGAC	GTAAGGGTGCGCA		TGCGCACCCTTAGCGAGAGGTTTATCATTAAGGTCAACCTCTGGATGTTGTTTCGGCATCCTGCATTGAATCTGAGTTACTGTCTGTTTTCCTTGTTGGAACGGAGCGCATCGCCTGATGCTCTCCGAGCCAACCAGGAAACCCGTTTTTTCTGACGTAAGGGTGCGCA
110	86_r2_L1_37A	CTGAGTTACTGTCTGTTTTCCTTGTTGGAACGGAGAACATCGCCTGATGCTCTCCGAGCCAACCAGGAAACCCGTTTTTTCTGAC	unaltered	AGTTGACCAGCGCCAGGTCTCATGAATCTGAGTTACTGTCTGTTTTCCTTGTTGGAACGGAGAACATCGCCTGATGCTCTCCGAGCCAACCAGGAAACCCGTTTTTTCTGACGTAAAGAGACCGTGGTAGGCGCGACTGACATGCCCCGCTACTACCTAATGTTTGGACA																									TGCGCACCCTTAGCGAGAGGTTTATCATTAAGGTCAACCTCTGGATGTTGTTTCGGCATCCTGCATTGAA	TCTGAGTTACTGTCTGTTTTCCTTGTTGGAACGGAGAACATCGCCTGATGCTCTCCGAGCCAACCAGGAAACCCGTTTTTTCTGAC	GTAAGGGTGCGCA		TGCGCACCCTTAGCGAGAGGTTTATCATTAAGGTCAACCTCTGGATGTTGTTTCGGCATCCTGCATTGAATCTGAGTTACTGTCTGTTTTCCTTGTTGGAACGGAGAACATCGCCTGATGCTCTCCGAGCCAACCAGGAAACCCGTTTTTTCTGACGTAAGGGTGCGCA
111	86_r2_L1_37T	CTGAGTTACTGTCTGTTTTCCTTGTTGGAACGGAGATCATCGCCTGATGCTCTCCGAGCCAACCAGGAAACCCGTTTTTTCTGAC	unaltered	AGTTGACCAGCGCCAGGTCTCATGAATCTGAGTTACTGTCTGTTTTCCTTGTTGGAACGGAGATCATCGCCTGATGCTCTCCGAGCCAACCAGGAAACCCGTTTTTTCTGACGTAAAGAGACCGTGGTAGGCGCGACTCATTGATACCTAAACCCGTTGATTGTGCATGC																									TGCGCACCCTTAGCGAGAGGTTTATCATTAAGGTCAACCTCTGGATGTTGTTTCGGCATCCTGCATTGAA	TCTGAGTTACTGTCTGTTTTCCTTGTTGGAACGGAGATCATCGCCTGATGCTCTCCGAGCCAACCAGGAAACCCGTTTTTTCTGAC	GTAAGGGTGCGCA		TGCGCACCCTTAGCGAGAGGTTTATCATTAAGGTCAACCTCTGGATGTTGTTTCGGCATCCTGCATTGAATCTGAGTTACTGTCTGTTTTCCTTGTTGGAACGGAGATCATCGCCTGATGCTCTCCGAGCCAACCAGGAAACCCGTTTTTTCTGACGTAAGGGTGCGCA
112	86_r2_L1_37C	CTGAGTTACTGTCTGTTTTCCTTGTTGGAACGGAGACCATCGCCTGATGCTCTCCGAGCCAACCAGGAAACCCGTTTTTTCTGAC	unaltered	AGTTGACCAGCGCCAGGTCTCATGAATCTGAGTTACTGTCTGTTTTCCTTGTTGGAACGGAGACCATCGCCTGATGCTCTCCGAGCCAACCAGGAAACCCGTTTTTTCTGACGTAAAGAGACCGTGGTAGGCGCGACTGTCATATGAACCGCACACCGCGCTTGAAAGCC																									TGCGCACCCTTAGCGAGAGGTTTATCATTAAGGTCAACCTCTGGATGTTGTTTCGGCATCCTGCATTGAA	TCTGAGTTACTGTCTGTTTTCCTTGTTGGAACGGAGACCATCGCCTGATGCTCTCCGAGCCAACCAGGAAACCCGTTTTTTCTGAC	GTAAGGGTGCGCA		TGCGCACCCTTAGCGAGAGGTTTATCATTAAGGTCAACCTCTGGATGTTGTTTCGGCATCCTGCATTGAATCTGAGTTACTGTCTGTTTTCCTTGTTGGAACGGAGACCATCGCCTGATGCTCTCCGAGCCAACCAGGAAACCCGTTTTTTCTGACGTAAGGGTGCGCA
113	86_r2_L1_38G	CTGAGTTACTGTCTGTTTTCCTTGTTGGAACGGAGAGGATCGCCTGATGCTCTCCGAGCCAACCAGGAAACCCGTTTTTTCTGAC	unaltered	AGTTGACCAGCGCCAGGTCTCATGAATCTGAGTTACTGTCTGTTTTCCTTGTTGGAACGGAGAGGATCGCCTGATGCTCTCCGAGCCAACCAGGAAACCCGTTTTTTCTGACGTAAAGAGACCGTGGTAGGCGCGACTAGAGGCCATAGGAGAATAATAGGTCTTGATGA																									TGCGCACCCTTAGCGAGAGGTTTATCATTAAGGTCAACCTCTGGATGTTGTTTCGGCATCCTGCATTGAA	TCTGAGTTACTGTCTGTTTTCCTTGTTGGAACGGAGAGGATCGCCTGATGCTCTCCGAGCCAACCAGGAAACCCGTTTTTTCTGAC	GTAAGGGTGCGCA		TGCGCACCCTTAGCGAGAGGTTTATCATTAAGGTCAACCTCTGGATGTTGTTTCGGCATCCTGCATTGAATCTGAGTTACTGTCTGTTTTCCTTGTTGGAACGGAGAGGATCGCCTGATGCTCTCCGAGCCAACCAGGAAACCCGTTTTTTCTGACGTAAGGGTGCGCA
114	86_r2_L1_38A	CTGAGTTACTGTCTGTTTTCCTTGTTGGAACGGAGAGAATCGCCTGATGCTCTCCGAGCCAACCAGGAAACCCGTTTTTTCTGAC	unaltered	AGTTGACCAGCGCCAGGTCTCATGAATCTGAGTTACTGTCTGTTTTCCTTGTTGGAACGGAGAGAATCGCCTGATGCTCTCCGAGCCAACCAGGAAACCCGTTTTTTCTGACGTAAAGAGACCGTGGTAGGCGCGACTAATAATTTTCGAGCGAGGTGTACGATCTCCCG																									TGCGCACCCTTAGCGAGAGGTTTATCATTAAGGTCAACCTCTGGATGTTGTTTCGGCATCCTGCATTGAA	TCTGAGTTACTGTCTGTTTTCCTTGTTGGAACGGAGAGAATCGCCTGATGCTCTCCGAGCCAACCAGGAAACCCGTTTTTTCTGAC	GTAAGGGTGCGCA		TGCGCACCCTTAGCGAGAGGTTTATCATTAAGGTCAACCTCTGGATGTTGTTTCGGCATCCTGCATTGAATCTGAGTTACTGTCTGTTTTCCTTGTTGGAACGGAGAGAATCGCCTGATGCTCTCCGAGCCAACCAGGAAACCCGTTTTTTCTGACGTAAGGGTGCGCA
115	86_r2_L1_38T	CTGAGTTACTGTCTGTTTTCCTTGTTGGAACGGAGAGTATCGCCTGATGCTCTCCGAGCCAACCAGGAAACCCGTTTTTTCTGAC	unaltered	AGTTGACCAGCGCCAGGTCTCATGAATCTGAGTTACTGTCTGTTTTCCTTGTTGGAACGGAGAGTATCGCCTGATGCTCTCCGAGCCAACCAGGAAACCCGTTTTTTCTGACGTAAAGAGACCGTGGTAGGCGCGACTCACTGGCACTGAACGACCGCGCAAACGGTCCT																									TGCGCACCCTTAGCGAGAGGTTTATCATTAAGGTCAACCTCTGGATGTTGTTTCGGCATCCTGCATTGAA	TCTGAGTTACTGTCTGTTTTCCTTGTTGGAACGGAGAGTATCGCCTGATGCTCTCCGAGCCAACCAGGAAACCCGTTTTTTCTGAC	GTAAGGGTGCGCA		TGCGCACCCTTAGCGAGAGGTTTATCATTAAGGTCAACCTCTGGATGTTGTTTCGGCATCCTGCATTGAATCTGAGTTACTGTCTGTTTTCCTTGTTGGAACGGAGAGTATCGCCTGATGCTCTCCGAGCCAACCAGGAAACCCGTTTTTTCTGACGTAAGGGTGCGCA
116	86_r2_L1_39G	CTGAGTTACTGTCTGTTTTCCTTGTTGGAACGGAGAGCGTCGCCTGATGCTCTCCGAGCCAACCAGGAAACCCGTTTTTTCTGAC	unaltered	AGTTGACCAGCGCCAGGTCTCATGAATCTGAGTTACTGTCTGTTTTCCTTGTTGGAACGGAGAGCGTCGCCTGATGCTCTCCGAGCCAACCAGGAAACCCGTTTTTTCTGACGTAAAGAGACCGTGGTAGGCGCGACTCTTGGTTTAGCCCAGCGGCGCACATGTCTGTC																									TGCGCACCCTTAGCGAGAGGTTTATCATTAAGGTCAACCTCTGGATGTTGTTTCGGCATCCTGCATTGAA	TCTGAGTTACTGTCTGTTTTCCTTGTTGGAACGGAGAGCGTCGCCTGATGCTCTCCGAGCCAACCAGGAAACCCGTTTTTTCTGAC	GTAAGGGTGCGCA		TGCGCACCCTTAGCGAGAGGTTTATCATTAAGGTCAACCTCTGGATGTTGTTTCGGCATCCTGCATTGAATCTGAGTTACTGTCTGTTTTCCTTGTTGGAACGGAGAGCGTCGCCTGATGCTCTCCGAGCCAACCAGGAAACCCGTTTTTTCTGACGTAAGGGTGCGCA
117	86_r2_L1_39T	CTGAGTTACTGTCTGTTTTCCTTGTTGGAACGGAGAGCTTCGCCTGATGCTCTCCGAGCCAACCAGGAAACCCGTTTTTTCTGAC	unaltered	AGTTGACCAGCGCCAGGTCTCATGAATCTGAGTTACTGTCTGTTTTCCTTGTTGGAACGGAGAGCTTCGCCTGATGCTCTCCGAGCCAACCAGGAAACCCGTTTTTTCTGACGTAAAGAGACCGTGGTAGGCGCGACTTCCGCTGTGCCACGGCTTTGGTGCCTTAATCC																									TGCGCACCCTTAGCGAGAGGTTTATCATTAAGGTCAACCTCTGGATGTTGTTTCGGCATCCTGCATTGAA	TCTGAGTTACTGTCTGTTTTCCTTGTTGGAACGGAGAGCTTCGCCTGATGCTCTCCGAGCCAACCAGGAAACCCGTTTTTTCTGAC	GTAAGGGTGCGCA		TGCGCACCCTTAGCGAGAGGTTTATCATTAAGGTCAACCTCTGGATGTTGTTTCGGCATCCTGCATTGAATCTGAGTTACTGTCTGTTTTCCTTGTTGGAACGGAGAGCTTCGCCTGATGCTCTCCGAGCCAACCAGGAAACCCGTTTTTTCTGACGTAAGGGTGCGCA
118	86_r2_L1_39C	CTGAGTTACTGTCTGTTTTCCTTGTTGGAACGGAGAGCCTCGCCTGATGCTCTCCGAGCCAACCAGGAAACCCGTTTTTTCTGAC	unaltered	AGTTGACCAGCGCCAGGTCTCATGAATCTGAGTTACTGTCTGTTTTCCTTGTTGGAACGGAGAGCCTCGCCTGATGCTCTCCGAGCCAACCAGGAAACCCGTTTTTTCTGACGTAAAGAGACCGTGGTAGGCGCGACTCCTACCCGCAGTGTTAGCACTAGTCTGAAGAT																									TGCGCACCCTTAGCGAGAGGTTTATCATTAAGGTCAACCTCTGGATGTTGTTTCGGCATCCTGCATTGAA	TCTGAGTTACTGTCTGTTTTCCTTGTTGGAACGGAGAGCCTCGCCTGATGCTCTCCGAGCCAACCAGGAAACCCGTTTTTTCTGAC	GTAAGGGTGCGCA		TGCGCACCCTTAGCGAGAGGTTTATCATTAAGGTCAACCTCTGGATGTTGTTTCGGCATCCTGCATTGAATCTGAGTTACTGTCTGTTTTCCTTGTTGGAACGGAGAGCCTCGCCTGATGCTCTCCGAGCCAACCAGGAAACCCGTTTTTTCTGACGTAAGGGTGCGCA
119	86_r2_L1_40G	CTGAGTTACTGTCTGTTTTCCTTGTTGGAACGGAGAGCAGCGCCTGATGCTCTCCGAGCCAACCAGGAAACCCGTTTTTTCTGAC	unaltered	AGTTGACCAGCGCCAGGTCTCATGAATCTGAGTTACTGTCTGTTTTCCTTGTTGGAACGGAGAGCAGCGCCTGATGCTCTCCGAGCCAACCAGGAAACCCGTTTTTTCTGACGTAAAGAGACCGTGGTAGGCGCGACTTTCTGTTTCCTATACATTAACCTGACAAACCC																									TGCGCACCCTTAGCGAGAGGTTTATCATTAAGGTCAACCTCTGGATGTTGTTTCGGCATCCTGCATTGAA	TCTGAGTTACTGTCTGTTTTCCTTGTTGGAACGGAGAGCAGCGCCTGATGCTCTCCGAGCCAACCAGGAAACCCGTTTTTTCTGAC	GTAAGGGTGCGCA		TGCGCACCCTTAGCGAGAGGTTTATCATTAAGGTCAACCTCTGGATGTTGTTTCGGCATCCTGCATTGAATCTGAGTTACTGTCTGTTTTCCTTGTTGGAACGGAGAGCAGCGCCTGATGCTCTCCGAGCCAACCAGGAAACCCGTTTTTTCTGACGTAAGGGTGCGCA
120	86_r2_L1_40A	CTGAGTTACTGTCTGTTTTCCTTGTTGGAACGGAGAGCAACGCCTGATGCTCTCCGAGCCAACCAGGAAACCCGTTTTTTCTGAC	unaltered	AGTTGACCAGCGCCAGGTCTCATGAATCTGAGTTACTGTCTGTTTTCCTTGTTGGAACGGAGAGCAACGCCTGATGCTCTCCGAGCCAACCAGGAAACCCGTTTTTTCTGACGTAAAGAGACCGTGGTAGGCGCGACTGCGATCGTACGATCGTTGTCGAGTCTCGCAGA																									TGCGCACCCTTAGCGAGAGGTTTATCATTAAGGTCAACCTCTGGATGTTGTTTCGGCATCCTGCATTGAA	TCTGAGTTACTGTCTGTTTTCCTTGTTGGAACGGAGAGCAACGCCTGATGCTCTCCGAGCCAACCAGGAAACCCGTTTTTTCTGAC	GTAAGGGTGCGCA		TGCGCACCCTTAGCGAGAGGTTTATCATTAAGGTCAACCTCTGGATGTTGTTTCGGCATCCTGCATTGAATCTGAGTTACTGTCTGTTTTCCTTGTTGGAACGGAGAGCAACGCCTGATGCTCTCCGAGCCAACCAGGAAACCCGTTTTTTCTGACGTAAGGGTGCGCA
121	86_r2_L1_40C	CTGAGTTACTGTCTGTTTTCCTTGTTGGAACGGAGAGCACCGCCTGATGCTCTCCGAGCCAACCAGGAAACCCGTTTTTTCTGAC	unaltered	AGTTGACCAGCGCCAGGTCTCATGAATCTGAGTTACTGTCTGTTTTCCTTGTTGGAACGGAGAGCACCGCCTGATGCTCTCCGAGCCAACCAGGAAACCCGTTTTTTCTGACGTAAAGAGACCGTGGTAGGCGCGACTGCCGCCTCAAGTCAGCACTTACGAAGGGAAAT																									TGCGCACCCTTAGCGAGAGGTTTATCATTAAGGTCAACCTCTGGATGTTGTTTCGGCATCCTGCATTGAA	TCTGAGTTACTGTCTGTTTTCCTTGTTGGAACGGAGAGCACCGCCTGATGCTCTCCGAGCCAACCAGGAAACCCGTTTTTTCTGAC	GTAAGGGTGCGCA		TGCGCACCCTTAGCGAGAGGTTTATCATTAAGGTCAACCTCTGGATGTTGTTTCGGCATCCTGCATTGAATCTGAGTTACTGTCTGTTTTCCTTGTTGGAACGGAGAGCACCGCCTGATGCTCTCCGAGCCAACCAGGAAACCCGTTTTTTCTGACGTAAGGGTGCGCA
122	86_r2_L1_41G	CTGAGTTACTGTCTGTTTTCCTTGTTGGAACGGAGAGCATGGCCTGATGCTCTCCGAGCCAACCAGGAAACCCGTTTTTTCTGAC	unaltered	AGTTGACCAGCGCCAGGTCTCATGAATCTGAGTTACTGTCTGTTTTCCTTGTTGGAACGGAGAGCATGGCCTGATGCTCTCCGAGCCAACCAGGAAACCCGTTTTTTCTGACGTAAAGAGACCGTGGTAGGCGCGACTATGACTAATGGAAGCATACGGCCCACTCTATC																									TGCGCACCCTTAGCGAGAGGTTTATCATTAAGGTCAACCTCTGGATGTTGTTTCGGCATCCTGCATTGAA	TCTGAGTTACTGTCTGTTTTCCTTGTTGGAACGGAGAGCATGGCCTGATGCTCTCCGAGCCAACCAGGAAACCCGTTTTTTCTGAC	GTAAGGGTGCGCA		TGCGCACCCTTAGCGAGAGGTTTATCATTAAGGTCAACCTCTGGATGTTGTTTCGGCATCCTGCATTGAATCTGAGTTACTGTCTGTTTTCCTTGTTGGAACGGAGAGCATGGCCTGATGCTCTCCGAGCCAACCAGGAAACCCGTTTTTTCTGACGTAAGGGTGCGCA
123	86_r2_L1_41A	CTGAGTTACTGTCTGTTTTCCTTGTTGGAACGGAGAGCATAGCCTGATGCTCTCCGAGCCAACCAGGAAACCCGTTTTTTCTGAC	unaltered	AGTTGACCAGCGCCAGGTCTCATGAATCTGAGTTACTGTCTGTTTTCCTTGTTGGAACGGAGAGCATAGCCTGATGCTCTCCGAGCCAACCAGGAAACCCGTTTTTTCTGACGTAAAGAGACCGTGGTAGGCGCGACTGCAATAACTGATGGTAAACGGGTGAACAACGG																									TGCGCACCCTTAGCGAGAGGTTTATCATTAAGGTCAACCTCTGGATGTTGTTTCGGCATCCTGCATTGAA	TCTGAGTTACTGTCTGTTTTCCTTGTTGGAACGGAGAGCATAGCCTGATGCTCTCCGAGCCAACCAGGAAACCCGTTTTTTCTGAC	GTAAGGGTGCGCA		TGCGCACCCTTAGCGAGAGGTTTATCATTAAGGTCAACCTCTGGATGTTGTTTCGGCATCCTGCATTGAATCTGAGTTACTGTCTGTTTTCCTTGTTGGAACGGAGAGCATAGCCTGATGCTCTCCGAGCCAACCAGGAAACCCGTTTTTTCTGACGTAAGGGTGCGCA
124	86_r2_L1_41T	CTGAGTTACTGTCTGTTTTCCTTGTTGGAACGGAGAGCATTGCCTGATGCTCTCCGAGCCAACCAGGAAACCCGTTTTTTCTGAC	unaltered	AGTTGACCAGCGCCAGGTCTCATGAATCTGAGTTACTGTCTGTTTTCCTTGTTGGAACGGAGAGCATTGCCTGATGCTCTCCGAGCCAACCAGGAAACCCGTTTTTTCTGACGTAAAGAGACCGTGGTAGGCGCGACTCTGGTTTGCATCGACACTTGGGAGAAGGGAGA																									TGCGCACCCTTAGCGAGAGGTTTATCATTAAGGTCAACCTCTGGATGTTGTTTCGGCATCCTGCATTGAA	TCTGAGTTACTGTCTGTTTTCCTTGTTGGAACGGAGAGCATTGCCTGATGCTCTCCGAGCCAACCAGGAAACCCGTTTTTTCTGAC	GTAAGGGTGCGCA		TGCGCACCCTTAGCGAGAGGTTTATCATTAAGGTCAACCTCTGGATGTTGTTTCGGCATCCTGCATTGAATCTGAGTTACTGTCTGTTTTCCTTGTTGGAACGGAGAGCATTGCCTGATGCTCTCCGAGCCAACCAGGAAACCCGTTTTTTCTGACGTAAGGGTGCGCA
125	86_r2_L1_42A	CTGAGTTACTGTCTGTTTTCCTTGTTGGAACGGAGAGCATCACCTGATGCTCTCCGAGCCAACCAGGAAACCCGTTTTTTCTGAC	unaltered	AGTTGACCAGCGCCAGGTCTCATGAATCTGAGTTACTGTCTGTTTTCCTTGTTGGAACGGAGAGCATCACCTGATGCTCTCCGAGCCAACCAGGAAACCCGTTTTTTCTGACGTAAAGAGACCGTGGTAGGCGCGACTGCTCTAGGCAGCGAAGCATCCGTACATCGCCT																									TGCGCACCCTTAGCGAGAGGTTTATCATTAAGGTCAACCTCTGGATGTTGTTTCGGCATCCTGCATTGAA	TCTGAGTTACTGTCTGTTTTCCTTGTTGGAACGGAGAGCATCACCTGATGCTCTCCGAGCCAACCAGGAAACCCGTTTTTTCTGAC	GTAAGGGTGCGCA		TGCGCACCCTTAGCGAGAGGTTTATCATTAAGGTCAACCTCTGGATGTTGTTTCGGCATCCTGCATTGAATCTGAGTTACTGTCTGTTTTCCTTGTTGGAACGGAGAGCATCACCTGATGCTCTCCGAGCCAACCAGGAAACCCGTTTTTTCTGACGTAAGGGTGCGCA
126	86_r2_L1_42T	CTGAGTTACTGTCTGTTTTCCTTGTTGGAACGGAGAGCATCTCCTGATGCTCTCCGAGCCAACCAGGAAACCCGTTTTTTCTGAC	unaltered	AGTTGACCAGCGCCAGGTCTCATGAATCTGAGTTACTGTCTGTTTTCCTTGTTGGAACGGAGAGCATCTCCTGATGCTCTCCGAGCCAACCAGGAAACCCGTTTTTTCTGACGTAAAGAGACCGTGGTAGGCGCGACTCTGCGGTAACTTTGCCAGAAATCGGGGAGGTC																									TGCGCACCCTTAGCGAGAGGTTTATCATTAAGGTCAACCTCTGGATGTTGTTTCGGCATCCTGCATTGAA	TCTGAGTTACTGTCTGTTTTCCTTGTTGGAACGGAGAGCATCTCCTGATGCTCTCCGAGCCAACCAGGAAACCCGTTTTTTCTGAC	GTAAGGGTGCGCA		TGCGCACCCTTAGCGAGAGGTTTATCATTAAGGTCAACCTCTGGATGTTGTTTCGGCATCCTGCATTGAATCTGAGTTACTGTCTGTTTTCCTTGTTGGAACGGAGAGCATCTCCTGATGCTCTCCGAGCCAACCAGGAAACCCGTTTTTTCTGACGTAAGGGTGCGCA
127	86_r2_L1_42C	CTGAGTTACTGTCTGTTTTCCTTGTTGGAACGGAGAGCATCCCCTGATGCTCTCCGAGCCAACCAGGAAACCCGTTTTTTCTGAC	unaltered	AGTTGACCAGCGCCAGGTCTCATGAATCTGAGTTACTGTCTGTTTTCCTTGTTGGAACGGAGAGCATCCCCTGATGCTCTCCGAGCCAACCAGGAAACCCGTTTTTTCTGACGTAAAGAGACCGTGGTAGGCGCGACTAACACTTCTCGCCCTCCCTGGGAACGCCAAAA																									TGCGCACCCTTAGCGAGAGGTTTATCATTAAGGTCAACCTCTGGATGTTGTTTCGGCATCCTGCATTGAA	TCTGAGTTACTGTCTGTTTTCCTTGTTGGAACGGAGAGCATCCCCTGATGCTCTCCGAGCCAACCAGGAAACCCGTTTTTTCTGAC	GTAAGGGTGCGCA		TGCGCACCCTTAGCGAGAGGTTTATCATTAAGGTCAACCTCTGGATGTTGTTTCGGCATCCTGCATTGAATCTGAGTTACTGTCTGTTTTCCTTGTTGGAACGGAGAGCATCCCCTGATGCTCTCCGAGCCAACCAGGAAACCCGTTTTTTCTGACGTAAGGGTGCGCA
128	86_r2_L1_43G	CTGAGTTACTGTCTGTTTTCCTTGTTGGAACGGAGAGCATCGGCTGATGCTCTCCGAGCCAACCAGGAAACCCGTTTTTTCTGAC	unaltered	AGTTGACCAGCGCCAGGTCTCATGAATCTGAGTTACTGTCTGTTTTCCTTGTTGGAACGGAGAGCATCGGCTGATGCTCTCCGAGCCAACCAGGAAACCCGTTTTTTCTGACGTAAAGAGACCGTGGTAGGCGCGACTTTTACCGTGGGTCCGATGCACCAGGACAGGGT																									TGCGCACCCTTAGCGAGAGGTTTATCATTAAGGTCAACCTCTGGATGTTGTTTCGGCATCCTGCATTGAA	TCTGAGTTACTGTCTGTTTTCCTTGTTGGAACGGAGAGCATCGGCTGATGCTCTCCGAGCCAACCAGGAAACCCGTTTTTTCTGAC	GTAAGGGTGCGCA		TGCGCACCCTTAGCGAGAGGTTTATCATTAAGGTCAACCTCTGGATGTTGTTTCGGCATCCTGCATTGAATCTGAGTTACTGTCTGTTTTCCTTGTTGGAACGGAGAGCATCGGCTGATGCTCTCCGAGCCAACCAGGAAACCCGTTTTTTCTGACGTAAGGGTGCGCA
129	86_r2_L1_43A	CTGAGTTACTGTCTGTTTTCCTTGTTGGAACGGAGAGCATCGACTGATGCTCTCCGAGCCAACCAGGAAACCCGTTTTTTCTGAC	unaltered	AGTTGACCAGCGCCAGGTCTCATGAATCTGAGTTACTGTCTGTTTTCCTTGTTGGAACGGAGAGCATCGACTGATGCTCTCCGAGCCAACCAGGAAACCCGTTTTTTCTGACGTAAAGAGACCGTGGTAGGCGCGACTTCTATCACCCAACGACCCGCCACATGGCGTCG																									TGCGCACCCTTAGCGAGAGGTTTATCATTAAGGTCAACCTCTGGATGTTGTTTCGGCATCCTGCATTGAA	TCTGAGTTACTGTCTGTTTTCCTTGTTGGAACGGAGAGCATCGACTGATGCTCTCCGAGCCAACCAGGAAACCCGTTTTTTCTGAC	GTAAGGGTGCGCA		TGCGCACCCTTAGCGAGAGGTTTATCATTAAGGTCAACCTCTGGATGTTGTTTCGGCATCCTGCATTGAATCTGAGTTACTGTCTGTTTTCCTTGTTGGAACGGAGAGCATCGACTGATGCTCTCCGAGCCAACCAGGAAACCCGTTTTTTCTGACGTAAGGGTGCGCA
130	86_r2_L1_43T	CTGAGTTACTGTCTGTTTTCCTTGTTGGAACGGAGAGCATCGTCTGATGCTCTCCGAGCCAACCAGGAAACCCGTTTTTTCTGAC	unaltered	AGTTGACCAGCGCCAGGTCTCATGAATCTGAGTTACTGTCTGTTTTCCTTGTTGGAACGGAGAGCATCGTCTGATGCTCTCCGAGCCAACCAGGAAACCCGTTTTTTCTGACGTAAAGAGACCGTGGTAGGCGCGACTCTTGTGCTTTACACTTGCTTTGCTTAGGCCCT																									TGCGCACCCTTAGCGAGAGGTTTATCATTAAGGTCAACCTCTGGATGTTGTTTCGGCATCCTGCATTGAA	TCTGAGTTACTGTCTGTTTTCCTTGTTGGAACGGAGAGCATCGTCTGATGCTCTCCGAGCCAACCAGGAAACCCGTTTTTTCTGAC	GTAAGGGTGCGCA		TGCGCACCCTTAGCGAGAGGTTTATCATTAAGGTCAACCTCTGGATGTTGTTTCGGCATCCTGCATTGAATCTGAGTTACTGTCTGTTTTCCTTGTTGGAACGGAGAGCATCGTCTGATGCTCTCCGAGCCAACCAGGAAACCCGTTTTTTCTGACGTAAGGGTGCGCA
131	86_r2_L1_44G	CTGAGTTACTGTCTGTTTTCCTTGTTGGAACGGAGAGCATCGCGTGATGCTCTCCGAGCCAACCAGGAAACCCGTTTTTTCTGAC	unaltered	AGTTGACCAGCGCCAGGTCTCATGAATCTGAGTTACTGTCTGTTTTCCTTGTTGGAACGGAGAGCATCGCGTGATGCTCTCCGAGCCAACCAGGAAACCCGTTTTTTCTGACGTAAAGAGACCGTGGTAGGCGCGACTAGAACTTTCTGTCGTCTGTGGTGGGGGGTGAG																									TGCGCACCCTTAGCGAGAGGTTTATCATTAAGGTCAACCTCTGGATGTTGTTTCGGCATCCTGCATTGAA	TCTGAGTTACTGTCTGTTTTCCTTGTTGGAACGGAGAGCATCGCGTGATGCTCTCCGAGCCAACCAGGAAACCCGTTTTTTCTGAC	GTAAGGGTGCGCA		TGCGCACCCTTAGCGAGAGGTTTATCATTAAGGTCAACCTCTGGATGTTGTTTCGGCATCCTGCATTGAATCTGAGTTACTGTCTGTTTTCCTTGTTGGAACGGAGAGCATCGCGTGATGCTCTCCGAGCCAACCAGGAAACCCGTTTTTTCTGACGTAAGGGTGCGCA
132	86_r2_L1_44A	CTGAGTTACTGTCTGTTTTCCTTGTTGGAACGGAGAGCATCGCATGATGCTCTCCGAGCCAACCAGGAAACCCGTTTTTTCTGAC	unaltered	AGTTGACCAGCGCCAGGTCTCATGAATCTGAGTTACTGTCTGTTTTCCTTGTTGGAACGGAGAGCATCGCATGATGCTCTCCGAGCCAACCAGGAAACCCGTTTTTTCTGACGTAAAGAGACCGTGGTAGGCGCGACTAGGAAAACCCTTTAACCCACAAAACCCTTATG																									TGCGCACCCTTAGCGAGAGGTTTATCATTAAGGTCAACCTCTGGATGTTGTTTCGGCATCCTGCATTGAA	TCTGAGTTACTGTCTGTTTTCCTTGTTGGAACGGAGAGCATCGCATGATGCTCTCCGAGCCAACCAGGAAACCCGTTTTTTCTGAC	GTAAGGGTGCGCA		TGCGCACCCTTAGCGAGAGGTTTATCATTAAGGTCAACCTCTGGATGTTGTTTCGGCATCCTGCATTGAATCTGAGTTACTGTCTGTTTTCCTTGTTGGAACGGAGAGCATCGCATGATGCTCTCCGAGCCAACCAGGAAACCCGTTTTTTCTGACGTAAGGGTGCGCA
133	86_r2_L1_44T	CTGAGTTACTGTCTGTTTTCCTTGTTGGAACGGAGAGCATCGCTTGATGCTCTCCGAGCCAACCAGGAAACCCGTTTTTTCTGAC	unaltered	AGTTGACCAGCGCCAGGTCTCATGAATCTGAGTTACTGTCTGTTTTCCTTGTTGGAACGGAGAGCATCGCTTGATGCTCTCCGAGCCAACCAGGAAACCCGTTTTTTCTGACGTAAAGAGACCGTGGTAGGCGCGACTCGTTCCTACCTTTTTTGTAAAGCAATGGCTGC																									TGCGCACCCTTAGCGAGAGGTTTATCATTAAGGTCAACCTCTGGATGTTGTTTCGGCATCCTGCATTGAA	TCTGAGTTACTGTCTGTTTTCCTTGTTGGAACGGAGAGCATCGCTTGATGCTCTCCGAGCCAACCAGGAAACCCGTTTTTTCTGAC	GTAAGGGTGCGCA		TGCGCACCCTTAGCGAGAGGTTTATCATTAAGGTCAACCTCTGGATGTTGTTTCGGCATCCTGCATTGAATCTGAGTTACTGTCTGTTTTCCTTGTTGGAACGGAGAGCATCGCTTGATGCTCTCCGAGCCAACCAGGAAACCCGTTTTTTCTGACGTAAGGGTGCGCA
134	86_r2_L1_45G	CTGAGTTACTGTCTGTTTTCCTTGTTGGAACGGAGAGCATCGCCGGATGCTCTCCGAGCCAACCAGGAAACCCGTTTTTTCTGAC	unaltered	AGTTGACCAGCGCCAGGTCTCATGAATCTGAGTTACTGTCTGTTTTCCTTGTTGGAACGGAGAGCATCGCCGGATGCTCTCCGAGCCAACCAGGAAACCCGTTTTTTCTGACGTAAAGAGACCGTGGTAGGCGCGACTCTACGCGTCGATGGCCTGGCTAGTGCAACCTG																									TGCGCACCCTTAGCGAGAGGTTTATCATTAAGGTCAACCTCTGGATGTTGTTTCGGCATCCTGCATTGAA	TCTGAGTTACTGTCTGTTTTCCTTGTTGGAACGGAGAGCATCGCCGGATGCTCTCCGAGCCAACCAGGAAACCCGTTTTTTCTGAC	GTAAGGGTGCGCA		TGCGCACCCTTAGCGAGAGGTTTATCATTAAGGTCAACCTCTGGATGTTGTTTCGGCATCCTGCATTGAATCTGAGTTACTGTCTGTTTTCCTTGTTGGAACGGAGAGCATCGCCGGATGCTCTCCGAGCCAACCAGGAAACCCGTTTTTTCTGACGTAAGGGTGCGCA
135	86_r2_L1_45A	CTGAGTTACTGTCTGTTTTCCTTGTTGGAACGGAGAGCATCGCCAGATGCTCTCCGAGCCAACCAGGAAACCCGTTTTTTCTGAC	unaltered	AGTTGACCAGCGCCAGGTCTCATGAATCTGAGTTACTGTCTGTTTTCCTTGTTGGAACGGAGAGCATCGCCAGATGCTCTCCGAGCCAACCAGGAAACCCGTTTTTTCTGACGTAAAGAGACCGTGGTAGGCGCGACTAGTTTTCCTATGAGTGGTTCTAATAGATTCCG																									TGCGCACCCTTAGCGAGAGGTTTATCATTAAGGTCAACCTCTGGATGTTGTTTCGGCATCCTGCATTGAA	TCTGAGTTACTGTCTGTTTTCCTTGTTGGAACGGAGAGCATCGCCAGATGCTCTCCGAGCCAACCAGGAAACCCGTTTTTTCTGAC	GTAAGGGTGCGCA		TGCGCACCCTTAGCGAGAGGTTTATCATTAAGGTCAACCTCTGGATGTTGTTTCGGCATCCTGCATTGAATCTGAGTTACTGTCTGTTTTCCTTGTTGGAACGGAGAGCATCGCCAGATGCTCTCCGAGCCAACCAGGAAACCCGTTTTTTCTGACGTAAGGGTGCGCA
136	86_r2_L1_45C	CTGAGTTACTGTCTGTTTTCCTTGTTGGAACGGAGAGCATCGCCCGATGCTCTCCGAGCCAACCAGGAAACCCGTTTTTTCTGAC	unaltered	AGTTGACCAGCGCCAGGTCTCATGAATCTGAGTTACTGTCTGTTTTCCTTGTTGGAACGGAGAGCATCGCCCGATGCTCTCCGAGCCAACCAGGAAACCCGTTTTTTCTGACGTAAAGAGACCGTGGTAGGCGCGACTTTGCGTAGAAACACATGTGTCGGGTAGATCTA																									TGCGCACCCTTAGCGAGAGGTTTATCATTAAGGTCAACCTCTGGATGTTGTTTCGGCATCCTGCATTGAA	TCTGAGTTACTGTCTGTTTTCCTTGTTGGAACGGAGAGCATCGCCCGATGCTCTCCGAGCCAACCAGGAAACCCGTTTTTTCTGAC	GTAAGGGTGCGCA		TGCGCACCCTTAGCGAGAGGTTTATCATTAAGGTCAACCTCTGGATGTTGTTTCGGCATCCTGCATTGAATCTGAGTTACTGTCTGTTTTCCTTGTTGGAACGGAGAGCATCGCCCGATGCTCTCCGAGCCAACCAGGAAACCCGTTTTTTCTGACGTAAGGGTGCGCA
137	86_r2_L1_46A	CTGAGTTACTGTCTGTTTTCCTTGTTGGAACGGAGAGCATCGCCTAATGCTCTCCGAGCCAACCAGGAAACCCGTTTTTTCTGAC	unaltered	AGTTGACCAGCGCCAGGTCTCATGAATCTGAGTTACTGTCTGTTTTCCTTGTTGGAACGGAGAGCATCGCCTAATGCTCTCCGAGCCAACCAGGAAACCCGTTTTTTCTGACGTAAAGAGACCGTGGTAGGCGCGACTCTCAGACCCGTGGGGCGCTCAAGTGTAGCGTT																									TGCGCACCCTTAGCGAGAGGTTTATCATTAAGGTCAACCTCTGGATGTTGTTTCGGCATCCTGCATTGAA	TCTGAGTTACTGTCTGTTTTCCTTGTTGGAACGGAGAGCATCGCCTAATGCTCTCCGAGCCAACCAGGAAACCCGTTTTTTCTGAC	GTAAGGGTGCGCA		TGCGCACCCTTAGCGAGAGGTTTATCATTAAGGTCAACCTCTGGATGTTGTTTCGGCATCCTGCATTGAATCTGAGTTACTGTCTGTTTTCCTTGTTGGAACGGAGAGCATCGCCTAATGCTCTCCGAGCCAACCAGGAAACCCGTTTTTTCTGACGTAAGGGTGCGCA
138	86_r2_L1_46T	CTGAGTTACTGTCTGTTTTCCTTGTTGGAACGGAGAGCATCGCCTTATGCTCTCCGAGCCAACCAGGAAACCCGTTTTTTCTGAC	unaltered	AGTTGACCAGCGCCAGGTCTCATGAATCTGAGTTACTGTCTGTTTTCCTTGTTGGAACGGAGAGCATCGCCTTATGCTCTCCGAGCCAACCAGGAAACCCGTTTTTTCTGACGTAAAGAGACCGTGGTAGGCGCGACTACTTAATGCAGGCCGGATTAAAAGTCGACTCC																									TGCGCACCCTTAGCGAGAGGTTTATCATTAAGGTCAACCTCTGGATGTTGTTTCGGCATCCTGCATTGAA	TCTGAGTTACTGTCTGTTTTCCTTGTTGGAACGGAGAGCATCGCCTTATGCTCTCCGAGCCAACCAGGAAACCCGTTTTTTCTGAC	GTAAGGGTGCGCA		TGCGCACCCTTAGCGAGAGGTTTATCATTAAGGTCAACCTCTGGATGTTGTTTCGGCATCCTGCATTGAATCTGAGTTACTGTCTGTTTTCCTTGTTGGAACGGAGAGCATCGCCTTATGCTCTCCGAGCCAACCAGGAAACCCGTTTTTTCTGACGTAAGGGTGCGCA
139	86_r2_L1_46C	CTGAGTTACTGTCTGTTTTCCTTGTTGGAACGGAGAGCATCGCCTCATGCTCTCCGAGCCAACCAGGAAACCCGTTTTTTCTGAC	unaltered	AGTTGACCAGCGCCAGGTCTCATGAATCTGAGTTACTGTCTGTTTTCCTTGTTGGAACGGAGAGCATCGCCTCATGCTCTCCGAGCCAACCAGGAAACCCGTTTTTTCTGACGTAAAGAGACCGTGGTAGGCGCGACTCCGCGCCTCAAGCCGGAATACCTTTCGAGCTA																									TGCGCACCCTTAGCGAGAGGTTTATCATTAAGGTCAACCTCTGGATGTTGTTTCGGCATCCTGCATTGAA	TCTGAGTTACTGTCTGTTTTCCTTGTTGGAACGGAGAGCATCGCCTCATGCTCTCCGAGCCAACCAGGAAACCCGTTTTTTCTGAC	GTAAGGGTGCGCA		TGCGCACCCTTAGCGAGAGGTTTATCATTAAGGTCAACCTCTGGATGTTGTTTCGGCATCCTGCATTGAATCTGAGTTACTGTCTGTTTTCCTTGTTGGAACGGAGAGCATCGCCTCATGCTCTCCGAGCCAACCAGGAAACCCGTTTTTTCTGACGTAAGGGTGCGCA
140	86_r2_L1_47G	CTGAGTTACTGTCTGTTTTCCTTGTTGGAACGGAGAGCATCGCCTGGTGCTCTCCGAGCCAACCAGGAAACCCGTTTTTTCTGAC	unaltered	AGTTGACCAGCGCCAGGTCTCATGAATCTGAGTTACTGTCTGTTTTCCTTGTTGGAACGGAGAGCATCGCCTGGTGCTCTCCGAGCCAACCAGGAAACCCGTTTTTTCTGACGTAAAGAGACCGTGGTAGGCGCGACTTCCTGTTTGGCGTAGTGTCCCCCCTCTTAGGG																									TGCGCACCCTTAGCGAGAGGTTTATCATTAAGGTCAACCTCTGGATGTTGTTTCGGCATCCTGCATTGAA	TCTGAGTTACTGTCTGTTTTCCTTGTTGGAACGGAGAGCATCGCCTGGTGCTCTCCGAGCCAACCAGGAAACCCGTTTTTTCTGAC	GTAAGGGTGCGCA		TGCGCACCCTTAGCGAGAGGTTTATCATTAAGGTCAACCTCTGGATGTTGTTTCGGCATCCTGCATTGAATCTGAGTTACTGTCTGTTTTCCTTGTTGGAACGGAGAGCATCGCCTGGTGCTCTCCGAGCCAACCAGGAAACCCGTTTTTTCTGACGTAAGGGTGCGCA
141	86_r2_L1_47T	CTGAGTTACTGTCTGTTTTCCTTGTTGGAACGGAGAGCATCGCCTGTTGCTCTCCGAGCCAACCAGGAAACCCGTTTTTTCTGAC	unaltered	AGTTGACCAGCGCCAGGTCTCATGAATCTGAGTTACTGTCTGTTTTCCTTGTTGGAACGGAGAGCATCGCCTGTTGCTCTCCGAGCCAACCAGGAAACCCGTTTTTTCTGACGTAAAGAGACCGTGGTAGGCGCGACTATCTACCACGGATGGTAGAACCTTCTATGCAC																									TGCGCACCCTTAGCGAGAGGTTTATCATTAAGGTCAACCTCTGGATGTTGTTTCGGCATCCTGCATTGAA	TCTGAGTTACTGTCTGTTTTCCTTGTTGGAACGGAGAGCATCGCCTGTTGCTCTCCGAGCCAACCAGGAAACCCGTTTTTTCTGAC	GTAAGGGTGCGCA		TGCGCACCCTTAGCGAGAGGTTTATCATTAAGGTCAACCTCTGGATGTTGTTTCGGCATCCTGCATTGAATCTGAGTTACTGTCTGTTTTCCTTGTTGGAACGGAGAGCATCGCCTGTTGCTCTCCGAGCCAACCAGGAAACCCGTTTTTTCTGACGTAAGGGTGCGCA
142	86_r2_L1_47C	CTGAGTTACTGTCTGTTTTCCTTGTTGGAACGGAGAGCATCGCCTGCTGCTCTCCGAGCCAACCAGGAAACCCGTTTTTTCTGAC	unaltered	AGTTGACCAGCGCCAGGTCTCATGAATCTGAGTTACTGTCTGTTTTCCTTGTTGGAACGGAGAGCATCGCCTGCTGCTCTCCGAGCCAACCAGGAAACCCGTTTTTTCTGACGTAAAGAGACCGTGGTAGGCGCGACTCCGCTGGGTAGAAGCCTCGAGTACAGCGAATG																									TGCGCACCCTTAGCGAGAGGTTTATCATTAAGGTCAACCTCTGGATGTTGTTTCGGCATCCTGCATTGAA	TCTGAGTTACTGTCTGTTTTCCTTGTTGGAACGGAGAGCATCGCCTGCTGCTCTCCGAGCCAACCAGGAAACCCGTTTTTTCTGAC	GTAAGGGTGCGCA		TGCGCACCCTTAGCGAGAGGTTTATCATTAAGGTCAACCTCTGGATGTTGTTTCGGCATCCTGCATTGAATCTGAGTTACTGTCTGTTTTCCTTGTTGGAACGGAGAGCATCGCCTGCTGCTCTCCGAGCCAACCAGGAAACCCGTTTTTTCTGACGTAAGGGTGCGCA
143	86_r2_L1_48G	CTGAGTTACTGTCTGTTTTCCTTGTTGGAACGGAGAGCATCGCCTGAGGCTCTCCGAGCCAACCAGGAAACCCGTTTTTTCTGAC	unaltered	AGTTGACCAGCGCCAGGTCTCATGAATCTGAGTTACTGTCTGTTTTCCTTGTTGGAACGGAGAGCATCGCCTGAGGCTCTCCGAGCCAACCAGGAAACCCGTTTTTTCTGACGTAAAGAGACCGTGGTAGGCGCGACTCCTATTCACTTCAGCACACCCATCATATCGTC																									TGCGCACCCTTAGCGAGAGGTTTATCATTAAGGTCAACCTCTGGATGTTGTTTCGGCATCCTGCATTGAA	TCTGAGTTACTGTCTGTTTTCCTTGTTGGAACGGAGAGCATCGCCTGAGGCTCTCCGAGCCAACCAGGAAACCCGTTTTTTCTGAC	GTAAGGGTGCGCA		TGCGCACCCTTAGCGAGAGGTTTATCATTAAGGTCAACCTCTGGATGTTGTTTCGGCATCCTGCATTGAATCTGAGTTACTGTCTGTTTTCCTTGTTGGAACGGAGAGCATCGCCTGAGGCTCTCCGAGCCAACCAGGAAACCCGTTTTTTCTGACGTAAGGGTGCGCA
144	86_r2_L1_48A	CTGAGTTACTGTCTGTTTTCCTTGTTGGAACGGAGAGCATCGCCTGAAGCTCTCCGAGCCAACCAGGAAACCCGTTTTTTCTGAC	unaltered	AGTTGACCAGCGCCAGGTCTCATGAATCTGAGTTACTGTCTGTTTTCCTTGTTGGAACGGAGAGCATCGCCTGAAGCTCTCCGAGCCAACCAGGAAACCCGTTTTTTCTGACGTAAAGAGACCGTGGTAGGCGCGACTAGGTCCGCTACTTTTCGCCAGGATAACGGTAC																									TGCGCACCCTTAGCGAGAGGTTTATCATTAAGGTCAACCTCTGGATGTTGTTTCGGCATCCTGCATTGAA	TCTGAGTTACTGTCTGTTTTCCTTGTTGGAACGGAGAGCATCGCCTGAAGCTCTCCGAGCCAACCAGGAAACCCGTTTTTTCTGAC	GTAAGGGTGCGCA		TGCGCACCCTTAGCGAGAGGTTTATCATTAAGGTCAACCTCTGGATGTTGTTTCGGCATCCTGCATTGAATCTGAGTTACTGTCTGTTTTCCTTGTTGGAACGGAGAGCATCGCCTGAAGCTCTCCGAGCCAACCAGGAAACCCGTTTTTTCTGACGTAAGGGTGCGCA
145	86_r2_L1_48C	CTGAGTTACTGTCTGTTTTCCTTGTTGGAACGGAGAGCATCGCCTGACGCTCTCCGAGCCAACCAGGAAACCCGTTTTTTCTGAC	unaltered	AGTTGACCAGCGCCAGGTCTCATGAATCTGAGTTACTGTCTGTTTTCCTTGTTGGAACGGAGAGCATCGCCTGACGCTCTCCGAGCCAACCAGGAAACCCGTTTTTTCTGACGTAAAGAGACCGTGGTAGGCGCGACTAGTACCCGAACCGAGTCTCTTAATTACCTTTG																									TGCGCACCCTTAGCGAGAGGTTTATCATTAAGGTCAACCTCTGGATGTTGTTTCGGCATCCTGCATTGAA	TCTGAGTTACTGTCTGTTTTCCTTGTTGGAACGGAGAGCATCGCCTGACGCTCTCCGAGCCAACCAGGAAACCCGTTTTTTCTGAC	GTAAGGGTGCGCA		TGCGCACCCTTAGCGAGAGGTTTATCATTAAGGTCAACCTCTGGATGTTGTTTCGGCATCCTGCATTGAATCTGAGTTACTGTCTGTTTTCCTTGTTGGAACGGAGAGCATCGCCTGACGCTCTCCGAGCCAACCAGGAAACCCGTTTTTTCTGACGTAAGGGTGCGCA
146	86_r2_L1_49A	CTGAGTTACTGTCTGTTTTCCTTGTTGGAACGGAGAGCATCGCCTGATACTCTCCGAGCCAACCAGGAAACCCGTTTTTTCTGAC	unaltered	AGTTGACCAGCGCCAGGTCTCATGAATCTGAGTTACTGTCTGTTTTCCTTGTTGGAACGGAGAGCATCGCCTGATACTCTCCGAGCCAACCAGGAAACCCGTTTTTTCTGACGTAAAGAGACCGTGGTAGGCGCGACTTAAATCCGGTCGCCGTCGTGGTTTAGATGATG																									TGCGCACCCTTAGCGAGAGGTTTATCATTAAGGTCAACCTCTGGATGTTGTTTCGGCATCCTGCATTGAA	TCTGAGTTACTGTCTGTTTTCCTTGTTGGAACGGAGAGCATCGCCTGATACTCTCCGAGCCAACCAGGAAACCCGTTTTTTCTGAC	GTAAGGGTGCGCA		TGCGCACCCTTAGCGAGAGGTTTATCATTAAGGTCAACCTCTGGATGTTGTTTCGGCATCCTGCATTGAATCTGAGTTACTGTCTGTTTTCCTTGTTGGAACGGAGAGCATCGCCTGATACTCTCCGAGCCAACCAGGAAACCCGTTTTTTCTGACGTAAGGGTGCGCA
147	86_r2_L1_49T	CTGAGTTACTGTCTGTTTTCCTTGTTGGAACGGAGAGCATCGCCTGATTCTCTCCGAGCCAACCAGGAAACCCGTTTTTTCTGAC	unaltered	AGTTGACCAGCGCCAGGTCTCATGAATCTGAGTTACTGTCTGTTTTCCTTGTTGGAACGGAGAGCATCGCCTGATTCTCTCCGAGCCAACCAGGAAACCCGTTTTTTCTGACGTAAAGAGACCGTGGTAGGCGCGACTCTCTCTGGCCTGGTGCGGGGCGGGCGTTGTAG																									TGCGCACCCTTAGCGAGAGGTTTATCATTAAGGTCAACCTCTGGATGTTGTTTCGGCATCCTGCATTGAA	TCTGAGTTACTGTCTGTTTTCCTTGTTGGAACGGAGAGCATCGCCTGATTCTCTCCGAGCCAACCAGGAAACCCGTTTTTTCTGAC	GTAAGGGTGCGCA		TGCGCACCCTTAGCGAGAGGTTTATCATTAAGGTCAACCTCTGGATGTTGTTTCGGCATCCTGCATTGAATCTGAGTTACTGTCTGTTTTCCTTGTTGGAACGGAGAGCATCGCCTGATTCTCTCCGAGCCAACCAGGAAACCCGTTTTTTCTGACGTAAGGGTGCGCA
148	86_r2_L1_49C	CTGAGTTACTGTCTGTTTTCCTTGTTGGAACGGAGAGCATCGCCTGATCCTCTCCGAGCCAACCAGGAAACCCGTTTTTTCTGAC	unaltered	AGTTGACCAGCGCCAGGTCTCATGAATCTGAGTTACTGTCTGTTTTCCTTGTTGGAACGGAGAGCATCGCCTGATCCTCTCCGAGCCAACCAGGAAACCCGTTTTTTCTGACGTAAAGAGACCGTGGTAGGCGCGACTATGAAGATAATATTCAATAGCGTTGACGTGTA																									TGCGCACCCTTAGCGAGAGGTTTATCATTAAGGTCAACCTCTGGATGTTGTTTCGGCATCCTGCATTGAA	TCTGAGTTACTGTCTGTTTTCCTTGTTGGAACGGAGAGCATCGCCTGATCCTCTCCGAGCCAACCAGGAAACCCGTTTTTTCTGAC	GTAAGGGTGCGCA		TGCGCACCCTTAGCGAGAGGTTTATCATTAAGGTCAACCTCTGGATGTTGTTTCGGCATCCTGCATTGAATCTGAGTTACTGTCTGTTTTCCTTGTTGGAACGGAGAGCATCGCCTGATCCTCTCCGAGCCAACCAGGAAACCCGTTTTTTCTGACGTAAGGGTGCGCA
149	86_r2_L1_50G	CTGAGTTACTGTCTGTTTTCCTTGTTGGAACGGAGAGCATCGCCTGATGGTCTCCGAGCCAACCAGGAAACCCGTTTTTTCTGAC	unaltered	AGTTGACCAGCGCCAGGTCTCATGAATCTGAGTTACTGTCTGTTTTCCTTGTTGGAACGGAGAGCATCGCCTGATGGTCTCCGAGCCAACCAGGAAACCCGTTTTTTCTGACGTAAAGAGACCGTGGTAGGCGCGACTTGTGTAGTGCACCCGCTAAGTCACTATCGGTG																									TGCGCACCCTTAGCGAGAGGTTTATCATTAAGGTCAACCTCTGGATGTTGTTTCGGCATCCTGCATTGAA	TCTGAGTTACTGTCTGTTTTCCTTGTTGGAACGGAGAGCATCGCCTGATGGTCTCCGAGCCAACCAGGAAACCCGTTTTTTCTGAC	GTAAGGGTGCGCA		TGCGCACCCTTAGCGAGAGGTTTATCATTAAGGTCAACCTCTGGATGTTGTTTCGGCATCCTGCATTGAATCTGAGTTACTGTCTGTTTTCCTTGTTGGAACGGAGAGCATCGCCTGATGGTCTCCGAGCCAACCAGGAAACCCGTTTTTTCTGACGTAAGGGTGCGCA
150	86_r2_L1_50A	CTGAGTTACTGTCTGTTTTCCTTGTTGGAACGGAGAGCATCGCCTGATGATCTCCGAGCCAACCAGGAAACCCGTTTTTTCTGAC	unaltered	AGTTGACCAGCGCCAGGTCTCATGAATCTGAGTTACTGTCTGTTTTCCTTGTTGGAACGGAGAGCATCGCCTGATGATCTCCGAGCCAACCAGGAAACCCGTTTTTTCTGACGTAAAGAGACCGTGGTAGGCGCGACTACTCTCGGAGTGGAAATCCTGGGAATACTTTT																									TGCGCACCCTTAGCGAGAGGTTTATCATTAAGGTCAACCTCTGGATGTTGTTTCGGCATCCTGCATTGAA	TCTGAGTTACTGTCTGTTTTCCTTGTTGGAACGGAGAGCATCGCCTGATGATCTCCGAGCCAACCAGGAAACCCGTTTTTTCTGAC	GTAAGGGTGCGCA		TGCGCACCCTTAGCGAGAGGTTTATCATTAAGGTCAACCTCTGGATGTTGTTTCGGCATCCTGCATTGAATCTGAGTTACTGTCTGTTTTCCTTGTTGGAACGGAGAGCATCGCCTGATGATCTCCGAGCCAACCAGGAAACCCGTTTTTTCTGACGTAAGGGTGCGCA
151	86_r2_L1_50T	CTGAGTTACTGTCTGTTTTCCTTGTTGGAACGGAGAGCATCGCCTGATGTTCTCCGAGCCAACCAGGAAACCCGTTTTTTCTGAC	unaltered	AGTTGACCAGCGCCAGGTCTCATGAATCTGAGTTACTGTCTGTTTTCCTTGTTGGAACGGAGAGCATCGCCTGATGTTCTCCGAGCCAACCAGGAAACCCGTTTTTTCTGACGTAAAGAGACCGTGGTAGGCGCGACTATGACGAGTGGGGAATCAACTCTACAAGTCAC																									TGCGCACCCTTAGCGAGAGGTTTATCATTAAGGTCAACCTCTGGATGTTGTTTCGGCATCCTGCATTGAA	TCTGAGTTACTGTCTGTTTTCCTTGTTGGAACGGAGAGCATCGCCTGATGTTCTCCGAGCCAACCAGGAAACCCGTTTTTTCTGAC	GTAAGGGTGCGCA		TGCGCACCCTTAGCGAGAGGTTTATCATTAAGGTCAACCTCTGGATGTTGTTTCGGCATCCTGCATTGAATCTGAGTTACTGTCTGTTTTCCTTGTTGGAACGGAGAGCATCGCCTGATGTTCTCCGAGCCAACCAGGAAACCCGTTTTTTCTGACGTAAGGGTGCGCA
152	86_r2_L1_51G	CTGAGTTACTGTCTGTTTTCCTTGTTGGAACGGAGAGCATCGCCTGATGCGCTCCGAGCCAACCAGGAAACCCGTTTTTTCTGAC	unaltered	AGTTGACCAGCGCCAGGTCTCATGAATCTGAGTTACTGTCTGTTTTCCTTGTTGGAACGGAGAGCATCGCCTGATGCGCTCCGAGCCAACCAGGAAACCCGTTTTTTCTGACGTAAAGAGACCGTGGTAGGCGCGACTTGCCGCGGCCTTGTAGGATCCAGGATGTGTGT																									TGCGCACCCTTAGCGAGAGGTTTATCATTAAGGTCAACCTCTGGATGTTGTTTCGGCATCCTGCATTGAA	TCTGAGTTACTGTCTGTTTTCCTTGTTGGAACGGAGAGCATCGCCTGATGCGCTCCGAGCCAACCAGGAAACCCGTTTTTTCTGAC	GTAAGGGTGCGCA		TGCGCACCCTTAGCGAGAGGTTTATCATTAAGGTCAACCTCTGGATGTTGTTTCGGCATCCTGCATTGAATCTGAGTTACTGTCTGTTTTCCTTGTTGGAACGGAGAGCATCGCCTGATGCGCTCCGAGCCAACCAGGAAACCCGTTTTTTCTGACGTAAGGGTGCGCA
153	86_r2_L1_51A	CTGAGTTACTGTCTGTTTTCCTTGTTGGAACGGAGAGCATCGCCTGATGCACTCCGAGCCAACCAGGAAACCCGTTTTTTCTGAC	unaltered	AGTTGACCAGCGCCAGGTCTCATGAATCTGAGTTACTGTCTGTTTTCCTTGTTGGAACGGAGAGCATCGCCTGATGCACTCCGAGCCAACCAGGAAACCCGTTTTTTCTGACGTAAAGAGACCGTGGTAGGCGCGACTACGGAAGAAGAAGACTTGACCAGTCCCTCGTG																									TGCGCACCCTTAGCGAGAGGTTTATCATTAAGGTCAACCTCTGGATGTTGTTTCGGCATCCTGCATTGAA	TCTGAGTTACTGTCTGTTTTCCTTGTTGGAACGGAGAGCATCGCCTGATGCACTCCGAGCCAACCAGGAAACCCGTTTTTTCTGAC	GTAAGGGTGCGCA		TGCGCACCCTTAGCGAGAGGTTTATCATTAAGGTCAACCTCTGGATGTTGTTTCGGCATCCTGCATTGAATCTGAGTTACTGTCTGTTTTCCTTGTTGGAACGGAGAGCATCGCCTGATGCACTCCGAGCCAACCAGGAAACCCGTTTTTTCTGACGTAAGGGTGCGCA
154	86_r2_L1_51C	CTGAGTTACTGTCTGTTTTCCTTGTTGGAACGGAGAGCATCGCCTGATGCCCTCCGAGCCAACCAGGAAACCCGTTTTTTCTGAC	unaltered	AGTTGACCAGCGCCAGGTCTCATGAATCTGAGTTACTGTCTGTTTTCCTTGTTGGAACGGAGAGCATCGCCTGATGCCCTCCGAGCCAACCAGGAAACCCGTTTTTTCTGACGTAAAGAGACCGTGGTAGGCGCGACTACAAAGTTAGGAAAAGGTTCGAGACCTTATTG																									TGCGCACCCTTAGCGAGAGGTTTATCATTAAGGTCAACCTCTGGATGTTGTTTCGGCATCCTGCATTGAA	TCTGAGTTACTGTCTGTTTTCCTTGTTGGAACGGAGAGCATCGCCTGATGCCCTCCGAGCCAACCAGGAAACCCGTTTTTTCTGAC	GTAAGGGTGCGCA		TGCGCACCCTTAGCGAGAGGTTTATCATTAAGGTCAACCTCTGGATGTTGTTTCGGCATCCTGCATTGAATCTGAGTTACTGTCTGTTTTCCTTGTTGGAACGGAGAGCATCGCCTGATGCCCTCCGAGCCAACCAGGAAACCCGTTTTTTCTGACGTAAGGGTGCGCA
155	86_r2_L1_52G	CTGAGTTACTGTCTGTTTTCCTTGTTGGAACGGAGAGCATCGCCTGATGCTGTCCGAGCCAACCAGGAAACCCGTTTTTTCTGAC	unaltered	AGTTGACCAGCGCCAGGTCTCATGAATCTGAGTTACTGTCTGTTTTCCTTGTTGGAACGGAGAGCATCGCCTGATGCTGTCCGAGCCAACCAGGAAACCCGTTTTTTCTGACGTAAAGAGACCGTGGTAGGCGCGACTCGCCTTGTGGCTGTCGTGAACCACTCTTCGAG																									TGCGCACCCTTAGCGAGAGGTTTATCATTAAGGTCAACCTCTGGATGTTGTTTCGGCATCCTGCATTGAA	TCTGAGTTACTGTCTGTTTTCCTTGTTGGAACGGAGAGCATCGCCTGATGCTGTCCGAGCCAACCAGGAAACCCGTTTTTTCTGAC	GTAAGGGTGCGCA		TGCGCACCCTTAGCGAGAGGTTTATCATTAAGGTCAACCTCTGGATGTTGTTTCGGCATCCTGCATTGAATCTGAGTTACTGTCTGTTTTCCTTGTTGGAACGGAGAGCATCGCCTGATGCTGTCCGAGCCAACCAGGAAACCCGTTTTTTCTGACGTAAGGGTGCGCA
156	86_r2_L1_52A	CTGAGTTACTGTCTGTTTTCCTTGTTGGAACGGAGAGCATCGCCTGATGCTATCCGAGCCAACCAGGAAACCCGTTTTTTCTGAC	unaltered	AGTTGACCAGCGCCAGGTCTCATGAATCTGAGTTACTGTCTGTTTTCCTTGTTGGAACGGAGAGCATCGCCTGATGCTATCCGAGCCAACCAGGAAACCCGTTTTTTCTGACGTAAAGAGACCGTGGTAGGCGCGACTCGGCCAGATGCGTGGCAGGTGGGTTATCGCCG																									TGCGCACCCTTAGCGAGAGGTTTATCATTAAGGTCAACCTCTGGATGTTGTTTCGGCATCCTGCATTGAA	TCTGAGTTACTGTCTGTTTTCCTTGTTGGAACGGAGAGCATCGCCTGATGCTATCCGAGCCAACCAGGAAACCCGTTTTTTCTGAC	GTAAGGGTGCGCA		TGCGCACCCTTAGCGAGAGGTTTATCATTAAGGTCAACCTCTGGATGTTGTTTCGGCATCCTGCATTGAATCTGAGTTACTGTCTGTTTTCCTTGTTGGAACGGAGAGCATCGCCTGATGCTATCCGAGCCAACCAGGAAACCCGTTTTTTCTGACGTAAGGGTGCGCA
157	86_r2_L1_52T	CTGAGTTACTGTCTGTTTTCCTTGTTGGAACGGAGAGCATCGCCTGATGCTTTCCGAGCCAACCAGGAAACCCGTTTTTTCTGAC	unaltered	AGTTGACCAGCGCCAGGTCTCATGAATCTGAGTTACTGTCTGTTTTCCTTGTTGGAACGGAGAGCATCGCCTGATGCTTTCCGAGCCAACCAGGAAACCCGTTTTTTCTGACGTAAAGAGACCGTGGTAGGCGCGACTGTGTCCTGGCTGGGGCGTGTGCGCGTAATACT																									TGCGCACCCTTAGCGAGAGGTTTATCATTAAGGTCAACCTCTGGATGTTGTTTCGGCATCCTGCATTGAA	TCTGAGTTACTGTCTGTTTTCCTTGTTGGAACGGAGAGCATCGCCTGATGCTTTCCGAGCCAACCAGGAAACCCGTTTTTTCTGAC	GTAAGGGTGCGCA		TGCGCACCCTTAGCGAGAGGTTTATCATTAAGGTCAACCTCTGGATGTTGTTTCGGCATCCTGCATTGAATCTGAGTTACTGTCTGTTTTCCTTGTTGGAACGGAGAGCATCGCCTGATGCTTTCCGAGCCAACCAGGAAACCCGTTTTTTCTGACGTAAGGGTGCGCA
158	86_r2_L1_53G	CTGAGTTACTGTCTGTTTTCCTTGTTGGAACGGAGAGCATCGCCTGATGCTCGCCGAGCCAACCAGGAAACCCGTTTTTTCTGAC	unaltered	AGTTGACCAGCGCCAGGTCTCATGAATCTGAGTTACTGTCTGTTTTCCTTGTTGGAACGGAGAGCATCGCCTGATGCTCGCCGAGCCAACCAGGAAACCCGTTTTTTCTGACGTAAAGAGACCGTGGTAGGCGCGACTTCGATAGCACTGGTTGCGGCTTGTGCGGAGAT																									TGCGCACCCTTAGCGAGAGGTTTATCATTAAGGTCAACCTCTGGATGTTGTTTCGGCATCCTGCATTGAA	TCTGAGTTACTGTCTGTTTTCCTTGTTGGAACGGAGAGCATCGCCTGATGCTCGCCGAGCCAACCAGGAAACCCGTTTTTTCTGAC	GTAAGGGTGCGCA		TGCGCACCCTTAGCGAGAGGTTTATCATTAAGGTCAACCTCTGGATGTTGTTTCGGCATCCTGCATTGAATCTGAGTTACTGTCTGTTTTCCTTGTTGGAACGGAGAGCATCGCCTGATGCTCGCCGAGCCAACCAGGAAACCCGTTTTTTCTGACGTAAGGGTGCGCA
159	86_r2_L1_53A	CTGAGTTACTGTCTGTTTTCCTTGTTGGAACGGAGAGCATCGCCTGATGCTCACCGAGCCAACCAGGAAACCCGTTTTTTCTGAC	unaltered	AGTTGACCAGCGCCAGGTCTCATGAATCTGAGTTACTGTCTGTTTTCCTTGTTGGAACGGAGAGCATCGCCTGATGCTCACCGAGCCAACCAGGAAACCCGTTTTTTCTGACGTAAAGAGACCGTGGTAGGCGCGACTGTCCTTCGGGAGATCCAAGGCGACTGGGAATC																									TGCGCACCCTTAGCGAGAGGTTTATCATTAAGGTCAACCTCTGGATGTTGTTTCGGCATCCTGCATTGAA	TCTGAGTTACTGTCTGTTTTCCTTGTTGGAACGGAGAGCATCGCCTGATGCTCACCGAGCCAACCAGGAAACCCGTTTTTTCTGAC	GTAAGGGTGCGCA		TGCGCACCCTTAGCGAGAGGTTTATCATTAAGGTCAACCTCTGGATGTTGTTTCGGCATCCTGCATTGAATCTGAGTTACTGTCTGTTTTCCTTGTTGGAACGGAGAGCATCGCCTGATGCTCACCGAGCCAACCAGGAAACCCGTTTTTTCTGACGTAAGGGTGCGCA
160	86_r2_L1_53C	CTGAGTTACTGTCTGTTTTCCTTGTTGGAACGGAGAGCATCGCCTGATGCTCCCCGAGCCAACCAGGAAACCCGTTTTTTCTGAC	unaltered	AGTTGACCAGCGCCAGGTCTCATGAATCTGAGTTACTGTCTGTTTTCCTTGTTGGAACGGAGAGCATCGCCTGATGCTCCCCGAGCCAACCAGGAAACCCGTTTTTTCTGACGTAAAGAGACCGTGGTAGGCGCGACTATCTTTTTCCACGTCCTGGACCAATATGGACT																									TGCGCACCCTTAGCGAGAGGTTTATCATTAAGGTCAACCTCTGGATGTTGTTTCGGCATCCTGCATTGAA	TCTGAGTTACTGTCTGTTTTCCTTGTTGGAACGGAGAGCATCGCCTGATGCTCCCCGAGCCAACCAGGAAACCCGTTTTTTCTGAC	GTAAGGGTGCGCA		TGCGCACCCTTAGCGAGAGGTTTATCATTAAGGTCAACCTCTGGATGTTGTTTCGGCATCCTGCATTGAATCTGAGTTACTGTCTGTTTTCCTTGTTGGAACGGAGAGCATCGCCTGATGCTCCCCGAGCCAACCAGGAAACCCGTTTTTTCTGACGTAAGGGTGCGCA
161	86_r2_L1_54G	CTGAGTTACTGTCTGTTTTCCTTGTTGGAACGGAGAGCATCGCCTGATGCTCTGCGAGCCAACCAGGAAACCCGTTTTTTCTGAC	unaltered	AGTTGACCAGCGCCAGGTCTCATGAATCTGAGTTACTGTCTGTTTTCCTTGTTGGAACGGAGAGCATCGCCTGATGCTCTGCGAGCCAACCAGGAAACCCGTTTTTTCTGACGTAAAGAGACCGTGGTAGGCGCGACTCCCATGTAAGCCCTTGCGATTTTGTGTCCGAG																									TGCGCACCCTTAGCGAGAGGTTTATCATTAAGGTCAACCTCTGGATGTTGTTTCGGCATCCTGCATTGAA	TCTGAGTTACTGTCTGTTTTCCTTGTTGGAACGGAGAGCATCGCCTGATGCTCTGCGAGCCAACCAGGAAACCCGTTTTTTCTGAC	GTAAGGGTGCGCA		TGCGCACCCTTAGCGAGAGGTTTATCATTAAGGTCAACCTCTGGATGTTGTTTCGGCATCCTGCATTGAATCTGAGTTACTGTCTGTTTTCCTTGTTGGAACGGAGAGCATCGCCTGATGCTCTGCGAGCCAACCAGGAAACCCGTTTTTTCTGACGTAAGGGTGCGCA
162	86_r2_L1_54A	CTGAGTTACTGTCTGTTTTCCTTGTTGGAACGGAGAGCATCGCCTGATGCTCTACGAGCCAACCAGGAAACCCGTTTTTTCTGAC	unaltered	AGTTGACCAGCGCCAGGTCTCATGAATCTGAGTTACTGTCTGTTTTCCTTGTTGGAACGGAGAGCATCGCCTGATGCTCTACGAGCCAACCAGGAAACCCGTTTTTTCTGACGTAAAGAGACCGTGGTAGGCGCGACTCTACCTGCATAGTAGACAAGGATAACTCCGTC																									TGCGCACCCTTAGCGAGAGGTTTATCATTAAGGTCAACCTCTGGATGTTGTTTCGGCATCCTGCATTGAA	TCTGAGTTACTGTCTGTTTTCCTTGTTGGAACGGAGAGCATCGCCTGATGCTCTACGAGCCAACCAGGAAACCCGTTTTTTCTGAC	GTAAGGGTGCGCA		TGCGCACCCTTAGCGAGAGGTTTATCATTAAGGTCAACCTCTGGATGTTGTTTCGGCATCCTGCATTGAATCTGAGTTACTGTCTGTTTTCCTTGTTGGAACGGAGAGCATCGCCTGATGCTCTACGAGCCAACCAGGAAACCCGTTTTTTCTGACGTAAGGGTGCGCA
163	86_r2_L1_54T	CTGAGTTACTGTCTGTTTTCCTTGTTGGAACGGAGAGCATCGCCTGATGCTCTTCGAGCCAACCAGGAAACCCGTTTTTTCTGAC	unaltered	AGTTGACCAGCGCCAGGTCTCATGAATCTGAGTTACTGTCTGTTTTCCTTGTTGGAACGGAGAGCATCGCCTGATGCTCTTCGAGCCAACCAGGAAACCCGTTTTTTCTGACGTAAAGAGACCGTGGTAGGCGCGACTCATTCCACACGGTTTCTCTCGATCGCCAATCG																									TGCGCACCCTTAGCGAGAGGTTTATCATTAAGGTCAACCTCTGGATGTTGTTTCGGCATCCTGCATTGAA	TCTGAGTTACTGTCTGTTTTCCTTGTTGGAACGGAGAGCATCGCCTGATGCTCTTCGAGCCAACCAGGAAACCCGTTTTTTCTGAC	GTAAGGGTGCGCA		TGCGCACCCTTAGCGAGAGGTTTATCATTAAGGTCAACCTCTGGATGTTGTTTCGGCATCCTGCATTGAATCTGAGTTACTGTCTGTTTTCCTTGTTGGAACGGAGAGCATCGCCTGATGCTCTTCGAGCCAACCAGGAAACCCGTTTTTTCTGACGTAAGGGTGCGCA
164	86_r2_L1_55G	CTGAGTTACTGTCTGTTTTCCTTGTTGGAACGGAGAGCATCGCCTGATGCTCTCGGAGCCAACCAGGAAACCCGTTTTTTCTGAC	unaltered	AGTTGACCAGCGCCAGGTCTCATGAATCTGAGTTACTGTCTGTTTTCCTTGTTGGAACGGAGAGCATCGCCTGATGCTCTCGGAGCCAACCAGGAAACCCGTTTTTTCTGACGTAAAGAGACCGTGGTAGGCGCGACTTGTTGTGTCGTAGGTTTTTCAATCGGTCCAAG																									TGCGCACCCTTAGCGAGAGGTTTATCATTAAGGTCAACCTCTGGATGTTGTTTCGGCATCCTGCATTGAA	TCTGAGTTACTGTCTGTTTTCCTTGTTGGAACGGAGAGCATCGCCTGATGCTCTCGGAGCCAACCAGGAAACCCGTTTTTTCTGAC	GTAAGGGTGCGCA		TGCGCACCCTTAGCGAGAGGTTTATCATTAAGGTCAACCTCTGGATGTTGTTTCGGCATCCTGCATTGAATCTGAGTTACTGTCTGTTTTCCTTGTTGGAACGGAGAGCATCGCCTGATGCTCTCGGAGCCAACCAGGAAACCCGTTTTTTCTGACGTAAGGGTGCGCA
165	86_r2_L1_55A	CTGAGTTACTGTCTGTTTTCCTTGTTGGAACGGAGAGCATCGCCTGATGCTCTCAGAGCCAACCAGGAAACCCGTTTTTTCTGAC	unaltered	AGTTGACCAGCGCCAGGTCTCATGAATCTGAGTTACTGTCTGTTTTCCTTGTTGGAACGGAGAGCATCGCCTGATGCTCTCAGAGCCAACCAGGAAACCCGTTTTTTCTGACGTAAAGAGACCGTGGTAGGCGCGACTAACTCGTAGTTTCAGGGGTACTATGGTAGTAG																									TGCGCACCCTTAGCGAGAGGTTTATCATTAAGGTCAACCTCTGGATGTTGTTTCGGCATCCTGCATTGAA	TCTGAGTTACTGTCTGTTTTCCTTGTTGGAACGGAGAGCATCGCCTGATGCTCTCAGAGCCAACCAGGAAACCCGTTTTTTCTGAC	GTAAGGGTGCGCA		TGCGCACCCTTAGCGAGAGGTTTATCATTAAGGTCAACCTCTGGATGTTGTTTCGGCATCCTGCATTGAATCTGAGTTACTGTCTGTTTTCCTTGTTGGAACGGAGAGCATCGCCTGATGCTCTCAGAGCCAACCAGGAAACCCGTTTTTTCTGACGTAAGGGTGCGCA
166	86_r2_L1_55T	CTGAGTTACTGTCTGTTTTCCTTGTTGGAACGGAGAGCATCGCCTGATGCTCTCTGAGCCAACCAGGAAACCCGTTTTTTCTGAC	unaltered	AGTTGACCAGCGCCAGGTCTCATGAATCTGAGTTACTGTCTGTTTTCCTTGTTGGAACGGAGAGCATCGCCTGATGCTCTCTGAGCCAACCAGGAAACCCGTTTTTTCTGACGTAAAGAGACCGTGGTAGGCGCGACTGAGCCCCTACAGTAGAACATAGAGGGGTAGTC																									TGCGCACCCTTAGCGAGAGGTTTATCATTAAGGTCAACCTCTGGATGTTGTTTCGGCATCCTGCATTGAA	TCTGAGTTACTGTCTGTTTTCCTTGTTGGAACGGAGAGCATCGCCTGATGCTCTCTGAGCCAACCAGGAAACCCGTTTTTTCTGAC	GTAAGGGTGCGCA		TGCGCACCCTTAGCGAGAGGTTTATCATTAAGGTCAACCTCTGGATGTTGTTTCGGCATCCTGCATTGAATCTGAGTTACTGTCTGTTTTCCTTGTTGGAACGGAGAGCATCGCCTGATGCTCTCTGAGCCAACCAGGAAACCCGTTTTTTCTGACGTAAGGGTGCGCA
167	86_r2_L1_56A	CTGAGTTACTGTCTGTTTTCCTTGTTGGAACGGAGAGCATCGCCTGATGCTCTCCAAGCCAACCAGGAAACCCGTTTTTTCTGAC	unaltered	AGTTGACCAGCGCCAGGTCTCATGAATCTGAGTTACTGTCTGTTTTCCTTGTTGGAACGGAGAGCATCGCCTGATGCTCTCCAAGCCAACCAGGAAACCCGTTTTTTCTGACGTAAAGAGACCGTGGTAGGCGCGACTTCGTGAGTTGAACCCAGGATGACCCGATGACA																									TGCGCACCCTTAGCGAGAGGTTTATCATTAAGGTCAACCTCTGGATGTTGTTTCGGCATCCTGCATTGAA	TCTGAGTTACTGTCTGTTTTCCTTGTTGGAACGGAGAGCATCGCCTGATGCTCTCCAAGCCAACCAGGAAACCCGTTTTTTCTGAC	GTAAGGGTGCGCA		TGCGCACCCTTAGCGAGAGGTTTATCATTAAGGTCAACCTCTGGATGTTGTTTCGGCATCCTGCATTGAATCTGAGTTACTGTCTGTTTTCCTTGTTGGAACGGAGAGCATCGCCTGATGCTCTCCAAGCCAACCAGGAAACCCGTTTTTTCTGACGTAAGGGTGCGCA
168	86_r2_L1_56T	CTGAGTTACTGTCTGTTTTCCTTGTTGGAACGGAGAGCATCGCCTGATGCTCTCCTAGCCAACCAGGAAACCCGTTTTTTCTGAC	unaltered	AGTTGACCAGCGCCAGGTCTCATGAATCTGAGTTACTGTCTGTTTTCCTTGTTGGAACGGAGAGCATCGCCTGATGCTCTCCTAGCCAACCAGGAAACCCGTTTTTTCTGACGTAAAGAGACCGTGGTAGGCGCGACTTGCTGGGATAAGGGGGTCCGCCTCATCATCGC																									TGCGCACCCTTAGCGAGAGGTTTATCATTAAGGTCAACCTCTGGATGTTGTTTCGGCATCCTGCATTGAA	TCTGAGTTACTGTCTGTTTTCCTTGTTGGAACGGAGAGCATCGCCTGATGCTCTCCTAGCCAACCAGGAAACCCGTTTTTTCTGAC	GTAAGGGTGCGCA		TGCGCACCCTTAGCGAGAGGTTTATCATTAAGGTCAACCTCTGGATGTTGTTTCGGCATCCTGCATTGAATCTGAGTTACTGTCTGTTTTCCTTGTTGGAACGGAGAGCATCGCCTGATGCTCTCCTAGCCAACCAGGAAACCCGTTTTTTCTGACGTAAGGGTGCGCA
169	86_r2_L1_56C	CTGAGTTACTGTCTGTTTTCCTTGTTGGAACGGAGAGCATCGCCTGATGCTCTCCCAGCCAACCAGGAAACCCGTTTTTTCTGAC	unaltered	AGTTGACCAGCGCCAGGTCTCATGAATCTGAGTTACTGTCTGTTTTCCTTGTTGGAACGGAGAGCATCGCCTGATGCTCTCCCAGCCAACCAGGAAACCCGTTTTTTCTGACGTAAAGAGACCGTGGTAGGCGCGACTCGGACACCGTGCTGTTGGGGGCCCAGCAACCA																									TGCGCACCCTTAGCGAGAGGTTTATCATTAAGGTCAACCTCTGGATGTTGTTTCGGCATCCTGCATTGAA	TCTGAGTTACTGTCTGTTTTCCTTGTTGGAACGGAGAGCATCGCCTGATGCTCTCCCAGCCAACCAGGAAACCCGTTTTTTCTGAC	GTAAGGGTGCGCA		TGCGCACCCTTAGCGAGAGGTTTATCATTAAGGTCAACCTCTGGATGTTGTTTCGGCATCCTGCATTGAATCTGAGTTACTGTCTGTTTTCCTTGTTGGAACGGAGAGCATCGCCTGATGCTCTCCCAGCCAACCAGGAAACCCGTTTTTTCTGACGTAAGGGTGCGCA
170	86_r2_L1_57G	CTGAGTTACTGTCTGTTTTCCTTGTTGGAACGGAGAGCATCGCCTGATGCTCTCCGGGCCAACCAGGAAACCCGTTTTTTCTGAC	unaltered	AGTTGACCAGCGCCAGGTCTCATGAATCTGAGTTACTGTCTGTTTTCCTTGTTGGAACGGAGAGCATCGCCTGATGCTCTCCGGGCCAACCAGGAAACCCGTTTTTTCTGACGTAAAGAGACCGTGGTAGGCGCGACTCGAATGGTTATGAGTCCGGCGTGATGTTAAGT																									TGCGCACCCTTAGCGAGAGGTTTATCATTAAGGTCAACCTCTGGATGTTGTTTCGGCATCCTGCATTGAA	TCTGAGTTACTGTCTGTTTTCCTTGTTGGAACGGAGAGCATCGCCTGATGCTCTCCGGGCCAACCAGGAAACCCGTTTTTTCTGAC	GTAAGGGTGCGCA		TGCGCACCCTTAGCGAGAGGTTTATCATTAAGGTCAACCTCTGGATGTTGTTTCGGCATCCTGCATTGAATCTGAGTTACTGTCTGTTTTCCTTGTTGGAACGGAGAGCATCGCCTGATGCTCTCCGGGCCAACCAGGAAACCCGTTTTTTCTGACGTAAGGGTGCGCA
171	86_r2_L1_57T	CTGAGTTACTGTCTGTTTTCCTTGTTGGAACGGAGAGCATCGCCTGATGCTCTCCGTGCCAACCAGGAAACCCGTTTTTTCTGAC	unaltered	AGTTGACCAGCGCCAGGTCTCATGAATCTGAGTTACTGTCTGTTTTCCTTGTTGGAACGGAGAGCATCGCCTGATGCTCTCCGTGCCAACCAGGAAACCCGTTTTTTCTGACGTAAAGAGACCGTGGTAGGCGCGACTAATCGGAATGGAGTTAACGCATGATGGATTTG																									TGCGCACCCTTAGCGAGAGGTTTATCATTAAGGTCAACCTCTGGATGTTGTTTCGGCATCCTGCATTGAA	TCTGAGTTACTGTCTGTTTTCCTTGTTGGAACGGAGAGCATCGCCTGATGCTCTCCGTGCCAACCAGGAAACCCGTTTTTTCTGAC	GTAAGGGTGCGCA		TGCGCACCCTTAGCGAGAGGTTTATCATTAAGGTCAACCTCTGGATGTTGTTTCGGCATCCTGCATTGAATCTGAGTTACTGTCTGTTTTCCTTGTTGGAACGGAGAGCATCGCCTGATGCTCTCCGTGCCAACCAGGAAACCCGTTTTTTCTGACGTAAGGGTGCGCA
172	86_r2_L1_57C	CTGAGTTACTGTCTGTTTTCCTTGTTGGAACGGAGAGCATCGCCTGATGCTCTCCGCGCCAACCAGGAAACCCGTTTTTTCTGAC	unaltered	AGTTGACCAGCGCCAGGTCTCATGAATCTGAGTTACTGTCTGTTTTCCTTGTTGGAACGGAGAGCATCGCCTGATGCTCTCCGCGCCAACCAGGAAACCCGTTTTTTCTGACGTAAAGAGACCGTGGTAGGCGCGACTGGGTCAGATGTCAATACGATCTGTTCCCATTT																									TGCGCACCCTTAGCGAGAGGTTTATCATTAAGGTCAACCTCTGGATGTTGTTTCGGCATCCTGCATTGAA	TCTGAGTTACTGTCTGTTTTCCTTGTTGGAACGGAGAGCATCGCCTGATGCTCTCCGCGCCAACCAGGAAACCCGTTTTTTCTGAC	GTAAGGGTGCGCA		TGCGCACCCTTAGCGAGAGGTTTATCATTAAGGTCAACCTCTGGATGTTGTTTCGGCATCCTGCATTGAATCTGAGTTACTGTCTGTTTTCCTTGTTGGAACGGAGAGCATCGCCTGATGCTCTCCGCGCCAACCAGGAAACCCGTTTTTTCTGACGTAAGGGTGCGCA
173	86_r2_L1_58A	CTGAGTTACTGTCTGTTTTCCTTGTTGGAACGGAGAGCATCGCCTGATGCTCTCCGAACCAACCAGGAAACCCGTTTTTTCTGAC	unaltered	AGTTGACCAGCGCCAGGTCTCATGAATCTGAGTTACTGTCTGTTTTCCTTGTTGGAACGGAGAGCATCGCCTGATGCTCTCCGAACCAACCAGGAAACCCGTTTTTTCTGACGTAAAGAGACCGTGGTAGGCGCGACTCGCTTTGCACTAATGCAAAACATGGAATTTGA																									TGCGCACCCTTAGCGAGAGGTTTATCATTAAGGTCAACCTCTGGATGTTGTTTCGGCATCCTGCATTGAA	TCTGAGTTACTGTCTGTTTTCCTTGTTGGAACGGAGAGCATCGCCTGATGCTCTCCGAACCAACCAGGAAACCCGTTTTTTCTGAC	GTAAGGGTGCGCA		TGCGCACCCTTAGCGAGAGGTTTATCATTAAGGTCAACCTCTGGATGTTGTTTCGGCATCCTGCATTGAATCTGAGTTACTGTCTGTTTTCCTTGTTGGAACGGAGAGCATCGCCTGATGCTCTCCGAACCAACCAGGAAACCCGTTTTTTCTGACGTAAGGGTGCGCA
174	86_r2_L1_58T	CTGAGTTACTGTCTGTTTTCCTTGTTGGAACGGAGAGCATCGCCTGATGCTCTCCGATCCAACCAGGAAACCCGTTTTTTCTGAC	unaltered	AGTTGACCAGCGCCAGGTCTCATGAATCTGAGTTACTGTCTGTTTTCCTTGTTGGAACGGAGAGCATCGCCTGATGCTCTCCGATCCAACCAGGAAACCCGTTTTTTCTGACGTAAAGAGACCGTGGTAGGCGCGACTACATCTCCTAGTTAATCTAACACTAAATATAA																									TGCGCACCCTTAGCGAGAGGTTTATCATTAAGGTCAACCTCTGGATGTTGTTTCGGCATCCTGCATTGAA	TCTGAGTTACTGTCTGTTTTCCTTGTTGGAACGGAGAGCATCGCCTGATGCTCTCCGATCCAACCAGGAAACCCGTTTTTTCTGAC	GTAAGGGTGCGCA		TGCGCACCCTTAGCGAGAGGTTTATCATTAAGGTCAACCTCTGGATGTTGTTTCGGCATCCTGCATTGAATCTGAGTTACTGTCTGTTTTCCTTGTTGGAACGGAGAGCATCGCCTGATGCTCTCCGATCCAACCAGGAAACCCGTTTTTTCTGACGTAAGGGTGCGCA
175	86_r2_L1_58C	CTGAGTTACTGTCTGTTTTCCTTGTTGGAACGGAGAGCATCGCCTGATGCTCTCCGACCCAACCAGGAAACCCGTTTTTTCTGAC	unaltered	AGTTGACCAGCGCCAGGTCTCATGAATCTGAGTTACTGTCTGTTTTCCTTGTTGGAACGGAGAGCATCGCCTGATGCTCTCCGACCCAACCAGGAAACCCGTTTTTTCTGACGTAAAGAGACCGTGGTAGGCGCGACTCAATGCCTAGTCCTCACGGCCAACCGCTGTTT																									TGCGCACCCTTAGCGAGAGGTTTATCATTAAGGTCAACCTCTGGATGTTGTTTCGGCATCCTGCATTGAA	TCTGAGTTACTGTCTGTTTTCCTTGTTGGAACGGAGAGCATCGCCTGATGCTCTCCGACCCAACCAGGAAACCCGTTTTTTCTGAC	GTAAGGGTGCGCA		TGCGCACCCTTAGCGAGAGGTTTATCATTAAGGTCAACCTCTGGATGTTGTTTCGGCATCCTGCATTGAATCTGAGTTACTGTCTGTTTTCCTTGTTGGAACGGAGAGCATCGCCTGATGCTCTCCGACCCAACCAGGAAACCCGTTTTTTCTGACGTAAGGGTGCGCA
176	86_r2_L1_59G	CTGAGTTACTGTCTGTTTTCCTTGTTGGAACGGAGAGCATCGCCTGATGCTCTCCGAGGCAACCAGGAAACCCGTTTTTTCTGAC	unaltered	AGTTGACCAGCGCCAGGTCTCATGAATCTGAGTTACTGTCTGTTTTCCTTGTTGGAACGGAGAGCATCGCCTGATGCTCTCCGAGGCAACCAGGAAACCCGTTTTTTCTGACGTAAAGAGACCGTGGTAGGCGCGACTTCCGCACACGCCTAGGTAGGTAGTGAAACAGA																									TGCGCACCCTTAGCGAGAGGTTTATCATTAAGGTCAACCTCTGGATGTTGTTTCGGCATCCTGCATTGAA	TCTGAGTTACTGTCTGTTTTCCTTGTTGGAACGGAGAGCATCGCCTGATGCTCTCCGAGGCAACCAGGAAACCCGTTTTTTCTGAC	GTAAGGGTGCGCA		TGCGCACCCTTAGCGAGAGGTTTATCATTAAGGTCAACCTCTGGATGTTGTTTCGGCATCCTGCATTGAATCTGAGTTACTGTCTGTTTTCCTTGTTGGAACGGAGAGCATCGCCTGATGCTCTCCGAGGCAACCAGGAAACCCGTTTTTTCTGACGTAAGGGTGCGCA
177	86_r2_L1_59A	CTGAGTTACTGTCTGTTTTCCTTGTTGGAACGGAGAGCATCGCCTGATGCTCTCCGAGACAACCAGGAAACCCGTTTTTTCTGAC	unaltered	AGTTGACCAGCGCCAGGTCTCATGAATCTGAGTTACTGTCTGTTTTCCTTGTTGGAACGGAGAGCATCGCCTGATGCTCTCCGAGACAACCAGGAAACCCGTTTTTTCTGACGTAAAGAGACCGTGGTAGGCGCGACTAACTTCGTCTCCCTGATACATCTACCCACTTA																									TGCGCACCCTTAGCGAGAGGTTTATCATTAAGGTCAACCTCTGGATGTTGTTTCGGCATCCTGCATTGAA	TCTGAGTTACTGTCTGTTTTCCTTGTTGGAACGGAGAGCATCGCCTGATGCTCTCCGAGACAACCAGGAAACCCGTTTTTTCTGAC	GTAAGGGTGCGCA		TGCGCACCCTTAGCGAGAGGTTTATCATTAAGGTCAACCTCTGGATGTTGTTTCGGCATCCTGCATTGAATCTGAGTTACTGTCTGTTTTCCTTGTTGGAACGGAGAGCATCGCCTGATGCTCTCCGAGACAACCAGGAAACCCGTTTTTTCTGACGTAAGGGTGCGCA
178	86_r2_L1_59T	CTGAGTTACTGTCTGTTTTCCTTGTTGGAACGGAGAGCATCGCCTGATGCTCTCCGAGTCAACCAGGAAACCCGTTTTTTCTGAC	unaltered	AGTTGACCAGCGCCAGGTCTCATGAATCTGAGTTACTGTCTGTTTTCCTTGTTGGAACGGAGAGCATCGCCTGATGCTCTCCGAGTCAACCAGGAAACCCGTTTTTTCTGACGTAAAGAGACCGTGGTAGGCGCGACTCTTGCACCCCGGATGATAGATTGGCATTCTAC																									TGCGCACCCTTAGCGAGAGGTTTATCATTAAGGTCAACCTCTGGATGTTGTTTCGGCATCCTGCATTGAA	TCTGAGTTACTGTCTGTTTTCCTTGTTGGAACGGAGAGCATCGCCTGATGCTCTCCGAGTCAACCAGGAAACCCGTTTTTTCTGAC	GTAAGGGTGCGCA		TGCGCACCCTTAGCGAGAGGTTTATCATTAAGGTCAACCTCTGGATGTTGTTTCGGCATCCTGCATTGAATCTGAGTTACTGTCTGTTTTCCTTGTTGGAACGGAGAGCATCGCCTGATGCTCTCCGAGTCAACCAGGAAACCCGTTTTTTCTGACGTAAGGGTGCGCA
179	86_r2_L1_60G	CTGAGTTACTGTCTGTTTTCCTTGTTGGAACGGAGAGCATCGCCTGATGCTCTCCGAGCGAACCAGGAAACCCGTTTTTTCTGAC	unaltered	AGTTGACCAGCGCCAGGTCTCATGAATCTGAGTTACTGTCTGTTTTCCTTGTTGGAACGGAGAGCATCGCCTGATGCTCTCCGAGCGAACCAGGAAACCCGTTTTTTCTGACGTAAAGAGACCGTGGTAGGCGCGACTCTGGCCTGATACTCGTGTTCGGCACATCGAAT																									TGCGCACCCTTAGCGAGAGGTTTATCATTAAGGTCAACCTCTGGATGTTGTTTCGGCATCCTGCATTGAA	TCTGAGTTACTGTCTGTTTTCCTTGTTGGAACGGAGAGCATCGCCTGATGCTCTCCGAGCGAACCAGGAAACCCGTTTTTTCTGAC	GTAAGGGTGCGCA		TGCGCACCCTTAGCGAGAGGTTTATCATTAAGGTCAACCTCTGGATGTTGTTTCGGCATCCTGCATTGAATCTGAGTTACTGTCTGTTTTCCTTGTTGGAACGGAGAGCATCGCCTGATGCTCTCCGAGCGAACCAGGAAACCCGTTTTTTCTGACGTAAGGGTGCGCA
180	86_r2_L1_60A	CTGAGTTACTGTCTGTTTTCCTTGTTGGAACGGAGAGCATCGCCTGATGCTCTCCGAGCAAACCAGGAAACCCGTTTTTTCTGAC	unaltered	AGTTGACCAGCGCCAGGTCTCATGAATCTGAGTTACTGTCTGTTTTCCTTGTTGGAACGGAGAGCATCGCCTGATGCTCTCCGAGCAAACCAGGAAACCCGTTTTTTCTGACGTAAAGAGACCGTGGTAGGCGCGACTCCTGTCACACGACACCAGAAGGGGAATTTGAG																									TGCGCACCCTTAGCGAGAGGTTTATCATTAAGGTCAACCTCTGGATGTTGTTTCGGCATCCTGCATTGAA	TCTGAGTTACTGTCTGTTTTCCTTGTTGGAACGGAGAGCATCGCCTGATGCTCTCCGAGCAAACCAGGAAACCCGTTTTTTCTGAC	GTAAGGGTGCGCA		TGCGCACCCTTAGCGAGAGGTTTATCATTAAGGTCAACCTCTGGATGTTGTTTCGGCATCCTGCATTGAATCTGAGTTACTGTCTGTTTTCCTTGTTGGAACGGAGAGCATCGCCTGATGCTCTCCGAGCAAACCAGGAAACCCGTTTTTTCTGACGTAAGGGTGCGCA
181	86_r2_L1_60T	CTGAGTTACTGTCTGTTTTCCTTGTTGGAACGGAGAGCATCGCCTGATGCTCTCCGAGCTAACCAGGAAACCCGTTTTTTCTGAC	unaltered	AGTTGACCAGCGCCAGGTCTCATGAATCTGAGTTACTGTCTGTTTTCCTTGTTGGAACGGAGAGCATCGCCTGATGCTCTCCGAGCTAACCAGGAAACCCGTTTTTTCTGACGTAAAGAGACCGTGGTAGGCGCGACTCGAGGTCCCATCGGGCGGATGTTAGTATCACC																									TGCGCACCCTTAGCGAGAGGTTTATCATTAAGGTCAACCTCTGGATGTTGTTTCGGCATCCTGCATTGAA	TCTGAGTTACTGTCTGTTTTCCTTGTTGGAACGGAGAGCATCGCCTGATGCTCTCCGAGCTAACCAGGAAACCCGTTTTTTCTGAC	GTAAGGGTGCGCA		TGCGCACCCTTAGCGAGAGGTTTATCATTAAGGTCAACCTCTGGATGTTGTTTCGGCATCCTGCATTGAATCTGAGTTACTGTCTGTTTTCCTTGTTGGAACGGAGAGCATCGCCTGATGCTCTCCGAGCTAACCAGGAAACCCGTTTTTTCTGACGTAAGGGTGCGCA
182	86_r2_L1_61G	CTGAGTTACTGTCTGTTTTCCTTGTTGGAACGGAGAGCATCGCCTGATGCTCTCCGAGCCGACCAGGAAACCCGTTTTTTCTGAC	unaltered	AGTTGACCAGCGCCAGGTCTCATGAATCTGAGTTACTGTCTGTTTTCCTTGTTGGAACGGAGAGCATCGCCTGATGCTCTCCGAGCCGACCAGGAAACCCGTTTTTTCTGACGTAAAGAGACCGTGGTAGGCGCGACTGTTGTCTGGACGTGGGAATGGCCACTACTCTC																									TGCGCACCCTTAGCGAGAGGTTTATCATTAAGGTCAACCTCTGGATGTTGTTTCGGCATCCTGCATTGAA	TCTGAGTTACTGTCTGTTTTCCTTGTTGGAACGGAGAGCATCGCCTGATGCTCTCCGAGCCGACCAGGAAACCCGTTTTTTCTGAC	GTAAGGGTGCGCA		TGCGCACCCTTAGCGAGAGGTTTATCATTAAGGTCAACCTCTGGATGTTGTTTCGGCATCCTGCATTGAATCTGAGTTACTGTCTGTTTTCCTTGTTGGAACGGAGAGCATCGCCTGATGCTCTCCGAGCCGACCAGGAAACCCGTTTTTTCTGACGTAAGGGTGCGCA
183	86_r2_L1_61T	CTGAGTTACTGTCTGTTTTCCTTGTTGGAACGGAGAGCATCGCCTGATGCTCTCCGAGCCTACCAGGAAACCCGTTTTTTCTGAC	unaltered	AGTTGACCAGCGCCAGGTCTCATGAATCTGAGTTACTGTCTGTTTTCCTTGTTGGAACGGAGAGCATCGCCTGATGCTCTCCGAGCCTACCAGGAAACCCGTTTTTTCTGACGTAAAGAGACCGTGGTAGGCGCGACTGACTTAGGTCGAAGGCCCCCGGTGTCGGACGG																									TGCGCACCCTTAGCGAGAGGTTTATCATTAAGGTCAACCTCTGGATGTTGTTTCGGCATCCTGCATTGAA	TCTGAGTTACTGTCTGTTTTCCTTGTTGGAACGGAGAGCATCGCCTGATGCTCTCCGAGCCTACCAGGAAACCCGTTTTTTCTGAC	GTAAGGGTGCGCA		TGCGCACCCTTAGCGAGAGGTTTATCATTAAGGTCAACCTCTGGATGTTGTTTCGGCATCCTGCATTGAATCTGAGTTACTGTCTGTTTTCCTTGTTGGAACGGAGAGCATCGCCTGATGCTCTCCGAGCCTACCAGGAAACCCGTTTTTTCTGACGTAAGGGTGCGCA
184	86_r2_L1_61C	CTGAGTTACTGTCTGTTTTCCTTGTTGGAACGGAGAGCATCGCCTGATGCTCTCCGAGCCCACCAGGAAACCCGTTTTTTCTGAC	unaltered	AGTTGACCAGCGCCAGGTCTCATGAATCTGAGTTACTGTCTGTTTTCCTTGTTGGAACGGAGAGCATCGCCTGATGCTCTCCGAGCCCACCAGGAAACCCGTTTTTTCTGACGTAAAGAGACCGTGGTAGGCGCGACTGTATTTTAAAATCACTCTCAACAACCTTCACG																									TGCGCACCCTTAGCGAGAGGTTTATCATTAAGGTCAACCTCTGGATGTTGTTTCGGCATCCTGCATTGAA	TCTGAGTTACTGTCTGTTTTCCTTGTTGGAACGGAGAGCATCGCCTGATGCTCTCCGAGCCCACCAGGAAACCCGTTTTTTCTGAC	GTAAGGGTGCGCA		TGCGCACCCTTAGCGAGAGGTTTATCATTAAGGTCAACCTCTGGATGTTGTTTCGGCATCCTGCATTGAATCTGAGTTACTGTCTGTTTTCCTTGTTGGAACGGAGAGCATCGCCTGATGCTCTCCGAGCCCACCAGGAAACCCGTTTTTTCTGACGTAAGGGTGCGCA
185	86_r2_L1_62G	CTGAGTTACTGTCTGTTTTCCTTGTTGGAACGGAGAGCATCGCCTGATGCTCTCCGAGCCAGCCAGGAAACCCGTTTTTTCTGAC	unaltered	AGTTGACCAGCGCCAGGTCTCATGAATCTGAGTTACTGTCTGTTTTCCTTGTTGGAACGGAGAGCATCGCCTGATGCTCTCCGAGCCAGCCAGGAAACCCGTTTTTTCTGACGTAAAGAGACCGTGGTAGGCGCGACTGAGACTAAATCGCCATGTTTTTAAAATTGAAC																									TGCGCACCCTTAGCGAGAGGTTTATCATTAAGGTCAACCTCTGGATGTTGTTTCGGCATCCTGCATTGAA	TCTGAGTTACTGTCTGTTTTCCTTGTTGGAACGGAGAGCATCGCCTGATGCTCTCCGAGCCAGCCAGGAAACCCGTTTTTTCTGAC	GTAAGGGTGCGCA		TGCGCACCCTTAGCGAGAGGTTTATCATTAAGGTCAACCTCTGGATGTTGTTTCGGCATCCTGCATTGAATCTGAGTTACTGTCTGTTTTCCTTGTTGGAACGGAGAGCATCGCCTGATGCTCTCCGAGCCAGCCAGGAAACCCGTTTTTTCTGACGTAAGGGTGCGCA
186	86_r2_L1_62T	CTGAGTTACTGTCTGTTTTCCTTGTTGGAACGGAGAGCATCGCCTGATGCTCTCCGAGCCATCCAGGAAACCCGTTTTTTCTGAC	unaltered	AGTTGACCAGCGCCAGGTCTCATGAATCTGAGTTACTGTCTGTTTTCCTTGTTGGAACGGAGAGCATCGCCTGATGCTCTCCGAGCCATCCAGGAAACCCGTTTTTTCTGACGTAAAGAGACCGTGGTAGGCGCGACTTCACACTCTACATACGCATGTGCTCCTGAAGT																									TGCGCACCCTTAGCGAGAGGTTTATCATTAAGGTCAACCTCTGGATGTTGTTTCGGCATCCTGCATTGAA	TCTGAGTTACTGTCTGTTTTCCTTGTTGGAACGGAGAGCATCGCCTGATGCTCTCCGAGCCATCCAGGAAACCCGTTTTTTCTGAC	GTAAGGGTGCGCA		TGCGCACCCTTAGCGAGAGGTTTATCATTAAGGTCAACCTCTGGATGTTGTTTCGGCATCCTGCATTGAATCTGAGTTACTGTCTGTTTTCCTTGTTGGAACGGAGAGCATCGCCTGATGCTCTCCGAGCCATCCAGGAAACCCGTTTTTTCTGACGTAAGGGTGCGCA
187	86_r2_L1_62C	CTGAGTTACTGTCTGTTTTCCTTGTTGGAACGGAGAGCATCGCCTGATGCTCTCCGAGCCACCCAGGAAACCCGTTTTTTCTGAC	unaltered	AGTTGACCAGCGCCAGGTCTCATGAATCTGAGTTACTGTCTGTTTTCCTTGTTGGAACGGAGAGCATCGCCTGATGCTCTCCGAGCCACCCAGGAAACCCGTTTTTTCTGACGTAAAGAGACCGTGGTAGGCGCGACTGTTAGAAATGCCCATATATGACTAGAACTTTC																									TGCGCACCCTTAGCGAGAGGTTTATCATTAAGGTCAACCTCTGGATGTTGTTTCGGCATCCTGCATTGAA	TCTGAGTTACTGTCTGTTTTCCTTGTTGGAACGGAGAGCATCGCCTGATGCTCTCCGAGCCACCCAGGAAACCCGTTTTTTCTGAC	GTAAGGGTGCGCA		TGCGCACCCTTAGCGAGAGGTTTATCATTAAGGTCAACCTCTGGATGTTGTTTCGGCATCCTGCATTGAATCTGAGTTACTGTCTGTTTTCCTTGTTGGAACGGAGAGCATCGCCTGATGCTCTCCGAGCCACCCAGGAAACCCGTTTTTTCTGACGTAAGGGTGCGCA
188	86_r2_L1_63G	CTGAGTTACTGTCTGTTTTCCTTGTTGGAACGGAGAGCATCGCCTGATGCTCTCCGAGCCAAGCAGGAAACCCGTTTTTTCTGAC	unaltered	AGTTGACCAGCGCCAGGTCTCATGAATCTGAGTTACTGTCTGTTTTCCTTGTTGGAACGGAGAGCATCGCCTGATGCTCTCCGAGCCAAGCAGGAAACCCGTTTTTTCTGACGTAAAGAGACCGTGGTAGGCGCGACTGCAAATAGAACGGTTGTTAGCTTAATGAGATC																									TGCGCACCCTTAGCGAGAGGTTTATCATTAAGGTCAACCTCTGGATGTTGTTTCGGCATCCTGCATTGAA	TCTGAGTTACTGTCTGTTTTCCTTGTTGGAACGGAGAGCATCGCCTGATGCTCTCCGAGCCAAGCAGGAAACCCGTTTTTTCTGAC	GTAAGGGTGCGCA		TGCGCACCCTTAGCGAGAGGTTTATCATTAAGGTCAACCTCTGGATGTTGTTTCGGCATCCTGCATTGAATCTGAGTTACTGTCTGTTTTCCTTGTTGGAACGGAGAGCATCGCCTGATGCTCTCCGAGCCAAGCAGGAAACCCGTTTTTTCTGACGTAAGGGTGCGCA
189	86_r2_L1_63A	CTGAGTTACTGTCTGTTTTCCTTGTTGGAACGGAGAGCATCGCCTGATGCTCTCCGAGCCAAACAGGAAACCCGTTTTTTCTGAC	unaltered	AGTTGACCAGCGCCAGGTCTCATGAATCTGAGTTACTGTCTGTTTTCCTTGTTGGAACGGAGAGCATCGCCTGATGCTCTCCGAGCCAAACAGGAAACCCGTTTTTTCTGACGTAAAGAGACCGTGGTAGGCGCGACTGCAAATATTGACCAAGCACGATGCCGATCAGA																									TGCGCACCCTTAGCGAGAGGTTTATCATTAAGGTCAACCTCTGGATGTTGTTTCGGCATCCTGCATTGAA	TCTGAGTTACTGTCTGTTTTCCTTGTTGGAACGGAGAGCATCGCCTGATGCTCTCCGAGCCAAACAGGAAACCCGTTTTTTCTGAC	GTAAGGGTGCGCA		TGCGCACCCTTAGCGAGAGGTTTATCATTAAGGTCAACCTCTGGATGTTGTTTCGGCATCCTGCATTGAATCTGAGTTACTGTCTGTTTTCCTTGTTGGAACGGAGAGCATCGCCTGATGCTCTCCGAGCCAAACAGGAAACCCGTTTTTTCTGACGTAAGGGTGCGCA
190	86_r2_L1_63T	CTGAGTTACTGTCTGTTTTCCTTGTTGGAACGGAGAGCATCGCCTGATGCTCTCCGAGCCAATCAGGAAACCCGTTTTTTCTGAC	unaltered	AGTTGACCAGCGCCAGGTCTCATGAATCTGAGTTACTGTCTGTTTTCCTTGTTGGAACGGAGAGCATCGCCTGATGCTCTCCGAGCCAATCAGGAAACCCGTTTTTTCTGACGTAAAGAGACCGTGGTAGGCGCGACTGATTCCGCCAGTCTTCCACTGGAAACGATTTG																									TGCGCACCCTTAGCGAGAGGTTTATCATTAAGGTCAACCTCTGGATGTTGTTTCGGCATCCTGCATTGAA	TCTGAGTTACTGTCTGTTTTCCTTGTTGGAACGGAGAGCATCGCCTGATGCTCTCCGAGCCAATCAGGAAACCCGTTTTTTCTGAC	GTAAGGGTGCGCA		TGCGCACCCTTAGCGAGAGGTTTATCATTAAGGTCAACCTCTGGATGTTGTTTCGGCATCCTGCATTGAATCTGAGTTACTGTCTGTTTTCCTTGTTGGAACGGAGAGCATCGCCTGATGCTCTCCGAGCCAATCAGGAAACCCGTTTTTTCTGACGTAAGGGTGCGCA
191	86_r2_L1_64G	CTGAGTTACTGTCTGTTTTCCTTGTTGGAACGGAGAGCATCGCCTGATGCTCTCCGAGCCAACGAGGAAACCCGTTTTTTCTGAC	unaltered	AGTTGACCAGCGCCAGGTCTCATGAATCTGAGTTACTGTCTGTTTTCCTTGTTGGAACGGAGAGCATCGCCTGATGCTCTCCGAGCCAACGAGGAAACCCGTTTTTTCTGACGTAAAGAGACCGTGGTAGGCGCGACTGGGGTATCATAAATGTCGAACTGATTGCTTGA																									TGCGCACCCTTAGCGAGAGGTTTATCATTAAGGTCAACCTCTGGATGTTGTTTCGGCATCCTGCATTGAA	TCTGAGTTACTGTCTGTTTTCCTTGTTGGAACGGAGAGCATCGCCTGATGCTCTCCGAGCCAACGAGGAAACCCGTTTTTTCTGAC	GTAAGGGTGCGCA		TGCGCACCCTTAGCGAGAGGTTTATCATTAAGGTCAACCTCTGGATGTTGTTTCGGCATCCTGCATTGAATCTGAGTTACTGTCTGTTTTCCTTGTTGGAACGGAGAGCATCGCCTGATGCTCTCCGAGCCAACGAGGAAACCCGTTTTTTCTGACGTAAGGGTGCGCA
192	86_r2_L1_64A	CTGAGTTACTGTCTGTTTTCCTTGTTGGAACGGAGAGCATCGCCTGATGCTCTCCGAGCCAACAAGGAAACCCGTTTTTTCTGAC	unaltered	AGTTGACCAGCGCCAGGTCTCATGAATCTGAGTTACTGTCTGTTTTCCTTGTTGGAACGGAGAGCATCGCCTGATGCTCTCCGAGCCAACAAGGAAACCCGTTTTTTCTGACGTAAAGAGACCGTGGTAGGCGCGACTCGTAAAATTGTTAAAGCCGGGGGGCGTTGGCG																									TGCGCACCCTTAGCGAGAGGTTTATCATTAAGGTCAACCTCTGGATGTTGTTTCGGCATCCTGCATTGAA	TCTGAGTTACTGTCTGTTTTCCTTGTTGGAACGGAGAGCATCGCCTGATGCTCTCCGAGCCAACAAGGAAACCCGTTTTTTCTGAC	GTAAGGGTGCGCA		TGCGCACCCTTAGCGAGAGGTTTATCATTAAGGTCAACCTCTGGATGTTGTTTCGGCATCCTGCATTGAATCTGAGTTACTGTCTGTTTTCCTTGTTGGAACGGAGAGCATCGCCTGATGCTCTCCGAGCCAACAAGGAAACCCGTTTTTTCTGACGTAAGGGTGCGCA
193	86_r2_L1_64T	CTGAGTTACTGTCTGTTTTCCTTGTTGGAACGGAGAGCATCGCCTGATGCTCTCCGAGCCAACTAGGAAACCCGTTTTTTCTGAC	unaltered	AGTTGACCAGCGCCAGGTCTCATGAATCTGAGTTACTGTCTGTTTTCCTTGTTGGAACGGAGAGCATCGCCTGATGCTCTCCGAGCCAACTAGGAAACCCGTTTTTTCTGACGTAAAGAGACCGTGGTAGGCGCGACTTAAATGCCCTTCTGGGCTAACGGTGGAAGCTT																									TGCGCACCCTTAGCGAGAGGTTTATCATTAAGGTCAACCTCTGGATGTTGTTTCGGCATCCTGCATTGAA	TCTGAGTTACTGTCTGTTTTCCTTGTTGGAACGGAGAGCATCGCCTGATGCTCTCCGAGCCAACTAGGAAACCCGTTTTTTCTGAC	GTAAGGGTGCGCA		TGCGCACCCTTAGCGAGAGGTTTATCATTAAGGTCAACCTCTGGATGTTGTTTCGGCATCCTGCATTGAATCTGAGTTACTGTCTGTTTTCCTTGTTGGAACGGAGAGCATCGCCTGATGCTCTCCGAGCCAACTAGGAAACCCGTTTTTTCTGACGTAAGGGTGCGCA
194	86_r2_L1_65G	CTGAGTTACTGTCTGTTTTCCTTGTTGGAACGGAGAGCATCGCCTGATGCTCTCCGAGCCAACCGGGAAACCCGTTTTTTCTGAC	unaltered	AGTTGACCAGCGCCAGGTCTCATGAATCTGAGTTACTGTCTGTTTTCCTTGTTGGAACGGAGAGCATCGCCTGATGCTCTCCGAGCCAACCGGGAAACCCGTTTTTTCTGACGTAAAGAGACCGTGGTAGGCGCGACTGCGTACGGAACATGTCCACTAGATCTGAGTTC																									TGCGCACCCTTAGCGAGAGGTTTATCATTAAGGTCAACCTCTGGATGTTGTTTCGGCATCCTGCATTGAA	TCTGAGTTACTGTCTGTTTTCCTTGTTGGAACGGAGAGCATCGCCTGATGCTCTCCGAGCCAACCGGGAAACCCGTTTTTTCTGAC	GTAAGGGTGCGCA		TGCGCACCCTTAGCGAGAGGTTTATCATTAAGGTCAACCTCTGGATGTTGTTTCGGCATCCTGCATTGAATCTGAGTTACTGTCTGTTTTCCTTGTTGGAACGGAGAGCATCGCCTGATGCTCTCCGAGCCAACCGGGAAACCCGTTTTTTCTGACGTAAGGGTGCGCA
195	86_r2_L1_65T	CTGAGTTACTGTCTGTTTTCCTTGTTGGAACGGAGAGCATCGCCTGATGCTCTCCGAGCCAACCTGGAAACCCGTTTTTTCTGAC	unaltered	AGTTGACCAGCGCCAGGTCTCATGAATCTGAGTTACTGTCTGTTTTCCTTGTTGGAACGGAGAGCATCGCCTGATGCTCTCCGAGCCAACCTGGAAACCCGTTTTTTCTGACGTAAAGAGACCGTGGTAGGCGCGACTTTGAGCTCCATCGACCCCCGATATGCATTGTA																									TGCGCACCCTTAGCGAGAGGTTTATCATTAAGGTCAACCTCTGGATGTTGTTTCGGCATCCTGCATTGAA	TCTGAGTTACTGTCTGTTTTCCTTGTTGGAACGGAGAGCATCGCCTGATGCTCTCCGAGCCAACCTGGAAACCCGTTTTTTCTGAC	GTAAGGGTGCGCA		TGCGCACCCTTAGCGAGAGGTTTATCATTAAGGTCAACCTCTGGATGTTGTTTCGGCATCCTGCATTGAATCTGAGTTACTGTCTGTTTTCCTTGTTGGAACGGAGAGCATCGCCTGATGCTCTCCGAGCCAACCTGGAAACCCGTTTTTTCTGACGTAAGGGTGCGCA
196	86_r2_L1_65C	CTGAGTTACTGTCTGTTTTCCTTGTTGGAACGGAGAGCATCGCCTGATGCTCTCCGAGCCAACCCGGAAACCCGTTTTTTCTGAC	unaltered	AGTTGACCAGCGCCAGGTCTCATGAATCTGAGTTACTGTCTGTTTTCCTTGTTGGAACGGAGAGCATCGCCTGATGCTCTCCGAGCCAACCCGGAAACCCGTTTTTTCTGACGTAAAGAGACCGTGGTAGGCGCGACTGGGCAGGGACGAGCTGCTTTTGGATGGGGTGT																									TGCGCACCCTTAGCGAGAGGTTTATCATTAAGGTCAACCTCTGGATGTTGTTTCGGCATCCTGCATTGAA	TCTGAGTTACTGTCTGTTTTCCTTGTTGGAACGGAGAGCATCGCCTGATGCTCTCCGAGCCAACCCGGAAACCCGTTTTTTCTGAC	GTAAGGGTGCGCA		TGCGCACCCTTAGCGAGAGGTTTATCATTAAGGTCAACCTCTGGATGTTGTTTCGGCATCCTGCATTGAATCTGAGTTACTGTCTGTTTTCCTTGTTGGAACGGAGAGCATCGCCTGATGCTCTCCGAGCCAACCCGGAAACCCGTTTTTTCTGACGTAAGGGTGCGCA
197	86_r2_L1_66A	CTGAGTTACTGTCTGTTTTCCTTGTTGGAACGGAGAGCATCGCCTGATGCTCTCCGAGCCAACCAAGAAACCCGTTTTTTCTGAC	unaltered	AGTTGACCAGCGCCAGGTCTCATGAATCTGAGTTACTGTCTGTTTTCCTTGTTGGAACGGAGAGCATCGCCTGATGCTCTCCGAGCCAACCAAGAAACCCGTTTTTTCTGACGTAAAGAGACCGTGGTAGGCGCGACTCGATACCCCCTGATGATGTTATCTCATGAGAG																									TGCGCACCCTTAGCGAGAGGTTTATCATTAAGGTCAACCTCTGGATGTTGTTTCGGCATCCTGCATTGAA	TCTGAGTTACTGTCTGTTTTCCTTGTTGGAACGGAGAGCATCGCCTGATGCTCTCCGAGCCAACCAAGAAACCCGTTTTTTCTGAC	GTAAGGGTGCGCA		TGCGCACCCTTAGCGAGAGGTTTATCATTAAGGTCAACCTCTGGATGTTGTTTCGGCATCCTGCATTGAATCTGAGTTACTGTCTGTTTTCCTTGTTGGAACGGAGAGCATCGCCTGATGCTCTCCGAGCCAACCAAGAAACCCGTTTTTTCTGACGTAAGGGTGCGCA
198	86_r2_L1_66T	CTGAGTTACTGTCTGTTTTCCTTGTTGGAACGGAGAGCATCGCCTGATGCTCTCCGAGCCAACCATGAAACCCGTTTTTTCTGAC	unaltered	AGTTGACCAGCGCCAGGTCTCATGAATCTGAGTTACTGTCTGTTTTCCTTGTTGGAACGGAGAGCATCGCCTGATGCTCTCCGAGCCAACCATGAAACCCGTTTTTTCTGACGTAAAGAGACCGTGGTAGGCGCGACTGTAGTTTGTTCATGATTCCATATAAACTCAGG																									TGCGCACCCTTAGCGAGAGGTTTATCATTAAGGTCAACCTCTGGATGTTGTTTCGGCATCCTGCATTGAA	TCTGAGTTACTGTCTGTTTTCCTTGTTGGAACGGAGAGCATCGCCTGATGCTCTCCGAGCCAACCATGAAACCCGTTTTTTCTGAC	GTAAGGGTGCGCA		TGCGCACCCTTAGCGAGAGGTTTATCATTAAGGTCAACCTCTGGATGTTGTTTCGGCATCCTGCATTGAATCTGAGTTACTGTCTGTTTTCCTTGTTGGAACGGAGAGCATCGCCTGATGCTCTCCGAGCCAACCATGAAACCCGTTTTTTCTGACGTAAGGGTGCGCA
199	86_r2_L1_66C	CTGAGTTACTGTCTGTTTTCCTTGTTGGAACGGAGAGCATCGCCTGATGCTCTCCGAGCCAACCACGAAACCCGTTTTTTCTGAC	unaltered	AGTTGACCAGCGCCAGGTCTCATGAATCTGAGTTACTGTCTGTTTTCCTTGTTGGAACGGAGAGCATCGCCTGATGCTCTCCGAGCCAACCACGAAACCCGTTTTTTCTGACGTAAAGAGACCGTGGTAGGCGCGACTGGTATGACCGGGTTCCAAGTTATGGCGATCAG																									TGCGCACCCTTAGCGAGAGGTTTATCATTAAGGTCAACCTCTGGATGTTGTTTCGGCATCCTGCATTGAA	TCTGAGTTACTGTCTGTTTTCCTTGTTGGAACGGAGAGCATCGCCTGATGCTCTCCGAGCCAACCACGAAACCCGTTTTTTCTGAC	GTAAGGGTGCGCA		TGCGCACCCTTAGCGAGAGGTTTATCATTAAGGTCAACCTCTGGATGTTGTTTCGGCATCCTGCATTGAATCTGAGTTACTGTCTGTTTTCCTTGTTGGAACGGAGAGCATCGCCTGATGCTCTCCGAGCCAACCACGAAACCCGTTTTTTCTGACGTAAGGGTGCGCA
200	86_r2_L1_67A	CTGAGTTACTGTCTGTTTTCCTTGTTGGAACGGAGAGCATCGCCTGATGCTCTCCGAGCCAACCAGAAAACCCGTTTTTTCTGAC	unaltered	AGTTGACCAGCGCCAGGTCTCATGAATCTGAGTTACTGTCTGTTTTCCTTGTTGGAACGGAGAGCATCGCCTGATGCTCTCCGAGCCAACCAGAAAACCCGTTTTTTCTGACGTAAAGAGACCGTGGTAGGCGCGACTAGGGCGTGTACACGATATAATTGACCGCTTTG																									TGCGCACCCTTAGCGAGAGGTTTATCATTAAGGTCAACCTCTGGATGTTGTTTCGGCATCCTGCATTGAA	TCTGAGTTACTGTCTGTTTTCCTTGTTGGAACGGAGAGCATCGCCTGATGCTCTCCGAGCCAACCAGAAAACCCGTTTTTTCTGAC	GTAAGGGTGCGCA		TGCGCACCCTTAGCGAGAGGTTTATCATTAAGGTCAACCTCTGGATGTTGTTTCGGCATCCTGCATTGAATCTGAGTTACTGTCTGTTTTCCTTGTTGGAACGGAGAGCATCGCCTGATGCTCTCCGAGCCAACCAGAAAACCCGTTTTTTCTGACGTAAGGGTGCGCA
201	86_r2_L1_67T	CTGAGTTACTGTCTGTTTTCCTTGTTGGAACGGAGAGCATCGCCTGATGCTCTCCGAGCCAACCAGTAAACCCGTTTTTTCTGAC	unaltered	AGTTGACCAGCGCCAGGTCTCATGAATCTGAGTTACTGTCTGTTTTCCTTGTTGGAACGGAGAGCATCGCCTGATGCTCTCCGAGCCAACCAGTAAACCCGTTTTTTCTGACGTAAAGAGACCGTGGTAGGCGCGACTCCGTCTGAGATTTGAGGCGAACACTTGGGGCT																									TGCGCACCCTTAGCGAGAGGTTTATCATTAAGGTCAACCTCTGGATGTTGTTTCGGCATCCTGCATTGAA	TCTGAGTTACTGTCTGTTTTCCTTGTTGGAACGGAGAGCATCGCCTGATGCTCTCCGAGCCAACCAGTAAACCCGTTTTTTCTGAC	GTAAGGGTGCGCA		TGCGCACCCTTAGCGAGAGGTTTATCATTAAGGTCAACCTCTGGATGTTGTTTCGGCATCCTGCATTGAATCTGAGTTACTGTCTGTTTTCCTTGTTGGAACGGAGAGCATCGCCTGATGCTCTCCGAGCCAACCAGTAAACCCGTTTTTTCTGACGTAAGGGTGCGCA
202	86_r2_L1_67C	CTGAGTTACTGTCTGTTTTCCTTGTTGGAACGGAGAGCATCGCCTGATGCTCTCCGAGCCAACCAGCAAACCCGTTTTTTCTGAC	unaltered	AGTTGACCAGCGCCAGGTCTCATGAATCTGAGTTACTGTCTGTTTTCCTTGTTGGAACGGAGAGCATCGCCTGATGCTCTCCGAGCCAACCAGCAAACCCGTTTTTTCTGACGTAAAGAGACCGTGGTAGGCGCGACTATATATCGTTGAGGTTTTTGTAGCCTTCTTAT																									TGCGCACCCTTAGCGAGAGGTTTATCATTAAGGTCAACCTCTGGATGTTGTTTCGGCATCCTGCATTGAA	TCTGAGTTACTGTCTGTTTTCCTTGTTGGAACGGAGAGCATCGCCTGATGCTCTCCGAGCCAACCAGCAAACCCGTTTTTTCTGAC	GTAAGGGTGCGCA		TGCGCACCCTTAGCGAGAGGTTTATCATTAAGGTCAACCTCTGGATGTTGTTTCGGCATCCTGCATTGAATCTGAGTTACTGTCTGTTTTCCTTGTTGGAACGGAGAGCATCGCCTGATGCTCTCCGAGCCAACCAGCAAACCCGTTTTTTCTGACGTAAGGGTGCGCA
203	86_r2_L1_68G	CTGAGTTACTGTCTGTTTTCCTTGTTGGAACGGAGAGCATCGCCTGATGCTCTCCGAGCCAACCAGGGAACCCGTTTTTTCTGAC	unaltered	AGTTGACCAGCGCCAGGTCTCATGAATCTGAGTTACTGTCTGTTTTCCTTGTTGGAACGGAGAGCATCGCCTGATGCTCTCCGAGCCAACCAGGGAACCCGTTTTTTCTGACGTAAAGAGACCGTGGTAGGCGCGACTTCTGAAGTAACACTGCGCCGTCAAGAGAGGCT																									TGCGCACCCTTAGCGAGAGGTTTATCATTAAGGTCAACCTCTGGATGTTGTTTCGGCATCCTGCATTGAA	TCTGAGTTACTGTCTGTTTTCCTTGTTGGAACGGAGAGCATCGCCTGATGCTCTCCGAGCCAACCAGGGAACCCGTTTTTTCTGAC	GTAAGGGTGCGCA		TGCGCACCCTTAGCGAGAGGTTTATCATTAAGGTCAACCTCTGGATGTTGTTTCGGCATCCTGCATTGAATCTGAGTTACTGTCTGTTTTCCTTGTTGGAACGGAGAGCATCGCCTGATGCTCTCCGAGCCAACCAGGGAACCCGTTTTTTCTGACGTAAGGGTGCGCA
204	86_r2_L1_68T	CTGAGTTACTGTCTGTTTTCCTTGTTGGAACGGAGAGCATCGCCTGATGCTCTCCGAGCCAACCAGGTAACCCGTTTTTTCTGAC	unaltered	AGTTGACCAGCGCCAGGTCTCATGAATCTGAGTTACTGTCTGTTTTCCTTGTTGGAACGGAGAGCATCGCCTGATGCTCTCCGAGCCAACCAGGTAACCCGTTTTTTCTGACGTAAAGAGACCGTGGTAGGCGCGACTTCTTCGTCCAATGCGTTTGAATTCCCGAAACG																									TGCGCACCCTTAGCGAGAGGTTTATCATTAAGGTCAACCTCTGGATGTTGTTTCGGCATCCTGCATTGAA	TCTGAGTTACTGTCTGTTTTCCTTGTTGGAACGGAGAGCATCGCCTGATGCTCTCCGAGCCAACCAGGTAACCCGTTTTTTCTGAC	GTAAGGGTGCGCA		TGCGCACCCTTAGCGAGAGGTTTATCATTAAGGTCAACCTCTGGATGTTGTTTCGGCATCCTGCATTGAATCTGAGTTACTGTCTGTTTTCCTTGTTGGAACGGAGAGCATCGCCTGATGCTCTCCGAGCCAACCAGGTAACCCGTTTTTTCTGACGTAAGGGTGCGCA
205	86_r2_L1_68C	CTGAGTTACTGTCTGTTTTCCTTGTTGGAACGGAGAGCATCGCCTGATGCTCTCCGAGCCAACCAGGCAACCCGTTTTTTCTGAC	unaltered	AGTTGACCAGCGCCAGGTCTCATGAATCTGAGTTACTGTCTGTTTTCCTTGTTGGAACGGAGAGCATCGCCTGATGCTCTCCGAGCCAACCAGGCAACCCGTTTTTTCTGACGTAAAGAGACCGTGGTAGGCGCGACTGGGCCAGATCTAAGGCCCAAGTTTCCAAGCAT																									TGCGCACCCTTAGCGAGAGGTTTATCATTAAGGTCAACCTCTGGATGTTGTTTCGGCATCCTGCATTGAA	TCTGAGTTACTGTCTGTTTTCCTTGTTGGAACGGAGAGCATCGCCTGATGCTCTCCGAGCCAACCAGGCAACCCGTTTTTTCTGAC	GTAAGGGTGCGCA		TGCGCACCCTTAGCGAGAGGTTTATCATTAAGGTCAACCTCTGGATGTTGTTTCGGCATCCTGCATTGAATCTGAGTTACTGTCTGTTTTCCTTGTTGGAACGGAGAGCATCGCCTGATGCTCTCCGAGCCAACCAGGCAACCCGTTTTTTCTGACGTAAGGGTGCGCA
206	86_r2_L1_69G	CTGAGTTACTGTCTGTTTTCCTTGTTGGAACGGAGAGCATCGCCTGATGCTCTCCGAGCCAACCAGGAGACCCGTTTTTTCTGAC	unaltered	AGTTGACCAGCGCCAGGTCTCATGAATCTGAGTTACTGTCTGTTTTCCTTGTTGGAACGGAGAGCATCGCCTGATGCTCTCCGAGCCAACCAGGAGACCCGTTTTTTCTGACGTAAAGAGACCGTGGTAGGCGCGACTTGCCACTGACAAGTTAATCCCTAGGACCACTA																									TGCGCACCCTTAGCGAGAGGTTTATCATTAAGGTCAACCTCTGGATGTTGTTTCGGCATCCTGCATTGAA	TCTGAGTTACTGTCTGTTTTCCTTGTTGGAACGGAGAGCATCGCCTGATGCTCTCCGAGCCAACCAGGAGACCCGTTTTTTCTGAC	GTAAGGGTGCGCA		TGCGCACCCTTAGCGAGAGGTTTATCATTAAGGTCAACCTCTGGATGTTGTTTCGGCATCCTGCATTGAATCTGAGTTACTGTCTGTTTTCCTTGTTGGAACGGAGAGCATCGCCTGATGCTCTCCGAGCCAACCAGGAGACCCGTTTTTTCTGACGTAAGGGTGCGCA
207	86_r2_L1_69T	CTGAGTTACTGTCTGTTTTCCTTGTTGGAACGGAGAGCATCGCCTGATGCTCTCCGAGCCAACCAGGATACCCGTTTTTTCTGAC	unaltered	AGTTGACCAGCGCCAGGTCTCATGAATCTGAGTTACTGTCTGTTTTCCTTGTTGGAACGGAGAGCATCGCCTGATGCTCTCCGAGCCAACCAGGATACCCGTTTTTTCTGACGTAAAGAGACCGTGGTAGGCGCGACTGTTACAGCGTGCGTGCAAATTCGGTGTAACGA																									TGCGCACCCTTAGCGAGAGGTTTATCATTAAGGTCAACCTCTGGATGTTGTTTCGGCATCCTGCATTGAA	TCTGAGTTACTGTCTGTTTTCCTTGTTGGAACGGAGAGCATCGCCTGATGCTCTCCGAGCCAACCAGGATACCCGTTTTTTCTGAC	GTAAGGGTGCGCA		TGCGCACCCTTAGCGAGAGGTTTATCATTAAGGTCAACCTCTGGATGTTGTTTCGGCATCCTGCATTGAATCTGAGTTACTGTCTGTTTTCCTTGTTGGAACGGAGAGCATCGCCTGATGCTCTCCGAGCCAACCAGGATACCCGTTTTTTCTGACGTAAGGGTGCGCA
208	86_r2_L1_69C	CTGAGTTACTGTCTGTTTTCCTTGTTGGAACGGAGAGCATCGCCTGATGCTCTCCGAGCCAACCAGGACACCCGTTTTTTCTGAC	unaltered	AGTTGACCAGCGCCAGGTCTCATGAATCTGAGTTACTGTCTGTTTTCCTTGTTGGAACGGAGAGCATCGCCTGATGCTCTCCGAGCCAACCAGGACACCCGTTTTTTCTGACGTAAAGAGACCGTGGTAGGCGCGACTCCAGTTATACGCCAGCCTTCTCTTCAGCAAGG																									TGCGCACCCTTAGCGAGAGGTTTATCATTAAGGTCAACCTCTGGATGTTGTTTCGGCATCCTGCATTGAA	TCTGAGTTACTGTCTGTTTTCCTTGTTGGAACGGAGAGCATCGCCTGATGCTCTCCGAGCCAACCAGGACACCCGTTTTTTCTGAC	GTAAGGGTGCGCA		TGCGCACCCTTAGCGAGAGGTTTATCATTAAGGTCAACCTCTGGATGTTGTTTCGGCATCCTGCATTGAATCTGAGTTACTGTCTGTTTTCCTTGTTGGAACGGAGAGCATCGCCTGATGCTCTCCGAGCCAACCAGGACACCCGTTTTTTCTGACGTAAGGGTGCGCA
209	86_r2_L1_70G	CTGAGTTACTGTCTGTTTTCCTTGTTGGAACGGAGAGCATCGCCTGATGCTCTCCGAGCCAACCAGGAAGCCCGTTTTTTCTGAC	unaltered	AGTTGACCAGCGCCAGGTCTCATGAATCTGAGTTACTGTCTGTTTTCCTTGTTGGAACGGAGAGCATCGCCTGATGCTCTCCGAGCCAACCAGGAAGCCCGTTTTTTCTGACGTAAAGAGACCGTGGTAGGCGCGACTAGGGCGCACTCTCCGCAGTTGCGACGTTGCTA																									TGCGCACCCTTAGCGAGAGGTTTATCATTAAGGTCAACCTCTGGATGTTGTTTCGGCATCCTGCATTGAA	TCTGAGTTACTGTCTGTTTTCCTTGTTGGAACGGAGAGCATCGCCTGATGCTCTCCGAGCCAACCAGGAAGCCCGTTTTTTCTGAC	GTAAGGGTGCGCA		TGCGCACCCTTAGCGAGAGGTTTATCATTAAGGTCAACCTCTGGATGTTGTTTCGGCATCCTGCATTGAATCTGAGTTACTGTCTGTTTTCCTTGTTGGAACGGAGAGCATCGCCTGATGCTCTCCGAGCCAACCAGGAAGCCCGTTTTTTCTGACGTAAGGGTGCGCA
210	86_r2_L1_70T	CTGAGTTACTGTCTGTTTTCCTTGTTGGAACGGAGAGCATCGCCTGATGCTCTCCGAGCCAACCAGGAATCCCGTTTTTTCTGAC	unaltered	AGTTGACCAGCGCCAGGTCTCATGAATCTGAGTTACTGTCTGTTTTCCTTGTTGGAACGGAGAGCATCGCCTGATGCTCTCCGAGCCAACCAGGAATCCCGTTTTTTCTGACGTAAAGAGACCGTGGTAGGCGCGACTAGCTTGCTATATGAGGAGTATAGGCGGCAGTT																									TGCGCACCCTTAGCGAGAGGTTTATCATTAAGGTCAACCTCTGGATGTTGTTTCGGCATCCTGCATTGAA	TCTGAGTTACTGTCTGTTTTCCTTGTTGGAACGGAGAGCATCGCCTGATGCTCTCCGAGCCAACCAGGAATCCCGTTTTTTCTGAC	GTAAGGGTGCGCA		TGCGCACCCTTAGCGAGAGGTTTATCATTAAGGTCAACCTCTGGATGTTGTTTCGGCATCCTGCATTGAATCTGAGTTACTGTCTGTTTTCCTTGTTGGAACGGAGAGCATCGCCTGATGCTCTCCGAGCCAACCAGGAATCCCGTTTTTTCTGACGTAAGGGTGCGCA
211	86_r2_L1_70C	CTGAGTTACTGTCTGTTTTCCTTGTTGGAACGGAGAGCATCGCCTGATGCTCTCCGAGCCAACCAGGAACCCCGTTTTTTCTGAC	unaltered	AGTTGACCAGCGCCAGGTCTCATGAATCTGAGTTACTGTCTGTTTTCCTTGTTGGAACGGAGAGCATCGCCTGATGCTCTCCGAGCCAACCAGGAACCCCGTTTTTTCTGACGTAAAGAGACCGTGGTAGGCGCGACTGTGTTGGGAGAGCTTACACATGGACATAGCTA																									TGCGCACCCTTAGCGAGAGGTTTATCATTAAGGTCAACCTCTGGATGTTGTTTCGGCATCCTGCATTGAA	TCTGAGTTACTGTCTGTTTTCCTTGTTGGAACGGAGAGCATCGCCTGATGCTCTCCGAGCCAACCAGGAACCCCGTTTTTTCTGAC	GTAAGGGTGCGCA		TGCGCACCCTTAGCGAGAGGTTTATCATTAAGGTCAACCTCTGGATGTTGTTTCGGCATCCTGCATTGAATCTGAGTTACTGTCTGTTTTCCTTGTTGGAACGGAGAGCATCGCCTGATGCTCTCCGAGCCAACCAGGAACCCCGTTTTTTCTGACGTAAGGGTGCGCA
212	86_r2_L1_71G	CTGAGTTACTGTCTGTTTTCCTTGTTGGAACGGAGAGCATCGCCTGATGCTCTCCGAGCCAACCAGGAAAGCCGTTTTTTCTGAC	unaltered	AGTTGACCAGCGCCAGGTCTCATGAATCTGAGTTACTGTCTGTTTTCCTTGTTGGAACGGAGAGCATCGCCTGATGCTCTCCGAGCCAACCAGGAAAGCCGTTTTTTCTGACGTAAAGAGACCGTGGTAGGCGCGACTCAACACTTACTCTGTTCTATACAAGGGCCAGC																									TGCGCACCCTTAGCGAGAGGTTTATCATTAAGGTCAACCTCTGGATGTTGTTTCGGCATCCTGCATTGAA	TCTGAGTTACTGTCTGTTTTCCTTGTTGGAACGGAGAGCATCGCCTGATGCTCTCCGAGCCAACCAGGAAAGCCGTTTTTTCTGAC	GTAAGGGTGCGCA		TGCGCACCCTTAGCGAGAGGTTTATCATTAAGGTCAACCTCTGGATGTTGTTTCGGCATCCTGCATTGAATCTGAGTTACTGTCTGTTTTCCTTGTTGGAACGGAGAGCATCGCCTGATGCTCTCCGAGCCAACCAGGAAAGCCGTTTTTTCTGACGTAAGGGTGCGCA
213	86_r2_L1_71A	CTGAGTTACTGTCTGTTTTCCTTGTTGGAACGGAGAGCATCGCCTGATGCTCTCCGAGCCAACCAGGAAAACCGTTTTTTCTGAC	unaltered	AGTTGACCAGCGCCAGGTCTCATGAATCTGAGTTACTGTCTGTTTTCCTTGTTGGAACGGAGAGCATCGCCTGATGCTCTCCGAGCCAACCAGGAAAACCGTTTTTTCTGACGTAAAGAGACCGTGGTAGGCGCGACTATGATACGCGGAAGTCCGATATCACACAAACA																									TGCGCACCCTTAGCGAGAGGTTTATCATTAAGGTCAACCTCTGGATGTTGTTTCGGCATCCTGCATTGAA	TCTGAGTTACTGTCTGTTTTCCTTGTTGGAACGGAGAGCATCGCCTGATGCTCTCCGAGCCAACCAGGAAAACCGTTTTTTCTGAC	GTAAGGGTGCGCA		TGCGCACCCTTAGCGAGAGGTTTATCATTAAGGTCAACCTCTGGATGTTGTTTCGGCATCCTGCATTGAATCTGAGTTACTGTCTGTTTTCCTTGTTGGAACGGAGAGCATCGCCTGATGCTCTCCGAGCCAACCAGGAAAACCGTTTTTTCTGACGTAAGGGTGCGCA
214	86_r2_L1_71T	CTGAGTTACTGTCTGTTTTCCTTGTTGGAACGGAGAGCATCGCCTGATGCTCTCCGAGCCAACCAGGAAATCCGTTTTTTCTGAC	unaltered	AGTTGACCAGCGCCAGGTCTCATGAATCTGAGTTACTGTCTGTTTTCCTTGTTGGAACGGAGAGCATCGCCTGATGCTCTCCGAGCCAACCAGGAAATCCGTTTTTTCTGACGTAAAGAGACCGTGGTAGGCGCGACTCGACGATGAGGCACTCATTTGGGCGTATGAAC																									TGCGCACCCTTAGCGAGAGGTTTATCATTAAGGTCAACCTCTGGATGTTGTTTCGGCATCCTGCATTGAA	TCTGAGTTACTGTCTGTTTTCCTTGTTGGAACGGAGAGCATCGCCTGATGCTCTCCGAGCCAACCAGGAAATCCGTTTTTTCTGAC	GTAAGGGTGCGCA		TGCGCACCCTTAGCGAGAGGTTTATCATTAAGGTCAACCTCTGGATGTTGTTTCGGCATCCTGCATTGAATCTGAGTTACTGTCTGTTTTCCTTGTTGGAACGGAGAGCATCGCCTGATGCTCTCCGAGCCAACCAGGAAATCCGTTTTTTCTGACGTAAGGGTGCGCA
215	86_r2_L1_72G	CTGAGTTACTGTCTGTTTTCCTTGTTGGAACGGAGAGCATCGCCTGATGCTCTCCGAGCCAACCAGGAAACGCGTTTTTTCTGAC	unaltered	AGTTGACCAGCGCCAGGTCTCATGAATCTGAGTTACTGTCTGTTTTCCTTGTTGGAACGGAGAGCATCGCCTGATGCTCTCCGAGCCAACCAGGAAACGCGTTTTTTCTGACGTAAAGAGACCGTGGTAGGCGCGACTTTACGCCCCCGTGTATGATACATCATCTACGA																									TGCGCACCCTTAGCGAGAGGTTTATCATTAAGGTCAACCTCTGGATGTTGTTTCGGCATCCTGCATTGAA	TCTGAGTTACTGTCTGTTTTCCTTGTTGGAACGGAGAGCATCGCCTGATGCTCTCCGAGCCAACCAGGAAACGCGTTTTTTCTGAC	GTAAGGGTGCGCA		TGCGCACCCTTAGCGAGAGGTTTATCATTAAGGTCAACCTCTGGATGTTGTTTCGGCATCCTGCATTGAATCTGAGTTACTGTCTGTTTTCCTTGTTGGAACGGAGAGCATCGCCTGATGCTCTCCGAGCCAACCAGGAAACGCGTTTTTTCTGACGTAAGGGTGCGCA
216	86_r2_L1_72A	CTGAGTTACTGTCTGTTTTCCTTGTTGGAACGGAGAGCATCGCCTGATGCTCTCCGAGCCAACCAGGAAACACGTTTTTTCTGAC	unaltered	AGTTGACCAGCGCCAGGTCTCATGAATCTGAGTTACTGTCTGTTTTCCTTGTTGGAACGGAGAGCATCGCCTGATGCTCTCCGAGCCAACCAGGAAACACGTTTTTTCTGACGTAAAGAGACCGTGGTAGGCGCGACTTCGCCGTAAACCGTGCATTAACCCAGTAATTT																									TGCGCACCCTTAGCGAGAGGTTTATCATTAAGGTCAACCTCTGGATGTTGTTTCGGCATCCTGCATTGAA	TCTGAGTTACTGTCTGTTTTCCTTGTTGGAACGGAGAGCATCGCCTGATGCTCTCCGAGCCAACCAGGAAACACGTTTTTTCTGAC	GTAAGGGTGCGCA		TGCGCACCCTTAGCGAGAGGTTTATCATTAAGGTCAACCTCTGGATGTTGTTTCGGCATCCTGCATTGAATCTGAGTTACTGTCTGTTTTCCTTGTTGGAACGGAGAGCATCGCCTGATGCTCTCCGAGCCAACCAGGAAACACGTTTTTTCTGACGTAAGGGTGCGCA
217	86_r2_L1_72T	CTGAGTTACTGTCTGTTTTCCTTGTTGGAACGGAGAGCATCGCCTGATGCTCTCCGAGCCAACCAGGAAACTCGTTTTTTCTGAC	unaltered	AGTTGACCAGCGCCAGGTCTCATGAATCTGAGTTACTGTCTGTTTTCCTTGTTGGAACGGAGAGCATCGCCTGATGCTCTCCGAGCCAACCAGGAAACTCGTTTTTTCTGACGTAAAGAGACCGTGGTAGGCGCGACTGCGAGTACATTCAGACAGGAGAAGTCCGTGGG																									TGCGCACCCTTAGCGAGAGGTTTATCATTAAGGTCAACCTCTGGATGTTGTTTCGGCATCCTGCATTGAA	TCTGAGTTACTGTCTGTTTTCCTTGTTGGAACGGAGAGCATCGCCTGATGCTCTCCGAGCCAACCAGGAAACTCGTTTTTTCTGAC	GTAAGGGTGCGCA		TGCGCACCCTTAGCGAGAGGTTTATCATTAAGGTCAACCTCTGGATGTTGTTTCGGCATCCTGCATTGAATCTGAGTTACTGTCTGTTTTCCTTGTTGGAACGGAGAGCATCGCCTGATGCTCTCCGAGCCAACCAGGAAACTCGTTTTTTCTGACGTAAGGGTGCGCA
218	86_r2_L1_73G	CTGAGTTACTGTCTGTTTTCCTTGTTGGAACGGAGAGCATCGCCTGATGCTCTCCGAGCCAACCAGGAAACCGGTTTTTTCTGAC	unaltered	AGTTGACCAGCGCCAGGTCTCATGAATCTGAGTTACTGTCTGTTTTCCTTGTTGGAACGGAGAGCATCGCCTGATGCTCTCCGAGCCAACCAGGAAACCGGTTTTTTCTGACGTAAAGAGACCGTGGTAGGCGCGACTGATACATCAGAGCCGGTGAACCCCCAATCTCC																									TGCGCACCCTTAGCGAGAGGTTTATCATTAAGGTCAACCTCTGGATGTTGTTTCGGCATCCTGCATTGAA	TCTGAGTTACTGTCTGTTTTCCTTGTTGGAACGGAGAGCATCGCCTGATGCTCTCCGAGCCAACCAGGAAACCGGTTTTTTCTGAC	GTAAGGGTGCGCA		TGCGCACCCTTAGCGAGAGGTTTATCATTAAGGTCAACCTCTGGATGTTGTTTCGGCATCCTGCATTGAATCTGAGTTACTGTCTGTTTTCCTTGTTGGAACGGAGAGCATCGCCTGATGCTCTCCGAGCCAACCAGGAAACCGGTTTTTTCTGACGTAAGGGTGCGCA
219	86_r2_L1_73A	CTGAGTTACTGTCTGTTTTCCTTGTTGGAACGGAGAGCATCGCCTGATGCTCTCCGAGCCAACCAGGAAACCAGTTTTTTCTGAC	unaltered	AGTTGACCAGCGCCAGGTCTCATGAATCTGAGTTACTGTCTGTTTTCCTTGTTGGAACGGAGAGCATCGCCTGATGCTCTCCGAGCCAACCAGGAAACCAGTTTTTTCTGACGTAAAGAGACCGTGGTAGGCGCGACTTTACGCTCTAAATGTGGGGCCACGAACTCAGG																									TGCGCACCCTTAGCGAGAGGTTTATCATTAAGGTCAACCTCTGGATGTTGTTTCGGCATCCTGCATTGAA	TCTGAGTTACTGTCTGTTTTCCTTGTTGGAACGGAGAGCATCGCCTGATGCTCTCCGAGCCAACCAGGAAACCAGTTTTTTCTGAC	GTAAGGGTGCGCA		TGCGCACCCTTAGCGAGAGGTTTATCATTAAGGTCAACCTCTGGATGTTGTTTCGGCATCCTGCATTGAATCTGAGTTACTGTCTGTTTTCCTTGTTGGAACGGAGAGCATCGCCTGATGCTCTCCGAGCCAACCAGGAAACCAGTTTTTTCTGACGTAAGGGTGCGCA
220	86_r2_L1_73T	CTGAGTTACTGTCTGTTTTCCTTGTTGGAACGGAGAGCATCGCCTGATGCTCTCCGAGCCAACCAGGAAACCTGTTTTTTCTGAC	unaltered	AGTTGACCAGCGCCAGGTCTCATGAATCTGAGTTACTGTCTGTTTTCCTTGTTGGAACGGAGAGCATCGCCTGATGCTCTCCGAGCCAACCAGGAAACCTGTTTTTTCTGACGTAAAGAGACCGTGGTAGGCGCGACTAGACGTCGACCAATTGCTGTCTTTTCTGCATA																									TGCGCACCCTTAGCGAGAGGTTTATCATTAAGGTCAACCTCTGGATGTTGTTTCGGCATCCTGCATTGAA	TCTGAGTTACTGTCTGTTTTCCTTGTTGGAACGGAGAGCATCGCCTGATGCTCTCCGAGCCAACCAGGAAACCTGTTTTTTCTGAC	GTAAGGGTGCGCA		TGCGCACCCTTAGCGAGAGGTTTATCATTAAGGTCAACCTCTGGATGTTGTTTCGGCATCCTGCATTGAATCTGAGTTACTGTCTGTTTTCCTTGTTGGAACGGAGAGCATCGCCTGATGCTCTCCGAGCCAACCAGGAAACCTGTTTTTTCTGACGTAAGGGTGCGCA
221	86_r2_L1_74A	CTGAGTTACTGTCTGTTTTCCTTGTTGGAACGGAGAGCATCGCCTGATGCTCTCCGAGCCAACCAGGAAACCCATTTTTTCTGAC	unaltered	AGTTGACCAGCGCCAGGTCTCATGAATCTGAGTTACTGTCTGTTTTCCTTGTTGGAACGGAGAGCATCGCCTGATGCTCTCCGAGCCAACCAGGAAACCCATTTTTTCTGACGTAAAGAGACCGTGGTAGGCGCGACTATACGCGACCCTTCACGTCTGTTACACGATCT																									TGCGCACCCTTAGCGAGAGGTTTATCATTAAGGTCAACCTCTGGATGTTGTTTCGGCATCCTGCATTGAA	TCTGAGTTACTGTCTGTTTTCCTTGTTGGAACGGAGAGCATCGCCTGATGCTCTCCGAGCCAACCAGGAAACCCATTTTTTCTGAC	GTAAGGGTGCGCA		TGCGCACCCTTAGCGAGAGGTTTATCATTAAGGTCAACCTCTGGATGTTGTTTCGGCATCCTGCATTGAATCTGAGTTACTGTCTGTTTTCCTTGTTGGAACGGAGAGCATCGCCTGATGCTCTCCGAGCCAACCAGGAAACCCATTTTTTCTGACGTAAGGGTGCGCA
222	86_r2_L1_74T	CTGAGTTACTGTCTGTTTTCCTTGTTGGAACGGAGAGCATCGCCTGATGCTCTCCGAGCCAACCAGGAAACCCTTTTTTTCTGAC	unaltered	AGTTGACCAGCGCCAGGTCTCATGAATCTGAGTTACTGTCTGTTTTCCTTGTTGGAACGGAGAGCATCGCCTGATGCTCTCCGAGCCAACCAGGAAACCCTTTTTTTCTGACGTAAAGAGACCGTGGTAGGCGCGACTTAATTCACTTACTAGTGACATCTGCAGTATAC																									TGCGCACCCTTAGCGAGAGGTTTATCATTAAGGTCAACCTCTGGATGTTGTTTCGGCATCCTGCATTGAA	TCTGAGTTACTGTCTGTTTTCCTTGTTGGAACGGAGAGCATCGCCTGATGCTCTCCGAGCCAACCAGGAAACCCTTTTTTTCTGAC	GTAAGGGTGCGCA		TGCGCACCCTTAGCGAGAGGTTTATCATTAAGGTCAACCTCTGGATGTTGTTTCGGCATCCTGCATTGAATCTGAGTTACTGTCTGTTTTCCTTGTTGGAACGGAGAGCATCGCCTGATGCTCTCCGAGCCAACCAGGAAACCCTTTTTTTCTGACGTAAGGGTGCGCA
223	86_r2_L1_74C	CTGAGTTACTGTCTGTTTTCCTTGTTGGAACGGAGAGCATCGCCTGATGCTCTCCGAGCCAACCAGGAAACCCCTTTTTTCTGAC	unaltered	AGTTGACCAGCGCCAGGTCTCATGAATCTGAGTTACTGTCTGTTTTCCTTGTTGGAACGGAGAGCATCGCCTGATGCTCTCCGAGCCAACCAGGAAACCCCTTTTTTCTGACGTAAAGAGACCGTGGTAGGCGCGACTATGTTACAGTGGTTGCGTTTCGATACTTACCC																									TGCGCACCCTTAGCGAGAGGTTTATCATTAAGGTCAACCTCTGGATGTTGTTTCGGCATCCTGCATTGAA	TCTGAGTTACTGTCTGTTTTCCTTGTTGGAACGGAGAGCATCGCCTGATGCTCTCCGAGCCAACCAGGAAACCCCTTTTTTCTGAC	GTAAGGGTGCGCA		TGCGCACCCTTAGCGAGAGGTTTATCATTAAGGTCAACCTCTGGATGTTGTTTCGGCATCCTGCATTGAATCTGAGTTACTGTCTGTTTTCCTTGTTGGAACGGAGAGCATCGCCTGATGCTCTCCGAGCCAACCAGGAAACCCCTTTTTTCTGACGTAAGGGTGCGCA
224	86_r2_L1_75G	CTGAGTTACTGTCTGTTTTCCTTGTTGGAACGGAGAGCATCGCCTGATGCTCTCCGAGCCAACCAGGAAACCCGGTTTTTCTGAC	unaltered	AGTTGACCAGCGCCAGGTCTCATGAATCTGAGTTACTGTCTGTTTTCCTTGTTGGAACGGAGAGCATCGCCTGATGCTCTCCGAGCCAACCAGGAAACCCGGTTTTTCTGACGTAAAGAGACCGTGGTAGGCGCGACTACTTTATATCTTGCGCCTACCAGGAGCGCCTT																									TGCGCACCCTTAGCGAGAGGTTTATCATTAAGGTCAACCTCTGGATGTTGTTTCGGCATCCTGCATTGAA	TCTGAGTTACTGTCTGTTTTCCTTGTTGGAACGGAGAGCATCGCCTGATGCTCTCCGAGCCAACCAGGAAACCCGGTTTTTCTGAC	GTAAGGGTGCGCA		TGCGCACCCTTAGCGAGAGGTTTATCATTAAGGTCAACCTCTGGATGTTGTTTCGGCATCCTGCATTGAATCTGAGTTACTGTCTGTTTTCCTTGTTGGAACGGAGAGCATCGCCTGATGCTCTCCGAGCCAACCAGGAAACCCGGTTTTTCTGACGTAAGGGTGCGCA
225	86_r2_L1_75A	CTGAGTTACTGTCTGTTTTCCTTGTTGGAACGGAGAGCATCGCCTGATGCTCTCCGAGCCAACCAGGAAACCCGATTTTTCTGAC	unaltered	AGTTGACCAGCGCCAGGTCTCATGAATCTGAGTTACTGTCTGTTTTCCTTGTTGGAACGGAGAGCATCGCCTGATGCTCTCCGAGCCAACCAGGAAACCCGATTTTTCTGACGTAAAGAGACCGTGGTAGGCGCGACTCCGTCTCACGGGTGCCGAATGGACCGGTGACG																									TGCGCACCCTTAGCGAGAGGTTTATCATTAAGGTCAACCTCTGGATGTTGTTTCGGCATCCTGCATTGAA	TCTGAGTTACTGTCTGTTTTCCTTGTTGGAACGGAGAGCATCGCCTGATGCTCTCCGAGCCAACCAGGAAACCCGATTTTTCTGAC	GTAAGGGTGCGCA		TGCGCACCCTTAGCGAGAGGTTTATCATTAAGGTCAACCTCTGGATGTTGTTTCGGCATCCTGCATTGAATCTGAGTTACTGTCTGTTTTCCTTGTTGGAACGGAGAGCATCGCCTGATGCTCTCCGAGCCAACCAGGAAACCCGATTTTTCTGACGTAAGGGTGCGCA
226	86_r2_L1_75C	CTGAGTTACTGTCTGTTTTCCTTGTTGGAACGGAGAGCATCGCCTGATGCTCTCCGAGCCAACCAGGAAACCCGCTTTTTCTGAC	unaltered	AGTTGACCAGCGCCAGGTCTCATGAATCTGAGTTACTGTCTGTTTTCCTTGTTGGAACGGAGAGCATCGCCTGATGCTCTCCGAGCCAACCAGGAAACCCGCTTTTTCTGACGTAAAGAGACCGTGGTAGGCGCGACTTCGGTTGAAGTGCGCATCTTAATTCAAGTAGT																									TGCGCACCCTTAGCGAGAGGTTTATCATTAAGGTCAACCTCTGGATGTTGTTTCGGCATCCTGCATTGAA	TCTGAGTTACTGTCTGTTTTCCTTGTTGGAACGGAGAGCATCGCCTGATGCTCTCCGAGCCAACCAGGAAACCCGCTTTTTCTGAC	GTAAGGGTGCGCA		TGCGCACCCTTAGCGAGAGGTTTATCATTAAGGTCAACCTCTGGATGTTGTTTCGGCATCCTGCATTGAATCTGAGTTACTGTCTGTTTTCCTTGTTGGAACGGAGAGCATCGCCTGATGCTCTCCGAGCCAACCAGGAAACCCGCTTTTTCTGACGTAAGGGTGCGCA
227	86_r2_L1_76G	CTGAGTTACTGTCTGTTTTCCTTGTTGGAACGGAGAGCATCGCCTGATGCTCTCCGAGCCAACCAGGAAACCCGTGTTTTCTGAC	unaltered	AGTTGACCAGCGCCAGGTCTCATGAATCTGAGTTACTGTCTGTTTTCCTTGTTGGAACGGAGAGCATCGCCTGATGCTCTCCGAGCCAACCAGGAAACCCGTGTTTTCTGACGTAAAGAGACCGTGGTAGGCGCGACTGAGAACATGATGGCTAATAAATATAAAATGCT																									TGCGCACCCTTAGCGAGAGGTTTATCATTAAGGTCAACCTCTGGATGTTGTTTCGGCATCCTGCATTGAA	TCTGAGTTACTGTCTGTTTTCCTTGTTGGAACGGAGAGCATCGCCTGATGCTCTCCGAGCCAACCAGGAAACCCGTGTTTTCTGAC	GTAAGGGTGCGCA		TGCGCACCCTTAGCGAGAGGTTTATCATTAAGGTCAACCTCTGGATGTTGTTTCGGCATCCTGCATTGAATCTGAGTTACTGTCTGTTTTCCTTGTTGGAACGGAGAGCATCGCCTGATGCTCTCCGAGCCAACCAGGAAACCCGTGTTTTCTGACGTAAGGGTGCGCA
228	86_r2_L1_76A	CTGAGTTACTGTCTGTTTTCCTTGTTGGAACGGAGAGCATCGCCTGATGCTCTCCGAGCCAACCAGGAAACCCGTATTTTCTGAC	unaltered	AGTTGACCAGCGCCAGGTCTCATGAATCTGAGTTACTGTCTGTTTTCCTTGTTGGAACGGAGAGCATCGCCTGATGCTCTCCGAGCCAACCAGGAAACCCGTATTTTCTGACGTAAAGAGACCGTGGTAGGCGCGACTGCCAATACACGTGCCGTTTAAGGTGGATCTGG																									TGCGCACCCTTAGCGAGAGGTTTATCATTAAGGTCAACCTCTGGATGTTGTTTCGGCATCCTGCATTGAA	TCTGAGTTACTGTCTGTTTTCCTTGTTGGAACGGAGAGCATCGCCTGATGCTCTCCGAGCCAACCAGGAAACCCGTATTTTCTGAC	GTAAGGGTGCGCA		TGCGCACCCTTAGCGAGAGGTTTATCATTAAGGTCAACCTCTGGATGTTGTTTCGGCATCCTGCATTGAATCTGAGTTACTGTCTGTTTTCCTTGTTGGAACGGAGAGCATCGCCTGATGCTCTCCGAGCCAACCAGGAAACCCGTATTTTCTGACGTAAGGGTGCGCA
229	86_r2_L1_76C	CTGAGTTACTGTCTGTTTTCCTTGTTGGAACGGAGAGCATCGCCTGATGCTCTCCGAGCCAACCAGGAAACCCGTCTTTTCTGAC	unaltered	AGTTGACCAGCGCCAGGTCTCATGAATCTGAGTTACTGTCTGTTTTCCTTGTTGGAACGGAGAGCATCGCCTGATGCTCTCCGAGCCAACCAGGAAACCCGTCTTTTCTGACGTAAAGAGACCGTGGTAGGCGCGACTCAGGATTAGAGTCATCCTGACATATCCAAACT																									TGCGCACCCTTAGCGAGAGGTTTATCATTAAGGTCAACCTCTGGATGTTGTTTCGGCATCCTGCATTGAA	TCTGAGTTACTGTCTGTTTTCCTTGTTGGAACGGAGAGCATCGCCTGATGCTCTCCGAGCCAACCAGGAAACCCGTCTTTTCTGAC	GTAAGGGTGCGCA		TGCGCACCCTTAGCGAGAGGTTTATCATTAAGGTCAACCTCTGGATGTTGTTTCGGCATCCTGCATTGAATCTGAGTTACTGTCTGTTTTCCTTGTTGGAACGGAGAGCATCGCCTGATGCTCTCCGAGCCAACCAGGAAACCCGTCTTTTCTGACGTAAGGGTGCGCA
230	86_r2_L1_77G	CTGAGTTACTGTCTGTTTTCCTTGTTGGAACGGAGAGCATCGCCTGATGCTCTCCGAGCCAACCAGGAAACCCGTTGTTTCTGAC	unaltered	AGTTGACCAGCGCCAGGTCTCATGAATCTGAGTTACTGTCTGTTTTCCTTGTTGGAACGGAGAGCATCGCCTGATGCTCTCCGAGCCAACCAGGAAACCCGTTGTTTCTGACGTAAAGAGACCGTGGTAGGCGCGACTCCTTGAGTAGTGCACCTATGACTTGTAGAAAT																									TGCGCACCCTTAGCGAGAGGTTTATCATTAAGGTCAACCTCTGGATGTTGTTTCGGCATCCTGCATTGAA	TCTGAGTTACTGTCTGTTTTCCTTGTTGGAACGGAGAGCATCGCCTGATGCTCTCCGAGCCAACCAGGAAACCCGTTGTTTCTGAC	GTAAGGGTGCGCA		TGCGCACCCTTAGCGAGAGGTTTATCATTAAGGTCAACCTCTGGATGTTGTTTCGGCATCCTGCATTGAATCTGAGTTACTGTCTGTTTTCCTTGTTGGAACGGAGAGCATCGCCTGATGCTCTCCGAGCCAACCAGGAAACCCGTTGTTTCTGACGTAAGGGTGCGCA
231	86_r2_L1_77A	CTGAGTTACTGTCTGTTTTCCTTGTTGGAACGGAGAGCATCGCCTGATGCTCTCCGAGCCAACCAGGAAACCCGTTATTTCTGAC	unaltered	AGTTGACCAGCGCCAGGTCTCATGAATCTGAGTTACTGTCTGTTTTCCTTGTTGGAACGGAGAGCATCGCCTGATGCTCTCCGAGCCAACCAGGAAACCCGTTATTTCTGACGTAAAGAGACCGTGGTAGGCGCGACTGTACGTCAGCTGAATCTCCGACGCCCCCGTCT																									TGCGCACCCTTAGCGAGAGGTTTATCATTAAGGTCAACCTCTGGATGTTGTTTCGGCATCCTGCATTGAA	TCTGAGTTACTGTCTGTTTTCCTTGTTGGAACGGAGAGCATCGCCTGATGCTCTCCGAGCCAACCAGGAAACCCGTTATTTCTGAC	GTAAGGGTGCGCA		TGCGCACCCTTAGCGAGAGGTTTATCATTAAGGTCAACCTCTGGATGTTGTTTCGGCATCCTGCATTGAATCTGAGTTACTGTCTGTTTTCCTTGTTGGAACGGAGAGCATCGCCTGATGCTCTCCGAGCCAACCAGGAAACCCGTTATTTCTGACGTAAGGGTGCGCA
232	86_r2_L1_77C	CTGAGTTACTGTCTGTTTTCCTTGTTGGAACGGAGAGCATCGCCTGATGCTCTCCGAGCCAACCAGGAAACCCGTTCTTTCTGAC	unaltered	AGTTGACCAGCGCCAGGTCTCATGAATCTGAGTTACTGTCTGTTTTCCTTGTTGGAACGGAGAGCATCGCCTGATGCTCTCCGAGCCAACCAGGAAACCCGTTCTTTCTGACGTAAAGAGACCGTGGTAGGCGCGACTTCGGGGTTGGACTATCTTCCGAACCGCCCCTG																									TGCGCACCCTTAGCGAGAGGTTTATCATTAAGGTCAACCTCTGGATGTTGTTTCGGCATCCTGCATTGAA	TCTGAGTTACTGTCTGTTTTCCTTGTTGGAACGGAGAGCATCGCCTGATGCTCTCCGAGCCAACCAGGAAACCCGTTCTTTCTGAC	GTAAGGGTGCGCA		TGCGCACCCTTAGCGAGAGGTTTATCATTAAGGTCAACCTCTGGATGTTGTTTCGGCATCCTGCATTGAATCTGAGTTACTGTCTGTTTTCCTTGTTGGAACGGAGAGCATCGCCTGATGCTCTCCGAGCCAACCAGGAAACCCGTTCTTTCTGACGTAAGGGTGCGCA
233	86_r2_L1_78G	CTGAGTTACTGTCTGTTTTCCTTGTTGGAACGGAGAGCATCGCCTGATGCTCTCCGAGCCAACCAGGAAACCCGTTTGTTCTGAC	unaltered	AGTTGACCAGCGCCAGGTCTCATGAATCTGAGTTACTGTCTGTTTTCCTTGTTGGAACGGAGAGCATCGCCTGATGCTCTCCGAGCCAACCAGGAAACCCGTTTGTTCTGACGTAAAGAGACCGTGGTAGGCGCGACTATGCCGTTAAAATGTATGTCCTAACAAACCCC																									TGCGCACCCTTAGCGAGAGGTTTATCATTAAGGTCAACCTCTGGATGTTGTTTCGGCATCCTGCATTGAA	TCTGAGTTACTGTCTGTTTTCCTTGTTGGAACGGAGAGCATCGCCTGATGCTCTCCGAGCCAACCAGGAAACCCGTTTGTTCTGAC	GTAAGGGTGCGCA		TGCGCACCCTTAGCGAGAGGTTTATCATTAAGGTCAACCTCTGGATGTTGTTTCGGCATCCTGCATTGAATCTGAGTTACTGTCTGTTTTCCTTGTTGGAACGGAGAGCATCGCCTGATGCTCTCCGAGCCAACCAGGAAACCCGTTTGTTCTGACGTAAGGGTGCGCA
234	86_r2_L1_78A	CTGAGTTACTGTCTGTTTTCCTTGTTGGAACGGAGAGCATCGCCTGATGCTCTCCGAGCCAACCAGGAAACCCGTTTATTCTGAC	unaltered	AGTTGACCAGCGCCAGGTCTCATGAATCTGAGTTACTGTCTGTTTTCCTTGTTGGAACGGAGAGCATCGCCTGATGCTCTCCGAGCCAACCAGGAAACCCGTTTATTCTGACGTAAAGAGACCGTGGTAGGCGCGACTCACCAGCACAAAGACGATGATAGTTGGGGTCT																									TGCGCACCCTTAGCGAGAGGTTTATCATTAAGGTCAACCTCTGGATGTTGTTTCGGCATCCTGCATTGAA	TCTGAGTTACTGTCTGTTTTCCTTGTTGGAACGGAGAGCATCGCCTGATGCTCTCCGAGCCAACCAGGAAACCCGTTTATTCTGAC	GTAAGGGTGCGCA		TGCGCACCCTTAGCGAGAGGTTTATCATTAAGGTCAACCTCTGGATGTTGTTTCGGCATCCTGCATTGAATCTGAGTTACTGTCTGTTTTCCTTGTTGGAACGGAGAGCATCGCCTGATGCTCTCCGAGCCAACCAGGAAACCCGTTTATTCTGACGTAAGGGTGCGCA
235	86_r2_L1_78C	CTGAGTTACTGTCTGTTTTCCTTGTTGGAACGGAGAGCATCGCCTGATGCTCTCCGAGCCAACCAGGAAACCCGTTTCTTCTGAC	unaltered	AGTTGACCAGCGCCAGGTCTCATGAATCTGAGTTACTGTCTGTTTTCCTTGTTGGAACGGAGAGCATCGCCTGATGCTCTCCGAGCCAACCAGGAAACCCGTTTCTTCTGACGTAAAGAGACCGTGGTAGGCGCGACTGGAAATGTAGGTACTCCATAACTACTTCGACA																									TGCGCACCCTTAGCGAGAGGTTTATCATTAAGGTCAACCTCTGGATGTTGTTTCGGCATCCTGCATTGAA	TCTGAGTTACTGTCTGTTTTCCTTGTTGGAACGGAGAGCATCGCCTGATGCTCTCCGAGCCAACCAGGAAACCCGTTTCTTCTGAC	GTAAGGGTGCGCA		TGCGCACCCTTAGCGAGAGGTTTATCATTAAGGTCAACCTCTGGATGTTGTTTCGGCATCCTGCATTGAATCTGAGTTACTGTCTGTTTTCCTTGTTGGAACGGAGAGCATCGCCTGATGCTCTCCGAGCCAACCAGGAAACCCGTTTCTTCTGACGTAAGGGTGCGCA
236	86_r2_L1_79G	CTGAGTTACTGTCTGTTTTCCTTGTTGGAACGGAGAGCATCGCCTGATGCTCTCCGAGCCAACCAGGAAACCCGTTTTGTCTGAC	unaltered	AGTTGACCAGCGCCAGGTCTCATGAATCTGAGTTACTGTCTGTTTTCCTTGTTGGAACGGAGAGCATCGCCTGATGCTCTCCGAGCCAACCAGGAAACCCGTTTTGTCTGACGTAAAGAGACCGTGGTAGGCGCGACTTACGTCTCTGGCGAGGCGTTCAGTGTACTGAG																									TGCGCACCCTTAGCGAGAGGTTTATCATTAAGGTCAACCTCTGGATGTTGTTTCGGCATCCTGCATTGAA	TCTGAGTTACTGTCTGTTTTCCTTGTTGGAACGGAGAGCATCGCCTGATGCTCTCCGAGCCAACCAGGAAACCCGTTTTGTCTGAC	GTAAGGGTGCGCA		TGCGCACCCTTAGCGAGAGGTTTATCATTAAGGTCAACCTCTGGATGTTGTTTCGGCATCCTGCATTGAATCTGAGTTACTGTCTGTTTTCCTTGTTGGAACGGAGAGCATCGCCTGATGCTCTCCGAGCCAACCAGGAAACCCGTTTTGTCTGACGTAAGGGTGCGCA
237	86_r2_L1_79A	CTGAGTTACTGTCTGTTTTCCTTGTTGGAACGGAGAGCATCGCCTGATGCTCTCCGAGCCAACCAGGAAACCCGTTTTATCTGAC	unaltered	AGTTGACCAGCGCCAGGTCTCATGAATCTGAGTTACTGTCTGTTTTCCTTGTTGGAACGGAGAGCATCGCCTGATGCTCTCCGAGCCAACCAGGAAACCCGTTTTATCTGACGTAAAGAGACCGTGGTAGGCGCGACTTGGGTTTGATTTTAGACAGATCAGCTTTCGTG																									TGCGCACCCTTAGCGAGAGGTTTATCATTAAGGTCAACCTCTGGATGTTGTTTCGGCATCCTGCATTGAA	TCTGAGTTACTGTCTGTTTTCCTTGTTGGAACGGAGAGCATCGCCTGATGCTCTCCGAGCCAACCAGGAAACCCGTTTTATCTGAC	GTAAGGGTGCGCA		TGCGCACCCTTAGCGAGAGGTTTATCATTAAGGTCAACCTCTGGATGTTGTTTCGGCATCCTGCATTGAATCTGAGTTACTGTCTGTTTTCCTTGTTGGAACGGAGAGCATCGCCTGATGCTCTCCGAGCCAACCAGGAAACCCGTTTTATCTGACGTAAGGGTGCGCA
238	86_r2_L1_79C	CTGAGTTACTGTCTGTTTTCCTTGTTGGAACGGAGAGCATCGCCTGATGCTCTCCGAGCCAACCAGGAAACCCGTTTTCTCTGAC	unaltered	AGTTGACCAGCGCCAGGTCTCATGAATCTGAGTTACTGTCTGTTTTCCTTGTTGGAACGGAGAGCATCGCCTGATGCTCTCCGAGCCAACCAGGAAACCCGTTTTCTCTGACGTAAAGAGACCGTGGTAGGCGCGACTTCACTAATTTACAGCTTCCTTCAGCAAATCAC																									TGCGCACCCTTAGCGAGAGGTTTATCATTAAGGTCAACCTCTGGATGTTGTTTCGGCATCCTGCATTGAA	TCTGAGTTACTGTCTGTTTTCCTTGTTGGAACGGAGAGCATCGCCTGATGCTCTCCGAGCCAACCAGGAAACCCGTTTTCTCTGAC	GTAAGGGTGCGCA		TGCGCACCCTTAGCGAGAGGTTTATCATTAAGGTCAACCTCTGGATGTTGTTTCGGCATCCTGCATTGAATCTGAGTTACTGTCTGTTTTCCTTGTTGGAACGGAGAGCATCGCCTGATGCTCTCCGAGCCAACCAGGAAACCCGTTTTCTCTGACGTAAGGGTGCGCA
239	86_r2_L1_80G	CTGAGTTACTGTCTGTTTTCCTTGTTGGAACGGAGAGCATCGCCTGATGCTCTCCGAGCCAACCAGGAAACCCGTTTTTGCTGAC	unaltered	AGTTGACCAGCGCCAGGTCTCATGAATCTGAGTTACTGTCTGTTTTCCTTGTTGGAACGGAGAGCATCGCCTGATGCTCTCCGAGCCAACCAGGAAACCCGTTTTTGCTGACGTAAAGAGACCGTGGTAGGCGCGACTCGAGGGCCCGGACATGACCGGGATACTATCCC																									TGCGCACCCTTAGCGAGAGGTTTATCATTAAGGTCAACCTCTGGATGTTGTTTCGGCATCCTGCATTGAA	TCTGAGTTACTGTCTGTTTTCCTTGTTGGAACGGAGAGCATCGCCTGATGCTCTCCGAGCCAACCAGGAAACCCGTTTTTGCTGAC	GTAAGGGTGCGCA		TGCGCACCCTTAGCGAGAGGTTTATCATTAAGGTCAACCTCTGGATGTTGTTTCGGCATCCTGCATTGAATCTGAGTTACTGTCTGTTTTCCTTGTTGGAACGGAGAGCATCGCCTGATGCTCTCCGAGCCAACCAGGAAACCCGTTTTTGCTGACGTAAGGGTGCGCA
240	86_r2_L1_80A	CTGAGTTACTGTCTGTTTTCCTTGTTGGAACGGAGAGCATCGCCTGATGCTCTCCGAGCCAACCAGGAAACCCGTTTTTACTGAC	unaltered	AGTTGACCAGCGCCAGGTCTCATGAATCTGAGTTACTGTCTGTTTTCCTTGTTGGAACGGAGAGCATCGCCTGATGCTCTCCGAGCCAACCAGGAAACCCGTTTTTACTGACGTAAAGAGACCGTGGTAGGCGCGACTAATGTCTTTAACCTGTCTGTACATATTGCGAA																									TGCGCACCCTTAGCGAGAGGTTTATCATTAAGGTCAACCTCTGGATGTTGTTTCGGCATCCTGCATTGAA	TCTGAGTTACTGTCTGTTTTCCTTGTTGGAACGGAGAGCATCGCCTGATGCTCTCCGAGCCAACCAGGAAACCCGTTTTTACTGAC	GTAAGGGTGCGCA		TGCGCACCCTTAGCGAGAGGTTTATCATTAAGGTCAACCTCTGGATGTTGTTTCGGCATCCTGCATTGAATCTGAGTTACTGTCTGTTTTCCTTGTTGGAACGGAGAGCATCGCCTGATGCTCTCCGAGCCAACCAGGAAACCCGTTTTTACTGACGTAAGGGTGCGCA
241	86_r2_L1_80C	CTGAGTTACTGTCTGTTTTCCTTGTTGGAACGGAGAGCATCGCCTGATGCTCTCCGAGCCAACCAGGAAACCCGTTTTTCCTGAC	unaltered	AGTTGACCAGCGCCAGGTCTCATGAATCTGAGTTACTGTCTGTTTTCCTTGTTGGAACGGAGAGCATCGCCTGATGCTCTCCGAGCCAACCAGGAAACCCGTTTTTCCTGACGTAAAGAGACCGTGGTAGGCGCGACTAACCTCTGCGCGGGCGTCCAAGCAGGATATAC																									TGCGCACCCTTAGCGAGAGGTTTATCATTAAGGTCAACCTCTGGATGTTGTTTCGGCATCCTGCATTGAA	TCTGAGTTACTGTCTGTTTTCCTTGTTGGAACGGAGAGCATCGCCTGATGCTCTCCGAGCCAACCAGGAAACCCGTTTTTCCTGAC	GTAAGGGTGCGCA		TGCGCACCCTTAGCGAGAGGTTTATCATTAAGGTCAACCTCTGGATGTTGTTTCGGCATCCTGCATTGAATCTGAGTTACTGTCTGTTTTCCTTGTTGGAACGGAGAGCATCGCCTGATGCTCTCCGAGCCAACCAGGAAACCCGTTTTTCCTGACGTAAGGGTGCGCA
242	86_r2_L1_81G	CTGAGTTACTGTCTGTTTTCCTTGTTGGAACGGAGAGCATCGCCTGATGCTCTCCGAGCCAACCAGGAAACCCGTTTTTTGTGAC	unaltered	AGTTGACCAGCGCCAGGTCTCATGAATCTGAGTTACTGTCTGTTTTCCTTGTTGGAACGGAGAGCATCGCCTGATGCTCTCCGAGCCAACCAGGAAACCCGTTTTTTGTGACGTAAAGAGACCGTGGTAGGCGCGACTACGGGAGCTGCAAGCTGCCGACGGACGTCAAG																									TGCGCACCCTTAGCGAGAGGTTTATCATTAAGGTCAACCTCTGGATGTTGTTTCGGCATCCTGCATTGAA	TCTGAGTTACTGTCTGTTTTCCTTGTTGGAACGGAGAGCATCGCCTGATGCTCTCCGAGCCAACCAGGAAACCCGTTTTTTGTGAC	GTAAGGGTGCGCA		TGCGCACCCTTAGCGAGAGGTTTATCATTAAGGTCAACCTCTGGATGTTGTTTCGGCATCCTGCATTGAATCTGAGTTACTGTCTGTTTTCCTTGTTGGAACGGAGAGCATCGCCTGATGCTCTCCGAGCCAACCAGGAAACCCGTTTTTTGTGACGTAAGGGTGCGCA
243	86_r2_L1_81A	CTGAGTTACTGTCTGTTTTCCTTGTTGGAACGGAGAGCATCGCCTGATGCTCTCCGAGCCAACCAGGAAACCCGTTTTTTATGAC	unaltered	AGTTGACCAGCGCCAGGTCTCATGAATCTGAGTTACTGTCTGTTTTCCTTGTTGGAACGGAGAGCATCGCCTGATGCTCTCCGAGCCAACCAGGAAACCCGTTTTTTATGACGTAAAGAGACCGTGGTAGGCGCGACTGAATGCATATGAGAGAAGGGATTGCGTAATTA																									TGCGCACCCTTAGCGAGAGGTTTATCATTAAGGTCAACCTCTGGATGTTGTTTCGGCATCCTGCATTGAA	TCTGAGTTACTGTCTGTTTTCCTTGTTGGAACGGAGAGCATCGCCTGATGCTCTCCGAGCCAACCAGGAAACCCGTTTTTTATGAC	GTAAGGGTGCGCA		TGCGCACCCTTAGCGAGAGGTTTATCATTAAGGTCAACCTCTGGATGTTGTTTCGGCATCCTGCATTGAATCTGAGTTACTGTCTGTTTTCCTTGTTGGAACGGAGAGCATCGCCTGATGCTCTCCGAGCCAACCAGGAAACCCGTTTTTTATGACGTAAGGGTGCGCA
244	86_r2_L1_81T	CTGAGTTACTGTCTGTTTTCCTTGTTGGAACGGAGAGCATCGCCTGATGCTCTCCGAGCCAACCAGGAAACCCGTTTTTTTTGAC	unaltered	AGTTGACCAGCGCCAGGTCTCATGAATCTGAGTTACTGTCTGTTTTCCTTGTTGGAACGGAGAGCATCGCCTGATGCTCTCCGAGCCAACCAGGAAACCCGTTTTTTTTGACGTAAAGAGACCGTGGTAGGCGCGACTTGGCCTATTACAGATTATCAATTCAAGATCAT																									TGCGCACCCTTAGCGAGAGGTTTATCATTAAGGTCAACCTCTGGATGTTGTTTCGGCATCCTGCATTGAA	TCTGAGTTACTGTCTGTTTTCCTTGTTGGAACGGAGAGCATCGCCTGATGCTCTCCGAGCCAACCAGGAAACCCGTTTTTTTTGAC	GTAAGGGTGCGCA		TGCGCACCCTTAGCGAGAGGTTTATCATTAAGGTCAACCTCTGGATGTTGTTTCGGCATCCTGCATTGAATCTGAGTTACTGTCTGTTTTCCTTGTTGGAACGGAGAGCATCGCCTGATGCTCTCCGAGCCAACCAGGAAACCCGTTTTTTTTGACGTAAGGGTGCGCA
245	86_r2_L1_82G	CTGAGTTACTGTCTGTTTTCCTTGTTGGAACGGAGAGCATCGCCTGATGCTCTCCGAGCCAACCAGGAAACCCGTTTTTTCGGAC	unaltered	AGTTGACCAGCGCCAGGTCTCATGAATCTGAGTTACTGTCTGTTTTCCTTGTTGGAACGGAGAGCATCGCCTGATGCTCTCCGAGCCAACCAGGAAACCCGTTTTTTCGGACGTAAAGAGACCGTGGTAGGCGCGACTGCGTAACTACATGCGGCCGCAACACTATGATC																									TGCGCACCCTTAGCGAGAGGTTTATCATTAAGGTCAACCTCTGGATGTTGTTTCGGCATCCTGCATTGAA	TCTGAGTTACTGTCTGTTTTCCTTGTTGGAACGGAGAGCATCGCCTGATGCTCTCCGAGCCAACCAGGAAACCCGTTTTTTCGGAC	GTAAGGGTGCGCA		TGCGCACCCTTAGCGAGAGGTTTATCATTAAGGTCAACCTCTGGATGTTGTTTCGGCATCCTGCATTGAATCTGAGTTACTGTCTGTTTTCCTTGTTGGAACGGAGAGCATCGCCTGATGCTCTCCGAGCCAACCAGGAAACCCGTTTTTTCGGACGTAAGGGTGCGCA
246	86_r2_L1_82A	CTGAGTTACTGTCTGTTTTCCTTGTTGGAACGGAGAGCATCGCCTGATGCTCTCCGAGCCAACCAGGAAACCCGTTTTTTCAGAC	unaltered	AGTTGACCAGCGCCAGGTCTCATGAATCTGAGTTACTGTCTGTTTTCCTTGTTGGAACGGAGAGCATCGCCTGATGCTCTCCGAGCCAACCAGGAAACCCGTTTTTTCAGACGTAAAGAGACCGTGGTAGGCGCGACTCTGACCTATATCGTTACCCTGAACAGTTGAGC																									TGCGCACCCTTAGCGAGAGGTTTATCATTAAGGTCAACCTCTGGATGTTGTTTCGGCATCCTGCATTGAA	TCTGAGTTACTGTCTGTTTTCCTTGTTGGAACGGAGAGCATCGCCTGATGCTCTCCGAGCCAACCAGGAAACCCGTTTTTTCAGAC	GTAAGGGTGCGCA		TGCGCACCCTTAGCGAGAGGTTTATCATTAAGGTCAACCTCTGGATGTTGTTTCGGCATCCTGCATTGAATCTGAGTTACTGTCTGTTTTCCTTGTTGGAACGGAGAGCATCGCCTGATGCTCTCCGAGCCAACCAGGAAACCCGTTTTTTCAGACGTAAGGGTGCGCA
247	86_r2_L1_82C	CTGAGTTACTGTCTGTTTTCCTTGTTGGAACGGAGAGCATCGCCTGATGCTCTCCGAGCCAACCAGGAAACCCGTTTTTTCCGAC	unaltered	AGTTGACCAGCGCCAGGTCTCATGAATCTGAGTTACTGTCTGTTTTCCTTGTTGGAACGGAGAGCATCGCCTGATGCTCTCCGAGCCAACCAGGAAACCCGTTTTTTCCGACGTAAAGAGACCGTGGTAGGCGCGACTATTTGTGACGCTAATTAACGTTGAGGTCCAGG																									TGCGCACCCTTAGCGAGAGGTTTATCATTAAGGTCAACCTCTGGATGTTGTTTCGGCATCCTGCATTGAA	TCTGAGTTACTGTCTGTTTTCCTTGTTGGAACGGAGAGCATCGCCTGATGCTCTCCGAGCCAACCAGGAAACCCGTTTTTTCCGAC	GTAAGGGTGCGCA		TGCGCACCCTTAGCGAGAGGTTTATCATTAAGGTCAACCTCTGGATGTTGTTTCGGCATCCTGCATTGAATCTGAGTTACTGTCTGTTTTCCTTGTTGGAACGGAGAGCATCGCCTGATGCTCTCCGAGCCAACCAGGAAACCCGTTTTTTCCGACGTAAGGGTGCGCA
248	86_r2_L1_83A	CTGAGTTACTGTCTGTTTTCCTTGTTGGAACGGAGAGCATCGCCTGATGCTCTCCGAGCCAACCAGGAAACCCGTTTTTTCTAAC	unaltered	AGTTGACCAGCGCCAGGTCTCATGAATCTGAGTTACTGTCTGTTTTCCTTGTTGGAACGGAGAGCATCGCCTGATGCTCTCCGAGCCAACCAGGAAACCCGTTTTTTCTAACGTAAAGAGACCGTGGTAGGCGCGACTCGAAAAACCACTCTGACAACCCTCGTAAATAA																									TGCGCACCCTTAGCGAGAGGTTTATCATTAAGGTCAACCTCTGGATGTTGTTTCGGCATCCTGCATTGAA	TCTGAGTTACTGTCTGTTTTCCTTGTTGGAACGGAGAGCATCGCCTGATGCTCTCCGAGCCAACCAGGAAACCCGTTTTTTCTAAC	GTAAGGGTGCGCA		TGCGCACCCTTAGCGAGAGGTTTATCATTAAGGTCAACCTCTGGATGTTGTTTCGGCATCCTGCATTGAATCTGAGTTACTGTCTGTTTTCCTTGTTGGAACGGAGAGCATCGCCTGATGCTCTCCGAGCCAACCAGGAAACCCGTTTTTTCTAACGTAAGGGTGCGCA
249	86_r2_L1_83T	CTGAGTTACTGTCTGTTTTCCTTGTTGGAACGGAGAGCATCGCCTGATGCTCTCCGAGCCAACCAGGAAACCCGTTTTTTCTTAC	unaltered	AGTTGACCAGCGCCAGGTCTCATGAATCTGAGTTACTGTCTGTTTTCCTTGTTGGAACGGAGAGCATCGCCTGATGCTCTCCGAGCCAACCAGGAAACCCGTTTTTTCTTACGTAAAGAGACCGTGGTAGGCGCGACTACGCGTCTCGGGGCGACTAATCGTGACCCGTA																									TGCGCACCCTTAGCGAGAGGTTTATCATTAAGGTCAACCTCTGGATGTTGTTTCGGCATCCTGCATTGAA	TCTGAGTTACTGTCTGTTTTCCTTGTTGGAACGGAGAGCATCGCCTGATGCTCTCCGAGCCAACCAGGAAACCCGTTTTTTCTTAC	GTAAGGGTGCGCA		TGCGCACCCTTAGCGAGAGGTTTATCATTAAGGTCAACCTCTGGATGTTGTTTCGGCATCCTGCATTGAATCTGAGTTACTGTCTGTTTTCCTTGTTGGAACGGAGAGCATCGCCTGATGCTCTCCGAGCCAACCAGGAAACCCGTTTTTTCTTACGTAAGGGTGCGCA
250	86_r2_L1_83C	CTGAGTTACTGTCTGTTTTCCTTGTTGGAACGGAGAGCATCGCCTGATGCTCTCCGAGCCAACCAGGAAACCCGTTTTTTCTCAC	unaltered	AGTTGACCAGCGCCAGGTCTCATGAATCTGAGTTACTGTCTGTTTTCCTTGTTGGAACGGAGAGCATCGCCTGATGCTCTCCGAGCCAACCAGGAAACCCGTTTTTTCTCACGTAAAGAGACCGTGGTAGGCGCGACTTAACAGTCAGCATACTCGGAGTTCCCTCCGAC																									TGCGCACCCTTAGCGAGAGGTTTATCATTAAGGTCAACCTCTGGATGTTGTTTCGGCATCCTGCATTGAA	TCTGAGTTACTGTCTGTTTTCCTTGTTGGAACGGAGAGCATCGCCTGATGCTCTCCGAGCCAACCAGGAAACCCGTTTTTTCTCAC	GTAAGGGTGCGCA		TGCGCACCCTTAGCGAGAGGTTTATCATTAAGGTCAACCTCTGGATGTTGTTTCGGCATCCTGCATTGAATCTGAGTTACTGTCTGTTTTCCTTGTTGGAACGGAGAGCATCGCCTGATGCTCTCCGAGCCAACCAGGAAACCCGTTTTTTCTCACGTAAGGGTGCGCA
251	86_r2_L1_84G	CTGAGTTACTGTCTGTTTTCCTTGTTGGAACGGAGAGCATCGCCTGATGCTCTCCGAGCCAACCAGGAAACCCGTTTTTTCTGGC	unaltered	AGTTGACCAGCGCCAGGTCTCATGAATCTGAGTTACTGTCTGTTTTCCTTGTTGGAACGGAGAGCATCGCCTGATGCTCTCCGAGCCAACCAGGAAACCCGTTTTTTCTGGCGTAAAGAGACCGTGGTAGGCGCGACTTTTCCCAGGAAGGTTATTATCGATGCGGGACC																									TGCGCACCCTTAGCGAGAGGTTTATCATTAAGGTCAACCTCTGGATGTTGTTTCGGCATCCTGCATTGAA	TCTGAGTTACTGTCTGTTTTCCTTGTTGGAACGGAGAGCATCGCCTGATGCTCTCCGAGCCAACCAGGAAACCCGTTTTTTCTGGC	GTAAGGGTGCGCA		TGCGCACCCTTAGCGAGAGGTTTATCATTAAGGTCAACCTCTGGATGTTGTTTCGGCATCCTGCATTGAATCTGAGTTACTGTCTGTTTTCCTTGTTGGAACGGAGAGCATCGCCTGATGCTCTCCGAGCCAACCAGGAAACCCGTTTTTTCTGGCGTAAGGGTGCGCA
252	86_r2_L1_84T	CTGAGTTACTGTCTGTTTTCCTTGTTGGAACGGAGAGCATCGCCTGATGCTCTCCGAGCCAACCAGGAAACCCGTTTTTTCTGTC	unaltered	AGTTGACCAGCGCCAGGTCTCATGAATCTGAGTTACTGTCTGTTTTCCTTGTTGGAACGGAGAGCATCGCCTGATGCTCTCCGAGCCAACCAGGAAACCCGTTTTTTCTGTCGTAAAGAGACCGTGGTAGGCGCGACTGCTACGGTATTCCTTTAGTACGGGCTCGGTTT																									TGCGCACCCTTAGCGAGAGGTTTATCATTAAGGTCAACCTCTGGATGTTGTTTCGGCATCCTGCATTGAA	TCTGAGTTACTGTCTGTTTTCCTTGTTGGAACGGAGAGCATCGCCTGATGCTCTCCGAGCCAACCAGGAAACCCGTTTTTTCTGTC	GTAAGGGTGCGCA		TGCGCACCCTTAGCGAGAGGTTTATCATTAAGGTCAACCTCTGGATGTTGTTTCGGCATCCTGCATTGAATCTGAGTTACTGTCTGTTTTCCTTGTTGGAACGGAGAGCATCGCCTGATGCTCTCCGAGCCAACCAGGAAACCCGTTTTTTCTGTCGTAAGGGTGCGCA
253	86_r2_L1_84C	CTGAGTTACTGTCTGTTTTCCTTGTTGGAACGGAGAGCATCGCCTGATGCTCTCCGAGCCAACCAGGAAACCCGTTTTTTCTGCC	unaltered	AGTTGACCAGCGCCAGGTCTCATGAATCTGAGTTACTGTCTGTTTTCCTTGTTGGAACGGAGAGCATCGCCTGATGCTCTCCGAGCCAACCAGGAAACCCGTTTTTTCTGCCGTAAAGAGACCGTGGTAGGCGCGACTTTTGGGTACCCATCCCACATGATGCGTCGATA																									TGCGCACCCTTAGCGAGAGGTTTATCATTAAGGTCAACCTCTGGATGTTGTTTCGGCATCCTGCATTGAA	TCTGAGTTACTGTCTGTTTTCCTTGTTGGAACGGAGAGCATCGCCTGATGCTCTCCGAGCCAACCAGGAAACCCGTTTTTTCTGCC	GTAAGGGTGCGCA		TGCGCACCCTTAGCGAGAGGTTTATCATTAAGGTCAACCTCTGGATGTTGTTTCGGCATCCTGCATTGAATCTGAGTTACTGTCTGTTTTCCTTGTTGGAACGGAGAGCATCGCCTGATGCTCTCCGAGCCAACCAGGAAACCCGTTTTTTCTGCCGTAAGGGTGCGCA
254	86_r2_L1_85G	CTGAGTTACTGTCTGTTTTCCTTGTTGGAACGGAGAGCATCGCCTGATGCTCTCCGAGCCAACCAGGAAACCCGTTTTTTCTGAG	unaltered	AGTTGACCAGCGCCAGGTCTCATGAATCTGAGTTACTGTCTGTTTTCCTTGTTGGAACGGAGAGCATCGCCTGATGCTCTCCGAGCCAACCAGGAAACCCGTTTTTTCTGAGGTAAAGAGACCGTGGTAGGCGCGACTGAGAACTGCTCCCAGGAAAAGGTCACGACTGC																									TGCGCACCCTTAGCGAGAGGTTTATCATTAAGGTCAACCTCTGGATGTTGTTTCGGCATCCTGCATTGAA	TCTGAGTTACTGTCTGTTTTCCTTGTTGGAACGGAGAGCATCGCCTGATGCTCTCCGAGCCAACCAGGAAACCCGTTTTTTCTGAG	GTAAGGGTGCGCA		TGCGCACCCTTAGCGAGAGGTTTATCATTAAGGTCAACCTCTGGATGTTGTTTCGGCATCCTGCATTGAATCTGAGTTACTGTCTGTTTTCCTTGTTGGAACGGAGAGCATCGCCTGATGCTCTCCGAGCCAACCAGGAAACCCGTTTTTTCTGAGGTAAGGGTGCGCA
255	86_r2_L1_85A	CTGAGTTACTGTCTGTTTTCCTTGTTGGAACGGAGAGCATCGCCTGATGCTCTCCGAGCCAACCAGGAAACCCGTTTTTTCTGAA	unaltered	AGTTGACCAGCGCCAGGTCTCATGAATCTGAGTTACTGTCTGTTTTCCTTGTTGGAACGGAGAGCATCGCCTGATGCTCTCCGAGCCAACCAGGAAACCCGTTTTTTCTGAAGTAAAGAGACCGTGGTAGGCGCGACTATACTGTGGGTGCGAAGATTTGCGCGATGAGT																									TGCGCACCCTTAGCGAGAGGTTTATCATTAAGGTCAACCTCTGGATGTTGTTTCGGCATCCTGCATTGAA	TCTGAGTTACTGTCTGTTTTCCTTGTTGGAACGGAGAGCATCGCCTGATGCTCTCCGAGCCAACCAGGAAACCCGTTTTTTCTGAA	GTAAGGGTGCGCA		TGCGCACCCTTAGCGAGAGGTTTATCATTAAGGTCAACCTCTGGATGTTGTTTCGGCATCCTGCATTGAATCTGAGTTACTGTCTGTTTTCCTTGTTGGAACGGAGAGCATCGCCTGATGCTCTCCGAGCCAACCAGGAAACCCGTTTTTTCTGAAGTAAGGGTGCGCA
256	86_r2_L1_85T	CTGAGTTACTGTCTGTTTTCCTTGTTGGAACGGAGAGCATCGCCTGATGCTCTCCGAGCCAACCAGGAAACCCGTTTTTTCTGAT	unaltered	AGTTGACCAGCGCCAGGTCTCATGAATCTGAGTTACTGTCTGTTTTCCTTGTTGGAACGGAGAGCATCGCCTGATGCTCTCCGAGCCAACCAGGAAACCCGTTTTTTCTGATGTAAAGAGACCGTGGTAGGCGCGACTCGATGCAAATATCGAAAGAGTGAGGGCGGTCT																									TGCGCACCCTTAGCGAGAGGTTTATCATTAAGGTCAACCTCTGGATGTTGTTTCGGCATCCTGCATTGAA	TCTGAGTTACTGTCTGTTTTCCTTGTTGGAACGGAGAGCATCGCCTGATGCTCTCCGAGCCAACCAGGAAACCCGTTTTTTCTGAT	GTAAGGGTGCGCA		TGCGCACCCTTAGCGAGAGGTTTATCATTAAGGTCAACCTCTGGATGTTGTTTCGGCATCCTGCATTGAATCTGAGTTACTGTCTGTTTTCCTTGTTGGAACGGAGAGCATCGCCTGATGCTCTCCGAGCCAACCAGGAAACCCGTTTTTTCTGATGTAAGGGTGCGCA

## Sheet: Supp10 Panels 1c,f; S1b-e (msr)
Retron:	86
ligation sites:	('2L', '3R')
primer:	skpp15-30
sequence_numbers:	[3175, 3349]
Experiment:	86--msr: change every base to every other base + wildtype
fasta id:	part name:	msd:	msr:	synthesized part:																									Pre	variable	Post		ncRNA
3175	86_r2_L6_wt	CTGAGTTACAAGCTGTTTGTCGCCAGTCCCGTTCTCTGGCGACAACCCGTTTTTTCTGAC	ATGCGCACCCTTAGCGAGAGGTTTATCATTAAGGTCAACCTCTGGATGTTGTTTCGGCATCCTGCATTGAATCTGAGTTACA	TCCACCGTCGGCAAGGGTCTCACTTAGCGAGAGGTTTATCATTAAGGTCAACCTCTGGATGTTGTTTCGGCATCCTGCATTGAATCTGAGTTACAAGCTGTTTGTCGCCAGTCCCGTTCTCTGGAGAGACCCTACTGGGTGCGGCCGGATACTGCCATGGACAATCTACA																									TGCGCACCCTTA	GCGAGAGGTTTATCATTAAGGTCAACCTCTGGATGTTGTTTCGGCATCCTGCATTGAATCTGAGTTACAAGCTGTTTGTCGCCAGTCCCGTTCT	CTGGCGACAACCCGTTTTTTCTGACGTAAGGGTGCGCA		TGCGCACCCTTAGCGAGAGGTTTATCATTAAGGTCAACCTCTGGATGTTGTTTCGGCATCCTGCATTGAATCTGAGTTACAAGCTGTTTGTCGCCAGTCCCGTTCTCTGGCGACAACCCGTTTTTTCTGACGTAAGGGTGCGCA
3176	86_r2_L6_1A	CTGAGTTACAAGCTGTTTGTCGCCAGTTCGCTCAACTGGCGACAACCCGTTTTTTCTGAC	ATGCGCACCCTTAACGAGAGGTTTATCATTAAGGTCAACCTCTGGATGTTGTTTCGGCATCCTGCATTGAATCTGAGTTACA	TCCACCGTCGGCAAGGGTCTCACTTAACGAGAGGTTTATCATTAAGGTCAACCTCTGGATGTTGTTTCGGCATCCTGCATTGAATCTGAGTTACAAGCTGTTTGTCGCCAGTTCGCTCAACTGGAGAGACCCTACTGGGTGCGGCCTTATTTTACTTGCTATCAGTTATT																									TGCGCACCCTTA	ACGAGAGGTTTATCATTAAGGTCAACCTCTGGATGTTGTTTCGGCATCCTGCATTGAATCTGAGTTACAAGCTGTTTGTCGCCAGTTCGCTCAA	CTGGCGACAACCCGTTTTTTCTGACGTAAGGGTGCGCA		TGCGCACCCTTAACGAGAGGTTTATCATTAAGGTCAACCTCTGGATGTTGTTTCGGCATCCTGCATTGAATCTGAGTTACAAGCTGTTTGTCGCCAGTTCGCTCAACTGGCGACAACCCGTTTTTTCTGACGTAAGGGTGCGCA
3177	86_r2_L6_1T	CTGAGTTACAAGCTGTTTGTCGCCAGAGGGAGTCTCTGGCGACAACCCGTTTTTTCTGAC	ATGCGCACCCTTATCGAGAGGTTTATCATTAAGGTCAACCTCTGGATGTTGTTTCGGCATCCTGCATTGAATCTGAGTTACA	TCCACCGTCGGCAAGGGTCTCACTTATCGAGAGGTTTATCATTAAGGTCAACCTCTGGATGTTGTTTCGGCATCCTGCATTGAATCTGAGTTACAAGCTGTTTGTCGCCAGAGGGAGTCTCTGGAGAGACCCTACTGGGTGCGGCCTTGGACGAATGGTGTACCGGAGTC																									TGCGCACCCTTA	TCGAGAGGTTTATCATTAAGGTCAACCTCTGGATGTTGTTTCGGCATCCTGCATTGAATCTGAGTTACAAGCTGTTTGTCGCCAGAGGGAGTCT	CTGGCGACAACCCGTTTTTTCTGACGTAAGGGTGCGCA		TGCGCACCCTTATCGAGAGGTTTATCATTAAGGTCAACCTCTGGATGTTGTTTCGGCATCCTGCATTGAATCTGAGTTACAAGCTGTTTGTCGCCAGAGGGAGTCTCTGGCGACAACCCGTTTTTTCTGACGTAAGGGTGCGCA
3178	86_r2_L6_1C	CTGAGTTACAAGCTGTTTGTCGCCAGCGGTTACTTCTGGCGACAACCCGTTTTTTCTGAC	ATGCGCACCCTTACCGAGAGGTTTATCATTAAGGTCAACCTCTGGATGTTGTTTCGGCATCCTGCATTGAATCTGAGTTACA	TCCACCGTCGGCAAGGGTCTCACTTACCGAGAGGTTTATCATTAAGGTCAACCTCTGGATGTTGTTTCGGCATCCTGCATTGAATCTGAGTTACAAGCTGTTTGTCGCCAGCGGTTACTTCTGGAGAGACCCTACTGGGTGCGGCCCTCCCCGTAGATATACTGTTGACA																									TGCGCACCCTTA	CCGAGAGGTTTATCATTAAGGTCAACCTCTGGATGTTGTTTCGGCATCCTGCATTGAATCTGAGTTACAAGCTGTTTGTCGCCAGCGGTTACTT	CTGGCGACAACCCGTTTTTTCTGACGTAAGGGTGCGCA		TGCGCACCCTTACCGAGAGGTTTATCATTAAGGTCAACCTCTGGATGTTGTTTCGGCATCCTGCATTGAATCTGAGTTACAAGCTGTTTGTCGCCAGCGGTTACTTCTGGCGACAACCCGTTTTTTCTGACGTAAGGGTGCGCA
3179	86_r2_L6_2G	CTGAGTTACAAGCTGTTTGTCGCCAGCCTTGGGAGCTGGCGACAACCCGTTTTTTCTGAC	ATGCGCACCCTTAGGGAGAGGTTTATCATTAAGGTCAACCTCTGGATGTTGTTTCGGCATCCTGCATTGAATCTGAGTTACA	TCCACCGTCGGCAAGGGTCTCACTTAGGGAGAGGTTTATCATTAAGGTCAACCTCTGGATGTTGTTTCGGCATCCTGCATTGAATCTGAGTTACAAGCTGTTTGTCGCCAGCCTTGGGAGCTGGAGAGACCCTACTGGGTGCGGCCAGTATTCAGTCTACGGTGCCCCGC																									TGCGCACCCTTA	GGGAGAGGTTTATCATTAAGGTCAACCTCTGGATGTTGTTTCGGCATCCTGCATTGAATCTGAGTTACAAGCTGTTTGTCGCCAGCCTTGGGAG	CTGGCGACAACCCGTTTTTTCTGACGTAAGGGTGCGCA		TGCGCACCCTTAGGGAGAGGTTTATCATTAAGGTCAACCTCTGGATGTTGTTTCGGCATCCTGCATTGAATCTGAGTTACAAGCTGTTTGTCGCCAGCCTTGGGAGCTGGCGACAACCCGTTTTTTCTGACGTAAGGGTGCGCA
3180	86_r2_L6_2A	CTGAGTTACAAGCTGTTTGTCGCCAGAGACGGACACTGGCGACAACCCGTTTTTTCTGAC	ATGCGCACCCTTAGAGAGAGGTTTATCATTAAGGTCAACCTCTGGATGTTGTTTCGGCATCCTGCATTGAATCTGAGTTACA	TCCACCGTCGGCAAGGGTCTCACTTAGAGAGAGGTTTATCATTAAGGTCAACCTCTGGATGTTGTTTCGGCATCCTGCATTGAATCTGAGTTACAAGCTGTTTGTCGCCAGAGACGGACACTGGAGAGACCCTACTGGGTGCGGCCAGTTTATCTGGAGCGTTTGGTGTA																									TGCGCACCCTTA	GAGAGAGGTTTATCATTAAGGTCAACCTCTGGATGTTGTTTCGGCATCCTGCATTGAATCTGAGTTACAAGCTGTTTGTCGCCAGAGACGGACA	CTGGCGACAACCCGTTTTTTCTGACGTAAGGGTGCGCA		TGCGCACCCTTAGAGAGAGGTTTATCATTAAGGTCAACCTCTGGATGTTGTTTCGGCATCCTGCATTGAATCTGAGTTACAAGCTGTTTGTCGCCAGAGACGGACACTGGCGACAACCCGTTTTTTCTGACGTAAGGGTGCGCA
3181	86_r2_L6_2T	CTGAGTTACAAGCTGTTTGTCGCCAGGGCTAGCCTCTGGCGACAACCCGTTTTTTCTGAC	ATGCGCACCCTTAGTGAGAGGTTTATCATTAAGGTCAACCTCTGGATGTTGTTTCGGCATCCTGCATTGAATCTGAGTTACA	TCCACCGTCGGCAAGGGTCTCACTTAGTGAGAGGTTTATCATTAAGGTCAACCTCTGGATGTTGTTTCGGCATCCTGCATTGAATCTGAGTTACAAGCTGTTTGTCGCCAGGGCTAGCCTCTGGAGAGACCCTACTGGGTGCGGCCAGTCTCCTGCCAAAGAGGGGAAGA																									TGCGCACCCTTA	GTGAGAGGTTTATCATTAAGGTCAACCTCTGGATGTTGTTTCGGCATCCTGCATTGAATCTGAGTTACAAGCTGTTTGTCGCCAGGGCTAGCCT	CTGGCGACAACCCGTTTTTTCTGACGTAAGGGTGCGCA		TGCGCACCCTTAGTGAGAGGTTTATCATTAAGGTCAACCTCTGGATGTTGTTTCGGCATCCTGCATTGAATCTGAGTTACAAGCTGTTTGTCGCCAGGGCTAGCCTCTGGCGACAACCCGTTTTTTCTGACGTAAGGGTGCGCA
3182	86_r2_L6_3A	CTGAGTTACAAGCTGTTTGTCGCCAGGCCGCGTAACTGGCGACAACCCGTTTTTTCTGAC	ATGCGCACCCTTAGCAAGAGGTTTATCATTAAGGTCAACCTCTGGATGTTGTTTCGGCATCCTGCATTGAATCTGAGTTACA	TCCACCGTCGGCAAGGGTCTCACTTAGCAAGAGGTTTATCATTAAGGTCAACCTCTGGATGTTGTTTCGGCATCCTGCATTGAATCTGAGTTACAAGCTGTTTGTCGCCAGGCCGCGTAACTGGAGAGACCCTACTGGGTGCGGCCGGGTTCCGAGTTGTTGTCAGCGGC																									TGCGCACCCTTA	GCAAGAGGTTTATCATTAAGGTCAACCTCTGGATGTTGTTTCGGCATCCTGCATTGAATCTGAGTTACAAGCTGTTTGTCGCCAGGCCGCGTAA	CTGGCGACAACCCGTTTTTTCTGACGTAAGGGTGCGCA		TGCGCACCCTTAGCAAGAGGTTTATCATTAAGGTCAACCTCTGGATGTTGTTTCGGCATCCTGCATTGAATCTGAGTTACAAGCTGTTTGTCGCCAGGCCGCGTAACTGGCGACAACCCGTTTTTTCTGACGTAAGGGTGCGCA
3183	86_r2_L6_3T	CTGAGTTACAAGCTGTTTGTCGCCAGCGGTCCTATCTGGCGACAACCCGTTTTTTCTGAC	ATGCGCACCCTTAGCTAGAGGTTTATCATTAAGGTCAACCTCTGGATGTTGTTTCGGCATCCTGCATTGAATCTGAGTTACA	TCCACCGTCGGCAAGGGTCTCACTTAGCTAGAGGTTTATCATTAAGGTCAACCTCTGGATGTTGTTTCGGCATCCTGCATTGAATCTGAGTTACAAGCTGTTTGTCGCCAGCGGTCCTATCTGGAGAGACCCTACTGGGTGCGGCCCAAACTTAATCGGCTCGTACTATT																									TGCGCACCCTTA	GCTAGAGGTTTATCATTAAGGTCAACCTCTGGATGTTGTTTCGGCATCCTGCATTGAATCTGAGTTACAAGCTGTTTGTCGCCAGCGGTCCTAT	CTGGCGACAACCCGTTTTTTCTGACGTAAGGGTGCGCA		TGCGCACCCTTAGCTAGAGGTTTATCATTAAGGTCAACCTCTGGATGTTGTTTCGGCATCCTGCATTGAATCTGAGTTACAAGCTGTTTGTCGCCAGCGGTCCTATCTGGCGACAACCCGTTTTTTCTGACGTAAGGGTGCGCA
3184	86_r2_L6_3C	CTGAGTTACAAGCTGTTTGTCGCCAGCGCACTGATCTGGCGACAACCCGTTTTTTCTGAC	ATGCGCACCCTTAGCCAGAGGTTTATCATTAAGGTCAACCTCTGGATGTTGTTTCGGCATCCTGCATTGAATCTGAGTTACA	TCCACCGTCGGCAAGGGTCTCACTTAGCCAGAGGTTTATCATTAAGGTCAACCTCTGGATGTTGTTTCGGCATCCTGCATTGAATCTGAGTTACAAGCTGTTTGTCGCCAGCGCACTGATCTGGAGAGACCCTACTGGGTGCGGCCAAAAGCCCTCACTGCAACGGTACC																									TGCGCACCCTTA	GCCAGAGGTTTATCATTAAGGTCAACCTCTGGATGTTGTTTCGGCATCCTGCATTGAATCTGAGTTACAAGCTGTTTGTCGCCAGCGCACTGAT	CTGGCGACAACCCGTTTTTTCTGACGTAAGGGTGCGCA		TGCGCACCCTTAGCCAGAGGTTTATCATTAAGGTCAACCTCTGGATGTTGTTTCGGCATCCTGCATTGAATCTGAGTTACAAGCTGTTTGTCGCCAGCGCACTGATCTGGCGACAACCCGTTTTTTCTGACGTAAGGGTGCGCA
3185	86_r2_L6_4G	CTGAGTTACAAGCTGTTTGTCGCCAGTGTATCACACTGGCGACAACCCGTTTTTTCTGAC	ATGCGCACCCTTAGCGGGAGGTTTATCATTAAGGTCAACCTCTGGATGTTGTTTCGGCATCCTGCATTGAATCTGAGTTACA	TCCACCGTCGGCAAGGGTCTCACTTAGCGGGAGGTTTATCATTAAGGTCAACCTCTGGATGTTGTTTCGGCATCCTGCATTGAATCTGAGTTACAAGCTGTTTGTCGCCAGTGTATCACACTGGAGAGACCCTACTGGGTGCGGCCGCTTGTTTGAATTTGGGCCTTAGT																									TGCGCACCCTTA	GCGGGAGGTTTATCATTAAGGTCAACCTCTGGATGTTGTTTCGGCATCCTGCATTGAATCTGAGTTACAAGCTGTTTGTCGCCAGTGTATCACA	CTGGCGACAACCCGTTTTTTCTGACGTAAGGGTGCGCA		TGCGCACCCTTAGCGGGAGGTTTATCATTAAGGTCAACCTCTGGATGTTGTTTCGGCATCCTGCATTGAATCTGAGTTACAAGCTGTTTGTCGCCAGTGTATCACACTGGCGACAACCCGTTTTTTCTGACGTAAGGGTGCGCA
3186	86_r2_L6_4T	CTGAGTTACAAGCTGTTTGTCGCCAGGTGGCTAATCTGGCGACAACCCGTTTTTTCTGAC	ATGCGCACCCTTAGCGTGAGGTTTATCATTAAGGTCAACCTCTGGATGTTGTTTCGGCATCCTGCATTGAATCTGAGTTACA	TCCACCGTCGGCAAGGGTCTCACTTAGCGTGAGGTTTATCATTAAGGTCAACCTCTGGATGTTGTTTCGGCATCCTGCATTGAATCTGAGTTACAAGCTGTTTGTCGCCAGGTGGCTAATCTGGAGAGACCCTACTGGGTGCGGCCAGCCTCAAGCTTCGTATCAAGCGT																									TGCGCACCCTTA	GCGTGAGGTTTATCATTAAGGTCAACCTCTGGATGTTGTTTCGGCATCCTGCATTGAATCTGAGTTACAAGCTGTTTGTCGCCAGGTGGCTAAT	CTGGCGACAACCCGTTTTTTCTGACGTAAGGGTGCGCA		TGCGCACCCTTAGCGTGAGGTTTATCATTAAGGTCAACCTCTGGATGTTGTTTCGGCATCCTGCATTGAATCTGAGTTACAAGCTGTTTGTCGCCAGGTGGCTAATCTGGCGACAACCCGTTTTTTCTGACGTAAGGGTGCGCA
3187	86_r2_L6_4C	CTGAGTTACAAGCTGTTTGTCGCCAGGCAGACCTGCTGGCGACAACCCGTTTTTTCTGAC	ATGCGCACCCTTAGCGCGAGGTTTATCATTAAGGTCAACCTCTGGATGTTGTTTCGGCATCCTGCATTGAATCTGAGTTACA	TCCACCGTCGGCAAGGGTCTCACTTAGCGCGAGGTTTATCATTAAGGTCAACCTCTGGATGTTGTTTCGGCATCCTGCATTGAATCTGAGTTACAAGCTGTTTGTCGCCAGGCAGACCTGCTGGAGAGACCCTACTGGGTGCGGCCTCGCGAGCTGGTTTGGACAGTTTC																									TGCGCACCCTTA	GCGCGAGGTTTATCATTAAGGTCAACCTCTGGATGTTGTTTCGGCATCCTGCATTGAATCTGAGTTACAAGCTGTTTGTCGCCAGGCAGACCTG	CTGGCGACAACCCGTTTTTTCTGACGTAAGGGTGCGCA		TGCGCACCCTTAGCGCGAGGTTTATCATTAAGGTCAACCTCTGGATGTTGTTTCGGCATCCTGCATTGAATCTGAGTTACAAGCTGTTTGTCGCCAGGCAGACCTGCTGGCGACAACCCGTTTTTTCTGACGTAAGGGTGCGCA
3188	86_r2_L6_5A	CTGAGTTACAAGCTGTTTGTCGCCAGCCACATATACTGGCGACAACCCGTTTTTTCTGAC	ATGCGCACCCTTAGCGAAAGGTTTATCATTAAGGTCAACCTCTGGATGTTGTTTCGGCATCCTGCATTGAATCTGAGTTACA	TCCACCGTCGGCAAGGGTCTCACTTAGCGAAAGGTTTATCATTAAGGTCAACCTCTGGATGTTGTTTCGGCATCCTGCATTGAATCTGAGTTACAAGCTGTTTGTCGCCAGCCACATATACTGGAGAGACCCTACTGGGTGCGGCCAGTACGTGATTTAGCGCCTCAAGG																									TGCGCACCCTTA	GCGAAAGGTTTATCATTAAGGTCAACCTCTGGATGTTGTTTCGGCATCCTGCATTGAATCTGAGTTACAAGCTGTTTGTCGCCAGCCACATATA	CTGGCGACAACCCGTTTTTTCTGACGTAAGGGTGCGCA		TGCGCACCCTTAGCGAAAGGTTTATCATTAAGGTCAACCTCTGGATGTTGTTTCGGCATCCTGCATTGAATCTGAGTTACAAGCTGTTTGTCGCCAGCCACATATACTGGCGACAACCCGTTTTTTCTGACGTAAGGGTGCGCA
3189	86_r2_L6_5T	CTGAGTTACAAGCTGTTTGTCGCCAGATCCCTTCCCTGGCGACAACCCGTTTTTTCTGAC	ATGCGCACCCTTAGCGATAGGTTTATCATTAAGGTCAACCTCTGGATGTTGTTTCGGCATCCTGCATTGAATCTGAGTTACA	TCCACCGTCGGCAAGGGTCTCACTTAGCGATAGGTTTATCATTAAGGTCAACCTCTGGATGTTGTTTCGGCATCCTGCATTGAATCTGAGTTACAAGCTGTTTGTCGCCAGATCCCTTCCCTGGAGAGACCCTACTGGGTGCGGCCGAGTCCCGAGGTGGGCTTTATGGC																									TGCGCACCCTTA	GCGATAGGTTTATCATTAAGGTCAACCTCTGGATGTTGTTTCGGCATCCTGCATTGAATCTGAGTTACAAGCTGTTTGTCGCCAGATCCCTTCC	CTGGCGACAACCCGTTTTTTCTGACGTAAGGGTGCGCA		TGCGCACCCTTAGCGATAGGTTTATCATTAAGGTCAACCTCTGGATGTTGTTTCGGCATCCTGCATTGAATCTGAGTTACAAGCTGTTTGTCGCCAGATCCCTTCCCTGGCGACAACCCGTTTTTTCTGACGTAAGGGTGCGCA
3190	86_r2_L6_5C	CTGAGTTACAAGCTGTTTGTCGCCAGCCAGCGACACTGGCGACAACCCGTTTTTTCTGAC	ATGCGCACCCTTAGCGACAGGTTTATCATTAAGGTCAACCTCTGGATGTTGTTTCGGCATCCTGCATTGAATCTGAGTTACA	TCCACCGTCGGCAAGGGTCTCACTTAGCGACAGGTTTATCATTAAGGTCAACCTCTGGATGTTGTTTCGGCATCCTGCATTGAATCTGAGTTACAAGCTGTTTGTCGCCAGCCAGCGACACTGGAGAGACCCTACTGGGTGCGGCCACACTCCTCCTCTTTGATTGGGCT																									TGCGCACCCTTA	GCGACAGGTTTATCATTAAGGTCAACCTCTGGATGTTGTTTCGGCATCCTGCATTGAATCTGAGTTACAAGCTGTTTGTCGCCAGCCAGCGACA	CTGGCGACAACCCGTTTTTTCTGACGTAAGGGTGCGCA		TGCGCACCCTTAGCGACAGGTTTATCATTAAGGTCAACCTCTGGATGTTGTTTCGGCATCCTGCATTGAATCTGAGTTACAAGCTGTTTGTCGCCAGCCAGCGACACTGGCGACAACCCGTTTTTTCTGACGTAAGGGTGCGCA
3191	86_r2_L6_6G	CTGAGTTACAAGCTGTTTGTCGCCAGCGCAATCGACTGGCGACAACCCGTTTTTTCTGAC	ATGCGCACCCTTAGCGAGGGGTTTATCATTAAGGTCAACCTCTGGATGTTGTTTCGGCATCCTGCATTGAATCTGAGTTACA	TCCACCGTCGGCAAGGGTCTCACTTAGCGAGGGGTTTATCATTAAGGTCAACCTCTGGATGTTGTTTCGGCATCCTGCATTGAATCTGAGTTACAAGCTGTTTGTCGCCAGCGCAATCGACTGGAGAGACCCTACTGGGTGCGGCCCTGGAGAGGGGCCCGCTGGGACAA																									TGCGCACCCTTA	GCGAGGGGTTTATCATTAAGGTCAACCTCTGGATGTTGTTTCGGCATCCTGCATTGAATCTGAGTTACAAGCTGTTTGTCGCCAGCGCAATCGA	CTGGCGACAACCCGTTTTTTCTGACGTAAGGGTGCGCA		TGCGCACCCTTAGCGAGGGGTTTATCATTAAGGTCAACCTCTGGATGTTGTTTCGGCATCCTGCATTGAATCTGAGTTACAAGCTGTTTGTCGCCAGCGCAATCGACTGGCGACAACCCGTTTTTTCTGACGTAAGGGTGCGCA
3192	86_r2_L6_6T	CTGAGTTACAAGCTGTTTGTCGCCAGATTTTCAGGCTGGCGACAACCCGTTTTTTCTGAC	ATGCGCACCCTTAGCGAGTGGTTTATCATTAAGGTCAACCTCTGGATGTTGTTTCGGCATCCTGCATTGAATCTGAGTTACA	TCCACCGTCGGCAAGGGTCTCACTTAGCGAGTGGTTTATCATTAAGGTCAACCTCTGGATGTTGTTTCGGCATCCTGCATTGAATCTGAGTTACAAGCTGTTTGTCGCCAGATTTTCAGGCTGGAGAGACCCTACTGGGTGCGGCCTCACAACGATTCACTCAAGGGCCA																									TGCGCACCCTTA	GCGAGTGGTTTATCATTAAGGTCAACCTCTGGATGTTGTTTCGGCATCCTGCATTGAATCTGAGTTACAAGCTGTTTGTCGCCAGATTTTCAGG	CTGGCGACAACCCGTTTTTTCTGACGTAAGGGTGCGCA		TGCGCACCCTTAGCGAGTGGTTTATCATTAAGGTCAACCTCTGGATGTTGTTTCGGCATCCTGCATTGAATCTGAGTTACAAGCTGTTTGTCGCCAGATTTTCAGGCTGGCGACAACCCGTTTTTTCTGACGTAAGGGTGCGCA
3193	86_r2_L6_6C	CTGAGTTACAAGCTGTTTGTCGCCAGTTGGCTCCGCTGGCGACAACCCGTTTTTTCTGAC	ATGCGCACCCTTAGCGAGCGGTTTATCATTAAGGTCAACCTCTGGATGTTGTTTCGGCATCCTGCATTGAATCTGAGTTACA	TCCACCGTCGGCAAGGGTCTCACTTAGCGAGCGGTTTATCATTAAGGTCAACCTCTGGATGTTGTTTCGGCATCCTGCATTGAATCTGAGTTACAAGCTGTTTGTCGCCAGTTGGCTCCGCTGGAGAGACCCTACTGGGTGCGGCCGGGAATTATTCATTACTCCGGGTG																									TGCGCACCCTTA	GCGAGCGGTTTATCATTAAGGTCAACCTCTGGATGTTGTTTCGGCATCCTGCATTGAATCTGAGTTACAAGCTGTTTGTCGCCAGTTGGCTCCG	CTGGCGACAACCCGTTTTTTCTGACGTAAGGGTGCGCA		TGCGCACCCTTAGCGAGCGGTTTATCATTAAGGTCAACCTCTGGATGTTGTTTCGGCATCCTGCATTGAATCTGAGTTACAAGCTGTTTGTCGCCAGTTGGCTCCGCTGGCGACAACCCGTTTTTTCTGACGTAAGGGTGCGCA
3194	86_r2_L6_7A	CTGAGTTACAAGCTGTTTGTCGCCAGCACAGAATGCTGGCGACAACCCGTTTTTTCTGAC	ATGCGCACCCTTAGCGAGAAGTTTATCATTAAGGTCAACCTCTGGATGTTGTTTCGGCATCCTGCATTGAATCTGAGTTACA	TCCACCGTCGGCAAGGGTCTCACTTAGCGAGAAGTTTATCATTAAGGTCAACCTCTGGATGTTGTTTCGGCATCCTGCATTGAATCTGAGTTACAAGCTGTTTGTCGCCAGCACAGAATGCTGGAGAGACCCTACTGGGTGCGGCCTACTTTCAGTCAGCTTAGTAGATC																									TGCGCACCCTTA	GCGAGAAGTTTATCATTAAGGTCAACCTCTGGATGTTGTTTCGGCATCCTGCATTGAATCTGAGTTACAAGCTGTTTGTCGCCAGCACAGAATG	CTGGCGACAACCCGTTTTTTCTGACGTAAGGGTGCGCA		TGCGCACCCTTAGCGAGAAGTTTATCATTAAGGTCAACCTCTGGATGTTGTTTCGGCATCCTGCATTGAATCTGAGTTACAAGCTGTTTGTCGCCAGCACAGAATGCTGGCGACAACCCGTTTTTTCTGACGTAAGGGTGCGCA
3195	86_r2_L6_7T	CTGAGTTACAAGCTGTTTGTCGCCAGTCTACATACCTGGCGACAACCCGTTTTTTCTGAC	ATGCGCACCCTTAGCGAGATGTTTATCATTAAGGTCAACCTCTGGATGTTGTTTCGGCATCCTGCATTGAATCTGAGTTACA	TCCACCGTCGGCAAGGGTCTCACTTAGCGAGATGTTTATCATTAAGGTCAACCTCTGGATGTTGTTTCGGCATCCTGCATTGAATCTGAGTTACAAGCTGTTTGTCGCCAGTCTACATACCTGGAGAGACCCTACTGGGTGCGGCCCGCATTGGTAGCATCGTATTGTTT																									TGCGCACCCTTA	GCGAGATGTTTATCATTAAGGTCAACCTCTGGATGTTGTTTCGGCATCCTGCATTGAATCTGAGTTACAAGCTGTTTGTCGCCAGTCTACATAC	CTGGCGACAACCCGTTTTTTCTGACGTAAGGGTGCGCA		TGCGCACCCTTAGCGAGATGTTTATCATTAAGGTCAACCTCTGGATGTTGTTTCGGCATCCTGCATTGAATCTGAGTTACAAGCTGTTTGTCGCCAGTCTACATACCTGGCGACAACCCGTTTTTTCTGACGTAAGGGTGCGCA
3196	86_r2_L6_7C	CTGAGTTACAAGCTGTTTGTCGCCAGGCCGGATAGCTGGCGACAACCCGTTTTTTCTGAC	ATGCGCACCCTTAGCGAGACGTTTATCATTAAGGTCAACCTCTGGATGTTGTTTCGGCATCCTGCATTGAATCTGAGTTACA	TCCACCGTCGGCAAGGGTCTCACTTAGCGAGACGTTTATCATTAAGGTCAACCTCTGGATGTTGTTTCGGCATCCTGCATTGAATCTGAGTTACAAGCTGTTTGTCGCCAGGCCGGATAGCTGGAGAGACCCTACTGGGTGCGGCCTGAGATCTTAGAGGGCAGACGACT																									TGCGCACCCTTA	GCGAGACGTTTATCATTAAGGTCAACCTCTGGATGTTGTTTCGGCATCCTGCATTGAATCTGAGTTACAAGCTGTTTGTCGCCAGGCCGGATAG	CTGGCGACAACCCGTTTTTTCTGACGTAAGGGTGCGCA		TGCGCACCCTTAGCGAGACGTTTATCATTAAGGTCAACCTCTGGATGTTGTTTCGGCATCCTGCATTGAATCTGAGTTACAAGCTGTTTGTCGCCAGGCCGGATAGCTGGCGACAACCCGTTTTTTCTGACGTAAGGGTGCGCA
3197	86_r2_L6_8A	CTGAGTTACAAGCTGTTTGTCGCCAGATCTTGGAACTGGCGACAACCCGTTTTTTCTGAC	ATGCGCACCCTTAGCGAGAGATTTATCATTAAGGTCAACCTCTGGATGTTGTTTCGGCATCCTGCATTGAATCTGAGTTACA	TCCACCGTCGGCAAGGGTCTCACTTAGCGAGAGATTTATCATTAAGGTCAACCTCTGGATGTTGTTTCGGCATCCTGCATTGAATCTGAGTTACAAGCTGTTTGTCGCCAGATCTTGGAACTGGAGAGACCCTACTGGGTGCGGCCTGTCGTGGATGTTCCCTTGAAATA																									TGCGCACCCTTA	GCGAGAGATTTATCATTAAGGTCAACCTCTGGATGTTGTTTCGGCATCCTGCATTGAATCTGAGTTACAAGCTGTTTGTCGCCAGATCTTGGAA	CTGGCGACAACCCGTTTTTTCTGACGTAAGGGTGCGCA		TGCGCACCCTTAGCGAGAGATTTATCATTAAGGTCAACCTCTGGATGTTGTTTCGGCATCCTGCATTGAATCTGAGTTACAAGCTGTTTGTCGCCAGATCTTGGAACTGGCGACAACCCGTTTTTTCTGACGTAAGGGTGCGCA
3198	86_r2_L6_8T	CTGAGTTACAAGCTGTTTGTCGCCAGAGCGGACTCCTGGCGACAACCCGTTTTTTCTGAC	ATGCGCACCCTTAGCGAGAGTTTTATCATTAAGGTCAACCTCTGGATGTTGTTTCGGCATCCTGCATTGAATCTGAGTTACA	TCCACCGTCGGCAAGGGTCTCACTTAGCGAGAGTTTTATCATTAAGGTCAACCTCTGGATGTTGTTTCGGCATCCTGCATTGAATCTGAGTTACAAGCTGTTTGTCGCCAGAGCGGACTCCTGGAGAGACCCTACTGGGTGCGGCCGGCTGTGTGCCCAGGCACGCAATC																									TGCGCACCCTTA	GCGAGAGTTTTATCATTAAGGTCAACCTCTGGATGTTGTTTCGGCATCCTGCATTGAATCTGAGTTACAAGCTGTTTGTCGCCAGAGCGGACTC	CTGGCGACAACCCGTTTTTTCTGACGTAAGGGTGCGCA		TGCGCACCCTTAGCGAGAGTTTTATCATTAAGGTCAACCTCTGGATGTTGTTTCGGCATCCTGCATTGAATCTGAGTTACAAGCTGTTTGTCGCCAGAGCGGACTCCTGGCGACAACCCGTTTTTTCTGACGTAAGGGTGCGCA
3199	86_r2_L6_8C	CTGAGTTACAAGCTGTTTGTCGCCAGGGTGACGTCCTGGCGACAACCCGTTTTTTCTGAC	ATGCGCACCCTTAGCGAGAGCTTTATCATTAAGGTCAACCTCTGGATGTTGTTTCGGCATCCTGCATTGAATCTGAGTTACA	TCCACCGTCGGCAAGGGTCTCACTTAGCGAGAGCTTTATCATTAAGGTCAACCTCTGGATGTTGTTTCGGCATCCTGCATTGAATCTGAGTTACAAGCTGTTTGTCGCCAGGGTGACGTCCTGGAGAGACCCTACTGGGTGCGGCCCCTCTATAAGCACGTTTACGTGTG																									TGCGCACCCTTA	GCGAGAGCTTTATCATTAAGGTCAACCTCTGGATGTTGTTTCGGCATCCTGCATTGAATCTGAGTTACAAGCTGTTTGTCGCCAGGGTGACGTC	CTGGCGACAACCCGTTTTTTCTGACGTAAGGGTGCGCA		TGCGCACCCTTAGCGAGAGCTTTATCATTAAGGTCAACCTCTGGATGTTGTTTCGGCATCCTGCATTGAATCTGAGTTACAAGCTGTTTGTCGCCAGGGTGACGTCCTGGCGACAACCCGTTTTTTCTGACGTAAGGGTGCGCA
3200	86_r2_L6_9G	CTGAGTTACAAGCTGTTTGTCGCCAGTAAGCTTGTCTGGCGACAACCCGTTTTTTCTGAC	ATGCGCACCCTTAGCGAGAGGGTTATCATTAAGGTCAACCTCTGGATGTTGTTTCGGCATCCTGCATTGAATCTGAGTTACA	TCCACCGTCGGCAAGGGTCTCACTTAGCGAGAGGGTTATCATTAAGGTCAACCTCTGGATGTTGTTTCGGCATCCTGCATTGAATCTGAGTTACAAGCTGTTTGTCGCCAGTAAGCTTGTCTGGAGAGACCCTACTGGGTGCGGCCACGTGAGAAGTAACATTATTCAGC																									TGCGCACCCTTA	GCGAGAGGGTTATCATTAAGGTCAACCTCTGGATGTTGTTTCGGCATCCTGCATTGAATCTGAGTTACAAGCTGTTTGTCGCCAGTAAGCTTGT	CTGGCGACAACCCGTTTTTTCTGACGTAAGGGTGCGCA		TGCGCACCCTTAGCGAGAGGGTTATCATTAAGGTCAACCTCTGGATGTTGTTTCGGCATCCTGCATTGAATCTGAGTTACAAGCTGTTTGTCGCCAGTAAGCTTGTCTGGCGACAACCCGTTTTTTCTGACGTAAGGGTGCGCA
3201	86_r2_L6_9A	CTGAGTTACAAGCTGTTTGTCGCCAGCAAAGGTATCTGGCGACAACCCGTTTTTTCTGAC	ATGCGCACCCTTAGCGAGAGGATTATCATTAAGGTCAACCTCTGGATGTTGTTTCGGCATCCTGCATTGAATCTGAGTTACA	TCCACCGTCGGCAAGGGTCTCACTTAGCGAGAGGATTATCATTAAGGTCAACCTCTGGATGTTGTTTCGGCATCCTGCATTGAATCTGAGTTACAAGCTGTTTGTCGCCAGCAAAGGTATCTGGAGAGACCCTACTGGGTGCGGCCAGGGAACACCGGCTTCAGCCCCTC																									TGCGCACCCTTA	GCGAGAGGATTATCATTAAGGTCAACCTCTGGATGTTGTTTCGGCATCCTGCATTGAATCTGAGTTACAAGCTGTTTGTCGCCAGCAAAGGTAT	CTGGCGACAACCCGTTTTTTCTGACGTAAGGGTGCGCA		TGCGCACCCTTAGCGAGAGGATTATCATTAAGGTCAACCTCTGGATGTTGTTTCGGCATCCTGCATTGAATCTGAGTTACAAGCTGTTTGTCGCCAGCAAAGGTATCTGGCGACAACCCGTTTTTTCTGACGTAAGGGTGCGCA
3202	86_r2_L6_9C	CTGAGTTACAAGCTGTTTGTCGCCAGAAGAAGTCACTGGCGACAACCCGTTTTTTCTGAC	ATGCGCACCCTTAGCGAGAGGCTTATCATTAAGGTCAACCTCTGGATGTTGTTTCGGCATCCTGCATTGAATCTGAGTTACA	TCCACCGTCGGCAAGGGTCTCACTTAGCGAGAGGCTTATCATTAAGGTCAACCTCTGGATGTTGTTTCGGCATCCTGCATTGAATCTGAGTTACAAGCTGTTTGTCGCCAGAAGAAGTCACTGGAGAGACCCTACTGGGTGCGGCCCTTCTATACATGCCGCGCACCGCT																									TGCGCACCCTTA	GCGAGAGGCTTATCATTAAGGTCAACCTCTGGATGTTGTTTCGGCATCCTGCATTGAATCTGAGTTACAAGCTGTTTGTCGCCAGAAGAAGTCA	CTGGCGACAACCCGTTTTTTCTGACGTAAGGGTGCGCA		TGCGCACCCTTAGCGAGAGGCTTATCATTAAGGTCAACCTCTGGATGTTGTTTCGGCATCCTGCATTGAATCTGAGTTACAAGCTGTTTGTCGCCAGAAGAAGTCACTGGCGACAACCCGTTTTTTCTGACGTAAGGGTGCGCA
3203	86_r2_L6_10G	CTGAGTTACAAGCTGTTTGTCGCCAGTCCTCCGGTCTGGCGACAACCCGTTTTTTCTGAC	ATGCGCACCCTTAGCGAGAGGTGTATCATTAAGGTCAACCTCTGGATGTTGTTTCGGCATCCTGCATTGAATCTGAGTTACA	TCCACCGTCGGCAAGGGTCTCACTTAGCGAGAGGTGTATCATTAAGGTCAACCTCTGGATGTTGTTTCGGCATCCTGCATTGAATCTGAGTTACAAGCTGTTTGTCGCCAGTCCTCCGGTCTGGAGAGACCCTACTGGGTGCGGCCGTGTATCCTCCAACGCGTTCTATA																									TGCGCACCCTTA	GCGAGAGGTGTATCATTAAGGTCAACCTCTGGATGTTGTTTCGGCATCCTGCATTGAATCTGAGTTACAAGCTGTTTGTCGCCAGTCCTCCGGT	CTGGCGACAACCCGTTTTTTCTGACGTAAGGGTGCGCA		TGCGCACCCTTAGCGAGAGGTGTATCATTAAGGTCAACCTCTGGATGTTGTTTCGGCATCCTGCATTGAATCTGAGTTACAAGCTGTTTGTCGCCAGTCCTCCGGTCTGGCGACAACCCGTTTTTTCTGACGTAAGGGTGCGCA
3204	86_r2_L6_10A	CTGAGTTACAAGCTGTTTGTCGCCAGACCTGACCCCTGGCGACAACCCGTTTTTTCTGAC	ATGCGCACCCTTAGCGAGAGGTATATCATTAAGGTCAACCTCTGGATGTTGTTTCGGCATCCTGCATTGAATCTGAGTTACA	TCCACCGTCGGCAAGGGTCTCACTTAGCGAGAGGTATATCATTAAGGTCAACCTCTGGATGTTGTTTCGGCATCCTGCATTGAATCTGAGTTACAAGCTGTTTGTCGCCAGACCTGACCCCTGGAGAGACCCTACTGGGTGCGGCCTGATATGGCAGATCGTAATAGAAA																									TGCGCACCCTTA	GCGAGAGGTATATCATTAAGGTCAACCTCTGGATGTTGTTTCGGCATCCTGCATTGAATCTGAGTTACAAGCTGTTTGTCGCCAGACCTGACCC	CTGGCGACAACCCGTTTTTTCTGACGTAAGGGTGCGCA		TGCGCACCCTTAGCGAGAGGTATATCATTAAGGTCAACCTCTGGATGTTGTTTCGGCATCCTGCATTGAATCTGAGTTACAAGCTGTTTGTCGCCAGACCTGACCCCTGGCGACAACCCGTTTTTTCTGACGTAAGGGTGCGCA
3205	86_r2_L6_10C	CTGAGTTACAAGCTGTTTGTCGCCAGGCAACTTGGCTGGCGACAACCCGTTTTTTCTGAC	ATGCGCACCCTTAGCGAGAGGTCTATCATTAAGGTCAACCTCTGGATGTTGTTTCGGCATCCTGCATTGAATCTGAGTTACA	TCCACCGTCGGCAAGGGTCTCACTTAGCGAGAGGTCTATCATTAAGGTCAACCTCTGGATGTTGTTTCGGCATCCTGCATTGAATCTGAGTTACAAGCTGTTTGTCGCCAGGCAACTTGGCTGGAGAGACCCTACTGGGTGCGGCCTCAGGCAACAATGCCAACATATGT																									TGCGCACCCTTA	GCGAGAGGTCTATCATTAAGGTCAACCTCTGGATGTTGTTTCGGCATCCTGCATTGAATCTGAGTTACAAGCTGTTTGTCGCCAGGCAACTTGG	CTGGCGACAACCCGTTTTTTCTGACGTAAGGGTGCGCA		TGCGCACCCTTAGCGAGAGGTCTATCATTAAGGTCAACCTCTGGATGTTGTTTCGGCATCCTGCATTGAATCTGAGTTACAAGCTGTTTGTCGCCAGGCAACTTGGCTGGCGACAACCCGTTTTTTCTGACGTAAGGGTGCGCA
3206	86_r2_L6_11G	CTGAGTTACAAGCTGTTTGTCGCCAGTGCTCCAGGCTGGCGACAACCCGTTTTTTCTGAC	ATGCGCACCCTTAGCGAGAGGTTGATCATTAAGGTCAACCTCTGGATGTTGTTTCGGCATCCTGCATTGAATCTGAGTTACA	TCCACCGTCGGCAAGGGTCTCACTTAGCGAGAGGTTGATCATTAAGGTCAACCTCTGGATGTTGTTTCGGCATCCTGCATTGAATCTGAGTTACAAGCTGTTTGTCGCCAGTGCTCCAGGCTGGAGAGACCCTACTGGGTGCGGCCCTCGCTCCCGACGTATATCGAAAG																									TGCGCACCCTTA	GCGAGAGGTTGATCATTAAGGTCAACCTCTGGATGTTGTTTCGGCATCCTGCATTGAATCTGAGTTACAAGCTGTTTGTCGCCAGTGCTCCAGG	CTGGCGACAACCCGTTTTTTCTGACGTAAGGGTGCGCA		TGCGCACCCTTAGCGAGAGGTTGATCATTAAGGTCAACCTCTGGATGTTGTTTCGGCATCCTGCATTGAATCTGAGTTACAAGCTGTTTGTCGCCAGTGCTCCAGGCTGGCGACAACCCGTTTTTTCTGACGTAAGGGTGCGCA
3207	86_r2_L6_11A	CTGAGTTACAAGCTGTTTGTCGCCAGCGTAGTTGCCTGGCGACAACCCGTTTTTTCTGAC	ATGCGCACCCTTAGCGAGAGGTTAATCATTAAGGTCAACCTCTGGATGTTGTTTCGGCATCCTGCATTGAATCTGAGTTACA	TCCACCGTCGGCAAGGGTCTCACTTAGCGAGAGGTTAATCATTAAGGTCAACCTCTGGATGTTGTTTCGGCATCCTGCATTGAATCTGAGTTACAAGCTGTTTGTCGCCAGCGTAGTTGCCTGGAGAGACCCTACTGGGTGCGGCCTCGCTGAGGACGAGATCCGGGCAA																									TGCGCACCCTTA	GCGAGAGGTTAATCATTAAGGTCAACCTCTGGATGTTGTTTCGGCATCCTGCATTGAATCTGAGTTACAAGCTGTTTGTCGCCAGCGTAGTTGC	CTGGCGACAACCCGTTTTTTCTGACGTAAGGGTGCGCA		TGCGCACCCTTAGCGAGAGGTTAATCATTAAGGTCAACCTCTGGATGTTGTTTCGGCATCCTGCATTGAATCTGAGTTACAAGCTGTTTGTCGCCAGCGTAGTTGCCTGGCGACAACCCGTTTTTTCTGACGTAAGGGTGCGCA
3208	86_r2_L6_11C	CTGAGTTACAAGCTGTTTGTCGCCAGCAGGTACCCCTGGCGACAACCCGTTTTTTCTGAC	ATGCGCACCCTTAGCGAGAGGTTCATCATTAAGGTCAACCTCTGGATGTTGTTTCGGCATCCTGCATTGAATCTGAGTTACA	TCCACCGTCGGCAAGGGTCTCACTTAGCGAGAGGTTCATCATTAAGGTCAACCTCTGGATGTTGTTTCGGCATCCTGCATTGAATCTGAGTTACAAGCTGTTTGTCGCCAGCAGGTACCCCTGGAGAGACCCTACTGGGTGCGGCCAGTCCAATCCCCCATTGTGCCCCC																									TGCGCACCCTTA	GCGAGAGGTTCATCATTAAGGTCAACCTCTGGATGTTGTTTCGGCATCCTGCATTGAATCTGAGTTACAAGCTGTTTGTCGCCAGCAGGTACCC	CTGGCGACAACCCGTTTTTTCTGACGTAAGGGTGCGCA		TGCGCACCCTTAGCGAGAGGTTCATCATTAAGGTCAACCTCTGGATGTTGTTTCGGCATCCTGCATTGAATCTGAGTTACAAGCTGTTTGTCGCCAGCAGGTACCCCTGGCGACAACCCGTTTTTTCTGACGTAAGGGTGCGCA
3209	86_r2_L6_12G	CTGAGTTACAAGCTGTTTGTCGCCAGCCACTTGCACTGGCGACAACCCGTTTTTTCTGAC	ATGCGCACCCTTAGCGAGAGGTTTGTCATTAAGGTCAACCTCTGGATGTTGTTTCGGCATCCTGCATTGAATCTGAGTTACA	TCCACCGTCGGCAAGGGTCTCACTTAGCGAGAGGTTTGTCATTAAGGTCAACCTCTGGATGTTGTTTCGGCATCCTGCATTGAATCTGAGTTACAAGCTGTTTGTCGCCAGCCACTTGCACTGGAGAGACCCTACTGGGTGCGGCCGGAGATGAAAGAATCACGGGGCGT																									TGCGCACCCTTA	GCGAGAGGTTTGTCATTAAGGTCAACCTCTGGATGTTGTTTCGGCATCCTGCATTGAATCTGAGTTACAAGCTGTTTGTCGCCAGCCACTTGCA	CTGGCGACAACCCGTTTTTTCTGACGTAAGGGTGCGCA		TGCGCACCCTTAGCGAGAGGTTTGTCATTAAGGTCAACCTCTGGATGTTGTTTCGGCATCCTGCATTGAATCTGAGTTACAAGCTGTTTGTCGCCAGCCACTTGCACTGGCGACAACCCGTTTTTTCTGACGTAAGGGTGCGCA
3210	86_r2_L6_12T	CTGAGTTACAAGCTGTTTGTCGCCAGTAGGTCGTCCTGGCGACAACCCGTTTTTTCTGAC	ATGCGCACCCTTAGCGAGAGGTTTTTCATTAAGGTCAACCTCTGGATGTTGTTTCGGCATCCTGCATTGAATCTGAGTTACA	TCCACCGTCGGCAAGGGTCTCACTTAGCGAGAGGTTTTTCATTAAGGTCAACCTCTGGATGTTGTTTCGGCATCCTGCATTGAATCTGAGTTACAAGCTGTTTGTCGCCAGTAGGTCGTCCTGGAGAGACCCTACTGGGTGCGGCCTTAGACCTATTTTTACATCCTCTA																									TGCGCACCCTTA	GCGAGAGGTTTTTCATTAAGGTCAACCTCTGGATGTTGTTTCGGCATCCTGCATTGAATCTGAGTTACAAGCTGTTTGTCGCCAGTAGGTCGTC	CTGGCGACAACCCGTTTTTTCTGACGTAAGGGTGCGCA		TGCGCACCCTTAGCGAGAGGTTTTTCATTAAGGTCAACCTCTGGATGTTGTTTCGGCATCCTGCATTGAATCTGAGTTACAAGCTGTTTGTCGCCAGTAGGTCGTCCTGGCGACAACCCGTTTTTTCTGACGTAAGGGTGCGCA
3211	86_r2_L6_12C	CTGAGTTACAAGCTGTTTGTCGCCAGTATCTCGAACTGGCGACAACCCGTTTTTTCTGAC	ATGCGCACCCTTAGCGAGAGGTTTCTCATTAAGGTCAACCTCTGGATGTTGTTTCGGCATCCTGCATTGAATCTGAGTTACA	TCCACCGTCGGCAAGGGTCTCACTTAGCGAGAGGTTTCTCATTAAGGTCAACCTCTGGATGTTGTTTCGGCATCCTGCATTGAATCTGAGTTACAAGCTGTTTGTCGCCAGTATCTCGAACTGGAGAGACCCTACTGGGTGCGGCCAGTTGTTCGAAAACATCCGTTGGT																									TGCGCACCCTTA	GCGAGAGGTTTCTCATTAAGGTCAACCTCTGGATGTTGTTTCGGCATCCTGCATTGAATCTGAGTTACAAGCTGTTTGTCGCCAGTATCTCGAA	CTGGCGACAACCCGTTTTTTCTGACGTAAGGGTGCGCA		TGCGCACCCTTAGCGAGAGGTTTCTCATTAAGGTCAACCTCTGGATGTTGTTTCGGCATCCTGCATTGAATCTGAGTTACAAGCTGTTTGTCGCCAGTATCTCGAACTGGCGACAACCCGTTTTTTCTGACGTAAGGGTGCGCA
3212	86_r2_L6_13G	CTGAGTTACAAGCTGTTTGTCGCCAGTTGGGCTAACTGGCGACAACCCGTTTTTTCTGAC	ATGCGCACCCTTAGCGAGAGGTTTAGCATTAAGGTCAACCTCTGGATGTTGTTTCGGCATCCTGCATTGAATCTGAGTTACA	TCCACCGTCGGCAAGGGTCTCACTTAGCGAGAGGTTTAGCATTAAGGTCAACCTCTGGATGTTGTTTCGGCATCCTGCATTGAATCTGAGTTACAAGCTGTTTGTCGCCAGTTGGGCTAACTGGAGAGACCCTACTGGGTGCGGCCACAAAAACGGAACACCAAAGGTTA																									TGCGCACCCTTA	GCGAGAGGTTTAGCATTAAGGTCAACCTCTGGATGTTGTTTCGGCATCCTGCATTGAATCTGAGTTACAAGCTGTTTGTCGCCAGTTGGGCTAA	CTGGCGACAACCCGTTTTTTCTGACGTAAGGGTGCGCA		TGCGCACCCTTAGCGAGAGGTTTAGCATTAAGGTCAACCTCTGGATGTTGTTTCGGCATCCTGCATTGAATCTGAGTTACAAGCTGTTTGTCGCCAGTTGGGCTAACTGGCGACAACCCGTTTTTTCTGACGTAAGGGTGCGCA
3213	86_r2_L6_13A	CTGAGTTACAAGCTGTTTGTCGCCAGATTGGTAGTCTGGCGACAACCCGTTTTTTCTGAC	ATGCGCACCCTTAGCGAGAGGTTTAACATTAAGGTCAACCTCTGGATGTTGTTTCGGCATCCTGCATTGAATCTGAGTTACA	TCCACCGTCGGCAAGGGTCTCACTTAGCGAGAGGTTTAACATTAAGGTCAACCTCTGGATGTTGTTTCGGCATCCTGCATTGAATCTGAGTTACAAGCTGTTTGTCGCCAGATTGGTAGTCTGGAGAGACCCTACTGGGTGCGGCCACTGGTTGATGGAGTCAAAGCCAT																									TGCGCACCCTTA	GCGAGAGGTTTAACATTAAGGTCAACCTCTGGATGTTGTTTCGGCATCCTGCATTGAATCTGAGTTACAAGCTGTTTGTCGCCAGATTGGTAGT	CTGGCGACAACCCGTTTTTTCTGACGTAAGGGTGCGCA		TGCGCACCCTTAGCGAGAGGTTTAACATTAAGGTCAACCTCTGGATGTTGTTTCGGCATCCTGCATTGAATCTGAGTTACAAGCTGTTTGTCGCCAGATTGGTAGTCTGGCGACAACCCGTTTTTTCTGACGTAAGGGTGCGCA
3214	86_r2_L6_13C	CTGAGTTACAAGCTGTTTGTCGCCAGGGAGAACTTCTGGCGACAACCCGTTTTTTCTGAC	ATGCGCACCCTTAGCGAGAGGTTTACCATTAAGGTCAACCTCTGGATGTTGTTTCGGCATCCTGCATTGAATCTGAGTTACA	TCCACCGTCGGCAAGGGTCTCACTTAGCGAGAGGTTTACCATTAAGGTCAACCTCTGGATGTTGTTTCGGCATCCTGCATTGAATCTGAGTTACAAGCTGTTTGTCGCCAGGGAGAACTTCTGGAGAGACCCTACTGGGTGCGGCCTCTTGCTATAGGAGATCGCGTAAG																									TGCGCACCCTTA	GCGAGAGGTTTACCATTAAGGTCAACCTCTGGATGTTGTTTCGGCATCCTGCATTGAATCTGAGTTACAAGCTGTTTGTCGCCAGGGAGAACTT	CTGGCGACAACCCGTTTTTTCTGACGTAAGGGTGCGCA		TGCGCACCCTTAGCGAGAGGTTTACCATTAAGGTCAACCTCTGGATGTTGTTTCGGCATCCTGCATTGAATCTGAGTTACAAGCTGTTTGTCGCCAGGGAGAACTTCTGGCGACAACCCGTTTTTTCTGACGTAAGGGTGCGCA
3215	86_r2_L6_14G	CTGAGTTACAAGCTGTTTGTCGCCAGTCCCCGAACCTGGCGACAACCCGTTTTTTCTGAC	ATGCGCACCCTTAGCGAGAGGTTTATGATTAAGGTCAACCTCTGGATGTTGTTTCGGCATCCTGCATTGAATCTGAGTTACA	TCCACCGTCGGCAAGGGTCTCACTTAGCGAGAGGTTTATGATTAAGGTCAACCTCTGGATGTTGTTTCGGCATCCTGCATTGAATCTGAGTTACAAGCTGTTTGTCGCCAGTCCCCGAACCTGGAGAGACCCTACTGGGTGCGGCCCATTGTTATCGCCACCATGCGGTC																									TGCGCACCCTTA	GCGAGAGGTTTATGATTAAGGTCAACCTCTGGATGTTGTTTCGGCATCCTGCATTGAATCTGAGTTACAAGCTGTTTGTCGCCAGTCCCCGAAC	CTGGCGACAACCCGTTTTTTCTGACGTAAGGGTGCGCA		TGCGCACCCTTAGCGAGAGGTTTATGATTAAGGTCAACCTCTGGATGTTGTTTCGGCATCCTGCATTGAATCTGAGTTACAAGCTGTTTGTCGCCAGTCCCCGAACCTGGCGACAACCCGTTTTTTCTGACGTAAGGGTGCGCA
3216	86_r2_L6_14A	CTGAGTTACAAGCTGTTTGTCGCCAGCCACTACGTCTGGCGACAACCCGTTTTTTCTGAC	ATGCGCACCCTTAGCGAGAGGTTTATAATTAAGGTCAACCTCTGGATGTTGTTTCGGCATCCTGCATTGAATCTGAGTTACA	TCCACCGTCGGCAAGGGTCTCACTTAGCGAGAGGTTTATAATTAAGGTCAACCTCTGGATGTTGTTTCGGCATCCTGCATTGAATCTGAGTTACAAGCTGTTTGTCGCCAGCCACTACGTCTGGAGAGACCCTACTGGGTGCGGCCTACGGTACAGAGCATCATCTCCAT																									TGCGCACCCTTA	GCGAGAGGTTTATAATTAAGGTCAACCTCTGGATGTTGTTTCGGCATCCTGCATTGAATCTGAGTTACAAGCTGTTTGTCGCCAGCCACTACGT	CTGGCGACAACCCGTTTTTTCTGACGTAAGGGTGCGCA		TGCGCACCCTTAGCGAGAGGTTTATAATTAAGGTCAACCTCTGGATGTTGTTTCGGCATCCTGCATTGAATCTGAGTTACAAGCTGTTTGTCGCCAGCCACTACGTCTGGCGACAACCCGTTTTTTCTGACGTAAGGGTGCGCA
3217	86_r2_L6_14T	CTGAGTTACAAGCTGTTTGTCGCCAGCGTCAGATACTGGCGACAACCCGTTTTTTCTGAC	ATGCGCACCCTTAGCGAGAGGTTTATTATTAAGGTCAACCTCTGGATGTTGTTTCGGCATCCTGCATTGAATCTGAGTTACA	TCCACCGTCGGCAAGGGTCTCACTTAGCGAGAGGTTTATTATTAAGGTCAACCTCTGGATGTTGTTTCGGCATCCTGCATTGAATCTGAGTTACAAGCTGTTTGTCGCCAGCGTCAGATACTGGAGAGACCCTACTGGGTGCGGCCTTTCTAGCGGGAGGTACCGAGTGC																									TGCGCACCCTTA	GCGAGAGGTTTATTATTAAGGTCAACCTCTGGATGTTGTTTCGGCATCCTGCATTGAATCTGAGTTACAAGCTGTTTGTCGCCAGCGTCAGATA	CTGGCGACAACCCGTTTTTTCTGACGTAAGGGTGCGCA		TGCGCACCCTTAGCGAGAGGTTTATTATTAAGGTCAACCTCTGGATGTTGTTTCGGCATCCTGCATTGAATCTGAGTTACAAGCTGTTTGTCGCCAGCGTCAGATACTGGCGACAACCCGTTTTTTCTGACGTAAGGGTGCGCA
3218	86_r2_L6_15G	CTGAGTTACAAGCTGTTTGTCGCCAGAAGAGGAGGCTGGCGACAACCCGTTTTTTCTGAC	ATGCGCACCCTTAGCGAGAGGTTTATCGTTAAGGTCAACCTCTGGATGTTGTTTCGGCATCCTGCATTGAATCTGAGTTACA	TCCACCGTCGGCAAGGGTCTCACTTAGCGAGAGGTTTATCGTTAAGGTCAACCTCTGGATGTTGTTTCGGCATCCTGCATTGAATCTGAGTTACAAGCTGTTTGTCGCCAGAAGAGGAGGCTGGAGAGACCCTACTGGGTGCGGCCGGGATACCAGCAGCCTCTTGAACG																									TGCGCACCCTTA	GCGAGAGGTTTATCGTTAAGGTCAACCTCTGGATGTTGTTTCGGCATCCTGCATTGAATCTGAGTTACAAGCTGTTTGTCGCCAGAAGAGGAGG	CTGGCGACAACCCGTTTTTTCTGACGTAAGGGTGCGCA		TGCGCACCCTTAGCGAGAGGTTTATCGTTAAGGTCAACCTCTGGATGTTGTTTCGGCATCCTGCATTGAATCTGAGTTACAAGCTGTTTGTCGCCAGAAGAGGAGGCTGGCGACAACCCGTTTTTTCTGACGTAAGGGTGCGCA
3219	86_r2_L6_15T	CTGAGTTACAAGCTGTTTGTCGCCAGGCTTCCCGACTGGCGACAACCCGTTTTTTCTGAC	ATGCGCACCCTTAGCGAGAGGTTTATCTTTAAGGTCAACCTCTGGATGTTGTTTCGGCATCCTGCATTGAATCTGAGTTACA	TCCACCGTCGGCAAGGGTCTCACTTAGCGAGAGGTTTATCTTTAAGGTCAACCTCTGGATGTTGTTTCGGCATCCTGCATTGAATCTGAGTTACAAGCTGTTTGTCGCCAGGCTTCCCGACTGGAGAGACCCTACTGGGTGCGGCCCATCTAGGTCAGCGAATTAACTCG																									TGCGCACCCTTA	GCGAGAGGTTTATCTTTAAGGTCAACCTCTGGATGTTGTTTCGGCATCCTGCATTGAATCTGAGTTACAAGCTGTTTGTCGCCAGGCTTCCCGA	CTGGCGACAACCCGTTTTTTCTGACGTAAGGGTGCGCA		TGCGCACCCTTAGCGAGAGGTTTATCTTTAAGGTCAACCTCTGGATGTTGTTTCGGCATCCTGCATTGAATCTGAGTTACAAGCTGTTTGTCGCCAGGCTTCCCGACTGGCGACAACCCGTTTTTTCTGACGTAAGGGTGCGCA
3220	86_r2_L6_15C	CTGAGTTACAAGCTGTTTGTCGCCAGAAGACATGTCTGGCGACAACCCGTTTTTTCTGAC	ATGCGCACCCTTAGCGAGAGGTTTATCCTTAAGGTCAACCTCTGGATGTTGTTTCGGCATCCTGCATTGAATCTGAGTTACA	TCCACCGTCGGCAAGGGTCTCACTTAGCGAGAGGTTTATCCTTAAGGTCAACCTCTGGATGTTGTTTCGGCATCCTGCATTGAATCTGAGTTACAAGCTGTTTGTCGCCAGAAGACATGTCTGGAGAGACCCTACTGGGTGCGGCCCCTCTCTTTTTGGTTAAGTAGTCG																									TGCGCACCCTTA	GCGAGAGGTTTATCCTTAAGGTCAACCTCTGGATGTTGTTTCGGCATCCTGCATTGAATCTGAGTTACAAGCTGTTTGTCGCCAGAAGACATGT	CTGGCGACAACCCGTTTTTTCTGACGTAAGGGTGCGCA		TGCGCACCCTTAGCGAGAGGTTTATCCTTAAGGTCAACCTCTGGATGTTGTTTCGGCATCCTGCATTGAATCTGAGTTACAAGCTGTTTGTCGCCAGAAGACATGTCTGGCGACAACCCGTTTTTTCTGACGTAAGGGTGCGCA
3221	86_r2_L6_16G	CTGAGTTACAAGCTGTTTGTCGCCAGAATCGGAACCTGGCGACAACCCGTTTTTTCTGAC	ATGCGCACCCTTAGCGAGAGGTTTATCAGTAAGGTCAACCTCTGGATGTTGTTTCGGCATCCTGCATTGAATCTGAGTTACA	TCCACCGTCGGCAAGGGTCTCACTTAGCGAGAGGTTTATCAGTAAGGTCAACCTCTGGATGTTGTTTCGGCATCCTGCATTGAATCTGAGTTACAAGCTGTTTGTCGCCAGAATCGGAACCTGGAGAGACCCTACTGGGTGCGGCCAACTAATTGATAACGGTGCCACGC																									TGCGCACCCTTA	GCGAGAGGTTTATCAGTAAGGTCAACCTCTGGATGTTGTTTCGGCATCCTGCATTGAATCTGAGTTACAAGCTGTTTGTCGCCAGAATCGGAAC	CTGGCGACAACCCGTTTTTTCTGACGTAAGGGTGCGCA		TGCGCACCCTTAGCGAGAGGTTTATCAGTAAGGTCAACCTCTGGATGTTGTTTCGGCATCCTGCATTGAATCTGAGTTACAAGCTGTTTGTCGCCAGAATCGGAACCTGGCGACAACCCGTTTTTTCTGACGTAAGGGTGCGCA
3222	86_r2_L6_16A	CTGAGTTACAAGCTGTTTGTCGCCAGCGAGGATCTCTGGCGACAACCCGTTTTTTCTGAC	ATGCGCACCCTTAGCGAGAGGTTTATCAATAAGGTCAACCTCTGGATGTTGTTTCGGCATCCTGCATTGAATCTGAGTTACA	TCCACCGTCGGCAAGGGTCTCACTTAGCGAGAGGTTTATCAATAAGGTCAACCTCTGGATGTTGTTTCGGCATCCTGCATTGAATCTGAGTTACAAGCTGTTTGTCGCCAGCGAGGATCTCTGGAGAGACCCTACTGGGTGCGGCCCGGAATACGCACAACGTGGCCGAA																									TGCGCACCCTTA	GCGAGAGGTTTATCAATAAGGTCAACCTCTGGATGTTGTTTCGGCATCCTGCATTGAATCTGAGTTACAAGCTGTTTGTCGCCAGCGAGGATCT	CTGGCGACAACCCGTTTTTTCTGACGTAAGGGTGCGCA		TGCGCACCCTTAGCGAGAGGTTTATCAATAAGGTCAACCTCTGGATGTTGTTTCGGCATCCTGCATTGAATCTGAGTTACAAGCTGTTTGTCGCCAGCGAGGATCTCTGGCGACAACCCGTTTTTTCTGACGTAAGGGTGCGCA
3223	86_r2_L6_16C	CTGAGTTACAAGCTGTTTGTCGCCAGTCCGAACTGCTGGCGACAACCCGTTTTTTCTGAC	ATGCGCACCCTTAGCGAGAGGTTTATCACTAAGGTCAACCTCTGGATGTTGTTTCGGCATCCTGCATTGAATCTGAGTTACA	TCCACCGTCGGCAAGGGTCTCACTTAGCGAGAGGTTTATCACTAAGGTCAACCTCTGGATGTTGTTTCGGCATCCTGCATTGAATCTGAGTTACAAGCTGTTTGTCGCCAGTCCGAACTGCTGGAGAGACCCTACTGGGTGCGGCCTCCGCCTTGAAGCACATTACTACC																									TGCGCACCCTTA	GCGAGAGGTTTATCACTAAGGTCAACCTCTGGATGTTGTTTCGGCATCCTGCATTGAATCTGAGTTACAAGCTGTTTGTCGCCAGTCCGAACTG	CTGGCGACAACCCGTTTTTTCTGACGTAAGGGTGCGCA		TGCGCACCCTTAGCGAGAGGTTTATCACTAAGGTCAACCTCTGGATGTTGTTTCGGCATCCTGCATTGAATCTGAGTTACAAGCTGTTTGTCGCCAGTCCGAACTGCTGGCGACAACCCGTTTTTTCTGACGTAAGGGTGCGCA
3224	86_r2_L6_17G	CTGAGTTACAAGCTGTTTGTCGCCAGATCAGATAGCTGGCGACAACCCGTTTTTTCTGAC	ATGCGCACCCTTAGCGAGAGGTTTATCATGAAGGTCAACCTCTGGATGTTGTTTCGGCATCCTGCATTGAATCTGAGTTACA	TCCACCGTCGGCAAGGGTCTCACTTAGCGAGAGGTTTATCATGAAGGTCAACCTCTGGATGTTGTTTCGGCATCCTGCATTGAATCTGAGTTACAAGCTGTTTGTCGCCAGATCAGATAGCTGGAGAGACCCTACTGGGTGCGGCCAGGCCAGGTGTTTGGTAGTCAGCG																									TGCGCACCCTTA	GCGAGAGGTTTATCATGAAGGTCAACCTCTGGATGTTGTTTCGGCATCCTGCATTGAATCTGAGTTACAAGCTGTTTGTCGCCAGATCAGATAG	CTGGCGACAACCCGTTTTTTCTGACGTAAGGGTGCGCA		TGCGCACCCTTAGCGAGAGGTTTATCATGAAGGTCAACCTCTGGATGTTGTTTCGGCATCCTGCATTGAATCTGAGTTACAAGCTGTTTGTCGCCAGATCAGATAGCTGGCGACAACCCGTTTTTTCTGACGTAAGGGTGCGCA
3225	86_r2_L6_17A	CTGAGTTACAAGCTGTTTGTCGCCAGAATCCCATGCTGGCGACAACCCGTTTTTTCTGAC	ATGCGCACCCTTAGCGAGAGGTTTATCATAAAGGTCAACCTCTGGATGTTGTTTCGGCATCCTGCATTGAATCTGAGTTACA	TCCACCGTCGGCAAGGGTCTCACTTAGCGAGAGGTTTATCATAAAGGTCAACCTCTGGATGTTGTTTCGGCATCCTGCATTGAATCTGAGTTACAAGCTGTTTGTCGCCAGAATCCCATGCTGGAGAGACCCTACTGGGTGCGGCCATAGTTTCATGCCGAGCAAAGCGT																									TGCGCACCCTTA	GCGAGAGGTTTATCATAAAGGTCAACCTCTGGATGTTGTTTCGGCATCCTGCATTGAATCTGAGTTACAAGCTGTTTGTCGCCAGAATCCCATG	CTGGCGACAACCCGTTTTTTCTGACGTAAGGGTGCGCA		TGCGCACCCTTAGCGAGAGGTTTATCATAAAGGTCAACCTCTGGATGTTGTTTCGGCATCCTGCATTGAATCTGAGTTACAAGCTGTTTGTCGCCAGAATCCCATGCTGGCGACAACCCGTTTTTTCTGACGTAAGGGTGCGCA
3226	86_r2_L6_17C	CTGAGTTACAAGCTGTTTGTCGCCAGTGCTGCGAGCTGGCGACAACCCGTTTTTTCTGAC	ATGCGCACCCTTAGCGAGAGGTTTATCATCAAGGTCAACCTCTGGATGTTGTTTCGGCATCCTGCATTGAATCTGAGTTACA	TCCACCGTCGGCAAGGGTCTCACTTAGCGAGAGGTTTATCATCAAGGTCAACCTCTGGATGTTGTTTCGGCATCCTGCATTGAATCTGAGTTACAAGCTGTTTGTCGCCAGTGCTGCGAGCTGGAGAGACCCTACTGGGTGCGGCCTCTTCAATCCGCGCGAAGCGTGTC																									TGCGCACCCTTA	GCGAGAGGTTTATCATCAAGGTCAACCTCTGGATGTTGTTTCGGCATCCTGCATTGAATCTGAGTTACAAGCTGTTTGTCGCCAGTGCTGCGAG	CTGGCGACAACCCGTTTTTTCTGACGTAAGGGTGCGCA		TGCGCACCCTTAGCGAGAGGTTTATCATCAAGGTCAACCTCTGGATGTTGTTTCGGCATCCTGCATTGAATCTGAGTTACAAGCTGTTTGTCGCCAGTGCTGCGAGCTGGCGACAACCCGTTTTTTCTGACGTAAGGGTGCGCA
3227	86_r2_L6_18G	CTGAGTTACAAGCTGTTTGTCGCCAGCACGCTTTCCTGGCGACAACCCGTTTTTTCTGAC	ATGCGCACCCTTAGCGAGAGGTTTATCATTGAGGTCAACCTCTGGATGTTGTTTCGGCATCCTGCATTGAATCTGAGTTACA	TCCACCGTCGGCAAGGGTCTCACTTAGCGAGAGGTTTATCATTGAGGTCAACCTCTGGATGTTGTTTCGGCATCCTGCATTGAATCTGAGTTACAAGCTGTTTGTCGCCAGCACGCTTTCCTGGAGAGACCCTACTGGGTGCGGCCCGCGAGGTCTACGGTCAAAGTACT																									TGCGCACCCTTA	GCGAGAGGTTTATCATTGAGGTCAACCTCTGGATGTTGTTTCGGCATCCTGCATTGAATCTGAGTTACAAGCTGTTTGTCGCCAGCACGCTTTC	CTGGCGACAACCCGTTTTTTCTGACGTAAGGGTGCGCA		TGCGCACCCTTAGCGAGAGGTTTATCATTGAGGTCAACCTCTGGATGTTGTTTCGGCATCCTGCATTGAATCTGAGTTACAAGCTGTTTGTCGCCAGCACGCTTTCCTGGCGACAACCCGTTTTTTCTGACGTAAGGGTGCGCA
3228	86_r2_L6_18T	CTGAGTTACAAGCTGTTTGTCGCCAGCATAGGGTACTGGCGACAACCCGTTTTTTCTGAC	ATGCGCACCCTTAGCGAGAGGTTTATCATTTAGGTCAACCTCTGGATGTTGTTTCGGCATCCTGCATTGAATCTGAGTTACA	TCCACCGTCGGCAAGGGTCTCACTTAGCGAGAGGTTTATCATTTAGGTCAACCTCTGGATGTTGTTTCGGCATCCTGCATTGAATCTGAGTTACAAGCTGTTTGTCGCCAGCATAGGGTACTGGAGAGACCCTACTGGGTGCGGCCTTTTTACGGTAGAACTGCATAATG																									TGCGCACCCTTA	GCGAGAGGTTTATCATTTAGGTCAACCTCTGGATGTTGTTTCGGCATCCTGCATTGAATCTGAGTTACAAGCTGTTTGTCGCCAGCATAGGGTA	CTGGCGACAACCCGTTTTTTCTGACGTAAGGGTGCGCA		TGCGCACCCTTAGCGAGAGGTTTATCATTTAGGTCAACCTCTGGATGTTGTTTCGGCATCCTGCATTGAATCTGAGTTACAAGCTGTTTGTCGCCAGCATAGGGTACTGGCGACAACCCGTTTTTTCTGACGTAAGGGTGCGCA
3229	86_r2_L6_18C	CTGAGTTACAAGCTGTTTGTCGCCAGTGAACCTAACTGGCGACAACCCGTTTTTTCTGAC	ATGCGCACCCTTAGCGAGAGGTTTATCATTCAGGTCAACCTCTGGATGTTGTTTCGGCATCCTGCATTGAATCTGAGTTACA	TCCACCGTCGGCAAGGGTCTCACTTAGCGAGAGGTTTATCATTCAGGTCAACCTCTGGATGTTGTTTCGGCATCCTGCATTGAATCTGAGTTACAAGCTGTTTGTCGCCAGTGAACCTAACTGGAGAGACCCTACTGGGTGCGGCCGTAGAGTTGTTGTCAGCCAGAACA																									TGCGCACCCTTA	GCGAGAGGTTTATCATTCAGGTCAACCTCTGGATGTTGTTTCGGCATCCTGCATTGAATCTGAGTTACAAGCTGTTTGTCGCCAGTGAACCTAA	CTGGCGACAACCCGTTTTTTCTGACGTAAGGGTGCGCA		TGCGCACCCTTAGCGAGAGGTTTATCATTCAGGTCAACCTCTGGATGTTGTTTCGGCATCCTGCATTGAATCTGAGTTACAAGCTGTTTGTCGCCAGTGAACCTAACTGGCGACAACCCGTTTTTTCTGACGTAAGGGTGCGCA
3230	86_r2_L6_19G	CTGAGTTACAAGCTGTTTGTCGCCAGTGCGGAAACCTGGCGACAACCCGTTTTTTCTGAC	ATGCGCACCCTTAGCGAGAGGTTTATCATTAGGGTCAACCTCTGGATGTTGTTTCGGCATCCTGCATTGAATCTGAGTTACA	TCCACCGTCGGCAAGGGTCTCACTTAGCGAGAGGTTTATCATTAGGGTCAACCTCTGGATGTTGTTTCGGCATCCTGCATTGAATCTGAGTTACAAGCTGTTTGTCGCCAGTGCGGAAACCTGGAGAGACCCTACTGGGTGCGGCCTGACATTTCCGAACATAGCCTTCG																									TGCGCACCCTTA	GCGAGAGGTTTATCATTAGGGTCAACCTCTGGATGTTGTTTCGGCATCCTGCATTGAATCTGAGTTACAAGCTGTTTGTCGCCAGTGCGGAAAC	CTGGCGACAACCCGTTTTTTCTGACGTAAGGGTGCGCA		TGCGCACCCTTAGCGAGAGGTTTATCATTAGGGTCAACCTCTGGATGTTGTTTCGGCATCCTGCATTGAATCTGAGTTACAAGCTGTTTGTCGCCAGTGCGGAAACCTGGCGACAACCCGTTTTTTCTGACGTAAGGGTGCGCA
3231	86_r2_L6_19T	CTGAGTTACAAGCTGTTTGTCGCCAGCTGGGTAAACTGGCGACAACCCGTTTTTTCTGAC	ATGCGCACCCTTAGCGAGAGGTTTATCATTATGGTCAACCTCTGGATGTTGTTTCGGCATCCTGCATTGAATCTGAGTTACA	TCCACCGTCGGCAAGGGTCTCACTTAGCGAGAGGTTTATCATTATGGTCAACCTCTGGATGTTGTTTCGGCATCCTGCATTGAATCTGAGTTACAAGCTGTTTGTCGCCAGCTGGGTAAACTGGAGAGACCCTACTGGGTGCGGCCATAGGAAAACAAAATGTATTTTGC																									TGCGCACCCTTA	GCGAGAGGTTTATCATTATGGTCAACCTCTGGATGTTGTTTCGGCATCCTGCATTGAATCTGAGTTACAAGCTGTTTGTCGCCAGCTGGGTAAA	CTGGCGACAACCCGTTTTTTCTGACGTAAGGGTGCGCA		TGCGCACCCTTAGCGAGAGGTTTATCATTATGGTCAACCTCTGGATGTTGTTTCGGCATCCTGCATTGAATCTGAGTTACAAGCTGTTTGTCGCCAGCTGGGTAAACTGGCGACAACCCGTTTTTTCTGACGTAAGGGTGCGCA
3232	86_r2_L6_19C	CTGAGTTACAAGCTGTTTGTCGCCAGCGAAGTCCACTGGCGACAACCCGTTTTTTCTGAC	ATGCGCACCCTTAGCGAGAGGTTTATCATTACGGTCAACCTCTGGATGTTGTTTCGGCATCCTGCATTGAATCTGAGTTACA	TCCACCGTCGGCAAGGGTCTCACTTAGCGAGAGGTTTATCATTACGGTCAACCTCTGGATGTTGTTTCGGCATCCTGCATTGAATCTGAGTTACAAGCTGTTTGTCGCCAGCGAAGTCCACTGGAGAGACCCTACTGGGTGCGGCCTCGTTGCGCAACTGGGTAAGCCCT																									TGCGCACCCTTA	GCGAGAGGTTTATCATTACGGTCAACCTCTGGATGTTGTTTCGGCATCCTGCATTGAATCTGAGTTACAAGCTGTTTGTCGCCAGCGAAGTCCA	CTGGCGACAACCCGTTTTTTCTGACGTAAGGGTGCGCA		TGCGCACCCTTAGCGAGAGGTTTATCATTACGGTCAACCTCTGGATGTTGTTTCGGCATCCTGCATTGAATCTGAGTTACAAGCTGTTTGTCGCCAGCGAAGTCCACTGGCGACAACCCGTTTTTTCTGACGTAAGGGTGCGCA
3233	86_r2_L6_20A	CTGAGTTACAAGCTGTTTGTCGCCAGCTCGGTTCCCTGGCGACAACCCGTTTTTTCTGAC	ATGCGCACCCTTAGCGAGAGGTTTATCATTAAAGTCAACCTCTGGATGTTGTTTCGGCATCCTGCATTGAATCTGAGTTACA	TCCACCGTCGGCAAGGGTCTCACTTAGCGAGAGGTTTATCATTAAAGTCAACCTCTGGATGTTGTTTCGGCATCCTGCATTGAATCTGAGTTACAAGCTGTTTGTCGCCAGCTCGGTTCCCTGGAGAGACCCTACTGGGTGCGGCCTGAGCCCTTCACGGTCACGCAATT																									TGCGCACCCTTA	GCGAGAGGTTTATCATTAAAGTCAACCTCTGGATGTTGTTTCGGCATCCTGCATTGAATCTGAGTTACAAGCTGTTTGTCGCCAGCTCGGTTCC	CTGGCGACAACCCGTTTTTTCTGACGTAAGGGTGCGCA		TGCGCACCCTTAGCGAGAGGTTTATCATTAAAGTCAACCTCTGGATGTTGTTTCGGCATCCTGCATTGAATCTGAGTTACAAGCTGTTTGTCGCCAGCTCGGTTCCCTGGCGACAACCCGTTTTTTCTGACGTAAGGGTGCGCA
3234	86_r2_L6_20T	CTGAGTTACAAGCTGTTTGTCGCCAGAACACTATGCTGGCGACAACCCGTTTTTTCTGAC	ATGCGCACCCTTAGCGAGAGGTTTATCATTAATGTCAACCTCTGGATGTTGTTTCGGCATCCTGCATTGAATCTGAGTTACA	TCCACCGTCGGCAAGGGTCTCACTTAGCGAGAGGTTTATCATTAATGTCAACCTCTGGATGTTGTTTCGGCATCCTGCATTGAATCTGAGTTACAAGCTGTTTGTCGCCAGAACACTATGCTGGAGAGACCCTACTGGGTGCGGCCTGAGTCGCAAGACAAAATTTTACG																									TGCGCACCCTTA	GCGAGAGGTTTATCATTAATGTCAACCTCTGGATGTTGTTTCGGCATCCTGCATTGAATCTGAGTTACAAGCTGTTTGTCGCCAGAACACTATG	CTGGCGACAACCCGTTTTTTCTGACGTAAGGGTGCGCA		TGCGCACCCTTAGCGAGAGGTTTATCATTAATGTCAACCTCTGGATGTTGTTTCGGCATCCTGCATTGAATCTGAGTTACAAGCTGTTTGTCGCCAGAACACTATGCTGGCGACAACCCGTTTTTTCTGACGTAAGGGTGCGCA
3235	86_r2_L6_20C	CTGAGTTACAAGCTGTTTGTCGCCAGTGTGTTCACCTGGCGACAACCCGTTTTTTCTGAC	ATGCGCACCCTTAGCGAGAGGTTTATCATTAACGTCAACCTCTGGATGTTGTTTCGGCATCCTGCATTGAATCTGAGTTACA	TCCACCGTCGGCAAGGGTCTCACTTAGCGAGAGGTTTATCATTAACGTCAACCTCTGGATGTTGTTTCGGCATCCTGCATTGAATCTGAGTTACAAGCTGTTTGTCGCCAGTGTGTTCACCTGGAGAGACCCTACTGGGTGCGGCCCCATTCCGCAACCCCCACCTTTAA																									TGCGCACCCTTA	GCGAGAGGTTTATCATTAACGTCAACCTCTGGATGTTGTTTCGGCATCCTGCATTGAATCTGAGTTACAAGCTGTTTGTCGCCAGTGTGTTCAC	CTGGCGACAACCCGTTTTTTCTGACGTAAGGGTGCGCA		TGCGCACCCTTAGCGAGAGGTTTATCATTAACGTCAACCTCTGGATGTTGTTTCGGCATCCTGCATTGAATCTGAGTTACAAGCTGTTTGTCGCCAGTGTGTTCACCTGGCGACAACCCGTTTTTTCTGACGTAAGGGTGCGCA
3236	86_r2_L6_21A	CTGAGTTACAAGCTGTTTGTCGCCAGAGTGATCTGCTGGCGACAACCCGTTTTTTCTGAC	ATGCGCACCCTTAGCGAGAGGTTTATCATTAAGATCAACCTCTGGATGTTGTTTCGGCATCCTGCATTGAATCTGAGTTACA	TCCACCGTCGGCAAGGGTCTCACTTAGCGAGAGGTTTATCATTAAGATCAACCTCTGGATGTTGTTTCGGCATCCTGCATTGAATCTGAGTTACAAGCTGTTTGTCGCCAGAGTGATCTGCTGGAGAGACCCTACTGGGTGCGGCCTAGTATACATGGGTTTGCCGCAAG																									TGCGCACCCTTA	GCGAGAGGTTTATCATTAAGATCAACCTCTGGATGTTGTTTCGGCATCCTGCATTGAATCTGAGTTACAAGCTGTTTGTCGCCAGAGTGATCTG	CTGGCGACAACCCGTTTTTTCTGACGTAAGGGTGCGCA		TGCGCACCCTTAGCGAGAGGTTTATCATTAAGATCAACCTCTGGATGTTGTTTCGGCATCCTGCATTGAATCTGAGTTACAAGCTGTTTGTCGCCAGAGTGATCTGCTGGCGACAACCCGTTTTTTCTGACGTAAGGGTGCGCA
3237	86_r2_L6_21T	CTGAGTTACAAGCTGTTTGTCGCCAGTACGAAACCCTGGCGACAACCCGTTTTTTCTGAC	ATGCGCACCCTTAGCGAGAGGTTTATCATTAAGTTCAACCTCTGGATGTTGTTTCGGCATCCTGCATTGAATCTGAGTTACA	TCCACCGTCGGCAAGGGTCTCACTTAGCGAGAGGTTTATCATTAAGTTCAACCTCTGGATGTTGTTTCGGCATCCTGCATTGAATCTGAGTTACAAGCTGTTTGTCGCCAGTACGAAACCCTGGAGAGACCCTACTGGGTGCGGCCCACTAGGCTCTGCCGATGCAATGA																									TGCGCACCCTTA	GCGAGAGGTTTATCATTAAGTTCAACCTCTGGATGTTGTTTCGGCATCCTGCATTGAATCTGAGTTACAAGCTGTTTGTCGCCAGTACGAAACC	CTGGCGACAACCCGTTTTTTCTGACGTAAGGGTGCGCA		TGCGCACCCTTAGCGAGAGGTTTATCATTAAGTTCAACCTCTGGATGTTGTTTCGGCATCCTGCATTGAATCTGAGTTACAAGCTGTTTGTCGCCAGTACGAAACCCTGGCGACAACCCGTTTTTTCTGACGTAAGGGTGCGCA
3238	86_r2_L6_21C	CTGAGTTACAAGCTGTTTGTCGCCAGAAACGGCAGCTGGCGACAACCCGTTTTTTCTGAC	ATGCGCACCCTTAGCGAGAGGTTTATCATTAAGCTCAACCTCTGGATGTTGTTTCGGCATCCTGCATTGAATCTGAGTTACA	TCCACCGTCGGCAAGGGTCTCACTTAGCGAGAGGTTTATCATTAAGCTCAACCTCTGGATGTTGTTTCGGCATCCTGCATTGAATCTGAGTTACAAGCTGTTTGTCGCCAGAAACGGCAGCTGGAGAGACCCTACTGGGTGCGGCCGCATGAACTGTCGTGTTAAAGGTA																									TGCGCACCCTTA	GCGAGAGGTTTATCATTAAGCTCAACCTCTGGATGTTGTTTCGGCATCCTGCATTGAATCTGAGTTACAAGCTGTTTGTCGCCAGAAACGGCAG	CTGGCGACAACCCGTTTTTTCTGACGTAAGGGTGCGCA		TGCGCACCCTTAGCGAGAGGTTTATCATTAAGCTCAACCTCTGGATGTTGTTTCGGCATCCTGCATTGAATCTGAGTTACAAGCTGTTTGTCGCCAGAAACGGCAGCTGGCGACAACCCGTTTTTTCTGACGTAAGGGTGCGCA
3239	86_r2_L6_22G	CTGAGTTACAAGCTGTTTGTCGCCAGTGAACCGTTCTGGCGACAACCCGTTTTTTCTGAC	ATGCGCACCCTTAGCGAGAGGTTTATCATTAAGGGCAACCTCTGGATGTTGTTTCGGCATCCTGCATTGAATCTGAGTTACA	TCCACCGTCGGCAAGGGTCTCACTTAGCGAGAGGTTTATCATTAAGGGCAACCTCTGGATGTTGTTTCGGCATCCTGCATTGAATCTGAGTTACAAGCTGTTTGTCGCCAGTGAACCGTTCTGGAGAGACCCTACTGGGTGCGGCCTAAGCTCCAAAACTGACTTTTTTA																									TGCGCACCCTTA	GCGAGAGGTTTATCATTAAGGGCAACCTCTGGATGTTGTTTCGGCATCCTGCATTGAATCTGAGTTACAAGCTGTTTGTCGCCAGTGAACCGTT	CTGGCGACAACCCGTTTTTTCTGACGTAAGGGTGCGCA		TGCGCACCCTTAGCGAGAGGTTTATCATTAAGGGCAACCTCTGGATGTTGTTTCGGCATCCTGCATTGAATCTGAGTTACAAGCTGTTTGTCGCCAGTGAACCGTTCTGGCGACAACCCGTTTTTTCTGACGTAAGGGTGCGCA
3240	86_r2_L6_22A	CTGAGTTACAAGCTGTTTGTCGCCAGATTACAAGCCTGGCGACAACCCGTTTTTTCTGAC	ATGCGCACCCTTAGCGAGAGGTTTATCATTAAGGACAACCTCTGGATGTTGTTTCGGCATCCTGCATTGAATCTGAGTTACA	TCCACCGTCGGCAAGGGTCTCACTTAGCGAGAGGTTTATCATTAAGGACAACCTCTGGATGTTGTTTCGGCATCCTGCATTGAATCTGAGTTACAAGCTGTTTGTCGCCAGATTACAAGCCTGGAGAGACCCTACTGGGTGCGGCCTCAAAGCGCTTGTCTGATCAACAT																									TGCGCACCCTTA	GCGAGAGGTTTATCATTAAGGACAACCTCTGGATGTTGTTTCGGCATCCTGCATTGAATCTGAGTTACAAGCTGTTTGTCGCCAGATTACAAGC	CTGGCGACAACCCGTTTTTTCTGACGTAAGGGTGCGCA		TGCGCACCCTTAGCGAGAGGTTTATCATTAAGGACAACCTCTGGATGTTGTTTCGGCATCCTGCATTGAATCTGAGTTACAAGCTGTTTGTCGCCAGATTACAAGCCTGGCGACAACCCGTTTTTTCTGACGTAAGGGTGCGCA
3241	86_r2_L6_22C	CTGAGTTACAAGCTGTTTGTCGCCAGCGTAACTGTCTGGCGACAACCCGTTTTTTCTGAC	ATGCGCACCCTTAGCGAGAGGTTTATCATTAAGGCCAACCTCTGGATGTTGTTTCGGCATCCTGCATTGAATCTGAGTTACA	TCCACCGTCGGCAAGGGTCTCACTTAGCGAGAGGTTTATCATTAAGGCCAACCTCTGGATGTTGTTTCGGCATCCTGCATTGAATCTGAGTTACAAGCTGTTTGTCGCCAGCGTAACTGTCTGGAGAGACCCTACTGGGTGCGGCCACAGCCTAGGTCGCTCTGTGTACT																									TGCGCACCCTTA	GCGAGAGGTTTATCATTAAGGCCAACCTCTGGATGTTGTTTCGGCATCCTGCATTGAATCTGAGTTACAAGCTGTTTGTCGCCAGCGTAACTGT	CTGGCGACAACCCGTTTTTTCTGACGTAAGGGTGCGCA		TGCGCACCCTTAGCGAGAGGTTTATCATTAAGGCCAACCTCTGGATGTTGTTTCGGCATCCTGCATTGAATCTGAGTTACAAGCTGTTTGTCGCCAGCGTAACTGTCTGGCGACAACCCGTTTTTTCTGACGTAAGGGTGCGCA
3242	86_r2_L6_23G	CTGAGTTACAAGCTGTTTGTCGCCAGGGCTCCTCTCTGGCGACAACCCGTTTTTTCTGAC	ATGCGCACCCTTAGCGAGAGGTTTATCATTAAGGTGAACCTCTGGATGTTGTTTCGGCATCCTGCATTGAATCTGAGTTACA	TCCACCGTCGGCAAGGGTCTCACTTAGCGAGAGGTTTATCATTAAGGTGAACCTCTGGATGTTGTTTCGGCATCCTGCATTGAATCTGAGTTACAAGCTGTTTGTCGCCAGGGCTCCTCTCTGGAGAGACCCTACTGGGTGCGGCCAAACGTACGCGCTAGCGGTCACCG																									TGCGCACCCTTA	GCGAGAGGTTTATCATTAAGGTGAACCTCTGGATGTTGTTTCGGCATCCTGCATTGAATCTGAGTTACAAGCTGTTTGTCGCCAGGGCTCCTCT	CTGGCGACAACCCGTTTTTTCTGACGTAAGGGTGCGCA		TGCGCACCCTTAGCGAGAGGTTTATCATTAAGGTGAACCTCTGGATGTTGTTTCGGCATCCTGCATTGAATCTGAGTTACAAGCTGTTTGTCGCCAGGGCTCCTCTCTGGCGACAACCCGTTTTTTCTGACGTAAGGGTGCGCA
3243	86_r2_L6_23A	CTGAGTTACAAGCTGTTTGTCGCCAGTGCAAGTTGCTGGCGACAACCCGTTTTTTCTGAC	ATGCGCACCCTTAGCGAGAGGTTTATCATTAAGGTAAACCTCTGGATGTTGTTTCGGCATCCTGCATTGAATCTGAGTTACA	TCCACCGTCGGCAAGGGTCTCACTTAGCGAGAGGTTTATCATTAAGGTAAACCTCTGGATGTTGTTTCGGCATCCTGCATTGAATCTGAGTTACAAGCTGTTTGTCGCCAGTGCAAGTTGCTGGAGAGACCCTACTGGGTGCGGCCTCGACGTGGAGGGTCTGCCAGAGA																									TGCGCACCCTTA	GCGAGAGGTTTATCATTAAGGTAAACCTCTGGATGTTGTTTCGGCATCCTGCATTGAATCTGAGTTACAAGCTGTTTGTCGCCAGTGCAAGTTG	CTGGCGACAACCCGTTTTTTCTGACGTAAGGGTGCGCA		TGCGCACCCTTAGCGAGAGGTTTATCATTAAGGTAAACCTCTGGATGTTGTTTCGGCATCCTGCATTGAATCTGAGTTACAAGCTGTTTGTCGCCAGTGCAAGTTGCTGGCGACAACCCGTTTTTTCTGACGTAAGGGTGCGCA
3244	86_r2_L6_23T	CTGAGTTACAAGCTGTTTGTCGCCAGTTCTTGCAACTGGCGACAACCCGTTTTTTCTGAC	ATGCGCACCCTTAGCGAGAGGTTTATCATTAAGGTTAACCTCTGGATGTTGTTTCGGCATCCTGCATTGAATCTGAGTTACA	TCCACCGTCGGCAAGGGTCTCACTTAGCGAGAGGTTTATCATTAAGGTTAACCTCTGGATGTTGTTTCGGCATCCTGCATTGAATCTGAGTTACAAGCTGTTTGTCGCCAGTTCTTGCAACTGGAGAGACCCTACTGGGTGCGGCCCATCTGCCCGGCTCAGGCCGGGCT																									TGCGCACCCTTA	GCGAGAGGTTTATCATTAAGGTTAACCTCTGGATGTTGTTTCGGCATCCTGCATTGAATCTGAGTTACAAGCTGTTTGTCGCCAGTTCTTGCAA	CTGGCGACAACCCGTTTTTTCTGACGTAAGGGTGCGCA		TGCGCACCCTTAGCGAGAGGTTTATCATTAAGGTTAACCTCTGGATGTTGTTTCGGCATCCTGCATTGAATCTGAGTTACAAGCTGTTTGTCGCCAGTTCTTGCAACTGGCGACAACCCGTTTTTTCTGACGTAAGGGTGCGCA
3245	86_r2_L6_24G	CTGAGTTACAAGCTGTTTGTCGCCAGTGAATACAGCTGGCGACAACCCGTTTTTTCTGAC	ATGCGCACCCTTAGCGAGAGGTTTATCATTAAGGTCGACCTCTGGATGTTGTTTCGGCATCCTGCATTGAATCTGAGTTACA	TCCACCGTCGGCAAGGGTCTCACTTAGCGAGAGGTTTATCATTAAGGTCGACCTCTGGATGTTGTTTCGGCATCCTGCATTGAATCTGAGTTACAAGCTGTTTGTCGCCAGTGAATACAGCTGGAGAGACCCTACTGGGTGCGGCCGCGGTTTGTTTACCTTAAACGCCG																									TGCGCACCCTTA	GCGAGAGGTTTATCATTAAGGTCGACCTCTGGATGTTGTTTCGGCATCCTGCATTGAATCTGAGTTACAAGCTGTTTGTCGCCAGTGAATACAG	CTGGCGACAACCCGTTTTTTCTGACGTAAGGGTGCGCA		TGCGCACCCTTAGCGAGAGGTTTATCATTAAGGTCGACCTCTGGATGTTGTTTCGGCATCCTGCATTGAATCTGAGTTACAAGCTGTTTGTCGCCAGTGAATACAGCTGGCGACAACCCGTTTTTTCTGACGTAAGGGTGCGCA
3246	86_r2_L6_24T	CTGAGTTACAAGCTGTTTGTCGCCAGTCTTCACATCTGGCGACAACCCGTTTTTTCTGAC	ATGCGCACCCTTAGCGAGAGGTTTATCATTAAGGTCTACCTCTGGATGTTGTTTCGGCATCCTGCATTGAATCTGAGTTACA	TCCACCGTCGGCAAGGGTCTCACTTAGCGAGAGGTTTATCATTAAGGTCTACCTCTGGATGTTGTTTCGGCATCCTGCATTGAATCTGAGTTACAAGCTGTTTGTCGCCAGTCTTCACATCTGGAGAGACCCTACTGGGTGCGGCCTGCGGGCTCAACAGGAAAACATTG																									TGCGCACCCTTA	GCGAGAGGTTTATCATTAAGGTCTACCTCTGGATGTTGTTTCGGCATCCTGCATTGAATCTGAGTTACAAGCTGTTTGTCGCCAGTCTTCACAT	CTGGCGACAACCCGTTTTTTCTGACGTAAGGGTGCGCA		TGCGCACCCTTAGCGAGAGGTTTATCATTAAGGTCTACCTCTGGATGTTGTTTCGGCATCCTGCATTGAATCTGAGTTACAAGCTGTTTGTCGCCAGTCTTCACATCTGGCGACAACCCGTTTTTTCTGACGTAAGGGTGCGCA
3247	86_r2_L6_24C	CTGAGTTACAAGCTGTTTGTCGCCAGTGTGCTTAACTGGCGACAACCCGTTTTTTCTGAC	ATGCGCACCCTTAGCGAGAGGTTTATCATTAAGGTCCACCTCTGGATGTTGTTTCGGCATCCTGCATTGAATCTGAGTTACA	TCCACCGTCGGCAAGGGTCTCACTTAGCGAGAGGTTTATCATTAAGGTCCACCTCTGGATGTTGTTTCGGCATCCTGCATTGAATCTGAGTTACAAGCTGTTTGTCGCCAGTGTGCTTAACTGGAGAGACCCTACTGGGTGCGGCCGTGGGTTTACAGATTATTTCTGAA																									TGCGCACCCTTA	GCGAGAGGTTTATCATTAAGGTCCACCTCTGGATGTTGTTTCGGCATCCTGCATTGAATCTGAGTTACAAGCTGTTTGTCGCCAGTGTGCTTAA	CTGGCGACAACCCGTTTTTTCTGACGTAAGGGTGCGCA		TGCGCACCCTTAGCGAGAGGTTTATCATTAAGGTCCACCTCTGGATGTTGTTTCGGCATCCTGCATTGAATCTGAGTTACAAGCTGTTTGTCGCCAGTGTGCTTAACTGGCGACAACCCGTTTTTTCTGACGTAAGGGTGCGCA
3248	86_r2_L6_25G	CTGAGTTACAAGCTGTTTGTCGCCAGCTGATCGTCCTGGCGACAACCCGTTTTTTCTGAC	ATGCGCACCCTTAGCGAGAGGTTTATCATTAAGGTCAGCCTCTGGATGTTGTTTCGGCATCCTGCATTGAATCTGAGTTACA	TCCACCGTCGGCAAGGGTCTCACTTAGCGAGAGGTTTATCATTAAGGTCAGCCTCTGGATGTTGTTTCGGCATCCTGCATTGAATCTGAGTTACAAGCTGTTTGTCGCCAGCTGATCGTCCTGGAGAGACCCTACTGGGTGCGGCCTTCGTCGTAGGAGGCCAGTGTCCC																									TGCGCACCCTTA	GCGAGAGGTTTATCATTAAGGTCAGCCTCTGGATGTTGTTTCGGCATCCTGCATTGAATCTGAGTTACAAGCTGTTTGTCGCCAGCTGATCGTC	CTGGCGACAACCCGTTTTTTCTGACGTAAGGGTGCGCA		TGCGCACCCTTAGCGAGAGGTTTATCATTAAGGTCAGCCTCTGGATGTTGTTTCGGCATCCTGCATTGAATCTGAGTTACAAGCTGTTTGTCGCCAGCTGATCGTCCTGGCGACAACCCGTTTTTTCTGACGTAAGGGTGCGCA
3249	86_r2_L6_25T	CTGAGTTACAAGCTGTTTGTCGCCAGCATGCTACTCTGGCGACAACCCGTTTTTTCTGAC	ATGCGCACCCTTAGCGAGAGGTTTATCATTAAGGTCATCCTCTGGATGTTGTTTCGGCATCCTGCATTGAATCTGAGTTACA	TCCACCGTCGGCAAGGGTCTCACTTAGCGAGAGGTTTATCATTAAGGTCATCCTCTGGATGTTGTTTCGGCATCCTGCATTGAATCTGAGTTACAAGCTGTTTGTCGCCAGCATGCTACTCTGGAGAGACCCTACTGGGTGCGGCCGCTGAAGCATAGCCTCGAGGCTTG																									TGCGCACCCTTA	GCGAGAGGTTTATCATTAAGGTCATCCTCTGGATGTTGTTTCGGCATCCTGCATTGAATCTGAGTTACAAGCTGTTTGTCGCCAGCATGCTACT	CTGGCGACAACCCGTTTTTTCTGACGTAAGGGTGCGCA		TGCGCACCCTTAGCGAGAGGTTTATCATTAAGGTCATCCTCTGGATGTTGTTTCGGCATCCTGCATTGAATCTGAGTTACAAGCTGTTTGTCGCCAGCATGCTACTCTGGCGACAACCCGTTTTTTCTGACGTAAGGGTGCGCA
3250	86_r2_L6_25C	CTGAGTTACAAGCTGTTTGTCGCCAGAAGTCTTAGCTGGCGACAACCCGTTTTTTCTGAC	ATGCGCACCCTTAGCGAGAGGTTTATCATTAAGGTCACCCTCTGGATGTTGTTTCGGCATCCTGCATTGAATCTGAGTTACA	TCCACCGTCGGCAAGGGTCTCACTTAGCGAGAGGTTTATCATTAAGGTCACCCTCTGGATGTTGTTTCGGCATCCTGCATTGAATCTGAGTTACAAGCTGTTTGTCGCCAGAAGTCTTAGCTGGAGAGACCCTACTGGGTGCGGCCTCCGGTCCGTTTCAACAGTTTACC																									TGCGCACCCTTA	GCGAGAGGTTTATCATTAAGGTCACCCTCTGGATGTTGTTTCGGCATCCTGCATTGAATCTGAGTTACAAGCTGTTTGTCGCCAGAAGTCTTAG	CTGGCGACAACCCGTTTTTTCTGACGTAAGGGTGCGCA		TGCGCACCCTTAGCGAGAGGTTTATCATTAAGGTCACCCTCTGGATGTTGTTTCGGCATCCTGCATTGAATCTGAGTTACAAGCTGTTTGTCGCCAGAAGTCTTAGCTGGCGACAACCCGTTTTTTCTGACGTAAGGGTGCGCA
3251	86_r2_L6_26G	CTGAGTTACAAGCTGTTTGTCGCCAGCCTTACGTTCTGGCGACAACCCGTTTTTTCTGAC	ATGCGCACCCTTAGCGAGAGGTTTATCATTAAGGTCAAGCTCTGGATGTTGTTTCGGCATCCTGCATTGAATCTGAGTTACA	TCCACCGTCGGCAAGGGTCTCACTTAGCGAGAGGTTTATCATTAAGGTCAAGCTCTGGATGTTGTTTCGGCATCCTGCATTGAATCTGAGTTACAAGCTGTTTGTCGCCAGCCTTACGTTCTGGAGAGACCCTACTGGGTGCGGCCTTTATGACACACCCTTGTTGCTCC																									TGCGCACCCTTA	GCGAGAGGTTTATCATTAAGGTCAAGCTCTGGATGTTGTTTCGGCATCCTGCATTGAATCTGAGTTACAAGCTGTTTGTCGCCAGCCTTACGTT	CTGGCGACAACCCGTTTTTTCTGACGTAAGGGTGCGCA		TGCGCACCCTTAGCGAGAGGTTTATCATTAAGGTCAAGCTCTGGATGTTGTTTCGGCATCCTGCATTGAATCTGAGTTACAAGCTGTTTGTCGCCAGCCTTACGTTCTGGCGACAACCCGTTTTTTCTGACGTAAGGGTGCGCA
3252	86_r2_L6_26A	CTGAGTTACAAGCTGTTTGTCGCCAGCATTTAAGGCTGGCGACAACCCGTTTTTTCTGAC	ATGCGCACCCTTAGCGAGAGGTTTATCATTAAGGTCAAACTCTGGATGTTGTTTCGGCATCCTGCATTGAATCTGAGTTACA	TCCACCGTCGGCAAGGGTCTCACTTAGCGAGAGGTTTATCATTAAGGTCAAACTCTGGATGTTGTTTCGGCATCCTGCATTGAATCTGAGTTACAAGCTGTTTGTCGCCAGCATTTAAGGCTGGAGAGACCCTACTGGGTGCGGCCTGGACGTCCATGTGGGCAACACTT																									TGCGCACCCTTA	GCGAGAGGTTTATCATTAAGGTCAAACTCTGGATGTTGTTTCGGCATCCTGCATTGAATCTGAGTTACAAGCTGTTTGTCGCCAGCATTTAAGG	CTGGCGACAACCCGTTTTTTCTGACGTAAGGGTGCGCA		TGCGCACCCTTAGCGAGAGGTTTATCATTAAGGTCAAACTCTGGATGTTGTTTCGGCATCCTGCATTGAATCTGAGTTACAAGCTGTTTGTCGCCAGCATTTAAGGCTGGCGACAACCCGTTTTTTCTGACGTAAGGGTGCGCA
3253	86_r2_L6_26T	CTGAGTTACAAGCTGTTTGTCGCCAGGGGGAACAACTGGCGACAACCCGTTTTTTCTGAC	ATGCGCACCCTTAGCGAGAGGTTTATCATTAAGGTCAATCTCTGGATGTTGTTTCGGCATCCTGCATTGAATCTGAGTTACA	TCCACCGTCGGCAAGGGTCTCACTTAGCGAGAGGTTTATCATTAAGGTCAATCTCTGGATGTTGTTTCGGCATCCTGCATTGAATCTGAGTTACAAGCTGTTTGTCGCCAGGGGGAACAACTGGAGAGACCCTACTGGGTGCGGCCACAAAGCAGGTACCACCGTCAACC																									TGCGCACCCTTA	GCGAGAGGTTTATCATTAAGGTCAATCTCTGGATGTTGTTTCGGCATCCTGCATTGAATCTGAGTTACAAGCTGTTTGTCGCCAGGGGGAACAA	CTGGCGACAACCCGTTTTTTCTGACGTAAGGGTGCGCA		TGCGCACCCTTAGCGAGAGGTTTATCATTAAGGTCAATCTCTGGATGTTGTTTCGGCATCCTGCATTGAATCTGAGTTACAAGCTGTTTGTCGCCAGGGGGAACAACTGGCGACAACCCGTTTTTTCTGACGTAAGGGTGCGCA
3254	86_r2_L6_27G	CTGAGTTACAAGCTGTTTGTCGCCAGATGAGGTCGCTGGCGACAACCCGTTTTTTCTGAC	ATGCGCACCCTTAGCGAGAGGTTTATCATTAAGGTCAACGTCTGGATGTTGTTTCGGCATCCTGCATTGAATCTGAGTTACA	TCCACCGTCGGCAAGGGTCTCACTTAGCGAGAGGTTTATCATTAAGGTCAACGTCTGGATGTTGTTTCGGCATCCTGCATTGAATCTGAGTTACAAGCTGTTTGTCGCCAGATGAGGTCGCTGGAGAGACCCTACTGGGTGCGGCCGAACAAAATTCGTTATGTGGACCA																									TGCGCACCCTTA	GCGAGAGGTTTATCATTAAGGTCAACGTCTGGATGTTGTTTCGGCATCCTGCATTGAATCTGAGTTACAAGCTGTTTGTCGCCAGATGAGGTCG	CTGGCGACAACCCGTTTTTTCTGACGTAAGGGTGCGCA		TGCGCACCCTTAGCGAGAGGTTTATCATTAAGGTCAACGTCTGGATGTTGTTTCGGCATCCTGCATTGAATCTGAGTTACAAGCTGTTTGTCGCCAGATGAGGTCGCTGGCGACAACCCGTTTTTTCTGACGTAAGGGTGCGCA
3255	86_r2_L6_27A	CTGAGTTACAAGCTGTTTGTCGCCAGGCCACAATGCTGGCGACAACCCGTTTTTTCTGAC	ATGCGCACCCTTAGCGAGAGGTTTATCATTAAGGTCAACATCTGGATGTTGTTTCGGCATCCTGCATTGAATCTGAGTTACA	TCCACCGTCGGCAAGGGTCTCACTTAGCGAGAGGTTTATCATTAAGGTCAACATCTGGATGTTGTTTCGGCATCCTGCATTGAATCTGAGTTACAAGCTGTTTGTCGCCAGGCCACAATGCTGGAGAGACCCTACTGGGTGCGGCCTGTAGAAGTTCTAAATACCCTTCA																									TGCGCACCCTTA	GCGAGAGGTTTATCATTAAGGTCAACATCTGGATGTTGTTTCGGCATCCTGCATTGAATCTGAGTTACAAGCTGTTTGTCGCCAGGCCACAATG	CTGGCGACAACCCGTTTTTTCTGACGTAAGGGTGCGCA		TGCGCACCCTTAGCGAGAGGTTTATCATTAAGGTCAACATCTGGATGTTGTTTCGGCATCCTGCATTGAATCTGAGTTACAAGCTGTTTGTCGCCAGGCCACAATGCTGGCGACAACCCGTTTTTTCTGACGTAAGGGTGCGCA
3256	86_r2_L6_27T	CTGAGTTACAAGCTGTTTGTCGCCAGAGCGATTACCTGGCGACAACCCGTTTTTTCTGAC	ATGCGCACCCTTAGCGAGAGGTTTATCATTAAGGTCAACTTCTGGATGTTGTTTCGGCATCCTGCATTGAATCTGAGTTACA	TCCACCGTCGGCAAGGGTCTCACTTAGCGAGAGGTTTATCATTAAGGTCAACTTCTGGATGTTGTTTCGGCATCCTGCATTGAATCTGAGTTACAAGCTGTTTGTCGCCAGAGCGATTACCTGGAGAGACCCTACTGGGTGCGGCCAAAGTCCCGGCCAGCCCGCGACAA																									TGCGCACCCTTA	GCGAGAGGTTTATCATTAAGGTCAACTTCTGGATGTTGTTTCGGCATCCTGCATTGAATCTGAGTTACAAGCTGTTTGTCGCCAGAGCGATTAC	CTGGCGACAACCCGTTTTTTCTGACGTAAGGGTGCGCA		TGCGCACCCTTAGCGAGAGGTTTATCATTAAGGTCAACTTCTGGATGTTGTTTCGGCATCCTGCATTGAATCTGAGTTACAAGCTGTTTGTCGCCAGAGCGATTACCTGGCGACAACCCGTTTTTTCTGACGTAAGGGTGCGCA
3257	86_r2_L6_28G	CTGAGTTACAAGCTGTTTGTCGCCAGTCACTGAGCCTGGCGACAACCCGTTTTTTCTGAC	ATGCGCACCCTTAGCGAGAGGTTTATCATTAAGGTCAACCGCTGGATGTTGTTTCGGCATCCTGCATTGAATCTGAGTTACA	TCCACCGTCGGCAAGGGTCTCACTTAGCGAGAGGTTTATCATTAAGGTCAACCGCTGGATGTTGTTTCGGCATCCTGCATTGAATCTGAGTTACAAGCTGTTTGTCGCCAGTCACTGAGCCTGGAGAGACCCTACTGGGTGCGGCCAGCCGCCCGCTTTTTACGCAATTT																									TGCGCACCCTTA	GCGAGAGGTTTATCATTAAGGTCAACCGCTGGATGTTGTTTCGGCATCCTGCATTGAATCTGAGTTACAAGCTGTTTGTCGCCAGTCACTGAGC	CTGGCGACAACCCGTTTTTTCTGACGTAAGGGTGCGCA		TGCGCACCCTTAGCGAGAGGTTTATCATTAAGGTCAACCGCTGGATGTTGTTTCGGCATCCTGCATTGAATCTGAGTTACAAGCTGTTTGTCGCCAGTCACTGAGCCTGGCGACAACCCGTTTTTTCTGACGTAAGGGTGCGCA
3258	86_r2_L6_28A	CTGAGTTACAAGCTGTTTGTCGCCAGAATAGGTCCCTGGCGACAACCCGTTTTTTCTGAC	ATGCGCACCCTTAGCGAGAGGTTTATCATTAAGGTCAACCACTGGATGTTGTTTCGGCATCCTGCATTGAATCTGAGTTACA	TCCACCGTCGGCAAGGGTCTCACTTAGCGAGAGGTTTATCATTAAGGTCAACCACTGGATGTTGTTTCGGCATCCTGCATTGAATCTGAGTTACAAGCTGTTTGTCGCCAGAATAGGTCCCTGGAGAGACCCTACTGGGTGCGGCCGCCATTGCCCGTATTCAAGAGCCG																									TGCGCACCCTTA	GCGAGAGGTTTATCATTAAGGTCAACCACTGGATGTTGTTTCGGCATCCTGCATTGAATCTGAGTTACAAGCTGTTTGTCGCCAGAATAGGTCC	CTGGCGACAACCCGTTTTTTCTGACGTAAGGGTGCGCA		TGCGCACCCTTAGCGAGAGGTTTATCATTAAGGTCAACCACTGGATGTTGTTTCGGCATCCTGCATTGAATCTGAGTTACAAGCTGTTTGTCGCCAGAATAGGTCCCTGGCGACAACCCGTTTTTTCTGACGTAAGGGTGCGCA
3259	86_r2_L6_28C	CTGAGTTACAAGCTGTTTGTCGCCAGGAAACAACTCTGGCGACAACCCGTTTTTTCTGAC	ATGCGCACCCTTAGCGAGAGGTTTATCATTAAGGTCAACCCCTGGATGTTGTTTCGGCATCCTGCATTGAATCTGAGTTACA	TCCACCGTCGGCAAGGGTCTCACTTAGCGAGAGGTTTATCATTAAGGTCAACCCCTGGATGTTGTTTCGGCATCCTGCATTGAATCTGAGTTACAAGCTGTTTGTCGCCAGGAAACAACTCTGGAGAGACCCTACTGGGTGCGGCCTACTGAACAAACCGGTCCTCGAGT																									TGCGCACCCTTA	GCGAGAGGTTTATCATTAAGGTCAACCCCTGGATGTTGTTTCGGCATCCTGCATTGAATCTGAGTTACAAGCTGTTTGTCGCCAGGAAACAACT	CTGGCGACAACCCGTTTTTTCTGACGTAAGGGTGCGCA		TGCGCACCCTTAGCGAGAGGTTTATCATTAAGGTCAACCCCTGGATGTTGTTTCGGCATCCTGCATTGAATCTGAGTTACAAGCTGTTTGTCGCCAGGAAACAACTCTGGCGACAACCCGTTTTTTCTGACGTAAGGGTGCGCA
3260	86_r2_L6_29G	CTGAGTTACAAGCTGTTTGTCGCCAGTACCAGGCCCTGGCGACAACCCGTTTTTTCTGAC	ATGCGCACCCTTAGCGAGAGGTTTATCATTAAGGTCAACCTGTGGATGTTGTTTCGGCATCCTGCATTGAATCTGAGTTACA	TCCACCGTCGGCAAGGGTCTCACTTAGCGAGAGGTTTATCATTAAGGTCAACCTGTGGATGTTGTTTCGGCATCCTGCATTGAATCTGAGTTACAAGCTGTTTGTCGCCAGTACCAGGCCCTGGAGAGACCCTACTGGGTGCGGCCGTACTAATAGGTGTTTAGCTAGTC																									TGCGCACCCTTA	GCGAGAGGTTTATCATTAAGGTCAACCTGTGGATGTTGTTTCGGCATCCTGCATTGAATCTGAGTTACAAGCTGTTTGTCGCCAGTACCAGGCC	CTGGCGACAACCCGTTTTTTCTGACGTAAGGGTGCGCA		TGCGCACCCTTAGCGAGAGGTTTATCATTAAGGTCAACCTGTGGATGTTGTTTCGGCATCCTGCATTGAATCTGAGTTACAAGCTGTTTGTCGCCAGTACCAGGCCCTGGCGACAACCCGTTTTTTCTGACGTAAGGGTGCGCA
3261	86_r2_L6_29A	CTGAGTTACAAGCTGTTTGTCGCCAGAACACCTGTCTGGCGACAACCCGTTTTTTCTGAC	ATGCGCACCCTTAGCGAGAGGTTTATCATTAAGGTCAACCTATGGATGTTGTTTCGGCATCCTGCATTGAATCTGAGTTACA	TCCACCGTCGGCAAGGGTCTCACTTAGCGAGAGGTTTATCATTAAGGTCAACCTATGGATGTTGTTTCGGCATCCTGCATTGAATCTGAGTTACAAGCTGTTTGTCGCCAGAACACCTGTCTGGAGAGACCCTACTGGGTGCGGCCGTTGTCGCAACGGACTAAAGCGAT																									TGCGCACCCTTA	GCGAGAGGTTTATCATTAAGGTCAACCTATGGATGTTGTTTCGGCATCCTGCATTGAATCTGAGTTACAAGCTGTTTGTCGCCAGAACACCTGT	CTGGCGACAACCCGTTTTTTCTGACGTAAGGGTGCGCA		TGCGCACCCTTAGCGAGAGGTTTATCATTAAGGTCAACCTATGGATGTTGTTTCGGCATCCTGCATTGAATCTGAGTTACAAGCTGTTTGTCGCCAGAACACCTGTCTGGCGACAACCCGTTTTTTCTGACGTAAGGGTGCGCA
3262	86_r2_L6_29T	CTGAGTTACAAGCTGTTTGTCGCCAGTATCCGCGTCTGGCGACAACCCGTTTTTTCTGAC	ATGCGCACCCTTAGCGAGAGGTTTATCATTAAGGTCAACCTTTGGATGTTGTTTCGGCATCCTGCATTGAATCTGAGTTACA	TCCACCGTCGGCAAGGGTCTCACTTAGCGAGAGGTTTATCATTAAGGTCAACCTTTGGATGTTGTTTCGGCATCCTGCATTGAATCTGAGTTACAAGCTGTTTGTCGCCAGTATCCGCGTCTGGAGAGACCCTACTGGGTGCGGCCGATACGGGAGATCCAGGCATTGAG																									TGCGCACCCTTA	GCGAGAGGTTTATCATTAAGGTCAACCTTTGGATGTTGTTTCGGCATCCTGCATTGAATCTGAGTTACAAGCTGTTTGTCGCCAGTATCCGCGT	CTGGCGACAACCCGTTTTTTCTGACGTAAGGGTGCGCA		TGCGCACCCTTAGCGAGAGGTTTATCATTAAGGTCAACCTTTGGATGTTGTTTCGGCATCCTGCATTGAATCTGAGTTACAAGCTGTTTGTCGCCAGTATCCGCGTCTGGCGACAACCCGTTTTTTCTGACGTAAGGGTGCGCA
3263	86_r2_L6_30G	CTGAGTTACAAGCTGTTTGTCGCCAGAGCCTCCACCTGGCGACAACCCGTTTTTTCTGAC	ATGCGCACCCTTAGCGAGAGGTTTATCATTAAGGTCAACCTCGGGATGTTGTTTCGGCATCCTGCATTGAATCTGAGTTACA	TCCACCGTCGGCAAGGGTCTCACTTAGCGAGAGGTTTATCATTAAGGTCAACCTCGGGATGTTGTTTCGGCATCCTGCATTGAATCTGAGTTACAAGCTGTTTGTCGCCAGAGCCTCCACCTGGAGAGACCCTACTGGGTGCGGCCGTCGGATACATGGATGTAACAGCC																									TGCGCACCCTTA	GCGAGAGGTTTATCATTAAGGTCAACCTCGGGATGTTGTTTCGGCATCCTGCATTGAATCTGAGTTACAAGCTGTTTGTCGCCAGAGCCTCCAC	CTGGCGACAACCCGTTTTTTCTGACGTAAGGGTGCGCA		TGCGCACCCTTAGCGAGAGGTTTATCATTAAGGTCAACCTCGGGATGTTGTTTCGGCATCCTGCATTGAATCTGAGTTACAAGCTGTTTGTCGCCAGAGCCTCCACCTGGCGACAACCCGTTTTTTCTGACGTAAGGGTGCGCA
3264	86_r2_L6_30A	CTGAGTTACAAGCTGTTTGTCGCCAGGTTTATGCCCTGGCGACAACCCGTTTTTTCTGAC	ATGCGCACCCTTAGCGAGAGGTTTATCATTAAGGTCAACCTCAGGATGTTGTTTCGGCATCCTGCATTGAATCTGAGTTACA	TCCACCGTCGGCAAGGGTCTCACTTAGCGAGAGGTTTATCATTAAGGTCAACCTCAGGATGTTGTTTCGGCATCCTGCATTGAATCTGAGTTACAAGCTGTTTGTCGCCAGGTTTATGCCCTGGAGAGACCCTACTGGGTGCGGCCAACAACATACCCGATTGGCGAGGG																									TGCGCACCCTTA	GCGAGAGGTTTATCATTAAGGTCAACCTCAGGATGTTGTTTCGGCATCCTGCATTGAATCTGAGTTACAAGCTGTTTGTCGCCAGGTTTATGCC	CTGGCGACAACCCGTTTTTTCTGACGTAAGGGTGCGCA		TGCGCACCCTTAGCGAGAGGTTTATCATTAAGGTCAACCTCAGGATGTTGTTTCGGCATCCTGCATTGAATCTGAGTTACAAGCTGTTTGTCGCCAGGTTTATGCCCTGGCGACAACCCGTTTTTTCTGACGTAAGGGTGCGCA
3265	86_r2_L6_30C	CTGAGTTACAAGCTGTTTGTCGCCAGCACTCCTAGCTGGCGACAACCCGTTTTTTCTGAC	ATGCGCACCCTTAGCGAGAGGTTTATCATTAAGGTCAACCTCCGGATGTTGTTTCGGCATCCTGCATTGAATCTGAGTTACA	TCCACCGTCGGCAAGGGTCTCACTTAGCGAGAGGTTTATCATTAAGGTCAACCTCCGGATGTTGTTTCGGCATCCTGCATTGAATCTGAGTTACAAGCTGTTTGTCGCCAGCACTCCTAGCTGGAGAGACCCTACTGGGTGCGGCCATGGCTAGCTGAGTGTCGTTAGTA																									TGCGCACCCTTA	GCGAGAGGTTTATCATTAAGGTCAACCTCCGGATGTTGTTTCGGCATCCTGCATTGAATCTGAGTTACAAGCTGTTTGTCGCCAGCACTCCTAG	CTGGCGACAACCCGTTTTTTCTGACGTAAGGGTGCGCA		TGCGCACCCTTAGCGAGAGGTTTATCATTAAGGTCAACCTCCGGATGTTGTTTCGGCATCCTGCATTGAATCTGAGTTACAAGCTGTTTGTCGCCAGCACTCCTAGCTGGCGACAACCCGTTTTTTCTGACGTAAGGGTGCGCA
3266	86_r2_L6_31A	CTGAGTTACAAGCTGTTTGTCGCCAGCTAAAGAGTCTGGCGACAACCCGTTTTTTCTGAC	ATGCGCACCCTTAGCGAGAGGTTTATCATTAAGGTCAACCTCTAGATGTTGTTTCGGCATCCTGCATTGAATCTGAGTTACA	TCCACCGTCGGCAAGGGTCTCACTTAGCGAGAGGTTTATCATTAAGGTCAACCTCTAGATGTTGTTTCGGCATCCTGCATTGAATCTGAGTTACAAGCTGTTTGTCGCCAGCTAAAGAGTCTGGAGAGACCCTACTGGGTGCGGCCCAAAGTTTGAAACGCCTTGTGTAC																									TGCGCACCCTTA	GCGAGAGGTTTATCATTAAGGTCAACCTCTAGATGTTGTTTCGGCATCCTGCATTGAATCTGAGTTACAAGCTGTTTGTCGCCAGCTAAAGAGT	CTGGCGACAACCCGTTTTTTCTGACGTAAGGGTGCGCA		TGCGCACCCTTAGCGAGAGGTTTATCATTAAGGTCAACCTCTAGATGTTGTTTCGGCATCCTGCATTGAATCTGAGTTACAAGCTGTTTGTCGCCAGCTAAAGAGTCTGGCGACAACCCGTTTTTTCTGACGTAAGGGTGCGCA
3267	86_r2_L6_31T	CTGAGTTACAAGCTGTTTGTCGCCAGGAGGCTGATCTGGCGACAACCCGTTTTTTCTGAC	ATGCGCACCCTTAGCGAGAGGTTTATCATTAAGGTCAACCTCTTGATGTTGTTTCGGCATCCTGCATTGAATCTGAGTTACA	TCCACCGTCGGCAAGGGTCTCACTTAGCGAGAGGTTTATCATTAAGGTCAACCTCTTGATGTTGTTTCGGCATCCTGCATTGAATCTGAGTTACAAGCTGTTTGTCGCCAGGAGGCTGATCTGGAGAGACCCTACTGGGTGCGGCCTTTCCCGAATACGGTCGCATGTAC																									TGCGCACCCTTA	GCGAGAGGTTTATCATTAAGGTCAACCTCTTGATGTTGTTTCGGCATCCTGCATTGAATCTGAGTTACAAGCTGTTTGTCGCCAGGAGGCTGAT	CTGGCGACAACCCGTTTTTTCTGACGTAAGGGTGCGCA		TGCGCACCCTTAGCGAGAGGTTTATCATTAAGGTCAACCTCTTGATGTTGTTTCGGCATCCTGCATTGAATCTGAGTTACAAGCTGTTTGTCGCCAGGAGGCTGATCTGGCGACAACCCGTTTTTTCTGACGTAAGGGTGCGCA
3268	86_r2_L6_31C	CTGAGTTACAAGCTGTTTGTCGCCAGGTAAGTACGCTGGCGACAACCCGTTTTTTCTGAC	ATGCGCACCCTTAGCGAGAGGTTTATCATTAAGGTCAACCTCTCGATGTTGTTTCGGCATCCTGCATTGAATCTGAGTTACA	TCCACCGTCGGCAAGGGTCTCACTTAGCGAGAGGTTTATCATTAAGGTCAACCTCTCGATGTTGTTTCGGCATCCTGCATTGAATCTGAGTTACAAGCTGTTTGTCGCCAGGTAAGTACGCTGGAGAGACCCTACTGGGTGCGGCCGCTTTTGGTCTGTCCTCTAATAGC																									TGCGCACCCTTA	GCGAGAGGTTTATCATTAAGGTCAACCTCTCGATGTTGTTTCGGCATCCTGCATTGAATCTGAGTTACAAGCTGTTTGTCGCCAGGTAAGTACG	CTGGCGACAACCCGTTTTTTCTGACGTAAGGGTGCGCA		TGCGCACCCTTAGCGAGAGGTTTATCATTAAGGTCAACCTCTCGATGTTGTTTCGGCATCCTGCATTGAATCTGAGTTACAAGCTGTTTGTCGCCAGGTAAGTACGCTGGCGACAACCCGTTTTTTCTGACGTAAGGGTGCGCA
3269	86_r2_L6_32A	CTGAGTTACAAGCTGTTTGTCGCCAGCCTGTGTCACTGGCGACAACCCGTTTTTTCTGAC	ATGCGCACCCTTAGCGAGAGGTTTATCATTAAGGTCAACCTCTGAATGTTGTTTCGGCATCCTGCATTGAATCTGAGTTACA	TCCACCGTCGGCAAGGGTCTCACTTAGCGAGAGGTTTATCATTAAGGTCAACCTCTGAATGTTGTTTCGGCATCCTGCATTGAATCTGAGTTACAAGCTGTTTGTCGCCAGCCTGTGTCACTGGAGAGACCCTACTGGGTGCGGCCCCTTGTTTGCGCCAGCCCGCGCAA																									TGCGCACCCTTA	GCGAGAGGTTTATCATTAAGGTCAACCTCTGAATGTTGTTTCGGCATCCTGCATTGAATCTGAGTTACAAGCTGTTTGTCGCCAGCCTGTGTCA	CTGGCGACAACCCGTTTTTTCTGACGTAAGGGTGCGCA		TGCGCACCCTTAGCGAGAGGTTTATCATTAAGGTCAACCTCTGAATGTTGTTTCGGCATCCTGCATTGAATCTGAGTTACAAGCTGTTTGTCGCCAGCCTGTGTCACTGGCGACAACCCGTTTTTTCTGACGTAAGGGTGCGCA
3270	86_r2_L6_32T	CTGAGTTACAAGCTGTTTGTCGCCAGGTTAATGGGCTGGCGACAACCCGTTTTTTCTGAC	ATGCGCACCCTTAGCGAGAGGTTTATCATTAAGGTCAACCTCTGTATGTTGTTTCGGCATCCTGCATTGAATCTGAGTTACA	TCCACCGTCGGCAAGGGTCTCACTTAGCGAGAGGTTTATCATTAAGGTCAACCTCTGTATGTTGTTTCGGCATCCTGCATTGAATCTGAGTTACAAGCTGTTTGTCGCCAGGTTAATGGGCTGGAGAGACCCTACTGGGTGCGGCCCTAAGAAACAGTGCAGGCACGCTA																									TGCGCACCCTTA	GCGAGAGGTTTATCATTAAGGTCAACCTCTGTATGTTGTTTCGGCATCCTGCATTGAATCTGAGTTACAAGCTGTTTGTCGCCAGGTTAATGGG	CTGGCGACAACCCGTTTTTTCTGACGTAAGGGTGCGCA		TGCGCACCCTTAGCGAGAGGTTTATCATTAAGGTCAACCTCTGTATGTTGTTTCGGCATCCTGCATTGAATCTGAGTTACAAGCTGTTTGTCGCCAGGTTAATGGGCTGGCGACAACCCGTTTTTTCTGACGTAAGGGTGCGCA
3271	86_r2_L6_32C	CTGAGTTACAAGCTGTTTGTCGCCAGGACCTCAGACTGGCGACAACCCGTTTTTTCTGAC	ATGCGCACCCTTAGCGAGAGGTTTATCATTAAGGTCAACCTCTGCATGTTGTTTCGGCATCCTGCATTGAATCTGAGTTACA	TCCACCGTCGGCAAGGGTCTCACTTAGCGAGAGGTTTATCATTAAGGTCAACCTCTGCATGTTGTTTCGGCATCCTGCATTGAATCTGAGTTACAAGCTGTTTGTCGCCAGGACCTCAGACTGGAGAGACCCTACTGGGTGCGGCCTGTTCCATAGGTTCCGTTACCCTC																									TGCGCACCCTTA	GCGAGAGGTTTATCATTAAGGTCAACCTCTGCATGTTGTTTCGGCATCCTGCATTGAATCTGAGTTACAAGCTGTTTGTCGCCAGGACCTCAGA	CTGGCGACAACCCGTTTTTTCTGACGTAAGGGTGCGCA		TGCGCACCCTTAGCGAGAGGTTTATCATTAAGGTCAACCTCTGCATGTTGTTTCGGCATCCTGCATTGAATCTGAGTTACAAGCTGTTTGTCGCCAGGACCTCAGACTGGCGACAACCCGTTTTTTCTGACGTAAGGGTGCGCA
3272	86_r2_L6_33G	CTGAGTTACAAGCTGTTTGTCGCCAGATATCCGATCTGGCGACAACCCGTTTTTTCTGAC	ATGCGCACCCTTAGCGAGAGGTTTATCATTAAGGTCAACCTCTGGGTGTTGTTTCGGCATCCTGCATTGAATCTGAGTTACA	TCCACCGTCGGCAAGGGTCTCACTTAGCGAGAGGTTTATCATTAAGGTCAACCTCTGGGTGTTGTTTCGGCATCCTGCATTGAATCTGAGTTACAAGCTGTTTGTCGCCAGATATCCGATCTGGAGAGACCCTACTGGGTGCGGCCCCCGATCTGATCAAGATGCTTGAT																									TGCGCACCCTTA	GCGAGAGGTTTATCATTAAGGTCAACCTCTGGGTGTTGTTTCGGCATCCTGCATTGAATCTGAGTTACAAGCTGTTTGTCGCCAGATATCCGAT	CTGGCGACAACCCGTTTTTTCTGACGTAAGGGTGCGCA		TGCGCACCCTTAGCGAGAGGTTTATCATTAAGGTCAACCTCTGGGTGTTGTTTCGGCATCCTGCATTGAATCTGAGTTACAAGCTGTTTGTCGCCAGATATCCGATCTGGCGACAACCCGTTTTTTCTGACGTAAGGGTGCGCA
3273	86_r2_L6_33T	CTGAGTTACAAGCTGTTTGTCGCCAGTCGGATCATCTGGCGACAACCCGTTTTTTCTGAC	ATGCGCACCCTTAGCGAGAGGTTTATCATTAAGGTCAACCTCTGGTTGTTGTTTCGGCATCCTGCATTGAATCTGAGTTACA	TCCACCGTCGGCAAGGGTCTCACTTAGCGAGAGGTTTATCATTAAGGTCAACCTCTGGTTGTTGTTTCGGCATCCTGCATTGAATCTGAGTTACAAGCTGTTTGTCGCCAGTCGGATCATCTGGAGAGACCCTACTGGGTGCGGCCGGCCGTACTTGCGACCGCCTCGTA																									TGCGCACCCTTA	GCGAGAGGTTTATCATTAAGGTCAACCTCTGGTTGTTGTTTCGGCATCCTGCATTGAATCTGAGTTACAAGCTGTTTGTCGCCAGTCGGATCAT	CTGGCGACAACCCGTTTTTTCTGACGTAAGGGTGCGCA		TGCGCACCCTTAGCGAGAGGTTTATCATTAAGGTCAACCTCTGGTTGTTGTTTCGGCATCCTGCATTGAATCTGAGTTACAAGCTGTTTGTCGCCAGTCGGATCATCTGGCGACAACCCGTTTTTTCTGACGTAAGGGTGCGCA
3274	86_r2_L6_33C	CTGAGTTACAAGCTGTTTGTCGCCAGCCGATGCTCCTGGCGACAACCCGTTTTTTCTGAC	ATGCGCACCCTTAGCGAGAGGTTTATCATTAAGGTCAACCTCTGGCTGTTGTTTCGGCATCCTGCATTGAATCTGAGTTACA	TCCACCGTCGGCAAGGGTCTCACTTAGCGAGAGGTTTATCATTAAGGTCAACCTCTGGCTGTTGTTTCGGCATCCTGCATTGAATCTGAGTTACAAGCTGTTTGTCGCCAGCCGATGCTCCTGGAGAGACCCTACTGGGTGCGGCCGGGGGAACCGCCTAGCCACCCCAC																									TGCGCACCCTTA	GCGAGAGGTTTATCATTAAGGTCAACCTCTGGCTGTTGTTTCGGCATCCTGCATTGAATCTGAGTTACAAGCTGTTTGTCGCCAGCCGATGCTC	CTGGCGACAACCCGTTTTTTCTGACGTAAGGGTGCGCA		TGCGCACCCTTAGCGAGAGGTTTATCATTAAGGTCAACCTCTGGCTGTTGTTTCGGCATCCTGCATTGAATCTGAGTTACAAGCTGTTTGTCGCCAGCCGATGCTCCTGGCGACAACCCGTTTTTTCTGACGTAAGGGTGCGCA
3275	86_r2_L6_34G	CTGAGTTACAAGCTGTTTGTCGCCAGTCGAAGCGCCTGGCGACAACCCGTTTTTTCTGAC	ATGCGCACCCTTAGCGAGAGGTTTATCATTAAGGTCAACCTCTGGAGGTTGTTTCGGCATCCTGCATTGAATCTGAGTTACA	TCCACCGTCGGCAAGGGTCTCACTTAGCGAGAGGTTTATCATTAAGGTCAACCTCTGGAGGTTGTTTCGGCATCCTGCATTGAATCTGAGTTACAAGCTGTTTGTCGCCAGTCGAAGCGCCTGGAGAGACCCTACTGGGTGCGGCCTGTAAAGACTATCTTTAGCGATAA																									TGCGCACCCTTA	GCGAGAGGTTTATCATTAAGGTCAACCTCTGGAGGTTGTTTCGGCATCCTGCATTGAATCTGAGTTACAAGCTGTTTGTCGCCAGTCGAAGCGC	CTGGCGACAACCCGTTTTTTCTGACGTAAGGGTGCGCA		TGCGCACCCTTAGCGAGAGGTTTATCATTAAGGTCAACCTCTGGAGGTTGTTTCGGCATCCTGCATTGAATCTGAGTTACAAGCTGTTTGTCGCCAGTCGAAGCGCCTGGCGACAACCCGTTTTTTCTGACGTAAGGGTGCGCA
3276	86_r2_L6_34A	CTGAGTTACAAGCTGTTTGTCGCCAGATTCCTTAGCTGGCGACAACCCGTTTTTTCTGAC	ATGCGCACCCTTAGCGAGAGGTTTATCATTAAGGTCAACCTCTGGAAGTTGTTTCGGCATCCTGCATTGAATCTGAGTTACA	TCCACCGTCGGCAAGGGTCTCACTTAGCGAGAGGTTTATCATTAAGGTCAACCTCTGGAAGTTGTTTCGGCATCCTGCATTGAATCTGAGTTACAAGCTGTTTGTCGCCAGATTCCTTAGCTGGAGAGACCCTACTGGGTGCGGCCAGTTCTGAAACACGGCTCGCGGTT																									TGCGCACCCTTA	GCGAGAGGTTTATCATTAAGGTCAACCTCTGGAAGTTGTTTCGGCATCCTGCATTGAATCTGAGTTACAAGCTGTTTGTCGCCAGATTCCTTAG	CTGGCGACAACCCGTTTTTTCTGACGTAAGGGTGCGCA		TGCGCACCCTTAGCGAGAGGTTTATCATTAAGGTCAACCTCTGGAAGTTGTTTCGGCATCCTGCATTGAATCTGAGTTACAAGCTGTTTGTCGCCAGATTCCTTAGCTGGCGACAACCCGTTTTTTCTGACGTAAGGGTGCGCA
3277	86_r2_L6_34C	CTGAGTTACAAGCTGTTTGTCGCCAGGCTACGACTCTGGCGACAACCCGTTTTTTCTGAC	ATGCGCACCCTTAGCGAGAGGTTTATCATTAAGGTCAACCTCTGGACGTTGTTTCGGCATCCTGCATTGAATCTGAGTTACA	TCCACCGTCGGCAAGGGTCTCACTTAGCGAGAGGTTTATCATTAAGGTCAACCTCTGGACGTTGTTTCGGCATCCTGCATTGAATCTGAGTTACAAGCTGTTTGTCGCCAGGCTACGACTCTGGAGAGACCCTACTGGGTGCGGCCCTTGAACAGATAACCAATATAATT																									TGCGCACCCTTA	GCGAGAGGTTTATCATTAAGGTCAACCTCTGGACGTTGTTTCGGCATCCTGCATTGAATCTGAGTTACAAGCTGTTTGTCGCCAGGCTACGACT	CTGGCGACAACCCGTTTTTTCTGACGTAAGGGTGCGCA		TGCGCACCCTTAGCGAGAGGTTTATCATTAAGGTCAACCTCTGGACGTTGTTTCGGCATCCTGCATTGAATCTGAGTTACAAGCTGTTTGTCGCCAGGCTACGACTCTGGCGACAACCCGTTTTTTCTGACGTAAGGGTGCGCA
3278	86_r2_L6_35A	CTGAGTTACAAGCTGTTTGTCGCCAGCCTTATTTCCTGGCGACAACCCGTTTTTTCTGAC	ATGCGCACCCTTAGCGAGAGGTTTATCATTAAGGTCAACCTCTGGATATTGTTTCGGCATCCTGCATTGAATCTGAGTTACA	TCCACCGTCGGCAAGGGTCTCACTTAGCGAGAGGTTTATCATTAAGGTCAACCTCTGGATATTGTTTCGGCATCCTGCATTGAATCTGAGTTACAAGCTGTTTGTCGCCAGCCTTATTTCCTGGAGAGACCCTACTGGGTGCGGCCACGCGGTACTACGCGTGTGTCGGA																									TGCGCACCCTTA	GCGAGAGGTTTATCATTAAGGTCAACCTCTGGATATTGTTTCGGCATCCTGCATTGAATCTGAGTTACAAGCTGTTTGTCGCCAGCCTTATTTC	CTGGCGACAACCCGTTTTTTCTGACGTAAGGGTGCGCA		TGCGCACCCTTAGCGAGAGGTTTATCATTAAGGTCAACCTCTGGATATTGTTTCGGCATCCTGCATTGAATCTGAGTTACAAGCTGTTTGTCGCCAGCCTTATTTCCTGGCGACAACCCGTTTTTTCTGACGTAAGGGTGCGCA
3279	86_r2_L6_35T	CTGAGTTACAAGCTGTTTGTCGCCAGTAAGATTCGCTGGCGACAACCCGTTTTTTCTGAC	ATGCGCACCCTTAGCGAGAGGTTTATCATTAAGGTCAACCTCTGGATTTTGTTTCGGCATCCTGCATTGAATCTGAGTTACA	TCCACCGTCGGCAAGGGTCTCACTTAGCGAGAGGTTTATCATTAAGGTCAACCTCTGGATTTTGTTTCGGCATCCTGCATTGAATCTGAGTTACAAGCTGTTTGTCGCCAGTAAGATTCGCTGGAGAGACCCTACTGGGTGCGGCCGAATGGAACTTTCACGTCGTGGCC																									TGCGCACCCTTA	GCGAGAGGTTTATCATTAAGGTCAACCTCTGGATTTTGTTTCGGCATCCTGCATTGAATCTGAGTTACAAGCTGTTTGTCGCCAGTAAGATTCG	CTGGCGACAACCCGTTTTTTCTGACGTAAGGGTGCGCA		TGCGCACCCTTAGCGAGAGGTTTATCATTAAGGTCAACCTCTGGATTTTGTTTCGGCATCCTGCATTGAATCTGAGTTACAAGCTGTTTGTCGCCAGTAAGATTCGCTGGCGACAACCCGTTTTTTCTGACGTAAGGGTGCGCA
3280	86_r2_L6_35C	CTGAGTTACAAGCTGTTTGTCGCCAGAACACGGATCTGGCGACAACCCGTTTTTTCTGAC	ATGCGCACCCTTAGCGAGAGGTTTATCATTAAGGTCAACCTCTGGATCTTGTTTCGGCATCCTGCATTGAATCTGAGTTACA	TCCACCGTCGGCAAGGGTCTCACTTAGCGAGAGGTTTATCATTAAGGTCAACCTCTGGATCTTGTTTCGGCATCCTGCATTGAATCTGAGTTACAAGCTGTTTGTCGCCAGAACACGGATCTGGAGAGACCCTACTGGGTGCGGCCGCCCTGTACTTACATATCCATGCC																									TGCGCACCCTTA	GCGAGAGGTTTATCATTAAGGTCAACCTCTGGATCTTGTTTCGGCATCCTGCATTGAATCTGAGTTACAAGCTGTTTGTCGCCAGAACACGGAT	CTGGCGACAACCCGTTTTTTCTGACGTAAGGGTGCGCA		TGCGCACCCTTAGCGAGAGGTTTATCATTAAGGTCAACCTCTGGATCTTGTTTCGGCATCCTGCATTGAATCTGAGTTACAAGCTGTTTGTCGCCAGAACACGGATCTGGCGACAACCCGTTTTTTCTGACGTAAGGGTGCGCA
3281	86_r2_L6_36G	CTGAGTTACAAGCTGTTTGTCGCCAGTGTATCGTGCTGGCGACAACCCGTTTTTTCTGAC	ATGCGCACCCTTAGCGAGAGGTTTATCATTAAGGTCAACCTCTGGATGGTGTTTCGGCATCCTGCATTGAATCTGAGTTACA	TCCACCGTCGGCAAGGGTCTCACTTAGCGAGAGGTTTATCATTAAGGTCAACCTCTGGATGGTGTTTCGGCATCCTGCATTGAATCTGAGTTACAAGCTGTTTGTCGCCAGTGTATCGTGCTGGAGAGACCCTACTGGGTGCGGCCCTCGCAAACTATGGCATAAGTTCC																									TGCGCACCCTTA	GCGAGAGGTTTATCATTAAGGTCAACCTCTGGATGGTGTTTCGGCATCCTGCATTGAATCTGAGTTACAAGCTGTTTGTCGCCAGTGTATCGTG	CTGGCGACAACCCGTTTTTTCTGACGTAAGGGTGCGCA		TGCGCACCCTTAGCGAGAGGTTTATCATTAAGGTCAACCTCTGGATGGTGTTTCGGCATCCTGCATTGAATCTGAGTTACAAGCTGTTTGTCGCCAGTGTATCGTGCTGGCGACAACCCGTTTTTTCTGACGTAAGGGTGCGCA
3282	86_r2_L6_36A	CTGAGTTACAAGCTGTTTGTCGCCAGGGATCGGTGCTGGCGACAACCCGTTTTTTCTGAC	ATGCGCACCCTTAGCGAGAGGTTTATCATTAAGGTCAACCTCTGGATGATGTTTCGGCATCCTGCATTGAATCTGAGTTACA	TCCACCGTCGGCAAGGGTCTCACTTAGCGAGAGGTTTATCATTAAGGTCAACCTCTGGATGATGTTTCGGCATCCTGCATTGAATCTGAGTTACAAGCTGTTTGTCGCCAGGGATCGGTGCTGGAGAGACCCTACTGGGTGCGGCCTGCACCCCCAACCCGCGGACGCAG																									TGCGCACCCTTA	GCGAGAGGTTTATCATTAAGGTCAACCTCTGGATGATGTTTCGGCATCCTGCATTGAATCTGAGTTACAAGCTGTTTGTCGCCAGGGATCGGTG	CTGGCGACAACCCGTTTTTTCTGACGTAAGGGTGCGCA		TGCGCACCCTTAGCGAGAGGTTTATCATTAAGGTCAACCTCTGGATGATGTTTCGGCATCCTGCATTGAATCTGAGTTACAAGCTGTTTGTCGCCAGGGATCGGTGCTGGCGACAACCCGTTTTTTCTGACGTAAGGGTGCGCA
3283	86_r2_L6_36C	CTGAGTTACAAGCTGTTTGTCGCCAGCGCGTCGAACTGGCGACAACCCGTTTTTTCTGAC	ATGCGCACCCTTAGCGAGAGGTTTATCATTAAGGTCAACCTCTGGATGCTGTTTCGGCATCCTGCATTGAATCTGAGTTACA	TCCACCGTCGGCAAGGGTCTCACTTAGCGAGAGGTTTATCATTAAGGTCAACCTCTGGATGCTGTTTCGGCATCCTGCATTGAATCTGAGTTACAAGCTGTTTGTCGCCAGCGCGTCGAACTGGAGAGACCCTACTGGGTGCGGCCGACCCGCGAGCCACTCGTTTGACC																									TGCGCACCCTTA	GCGAGAGGTTTATCATTAAGGTCAACCTCTGGATGCTGTTTCGGCATCCTGCATTGAATCTGAGTTACAAGCTGTTTGTCGCCAGCGCGTCGAA	CTGGCGACAACCCGTTTTTTCTGACGTAAGGGTGCGCA		TGCGCACCCTTAGCGAGAGGTTTATCATTAAGGTCAACCTCTGGATGCTGTTTCGGCATCCTGCATTGAATCTGAGTTACAAGCTGTTTGTCGCCAGCGCGTCGAACTGGCGACAACCCGTTTTTTCTGACGTAAGGGTGCGCA
3284	86_r2_L6_37G	CTGAGTTACAAGCTGTTTGTCGCCAGTCTAACGCCCTGGCGACAACCCGTTTTTTCTGAC	ATGCGCACCCTTAGCGAGAGGTTTATCATTAAGGTCAACCTCTGGATGTGGTTTCGGCATCCTGCATTGAATCTGAGTTACA	TCCACCGTCGGCAAGGGTCTCACTTAGCGAGAGGTTTATCATTAAGGTCAACCTCTGGATGTGGTTTCGGCATCCTGCATTGAATCTGAGTTACAAGCTGTTTGTCGCCAGTCTAACGCCCTGGAGAGACCCTACTGGGTGCGGCCTCACTCCCCTCCCTGGCTGAGAAA																									TGCGCACCCTTA	GCGAGAGGTTTATCATTAAGGTCAACCTCTGGATGTGGTTTCGGCATCCTGCATTGAATCTGAGTTACAAGCTGTTTGTCGCCAGTCTAACGCC	CTGGCGACAACCCGTTTTTTCTGACGTAAGGGTGCGCA		TGCGCACCCTTAGCGAGAGGTTTATCATTAAGGTCAACCTCTGGATGTGGTTTCGGCATCCTGCATTGAATCTGAGTTACAAGCTGTTTGTCGCCAGTCTAACGCCCTGGCGACAACCCGTTTTTTCTGACGTAAGGGTGCGCA
3285	86_r2_L6_37A	CTGAGTTACAAGCTGTTTGTCGCCAGGGCATGCTACTGGCGACAACCCGTTTTTTCTGAC	ATGCGCACCCTTAGCGAGAGGTTTATCATTAAGGTCAACCTCTGGATGTAGTTTCGGCATCCTGCATTGAATCTGAGTTACA	TCCACCGTCGGCAAGGGTCTCACTTAGCGAGAGGTTTATCATTAAGGTCAACCTCTGGATGTAGTTTCGGCATCCTGCATTGAATCTGAGTTACAAGCTGTTTGTCGCCAGGGCATGCTACTGGAGAGACCCTACTGGGTGCGGCCCATAGTCGGTTTATGCCTCACACT																									TGCGCACCCTTA	GCGAGAGGTTTATCATTAAGGTCAACCTCTGGATGTAGTTTCGGCATCCTGCATTGAATCTGAGTTACAAGCTGTTTGTCGCCAGGGCATGCTA	CTGGCGACAACCCGTTTTTTCTGACGTAAGGGTGCGCA		TGCGCACCCTTAGCGAGAGGTTTATCATTAAGGTCAACCTCTGGATGTAGTTTCGGCATCCTGCATTGAATCTGAGTTACAAGCTGTTTGTCGCCAGGGCATGCTACTGGCGACAACCCGTTTTTTCTGACGTAAGGGTGCGCA
3286	86_r2_L6_37C	CTGAGTTACAAGCTGTTTGTCGCCAGCTGCCGGATCTGGCGACAACCCGTTTTTTCTGAC	ATGCGCACCCTTAGCGAGAGGTTTATCATTAAGGTCAACCTCTGGATGTCGTTTCGGCATCCTGCATTGAATCTGAGTTACA	TCCACCGTCGGCAAGGGTCTCACTTAGCGAGAGGTTTATCATTAAGGTCAACCTCTGGATGTCGTTTCGGCATCCTGCATTGAATCTGAGTTACAAGCTGTTTGTCGCCAGCTGCCGGATCTGGAGAGACCCTACTGGGTGCGGCCGGTGGGGGCTAAGCCCGTCCCGAT																									TGCGCACCCTTA	GCGAGAGGTTTATCATTAAGGTCAACCTCTGGATGTCGTTTCGGCATCCTGCATTGAATCTGAGTTACAAGCTGTTTGTCGCCAGCTGCCGGAT	CTGGCGACAACCCGTTTTTTCTGACGTAAGGGTGCGCA		TGCGCACCCTTAGCGAGAGGTTTATCATTAAGGTCAACCTCTGGATGTCGTTTCGGCATCCTGCATTGAATCTGAGTTACAAGCTGTTTGTCGCCAGCTGCCGGATCTGGCGACAACCCGTTTTTTCTGACGTAAGGGTGCGCA
3287	86_r2_L6_38A	CTGAGTTACAAGCTGTTTGTCGCCAGTAGAAATCGCTGGCGACAACCCGTTTTTTCTGAC	ATGCGCACCCTTAGCGAGAGGTTTATCATTAAGGTCAACCTCTGGATGTTATTTCGGCATCCTGCATTGAATCTGAGTTACA	TCCACCGTCGGCAAGGGTCTCACTTAGCGAGAGGTTTATCATTAAGGTCAACCTCTGGATGTTATTTCGGCATCCTGCATTGAATCTGAGTTACAAGCTGTTTGTCGCCAGTAGAAATCGCTGGAGAGACCCTACTGGGTGCGGCCCACAGTACTGGCAGTAAGCAGCTT																									TGCGCACCCTTA	GCGAGAGGTTTATCATTAAGGTCAACCTCTGGATGTTATTTCGGCATCCTGCATTGAATCTGAGTTACAAGCTGTTTGTCGCCAGTAGAAATCG	CTGGCGACAACCCGTTTTTTCTGACGTAAGGGTGCGCA		TGCGCACCCTTAGCGAGAGGTTTATCATTAAGGTCAACCTCTGGATGTTATTTCGGCATCCTGCATTGAATCTGAGTTACAAGCTGTTTGTCGCCAGTAGAAATCGCTGGCGACAACCCGTTTTTTCTGACGTAAGGGTGCGCA
3288	86_r2_L6_38T	CTGAGTTACAAGCTGTTTGTCGCCAGGTTGCGGCACTGGCGACAACCCGTTTTTTCTGAC	ATGCGCACCCTTAGCGAGAGGTTTATCATTAAGGTCAACCTCTGGATGTTTTTTCGGCATCCTGCATTGAATCTGAGTTACA	TCCACCGTCGGCAAGGGTCTCACTTAGCGAGAGGTTTATCATTAAGGTCAACCTCTGGATGTTTTTTCGGCATCCTGCATTGAATCTGAGTTACAAGCTGTTTGTCGCCAGGTTGCGGCACTGGAGAGACCCTACTGGGTGCGGCCCACGAGCAGTATCCGGTTTATCAG																									TGCGCACCCTTA	GCGAGAGGTTTATCATTAAGGTCAACCTCTGGATGTTTTTTCGGCATCCTGCATTGAATCTGAGTTACAAGCTGTTTGTCGCCAGGTTGCGGCA	CTGGCGACAACCCGTTTTTTCTGACGTAAGGGTGCGCA		TGCGCACCCTTAGCGAGAGGTTTATCATTAAGGTCAACCTCTGGATGTTTTTTCGGCATCCTGCATTGAATCTGAGTTACAAGCTGTTTGTCGCCAGGTTGCGGCACTGGCGACAACCCGTTTTTTCTGACGTAAGGGTGCGCA
3289	86_r2_L6_38C	CTGAGTTACAAGCTGTTTGTCGCCAGCAAATGGCACTGGCGACAACCCGTTTTTTCTGAC	ATGCGCACCCTTAGCGAGAGGTTTATCATTAAGGTCAACCTCTGGATGTTCTTTCGGCATCCTGCATTGAATCTGAGTTACA	TCCACCGTCGGCAAGGGTCTCACTTAGCGAGAGGTTTATCATTAAGGTCAACCTCTGGATGTTCTTTCGGCATCCTGCATTGAATCTGAGTTACAAGCTGTTTGTCGCCAGCAAATGGCACTGGAGAGACCCTACTGGGTGCGGCCAATGACACTAGCCCCCATATTGCG																									TGCGCACCCTTA	GCGAGAGGTTTATCATTAAGGTCAACCTCTGGATGTTCTTTCGGCATCCTGCATTGAATCTGAGTTACAAGCTGTTTGTCGCCAGCAAATGGCA	CTGGCGACAACCCGTTTTTTCTGACGTAAGGGTGCGCA		TGCGCACCCTTAGCGAGAGGTTTATCATTAAGGTCAACCTCTGGATGTTCTTTCGGCATCCTGCATTGAATCTGAGTTACAAGCTGTTTGTCGCCAGCAAATGGCACTGGCGACAACCCGTTTTTTCTGACGTAAGGGTGCGCA
3290	86_r2_L6_39G	CTGAGTTACAAGCTGTTTGTCGCCAGCTAATCGCTCTGGCGACAACCCGTTTTTTCTGAC	ATGCGCACCCTTAGCGAGAGGTTTATCATTAAGGTCAACCTCTGGATGTTGGTTCGGCATCCTGCATTGAATCTGAGTTACA	TCCACCGTCGGCAAGGGTCTCACTTAGCGAGAGGTTTATCATTAAGGTCAACCTCTGGATGTTGGTTCGGCATCCTGCATTGAATCTGAGTTACAAGCTGTTTGTCGCCAGCTAATCGCTCTGGAGAGACCCTACTGGGTGCGGCCCGTTAAGGCACAAGATCTTCATAG																									TGCGCACCCTTA	GCGAGAGGTTTATCATTAAGGTCAACCTCTGGATGTTGGTTCGGCATCCTGCATTGAATCTGAGTTACAAGCTGTTTGTCGCCAGCTAATCGCT	CTGGCGACAACCCGTTTTTTCTGACGTAAGGGTGCGCA		TGCGCACCCTTAGCGAGAGGTTTATCATTAAGGTCAACCTCTGGATGTTGGTTCGGCATCCTGCATTGAATCTGAGTTACAAGCTGTTTGTCGCCAGCTAATCGCTCTGGCGACAACCCGTTTTTTCTGACGTAAGGGTGCGCA
3291	86_r2_L6_39A	CTGAGTTACAAGCTGTTTGTCGCCAGACTAAACGTCTGGCGACAACCCGTTTTTTCTGAC	ATGCGCACCCTTAGCGAGAGGTTTATCATTAAGGTCAACCTCTGGATGTTGATTCGGCATCCTGCATTGAATCTGAGTTACA	TCCACCGTCGGCAAGGGTCTCACTTAGCGAGAGGTTTATCATTAAGGTCAACCTCTGGATGTTGATTCGGCATCCTGCATTGAATCTGAGTTACAAGCTGTTTGTCGCCAGACTAAACGTCTGGAGAGACCCTACTGGGTGCGGCCAACGAAGGATCGAACGCGAAGAAC																									TGCGCACCCTTA	GCGAGAGGTTTATCATTAAGGTCAACCTCTGGATGTTGATTCGGCATCCTGCATTGAATCTGAGTTACAAGCTGTTTGTCGCCAGACTAAACGT	CTGGCGACAACCCGTTTTTTCTGACGTAAGGGTGCGCA		TGCGCACCCTTAGCGAGAGGTTTATCATTAAGGTCAACCTCTGGATGTTGATTCGGCATCCTGCATTGAATCTGAGTTACAAGCTGTTTGTCGCCAGACTAAACGTCTGGCGACAACCCGTTTTTTCTGACGTAAGGGTGCGCA
3292	86_r2_L6_39C	CTGAGTTACAAGCTGTTTGTCGCCAGCCAGGCATCCTGGCGACAACCCGTTTTTTCTGAC	ATGCGCACCCTTAGCGAGAGGTTTATCATTAAGGTCAACCTCTGGATGTTGCTTCGGCATCCTGCATTGAATCTGAGTTACA	TCCACCGTCGGCAAGGGTCTCACTTAGCGAGAGGTTTATCATTAAGGTCAACCTCTGGATGTTGCTTCGGCATCCTGCATTGAATCTGAGTTACAAGCTGTTTGTCGCCAGCCAGGCATCCTGGAGAGACCCTACTGGGTGCGGCCCCCTTATGAGGAGTAATTCTGTAT																									TGCGCACCCTTA	GCGAGAGGTTTATCATTAAGGTCAACCTCTGGATGTTGCTTCGGCATCCTGCATTGAATCTGAGTTACAAGCTGTTTGTCGCCAGCCAGGCATC	CTGGCGACAACCCGTTTTTTCTGACGTAAGGGTGCGCA		TGCGCACCCTTAGCGAGAGGTTTATCATTAAGGTCAACCTCTGGATGTTGCTTCGGCATCCTGCATTGAATCTGAGTTACAAGCTGTTTGTCGCCAGCCAGGCATCCTGGCGACAACCCGTTTTTTCTGACGTAAGGGTGCGCA
3293	86_r2_L6_40G	CTGAGTTACAAGCTGTTTGTCGCCAGTGACTCGGTCTGGCGACAACCCGTTTTTTCTGAC	ATGCGCACCCTTAGCGAGAGGTTTATCATTAAGGTCAACCTCTGGATGTTGTGTCGGCATCCTGCATTGAATCTGAGTTACA	TCCACCGTCGGCAAGGGTCTCACTTAGCGAGAGGTTTATCATTAAGGTCAACCTCTGGATGTTGTGTCGGCATCCTGCATTGAATCTGAGTTACAAGCTGTTTGTCGCCAGTGACTCGGTCTGGAGAGACCCTACTGGGTGCGGCCCGTATGTTCATAGTCCAGGTATGA																									TGCGCACCCTTA	GCGAGAGGTTTATCATTAAGGTCAACCTCTGGATGTTGTGTCGGCATCCTGCATTGAATCTGAGTTACAAGCTGTTTGTCGCCAGTGACTCGGT	CTGGCGACAACCCGTTTTTTCTGACGTAAGGGTGCGCA		TGCGCACCCTTAGCGAGAGGTTTATCATTAAGGTCAACCTCTGGATGTTGTGTCGGCATCCTGCATTGAATCTGAGTTACAAGCTGTTTGTCGCCAGTGACTCGGTCTGGCGACAACCCGTTTTTTCTGACGTAAGGGTGCGCA
3294	86_r2_L6_40A	CTGAGTTACAAGCTGTTTGTCGCCAGGTCCCAACTCTGGCGACAACCCGTTTTTTCTGAC	ATGCGCACCCTTAGCGAGAGGTTTATCATTAAGGTCAACCTCTGGATGTTGTATCGGCATCCTGCATTGAATCTGAGTTACA	TCCACCGTCGGCAAGGGTCTCACTTAGCGAGAGGTTTATCATTAAGGTCAACCTCTGGATGTTGTATCGGCATCCTGCATTGAATCTGAGTTACAAGCTGTTTGTCGCCAGGTCCCAACTCTGGAGAGACCCTACTGGGTGCGGCCACAGGATAGAAACCAACTTTCCTC																									TGCGCACCCTTA	GCGAGAGGTTTATCATTAAGGTCAACCTCTGGATGTTGTATCGGCATCCTGCATTGAATCTGAGTTACAAGCTGTTTGTCGCCAGGTCCCAACT	CTGGCGACAACCCGTTTTTTCTGACGTAAGGGTGCGCA		TGCGCACCCTTAGCGAGAGGTTTATCATTAAGGTCAACCTCTGGATGTTGTATCGGCATCCTGCATTGAATCTGAGTTACAAGCTGTTTGTCGCCAGGTCCCAACTCTGGCGACAACCCGTTTTTTCTGACGTAAGGGTGCGCA
3295	86_r2_L6_40C	CTGAGTTACAAGCTGTTTGTCGCCAGAAAGGCTCACTGGCGACAACCCGTTTTTTCTGAC	ATGCGCACCCTTAGCGAGAGGTTTATCATTAAGGTCAACCTCTGGATGTTGTCTCGGCATCCTGCATTGAATCTGAGTTACA	TCCACCGTCGGCAAGGGTCTCACTTAGCGAGAGGTTTATCATTAAGGTCAACCTCTGGATGTTGTCTCGGCATCCTGCATTGAATCTGAGTTACAAGCTGTTTGTCGCCAGAAAGGCTCACTGGAGAGACCCTACTGGGTGCGGCCAGGATCTAGTCTGGTATACGGTGC																									TGCGCACCCTTA	GCGAGAGGTTTATCATTAAGGTCAACCTCTGGATGTTGTCTCGGCATCCTGCATTGAATCTGAGTTACAAGCTGTTTGTCGCCAGAAAGGCTCA	CTGGCGACAACCCGTTTTTTCTGACGTAAGGGTGCGCA		TGCGCACCCTTAGCGAGAGGTTTATCATTAAGGTCAACCTCTGGATGTTGTCTCGGCATCCTGCATTGAATCTGAGTTACAAGCTGTTTGTCGCCAGAAAGGCTCACTGGCGACAACCCGTTTTTTCTGACGTAAGGGTGCGCA
3296	86_r2_L6_41G	CTGAGTTACAAGCTGTTTGTCGCCAGCGTGACATACTGGCGACAACCCGTTTTTTCTGAC	ATGCGCACCCTTAGCGAGAGGTTTATCATTAAGGTCAACCTCTGGATGTTGTTGCGGCATCCTGCATTGAATCTGAGTTACA	TCCACCGTCGGCAAGGGTCTCACTTAGCGAGAGGTTTATCATTAAGGTCAACCTCTGGATGTTGTTGCGGCATCCTGCATTGAATCTGAGTTACAAGCTGTTTGTCGCCAGCGTGACATACTGGAGAGACCCTACTGGGTGCGGCCTTCTATTTCCATGGTGCGAAGTAT																									TGCGCACCCTTA	GCGAGAGGTTTATCATTAAGGTCAACCTCTGGATGTTGTTGCGGCATCCTGCATTGAATCTGAGTTACAAGCTGTTTGTCGCCAGCGTGACATA	CTGGCGACAACCCGTTTTTTCTGACGTAAGGGTGCGCA		TGCGCACCCTTAGCGAGAGGTTTATCATTAAGGTCAACCTCTGGATGTTGTTGCGGCATCCTGCATTGAATCTGAGTTACAAGCTGTTTGTCGCCAGCGTGACATACTGGCGACAACCCGTTTTTTCTGACGTAAGGGTGCGCA
3297	86_r2_L6_41A	CTGAGTTACAAGCTGTTTGTCGCCAGGGTTAGCGGCTGGCGACAACCCGTTTTTTCTGAC	ATGCGCACCCTTAGCGAGAGGTTTATCATTAAGGTCAACCTCTGGATGTTGTTACGGCATCCTGCATTGAATCTGAGTTACA	TCCACCGTCGGCAAGGGTCTCACTTAGCGAGAGGTTTATCATTAAGGTCAACCTCTGGATGTTGTTACGGCATCCTGCATTGAATCTGAGTTACAAGCTGTTTGTCGCCAGGGTTAGCGGCTGGAGAGACCCTACTGGGTGCGGCCTTAAAAGTTTCATTGGAGGATGAA																									TGCGCACCCTTA	GCGAGAGGTTTATCATTAAGGTCAACCTCTGGATGTTGTTACGGCATCCTGCATTGAATCTGAGTTACAAGCTGTTTGTCGCCAGGGTTAGCGG	CTGGCGACAACCCGTTTTTTCTGACGTAAGGGTGCGCA		TGCGCACCCTTAGCGAGAGGTTTATCATTAAGGTCAACCTCTGGATGTTGTTACGGCATCCTGCATTGAATCTGAGTTACAAGCTGTTTGTCGCCAGGGTTAGCGGCTGGCGACAACCCGTTTTTTCTGACGTAAGGGTGCGCA
3298	86_r2_L6_41C	CTGAGTTACAAGCTGTTTGTCGCCAGGGGCATCAACTGGCGACAACCCGTTTTTTCTGAC	ATGCGCACCCTTAGCGAGAGGTTTATCATTAAGGTCAACCTCTGGATGTTGTTCCGGCATCCTGCATTGAATCTGAGTTACA	TCCACCGTCGGCAAGGGTCTCACTTAGCGAGAGGTTTATCATTAAGGTCAACCTCTGGATGTTGTTCCGGCATCCTGCATTGAATCTGAGTTACAAGCTGTTTGTCGCCAGGGGCATCAACTGGAGAGACCCTACTGGGTGCGGCCGAACAGCTCCGCAATCCCAAAAGA																									TGCGCACCCTTA	GCGAGAGGTTTATCATTAAGGTCAACCTCTGGATGTTGTTCCGGCATCCTGCATTGAATCTGAGTTACAAGCTGTTTGTCGCCAGGGGCATCAA	CTGGCGACAACCCGTTTTTTCTGACGTAAGGGTGCGCA		TGCGCACCCTTAGCGAGAGGTTTATCATTAAGGTCAACCTCTGGATGTTGTTCCGGCATCCTGCATTGAATCTGAGTTACAAGCTGTTTGTCGCCAGGGGCATCAACTGGCGACAACCCGTTTTTTCTGACGTAAGGGTGCGCA
3299	86_r2_L6_42G	CTGAGTTACAAGCTGTTTGTCGCCAGACCCGGTTACTGGCGACAACCCGTTTTTTCTGAC	ATGCGCACCCTTAGCGAGAGGTTTATCATTAAGGTCAACCTCTGGATGTTGTTTGGGCATCCTGCATTGAATCTGAGTTACA	TCCACCGTCGGCAAGGGTCTCACTTAGCGAGAGGTTTATCATTAAGGTCAACCTCTGGATGTTGTTTGGGCATCCTGCATTGAATCTGAGTTACAAGCTGTTTGTCGCCAGACCCGGTTACTGGAGAGACCCTACTGGGTGCGGCCCATCCATGTGCCTACCGTAGTTAC																									TGCGCACCCTTA	GCGAGAGGTTTATCATTAAGGTCAACCTCTGGATGTTGTTTGGGCATCCTGCATTGAATCTGAGTTACAAGCTGTTTGTCGCCAGACCCGGTTA	CTGGCGACAACCCGTTTTTTCTGACGTAAGGGTGCGCA		TGCGCACCCTTAGCGAGAGGTTTATCATTAAGGTCAACCTCTGGATGTTGTTTGGGCATCCTGCATTGAATCTGAGTTACAAGCTGTTTGTCGCCAGACCCGGTTACTGGCGACAACCCGTTTTTTCTGACGTAAGGGTGCGCA
3300	86_r2_L6_42A	CTGAGTTACAAGCTGTTTGTCGCCAGCCTATTAACCTGGCGACAACCCGTTTTTTCTGAC	ATGCGCACCCTTAGCGAGAGGTTTATCATTAAGGTCAACCTCTGGATGTTGTTTAGGCATCCTGCATTGAATCTGAGTTACA	TCCACCGTCGGCAAGGGTCTCACTTAGCGAGAGGTTTATCATTAAGGTCAACCTCTGGATGTTGTTTAGGCATCCTGCATTGAATCTGAGTTACAAGCTGTTTGTCGCCAGCCTATTAACCTGGAGAGACCCTACTGGGTGCGGCCGAGTCCGTCTTGTGTACAACGCCA																									TGCGCACCCTTA	GCGAGAGGTTTATCATTAAGGTCAACCTCTGGATGTTGTTTAGGCATCCTGCATTGAATCTGAGTTACAAGCTGTTTGTCGCCAGCCTATTAAC	CTGGCGACAACCCGTTTTTTCTGACGTAAGGGTGCGCA		TGCGCACCCTTAGCGAGAGGTTTATCATTAAGGTCAACCTCTGGATGTTGTTTAGGCATCCTGCATTGAATCTGAGTTACAAGCTGTTTGTCGCCAGCCTATTAACCTGGCGACAACCCGTTTTTTCTGACGTAAGGGTGCGCA
3301	86_r2_L6_42T	CTGAGTTACAAGCTGTTTGTCGCCAGGAGAAAAGGCTGGCGACAACCCGTTTTTTCTGAC	ATGCGCACCCTTAGCGAGAGGTTTATCATTAAGGTCAACCTCTGGATGTTGTTTTGGCATCCTGCATTGAATCTGAGTTACA	TCCACCGTCGGCAAGGGTCTCACTTAGCGAGAGGTTTATCATTAAGGTCAACCTCTGGATGTTGTTTTGGCATCCTGCATTGAATCTGAGTTACAAGCTGTTTGTCGCCAGGAGAAAAGGCTGGAGAGACCCTACTGGGTGCGGCCTAGTACTCCCTCAGTTAAGTACTG																									TGCGCACCCTTA	GCGAGAGGTTTATCATTAAGGTCAACCTCTGGATGTTGTTTTGGCATCCTGCATTGAATCTGAGTTACAAGCTGTTTGTCGCCAGGAGAAAAGG	CTGGCGACAACCCGTTTTTTCTGACGTAAGGGTGCGCA		TGCGCACCCTTAGCGAGAGGTTTATCATTAAGGTCAACCTCTGGATGTTGTTTTGGCATCCTGCATTGAATCTGAGTTACAAGCTGTTTGTCGCCAGGAGAAAAGGCTGGCGACAACCCGTTTTTTCTGACGTAAGGGTGCGCA
3302	86_r2_L6_43A	CTGAGTTACAAGCTGTTTGTCGCCAGAACCTCACTCTGGCGACAACCCGTTTTTTCTGAC	ATGCGCACCCTTAGCGAGAGGTTTATCATTAAGGTCAACCTCTGGATGTTGTTTCAGCATCCTGCATTGAATCTGAGTTACA	TCCACCGTCGGCAAGGGTCTCACTTAGCGAGAGGTTTATCATTAAGGTCAACCTCTGGATGTTGTTTCAGCATCCTGCATTGAATCTGAGTTACAAGCTGTTTGTCGCCAGAACCTCACTCTGGAGAGACCCTACTGGGTGCGGCCGGATCCTCCTTTTCTAATTTAGGA																									TGCGCACCCTTA	GCGAGAGGTTTATCATTAAGGTCAACCTCTGGATGTTGTTTCAGCATCCTGCATTGAATCTGAGTTACAAGCTGTTTGTCGCCAGAACCTCACT	CTGGCGACAACCCGTTTTTTCTGACGTAAGGGTGCGCA		TGCGCACCCTTAGCGAGAGGTTTATCATTAAGGTCAACCTCTGGATGTTGTTTCAGCATCCTGCATTGAATCTGAGTTACAAGCTGTTTGTCGCCAGAACCTCACTCTGGCGACAACCCGTTTTTTCTGACGTAAGGGTGCGCA
3303	86_r2_L6_43T	CTGAGTTACAAGCTGTTTGTCGCCAGGACGATCGACTGGCGACAACCCGTTTTTTCTGAC	ATGCGCACCCTTAGCGAGAGGTTTATCATTAAGGTCAACCTCTGGATGTTGTTTCTGCATCCTGCATTGAATCTGAGTTACA	TCCACCGTCGGCAAGGGTCTCACTTAGCGAGAGGTTTATCATTAAGGTCAACCTCTGGATGTTGTTTCTGCATCCTGCATTGAATCTGAGTTACAAGCTGTTTGTCGCCAGGACGATCGACTGGAGAGACCCTACTGGGTGCGGCCGAGTCTTGCGGTTCGCTACGCGAG																									TGCGCACCCTTA	GCGAGAGGTTTATCATTAAGGTCAACCTCTGGATGTTGTTTCTGCATCCTGCATTGAATCTGAGTTACAAGCTGTTTGTCGCCAGGACGATCGA	CTGGCGACAACCCGTTTTTTCTGACGTAAGGGTGCGCA		TGCGCACCCTTAGCGAGAGGTTTATCATTAAGGTCAACCTCTGGATGTTGTTTCTGCATCCTGCATTGAATCTGAGTTACAAGCTGTTTGTCGCCAGGACGATCGACTGGCGACAACCCGTTTTTTCTGACGTAAGGGTGCGCA
3304	86_r2_L6_43C	CTGAGTTACAAGCTGTTTGTCGCCAGCAGAAGTCGCTGGCGACAACCCGTTTTTTCTGAC	ATGCGCACCCTTAGCGAGAGGTTTATCATTAAGGTCAACCTCTGGATGTTGTTTCCGCATCCTGCATTGAATCTGAGTTACA	TCCACCGTCGGCAAGGGTCTCACTTAGCGAGAGGTTTATCATTAAGGTCAACCTCTGGATGTTGTTTCCGCATCCTGCATTGAATCTGAGTTACAAGCTGTTTGTCGCCAGCAGAAGTCGCTGGAGAGACCCTACTGGGTGCGGCCTCAATACTAGAAGAGGTAATCGAG																									TGCGCACCCTTA	GCGAGAGGTTTATCATTAAGGTCAACCTCTGGATGTTGTTTCCGCATCCTGCATTGAATCTGAGTTACAAGCTGTTTGTCGCCAGCAGAAGTCG	CTGGCGACAACCCGTTTTTTCTGACGTAAGGGTGCGCA		TGCGCACCCTTAGCGAGAGGTTTATCATTAAGGTCAACCTCTGGATGTTGTTTCCGCATCCTGCATTGAATCTGAGTTACAAGCTGTTTGTCGCCAGCAGAAGTCGCTGGCGACAACCCGTTTTTTCTGACGTAAGGGTGCGCA
3305	86_r2_L6_44A	CTGAGTTACAAGCTGTTTGTCGCCAGGGATGATACCTGGCGACAACCCGTTTTTTCTGAC	ATGCGCACCCTTAGCGAGAGGTTTATCATTAAGGTCAACCTCTGGATGTTGTTTCGACATCCTGCATTGAATCTGAGTTACA	TCCACCGTCGGCAAGGGTCTCACTTAGCGAGAGGTTTATCATTAAGGTCAACCTCTGGATGTTGTTTCGACATCCTGCATTGAATCTGAGTTACAAGCTGTTTGTCGCCAGGGATGATACCTGGAGAGACCCTACTGGGTGCGGCCCAGCACCCGGTCATCTTCTTTTGG																									TGCGCACCCTTA	GCGAGAGGTTTATCATTAAGGTCAACCTCTGGATGTTGTTTCGACATCCTGCATTGAATCTGAGTTACAAGCTGTTTGTCGCCAGGGATGATAC	CTGGCGACAACCCGTTTTTTCTGACGTAAGGGTGCGCA		TGCGCACCCTTAGCGAGAGGTTTATCATTAAGGTCAACCTCTGGATGTTGTTTCGACATCCTGCATTGAATCTGAGTTACAAGCTGTTTGTCGCCAGGGATGATACCTGGCGACAACCCGTTTTTTCTGACGTAAGGGTGCGCA
3306	86_r2_L6_44T	CTGAGTTACAAGCTGTTTGTCGCCAGCTCCCCTCACTGGCGACAACCCGTTTTTTCTGAC	ATGCGCACCCTTAGCGAGAGGTTTATCATTAAGGTCAACCTCTGGATGTTGTTTCGTCATCCTGCATTGAATCTGAGTTACA	TCCACCGTCGGCAAGGGTCTCACTTAGCGAGAGGTTTATCATTAAGGTCAACCTCTGGATGTTGTTTCGTCATCCTGCATTGAATCTGAGTTACAAGCTGTTTGTCGCCAGCTCCCCTCACTGGAGAGACCCTACTGGGTGCGGCCGTGCTCCTGGGCCACACTTGCTAT																									TGCGCACCCTTA	GCGAGAGGTTTATCATTAAGGTCAACCTCTGGATGTTGTTTCGTCATCCTGCATTGAATCTGAGTTACAAGCTGTTTGTCGCCAGCTCCCCTCA	CTGGCGACAACCCGTTTTTTCTGACGTAAGGGTGCGCA		TGCGCACCCTTAGCGAGAGGTTTATCATTAAGGTCAACCTCTGGATGTTGTTTCGTCATCCTGCATTGAATCTGAGTTACAAGCTGTTTGTCGCCAGCTCCCCTCACTGGCGACAACCCGTTTTTTCTGACGTAAGGGTGCGCA
3307	86_r2_L6_44C	CTGAGTTACAAGCTGTTTGTCGCCAGGTATAGGGACTGGCGACAACCCGTTTTTTCTGAC	ATGCGCACCCTTAGCGAGAGGTTTATCATTAAGGTCAACCTCTGGATGTTGTTTCGCCATCCTGCATTGAATCTGAGTTACA	TCCACCGTCGGCAAGGGTCTCACTTAGCGAGAGGTTTATCATTAAGGTCAACCTCTGGATGTTGTTTCGCCATCCTGCATTGAATCTGAGTTACAAGCTGTTTGTCGCCAGGTATAGGGACTGGAGAGACCCTACTGGGTGCGGCCACCAAAGCCAATGTGACGCTCCCA																									TGCGCACCCTTA	GCGAGAGGTTTATCATTAAGGTCAACCTCTGGATGTTGTTTCGCCATCCTGCATTGAATCTGAGTTACAAGCTGTTTGTCGCCAGGTATAGGGA	CTGGCGACAACCCGTTTTTTCTGACGTAAGGGTGCGCA		TGCGCACCCTTAGCGAGAGGTTTATCATTAAGGTCAACCTCTGGATGTTGTTTCGCCATCCTGCATTGAATCTGAGTTACAAGCTGTTTGTCGCCAGGTATAGGGACTGGCGACAACCCGTTTTTTCTGACGTAAGGGTGCGCA
3308	86_r2_L6_45G	CTGAGTTACAAGCTGTTTGTCGCCAGGACGGTACGCTGGCGACAACCCGTTTTTTCTGAC	ATGCGCACCCTTAGCGAGAGGTTTATCATTAAGGTCAACCTCTGGATGTTGTTTCGGGATCCTGCATTGAATCTGAGTTACA	TCCACCGTCGGCAAGGGTCTCACTTAGCGAGAGGTTTATCATTAAGGTCAACCTCTGGATGTTGTTTCGGGATCCTGCATTGAATCTGAGTTACAAGCTGTTTGTCGCCAGGACGGTACGCTGGAGAGACCCTACTGGGTGCGGCCTTGCGTTGTTGTACCGTCTTTTTT																									TGCGCACCCTTA	GCGAGAGGTTTATCATTAAGGTCAACCTCTGGATGTTGTTTCGGGATCCTGCATTGAATCTGAGTTACAAGCTGTTTGTCGCCAGGACGGTACG	CTGGCGACAACCCGTTTTTTCTGACGTAAGGGTGCGCA		TGCGCACCCTTAGCGAGAGGTTTATCATTAAGGTCAACCTCTGGATGTTGTTTCGGGATCCTGCATTGAATCTGAGTTACAAGCTGTTTGTCGCCAGGACGGTACGCTGGCGACAACCCGTTTTTTCTGACGTAAGGGTGCGCA
3309	86_r2_L6_45A	CTGAGTTACAAGCTGTTTGTCGCCAGGTGTGTCGTCTGGCGACAACCCGTTTTTTCTGAC	ATGCGCACCCTTAGCGAGAGGTTTATCATTAAGGTCAACCTCTGGATGTTGTTTCGGAATCCTGCATTGAATCTGAGTTACA	TCCACCGTCGGCAAGGGTCTCACTTAGCGAGAGGTTTATCATTAAGGTCAACCTCTGGATGTTGTTTCGGAATCCTGCATTGAATCTGAGTTACAAGCTGTTTGTCGCCAGGTGTGTCGTCTGGAGAGACCCTACTGGGTGCGGCCGGCAGGTACATCAAGGCTGCGTGG																									TGCGCACCCTTA	GCGAGAGGTTTATCATTAAGGTCAACCTCTGGATGTTGTTTCGGAATCCTGCATTGAATCTGAGTTACAAGCTGTTTGTCGCCAGGTGTGTCGT	CTGGCGACAACCCGTTTTTTCTGACGTAAGGGTGCGCA		TGCGCACCCTTAGCGAGAGGTTTATCATTAAGGTCAACCTCTGGATGTTGTTTCGGAATCCTGCATTGAATCTGAGTTACAAGCTGTTTGTCGCCAGGTGTGTCGTCTGGCGACAACCCGTTTTTTCTGACGTAAGGGTGCGCA
3310	86_r2_L6_45T	CTGAGTTACAAGCTGTTTGTCGCCAGCCAGCCTGTCTGGCGACAACCCGTTTTTTCTGAC	ATGCGCACCCTTAGCGAGAGGTTTATCATTAAGGTCAACCTCTGGATGTTGTTTCGGTATCCTGCATTGAATCTGAGTTACA	TCCACCGTCGGCAAGGGTCTCACTTAGCGAGAGGTTTATCATTAAGGTCAACCTCTGGATGTTGTTTCGGTATCCTGCATTGAATCTGAGTTACAAGCTGTTTGTCGCCAGCCAGCCTGTCTGGAGAGACCCTACTGGGTGCGGCCAAACGGCGGGCTTGCTGAGATGCC																									TGCGCACCCTTA	GCGAGAGGTTTATCATTAAGGTCAACCTCTGGATGTTGTTTCGGTATCCTGCATTGAATCTGAGTTACAAGCTGTTTGTCGCCAGCCAGCCTGT	CTGGCGACAACCCGTTTTTTCTGACGTAAGGGTGCGCA		TGCGCACCCTTAGCGAGAGGTTTATCATTAAGGTCAACCTCTGGATGTTGTTTCGGTATCCTGCATTGAATCTGAGTTACAAGCTGTTTGTCGCCAGCCAGCCTGTCTGGCGACAACCCGTTTTTTCTGACGTAAGGGTGCGCA
3311	86_r2_L6_46G	CTGAGTTACAAGCTGTTTGTCGCCAGAGAGAGGCCCTGGCGACAACCCGTTTTTTCTGAC	ATGCGCACCCTTAGCGAGAGGTTTATCATTAAGGTCAACCTCTGGATGTTGTTTCGGCGTCCTGCATTGAATCTGAGTTACA	TCCACCGTCGGCAAGGGTCTCACTTAGCGAGAGGTTTATCATTAAGGTCAACCTCTGGATGTTGTTTCGGCGTCCTGCATTGAATCTGAGTTACAAGCTGTTTGTCGCCAGAGAGAGGCCCTGGAGAGACCCTACTGGGTGCGGCCATGGCTGCTCTGGTGTTGGTATAA																									TGCGCACCCTTA	GCGAGAGGTTTATCATTAAGGTCAACCTCTGGATGTTGTTTCGGCGTCCTGCATTGAATCTGAGTTACAAGCTGTTTGTCGCCAGAGAGAGGCC	CTGGCGACAACCCGTTTTTTCTGACGTAAGGGTGCGCA		TGCGCACCCTTAGCGAGAGGTTTATCATTAAGGTCAACCTCTGGATGTTGTTTCGGCGTCCTGCATTGAATCTGAGTTACAAGCTGTTTGTCGCCAGAGAGAGGCCCTGGCGACAACCCGTTTTTTCTGACGTAAGGGTGCGCA
3312	86_r2_L6_46T	CTGAGTTACAAGCTGTTTGTCGCCAGAGGTAAACTCTGGCGACAACCCGTTTTTTCTGAC	ATGCGCACCCTTAGCGAGAGGTTTATCATTAAGGTCAACCTCTGGATGTTGTTTCGGCTTCCTGCATTGAATCTGAGTTACA	TCCACCGTCGGCAAGGGTCTCACTTAGCGAGAGGTTTATCATTAAGGTCAACCTCTGGATGTTGTTTCGGCTTCCTGCATTGAATCTGAGTTACAAGCTGTTTGTCGCCAGAGGTAAACTCTGGAGAGACCCTACTGGGTGCGGCCCCGAGGCGTCTGTGCAGACAAGGG																									TGCGCACCCTTA	GCGAGAGGTTTATCATTAAGGTCAACCTCTGGATGTTGTTTCGGCTTCCTGCATTGAATCTGAGTTACAAGCTGTTTGTCGCCAGAGGTAAACT	CTGGCGACAACCCGTTTTTTCTGACGTAAGGGTGCGCA		TGCGCACCCTTAGCGAGAGGTTTATCATTAAGGTCAACCTCTGGATGTTGTTTCGGCTTCCTGCATTGAATCTGAGTTACAAGCTGTTTGTCGCCAGAGGTAAACTCTGGCGACAACCCGTTTTTTCTGACGTAAGGGTGCGCA
3313	86_r2_L6_46C	CTGAGTTACAAGCTGTTTGTCGCCAGTGGAACGAACTGGCGACAACCCGTTTTTTCTGAC	ATGCGCACCCTTAGCGAGAGGTTTATCATTAAGGTCAACCTCTGGATGTTGTTTCGGCCTCCTGCATTGAATCTGAGTTACA	TCCACCGTCGGCAAGGGTCTCACTTAGCGAGAGGTTTATCATTAAGGTCAACCTCTGGATGTTGTTTCGGCCTCCTGCATTGAATCTGAGTTACAAGCTGTTTGTCGCCAGTGGAACGAACTGGAGAGACCCTACTGGGTGCGGCCTAAACCGGCTTAGCCACACCTCCC																									TGCGCACCCTTA	GCGAGAGGTTTATCATTAAGGTCAACCTCTGGATGTTGTTTCGGCCTCCTGCATTGAATCTGAGTTACAAGCTGTTTGTCGCCAGTGGAACGAA	CTGGCGACAACCCGTTTTTTCTGACGTAAGGGTGCGCA		TGCGCACCCTTAGCGAGAGGTTTATCATTAAGGTCAACCTCTGGATGTTGTTTCGGCCTCCTGCATTGAATCTGAGTTACAAGCTGTTTGTCGCCAGTGGAACGAACTGGCGACAACCCGTTTTTTCTGACGTAAGGGTGCGCA
3314	86_r2_L6_47G	CTGAGTTACAAGCTGTTTGTCGCCAGTCCCCCTGACTGGCGACAACCCGTTTTTTCTGAC	ATGCGCACCCTTAGCGAGAGGTTTATCATTAAGGTCAACCTCTGGATGTTGTTTCGGCAGCCTGCATTGAATCTGAGTTACA	TCCACCGTCGGCAAGGGTCTCACTTAGCGAGAGGTTTATCATTAAGGTCAACCTCTGGATGTTGTTTCGGCAGCCTGCATTGAATCTGAGTTACAAGCTGTTTGTCGCCAGTCCCCCTGACTGGAGAGACCCTACTGGGTGCGGCCCCCAGATACAAATATATGATTGTG																									TGCGCACCCTTA	GCGAGAGGTTTATCATTAAGGTCAACCTCTGGATGTTGTTTCGGCAGCCTGCATTGAATCTGAGTTACAAGCTGTTTGTCGCCAGTCCCCCTGA	CTGGCGACAACCCGTTTTTTCTGACGTAAGGGTGCGCA		TGCGCACCCTTAGCGAGAGGTTTATCATTAAGGTCAACCTCTGGATGTTGTTTCGGCAGCCTGCATTGAATCTGAGTTACAAGCTGTTTGTCGCCAGTCCCCCTGACTGGCGACAACCCGTTTTTTCTGACGTAAGGGTGCGCA
3315	86_r2_L6_47A	CTGAGTTACAAGCTGTTTGTCGCCAGCTAGAACGACTGGCGACAACCCGTTTTTTCTGAC	ATGCGCACCCTTAGCGAGAGGTTTATCATTAAGGTCAACCTCTGGATGTTGTTTCGGCAACCTGCATTGAATCTGAGTTACA	TCCACCGTCGGCAAGGGTCTCACTTAGCGAGAGGTTTATCATTAAGGTCAACCTCTGGATGTTGTTTCGGCAACCTGCATTGAATCTGAGTTACAAGCTGTTTGTCGCCAGCTAGAACGACTGGAGAGACCCTACTGGGTGCGGCCCGCCTTCGGCAGGGGATGTGCCCT																									TGCGCACCCTTA	GCGAGAGGTTTATCATTAAGGTCAACCTCTGGATGTTGTTTCGGCAACCTGCATTGAATCTGAGTTACAAGCTGTTTGTCGCCAGCTAGAACGA	CTGGCGACAACCCGTTTTTTCTGACGTAAGGGTGCGCA		TGCGCACCCTTAGCGAGAGGTTTATCATTAAGGTCAACCTCTGGATGTTGTTTCGGCAACCTGCATTGAATCTGAGTTACAAGCTGTTTGTCGCCAGCTAGAACGACTGGCGACAACCCGTTTTTTCTGACGTAAGGGTGCGCA
3316	86_r2_L6_47C	CTGAGTTACAAGCTGTTTGTCGCCAGGTAGTTTTGCTGGCGACAACCCGTTTTTTCTGAC	ATGCGCACCCTTAGCGAGAGGTTTATCATTAAGGTCAACCTCTGGATGTTGTTTCGGCACCCTGCATTGAATCTGAGTTACA	TCCACCGTCGGCAAGGGTCTCACTTAGCGAGAGGTTTATCATTAAGGTCAACCTCTGGATGTTGTTTCGGCACCCTGCATTGAATCTGAGTTACAAGCTGTTTGTCGCCAGGTAGTTTTGCTGGAGAGACCCTACTGGGTGCGGCCGTAAGACTCGGTGTGTAGACATGG																									TGCGCACCCTTA	GCGAGAGGTTTATCATTAAGGTCAACCTCTGGATGTTGTTTCGGCACCCTGCATTGAATCTGAGTTACAAGCTGTTTGTCGCCAGGTAGTTTTG	CTGGCGACAACCCGTTTTTTCTGACGTAAGGGTGCGCA		TGCGCACCCTTAGCGAGAGGTTTATCATTAAGGTCAACCTCTGGATGTTGTTTCGGCACCCTGCATTGAATCTGAGTTACAAGCTGTTTGTCGCCAGGTAGTTTTGCTGGCGACAACCCGTTTTTTCTGACGTAAGGGTGCGCA
3317	86_r2_L6_48G	CTGAGTTACAAGCTGTTTGTCGCCAGAGGCTTACGCTGGCGACAACCCGTTTTTTCTGAC	ATGCGCACCCTTAGCGAGAGGTTTATCATTAAGGTCAACCTCTGGATGTTGTTTCGGCATGCTGCATTGAATCTGAGTTACA	TCCACCGTCGGCAAGGGTCTCACTTAGCGAGAGGTTTATCATTAAGGTCAACCTCTGGATGTTGTTTCGGCATGCTGCATTGAATCTGAGTTACAAGCTGTTTGTCGCCAGAGGCTTACGCTGGAGAGACCCTACTGGGTGCGGCCGATAATACGAGTGAAGGAAGATAC																									TGCGCACCCTTA	GCGAGAGGTTTATCATTAAGGTCAACCTCTGGATGTTGTTTCGGCATGCTGCATTGAATCTGAGTTACAAGCTGTTTGTCGCCAGAGGCTTACG	CTGGCGACAACCCGTTTTTTCTGACGTAAGGGTGCGCA		TGCGCACCCTTAGCGAGAGGTTTATCATTAAGGTCAACCTCTGGATGTTGTTTCGGCATGCTGCATTGAATCTGAGTTACAAGCTGTTTGTCGCCAGAGGCTTACGCTGGCGACAACCCGTTTTTTCTGACGTAAGGGTGCGCA
3318	86_r2_L6_48A	CTGAGTTACAAGCTGTTTGTCGCCAGGGATAGCGCCTGGCGACAACCCGTTTTTTCTGAC	ATGCGCACCCTTAGCGAGAGGTTTATCATTAAGGTCAACCTCTGGATGTTGTTTCGGCATACTGCATTGAATCTGAGTTACA	TCCACCGTCGGCAAGGGTCTCACTTAGCGAGAGGTTTATCATTAAGGTCAACCTCTGGATGTTGTTTCGGCATACTGCATTGAATCTGAGTTACAAGCTGTTTGTCGCCAGGGATAGCGCCTGGAGAGACCCTACTGGGTGCGGCCGGAACCATACTAGTCCTATCGCCT																									TGCGCACCCTTA	GCGAGAGGTTTATCATTAAGGTCAACCTCTGGATGTTGTTTCGGCATACTGCATTGAATCTGAGTTACAAGCTGTTTGTCGCCAGGGATAGCGC	CTGGCGACAACCCGTTTTTTCTGACGTAAGGGTGCGCA		TGCGCACCCTTAGCGAGAGGTTTATCATTAAGGTCAACCTCTGGATGTTGTTTCGGCATACTGCATTGAATCTGAGTTACAAGCTGTTTGTCGCCAGGGATAGCGCCTGGCGACAACCCGTTTTTTCTGACGTAAGGGTGCGCA
3319	86_r2_L6_48T	CTGAGTTACAAGCTGTTTGTCGCCAGACCGATCGGCTGGCGACAACCCGTTTTTTCTGAC	ATGCGCACCCTTAGCGAGAGGTTTATCATTAAGGTCAACCTCTGGATGTTGTTTCGGCATTCTGCATTGAATCTGAGTTACA	TCCACCGTCGGCAAGGGTCTCACTTAGCGAGAGGTTTATCATTAAGGTCAACCTCTGGATGTTGTTTCGGCATTCTGCATTGAATCTGAGTTACAAGCTGTTTGTCGCCAGACCGATCGGCTGGAGAGACCCTACTGGGTGCGGCCCTGAAAAGACCGGCGCTAGGGGGC																									TGCGCACCCTTA	GCGAGAGGTTTATCATTAAGGTCAACCTCTGGATGTTGTTTCGGCATTCTGCATTGAATCTGAGTTACAAGCTGTTTGTCGCCAGACCGATCGG	CTGGCGACAACCCGTTTTTTCTGACGTAAGGGTGCGCA		TGCGCACCCTTAGCGAGAGGTTTATCATTAAGGTCAACCTCTGGATGTTGTTTCGGCATTCTGCATTGAATCTGAGTTACAAGCTGTTTGTCGCCAGACCGATCGGCTGGCGACAACCCGTTTTTTCTGACGTAAGGGTGCGCA
3320	86_r2_L6_49G	CTGAGTTACAAGCTGTTTGTCGCCAGCCTCGCGATCTGGCGACAACCCGTTTTTTCTGAC	ATGCGCACCCTTAGCGAGAGGTTTATCATTAAGGTCAACCTCTGGATGTTGTTTCGGCATCGTGCATTGAATCTGAGTTACA	TCCACCGTCGGCAAGGGTCTCACTTAGCGAGAGGTTTATCATTAAGGTCAACCTCTGGATGTTGTTTCGGCATCGTGCATTGAATCTGAGTTACAAGCTGTTTGTCGCCAGCCTCGCGATCTGGAGAGACCCTACTGGGTGCGGCCCATCCCTCCCGCTTGGGCAGCTGG																									TGCGCACCCTTA	GCGAGAGGTTTATCATTAAGGTCAACCTCTGGATGTTGTTTCGGCATCGTGCATTGAATCTGAGTTACAAGCTGTTTGTCGCCAGCCTCGCGAT	CTGGCGACAACCCGTTTTTTCTGACGTAAGGGTGCGCA		TGCGCACCCTTAGCGAGAGGTTTATCATTAAGGTCAACCTCTGGATGTTGTTTCGGCATCGTGCATTGAATCTGAGTTACAAGCTGTTTGTCGCCAGCCTCGCGATCTGGCGACAACCCGTTTTTTCTGACGTAAGGGTGCGCA
3321	86_r2_L6_49A	CTGAGTTACAAGCTGTTTGTCGCCAGTCTGTGTTCCTGGCGACAACCCGTTTTTTCTGAC	ATGCGCACCCTTAGCGAGAGGTTTATCATTAAGGTCAACCTCTGGATGTTGTTTCGGCATCATGCATTGAATCTGAGTTACA	TCCACCGTCGGCAAGGGTCTCACTTAGCGAGAGGTTTATCATTAAGGTCAACCTCTGGATGTTGTTTCGGCATCATGCATTGAATCTGAGTTACAAGCTGTTTGTCGCCAGTCTGTGTTCCTGGAGAGACCCTACTGGGTGCGGCCCTATCCCAAATGGCCCGGATTCCT																									TGCGCACCCTTA	GCGAGAGGTTTATCATTAAGGTCAACCTCTGGATGTTGTTTCGGCATCATGCATTGAATCTGAGTTACAAGCTGTTTGTCGCCAGTCTGTGTTC	CTGGCGACAACCCGTTTTTTCTGACGTAAGGGTGCGCA		TGCGCACCCTTAGCGAGAGGTTTATCATTAAGGTCAACCTCTGGATGTTGTTTCGGCATCATGCATTGAATCTGAGTTACAAGCTGTTTGTCGCCAGTCTGTGTTCCTGGCGACAACCCGTTTTTTCTGACGTAAGGGTGCGCA
3322	86_r2_L6_49T	CTGAGTTACAAGCTGTTTGTCGCCAGCCCAAGGGACTGGCGACAACCCGTTTTTTCTGAC	ATGCGCACCCTTAGCGAGAGGTTTATCATTAAGGTCAACCTCTGGATGTTGTTTCGGCATCTTGCATTGAATCTGAGTTACA	TCCACCGTCGGCAAGGGTCTCACTTAGCGAGAGGTTTATCATTAAGGTCAACCTCTGGATGTTGTTTCGGCATCTTGCATTGAATCTGAGTTACAAGCTGTTTGTCGCCAGCCCAAGGGACTGGAGAGACCCTACTGGGTGCGGCCTCATCGGCGAGTGTGTAGTAAGAG																									TGCGCACCCTTA	GCGAGAGGTTTATCATTAAGGTCAACCTCTGGATGTTGTTTCGGCATCTTGCATTGAATCTGAGTTACAAGCTGTTTGTCGCCAGCCCAAGGGA	CTGGCGACAACCCGTTTTTTCTGACGTAAGGGTGCGCA		TGCGCACCCTTAGCGAGAGGTTTATCATTAAGGTCAACCTCTGGATGTTGTTTCGGCATCTTGCATTGAATCTGAGTTACAAGCTGTTTGTCGCCAGCCCAAGGGACTGGCGACAACCCGTTTTTTCTGACGTAAGGGTGCGCA
3323	86_r2_L6_50G	CTGAGTTACAAGCTGTTTGTCGCCAGGGCACTTCACTGGCGACAACCCGTTTTTTCTGAC	ATGCGCACCCTTAGCGAGAGGTTTATCATTAAGGTCAACCTCTGGATGTTGTTTCGGCATCCGGCATTGAATCTGAGTTACA	TCCACCGTCGGCAAGGGTCTCACTTAGCGAGAGGTTTATCATTAAGGTCAACCTCTGGATGTTGTTTCGGCATCCGGCATTGAATCTGAGTTACAAGCTGTTTGTCGCCAGGGCACTTCACTGGAGAGACCCTACTGGGTGCGGCCGGCGGCTAACGTTTATACGTCCTT																									TGCGCACCCTTA	GCGAGAGGTTTATCATTAAGGTCAACCTCTGGATGTTGTTTCGGCATCCGGCATTGAATCTGAGTTACAAGCTGTTTGTCGCCAGGGCACTTCA	CTGGCGACAACCCGTTTTTTCTGACGTAAGGGTGCGCA		TGCGCACCCTTAGCGAGAGGTTTATCATTAAGGTCAACCTCTGGATGTTGTTTCGGCATCCGGCATTGAATCTGAGTTACAAGCTGTTTGTCGCCAGGGCACTTCACTGGCGACAACCCGTTTTTTCTGACGTAAGGGTGCGCA
3324	86_r2_L6_50A	CTGAGTTACAAGCTGTTTGTCGCCAGAGTAGCGCTCTGGCGACAACCCGTTTTTTCTGAC	ATGCGCACCCTTAGCGAGAGGTTTATCATTAAGGTCAACCTCTGGATGTTGTTTCGGCATCCAGCATTGAATCTGAGTTACA	TCCACCGTCGGCAAGGGTCTCACTTAGCGAGAGGTTTATCATTAAGGTCAACCTCTGGATGTTGTTTCGGCATCCAGCATTGAATCTGAGTTACAAGCTGTTTGTCGCCAGAGTAGCGCTCTGGAGAGACCCTACTGGGTGCGGCCCTGTATGGAGTTACGTACGGTAAA																									TGCGCACCCTTA	GCGAGAGGTTTATCATTAAGGTCAACCTCTGGATGTTGTTTCGGCATCCAGCATTGAATCTGAGTTACAAGCTGTTTGTCGCCAGAGTAGCGCT	CTGGCGACAACCCGTTTTTTCTGACGTAAGGGTGCGCA		TGCGCACCCTTAGCGAGAGGTTTATCATTAAGGTCAACCTCTGGATGTTGTTTCGGCATCCAGCATTGAATCTGAGTTACAAGCTGTTTGTCGCCAGAGTAGCGCTCTGGCGACAACCCGTTTTTTCTGACGTAAGGGTGCGCA
3325	86_r2_L6_50C	CTGAGTTACAAGCTGTTTGTCGCCAGTTCTTCGTACTGGCGACAACCCGTTTTTTCTGAC	ATGCGCACCCTTAGCGAGAGGTTTATCATTAAGGTCAACCTCTGGATGTTGTTTCGGCATCCCGCATTGAATCTGAGTTACA	TCCACCGTCGGCAAGGGTCTCACTTAGCGAGAGGTTTATCATTAAGGTCAACCTCTGGATGTTGTTTCGGCATCCCGCATTGAATCTGAGTTACAAGCTGTTTGTCGCCAGTTCTTCGTACTGGAGAGACCCTACTGGGTGCGGCCTCGCCAAGATTTGGACCACTTCCT																									TGCGCACCCTTA	GCGAGAGGTTTATCATTAAGGTCAACCTCTGGATGTTGTTTCGGCATCCCGCATTGAATCTGAGTTACAAGCTGTTTGTCGCCAGTTCTTCGTA	CTGGCGACAACCCGTTTTTTCTGACGTAAGGGTGCGCA		TGCGCACCCTTAGCGAGAGGTTTATCATTAAGGTCAACCTCTGGATGTTGTTTCGGCATCCCGCATTGAATCTGAGTTACAAGCTGTTTGTCGCCAGTTCTTCGTACTGGCGACAACCCGTTTTTTCTGACGTAAGGGTGCGCA
3326	86_r2_L6_51A	CTGAGTTACAAGCTGTTTGTCGCCAGAAACATGACCTGGCGACAACCCGTTTTTTCTGAC	ATGCGCACCCTTAGCGAGAGGTTTATCATTAAGGTCAACCTCTGGATGTTGTTTCGGCATCCTACATTGAATCTGAGTTACA	TCCACCGTCGGCAAGGGTCTCACTTAGCGAGAGGTTTATCATTAAGGTCAACCTCTGGATGTTGTTTCGGCATCCTACATTGAATCTGAGTTACAAGCTGTTTGTCGCCAGAAACATGACCTGGAGAGACCCTACTGGGTGCGGCCTGCCCTCCTTGCGAACAAGTACGA																									TGCGCACCCTTA	GCGAGAGGTTTATCATTAAGGTCAACCTCTGGATGTTGTTTCGGCATCCTACATTGAATCTGAGTTACAAGCTGTTTGTCGCCAGAAACATGAC	CTGGCGACAACCCGTTTTTTCTGACGTAAGGGTGCGCA		TGCGCACCCTTAGCGAGAGGTTTATCATTAAGGTCAACCTCTGGATGTTGTTTCGGCATCCTACATTGAATCTGAGTTACAAGCTGTTTGTCGCCAGAAACATGACCTGGCGACAACCCGTTTTTTCTGACGTAAGGGTGCGCA
3327	86_r2_L6_51T	CTGAGTTACAAGCTGTTTGTCGCCAGCCACAACGACTGGCGACAACCCGTTTTTTCTGAC	ATGCGCACCCTTAGCGAGAGGTTTATCATTAAGGTCAACCTCTGGATGTTGTTTCGGCATCCTTCATTGAATCTGAGTTACA	TCCACCGTCGGCAAGGGTCTCACTTAGCGAGAGGTTTATCATTAAGGTCAACCTCTGGATGTTGTTTCGGCATCCTTCATTGAATCTGAGTTACAAGCTGTTTGTCGCCAGCCACAACGACTGGAGAGACCCTACTGGGTGCGGCCATTACTCTGGTCGTATAGCATTAA																									TGCGCACCCTTA	GCGAGAGGTTTATCATTAAGGTCAACCTCTGGATGTTGTTTCGGCATCCTTCATTGAATCTGAGTTACAAGCTGTTTGTCGCCAGCCACAACGA	CTGGCGACAACCCGTTTTTTCTGACGTAAGGGTGCGCA		TGCGCACCCTTAGCGAGAGGTTTATCATTAAGGTCAACCTCTGGATGTTGTTTCGGCATCCTTCATTGAATCTGAGTTACAAGCTGTTTGTCGCCAGCCACAACGACTGGCGACAACCCGTTTTTTCTGACGTAAGGGTGCGCA
3328	86_r2_L6_51C	CTGAGTTACAAGCTGTTTGTCGCCAGCTTCCGATGCTGGCGACAACCCGTTTTTTCTGAC	ATGCGCACCCTTAGCGAGAGGTTTATCATTAAGGTCAACCTCTGGATGTTGTTTCGGCATCCTCCATTGAATCTGAGTTACA	TCCACCGTCGGCAAGGGTCTCACTTAGCGAGAGGTTTATCATTAAGGTCAACCTCTGGATGTTGTTTCGGCATCCTCCATTGAATCTGAGTTACAAGCTGTTTGTCGCCAGCTTCCGATGCTGGAGAGACCCTACTGGGTGCGGCCAGGATGGAATACAGGCTGAGGATT																									TGCGCACCCTTA	GCGAGAGGTTTATCATTAAGGTCAACCTCTGGATGTTGTTTCGGCATCCTCCATTGAATCTGAGTTACAAGCTGTTTGTCGCCAGCTTCCGATG	CTGGCGACAACCCGTTTTTTCTGACGTAAGGGTGCGCA		TGCGCACCCTTAGCGAGAGGTTTATCATTAAGGTCAACCTCTGGATGTTGTTTCGGCATCCTCCATTGAATCTGAGTTACAAGCTGTTTGTCGCCAGCTTCCGATGCTGGCGACAACCCGTTTTTTCTGACGTAAGGGTGCGCA
3329	86_r2_L6_52G	CTGAGTTACAAGCTGTTTGTCGCCAGTGCACAGAACTGGCGACAACCCGTTTTTTCTGAC	ATGCGCACCCTTAGCGAGAGGTTTATCATTAAGGTCAACCTCTGGATGTTGTTTCGGCATCCTGGATTGAATCTGAGTTACA	TCCACCGTCGGCAAGGGTCTCACTTAGCGAGAGGTTTATCATTAAGGTCAACCTCTGGATGTTGTTTCGGCATCCTGGATTGAATCTGAGTTACAAGCTGTTTGTCGCCAGTGCACAGAACTGGAGAGACCCTACTGGGTGCGGCCAGTGCGTAAGAGAGTAAACTGCAT																									TGCGCACCCTTA	GCGAGAGGTTTATCATTAAGGTCAACCTCTGGATGTTGTTTCGGCATCCTGGATTGAATCTGAGTTACAAGCTGTTTGTCGCCAGTGCACAGAA	CTGGCGACAACCCGTTTTTTCTGACGTAAGGGTGCGCA		TGCGCACCCTTAGCGAGAGGTTTATCATTAAGGTCAACCTCTGGATGTTGTTTCGGCATCCTGGATTGAATCTGAGTTACAAGCTGTTTGTCGCCAGTGCACAGAACTGGCGACAACCCGTTTTTTCTGACGTAAGGGTGCGCA
3330	86_r2_L6_52A	CTGAGTTACAAGCTGTTTGTCGCCAGATGCTGGGGCTGGCGACAACCCGTTTTTTCTGAC	ATGCGCACCCTTAGCGAGAGGTTTATCATTAAGGTCAACCTCTGGATGTTGTTTCGGCATCCTGAATTGAATCTGAGTTACA	TCCACCGTCGGCAAGGGTCTCACTTAGCGAGAGGTTTATCATTAAGGTCAACCTCTGGATGTTGTTTCGGCATCCTGAATTGAATCTGAGTTACAAGCTGTTTGTCGCCAGATGCTGGGGCTGGAGAGACCCTACTGGGTGCGGCCTACTATAGTCATCCGCCGTGGGCA																									TGCGCACCCTTA	GCGAGAGGTTTATCATTAAGGTCAACCTCTGGATGTTGTTTCGGCATCCTGAATTGAATCTGAGTTACAAGCTGTTTGTCGCCAGATGCTGGGG	CTGGCGACAACCCGTTTTTTCTGACGTAAGGGTGCGCA		TGCGCACCCTTAGCGAGAGGTTTATCATTAAGGTCAACCTCTGGATGTTGTTTCGGCATCCTGAATTGAATCTGAGTTACAAGCTGTTTGTCGCCAGATGCTGGGGCTGGCGACAACCCGTTTTTTCTGACGTAAGGGTGCGCA
3331	86_r2_L6_52T	CTGAGTTACAAGCTGTTTGTCGCCAGGCAAACGGACTGGCGACAACCCGTTTTTTCTGAC	ATGCGCACCCTTAGCGAGAGGTTTATCATTAAGGTCAACCTCTGGATGTTGTTTCGGCATCCTGTATTGAATCTGAGTTACA	TCCACCGTCGGCAAGGGTCTCACTTAGCGAGAGGTTTATCATTAAGGTCAACCTCTGGATGTTGTTTCGGCATCCTGTATTGAATCTGAGTTACAAGCTGTTTGTCGCCAGGCAAACGGACTGGAGAGACCCTACTGGGTGCGGCCTGACCAGGCAATTCTGCCCATCAA																									TGCGCACCCTTA	GCGAGAGGTTTATCATTAAGGTCAACCTCTGGATGTTGTTTCGGCATCCTGTATTGAATCTGAGTTACAAGCTGTTTGTCGCCAGGCAAACGGA	CTGGCGACAACCCGTTTTTTCTGACGTAAGGGTGCGCA		TGCGCACCCTTAGCGAGAGGTTTATCATTAAGGTCAACCTCTGGATGTTGTTTCGGCATCCTGTATTGAATCTGAGTTACAAGCTGTTTGTCGCCAGGCAAACGGACTGGCGACAACCCGTTTTTTCTGACGTAAGGGTGCGCA
3332	86_r2_L6_53G	CTGAGTTACAAGCTGTTTGTCGCCAGAGCTATAGACTGGCGACAACCCGTTTTTTCTGAC	ATGCGCACCCTTAGCGAGAGGTTTATCATTAAGGTCAACCTCTGGATGTTGTTTCGGCATCCTGCGTTGAATCTGAGTTACA	TCCACCGTCGGCAAGGGTCTCACTTAGCGAGAGGTTTATCATTAAGGTCAACCTCTGGATGTTGTTTCGGCATCCTGCGTTGAATCTGAGTTACAAGCTGTTTGTCGCCAGAGCTATAGACTGGAGAGACCCTACTGGGTGCGGCCAGGACTTTCAGTGACTTATTGGGA																									TGCGCACCCTTA	GCGAGAGGTTTATCATTAAGGTCAACCTCTGGATGTTGTTTCGGCATCCTGCGTTGAATCTGAGTTACAAGCTGTTTGTCGCCAGAGCTATAGA	CTGGCGACAACCCGTTTTTTCTGACGTAAGGGTGCGCA		TGCGCACCCTTAGCGAGAGGTTTATCATTAAGGTCAACCTCTGGATGTTGTTTCGGCATCCTGCGTTGAATCTGAGTTACAAGCTGTTTGTCGCCAGAGCTATAGACTGGCGACAACCCGTTTTTTCTGACGTAAGGGTGCGCA
3333	86_r2_L6_53T	CTGAGTTACAAGCTGTTTGTCGCCAGGTATTGAGTCTGGCGACAACCCGTTTTTTCTGAC	ATGCGCACCCTTAGCGAGAGGTTTATCATTAAGGTCAACCTCTGGATGTTGTTTCGGCATCCTGCTTTGAATCTGAGTTACA	TCCACCGTCGGCAAGGGTCTCACTTAGCGAGAGGTTTATCATTAAGGTCAACCTCTGGATGTTGTTTCGGCATCCTGCTTTGAATCTGAGTTACAAGCTGTTTGTCGCCAGGTATTGAGTCTGGAGAGACCCTACTGGGTGCGGCCCCGCGGGAGGAGCGCGGGGTGACA																									TGCGCACCCTTA	GCGAGAGGTTTATCATTAAGGTCAACCTCTGGATGTTGTTTCGGCATCCTGCTTTGAATCTGAGTTACAAGCTGTTTGTCGCCAGGTATTGAGT	CTGGCGACAACCCGTTTTTTCTGACGTAAGGGTGCGCA		TGCGCACCCTTAGCGAGAGGTTTATCATTAAGGTCAACCTCTGGATGTTGTTTCGGCATCCTGCTTTGAATCTGAGTTACAAGCTGTTTGTCGCCAGGTATTGAGTCTGGCGACAACCCGTTTTTTCTGACGTAAGGGTGCGCA
3334	86_r2_L6_53C	CTGAGTTACAAGCTGTTTGTCGCCAGCAACACAGACTGGCGACAACCCGTTTTTTCTGAC	ATGCGCACCCTTAGCGAGAGGTTTATCATTAAGGTCAACCTCTGGATGTTGTTTCGGCATCCTGCCTTGAATCTGAGTTACA	TCCACCGTCGGCAAGGGTCTCACTTAGCGAGAGGTTTATCATTAAGGTCAACCTCTGGATGTTGTTTCGGCATCCTGCCTTGAATCTGAGTTACAAGCTGTTTGTCGCCAGCAACACAGACTGGAGAGACCCTACTGGGTGCGGCCCCTGGAGGAGTAAGCTGCACAAGC																									TGCGCACCCTTA	GCGAGAGGTTTATCATTAAGGTCAACCTCTGGATGTTGTTTCGGCATCCTGCCTTGAATCTGAGTTACAAGCTGTTTGTCGCCAGCAACACAGA	CTGGCGACAACCCGTTTTTTCTGACGTAAGGGTGCGCA		TGCGCACCCTTAGCGAGAGGTTTATCATTAAGGTCAACCTCTGGATGTTGTTTCGGCATCCTGCCTTGAATCTGAGTTACAAGCTGTTTGTCGCCAGCAACACAGACTGGCGACAACCCGTTTTTTCTGACGTAAGGGTGCGCA
3335	86_r2_L6_54G	CTGAGTTACAAGCTGTTTGTCGCCAGCTACGAATTCTGGCGACAACCCGTTTTTTCTGAC	ATGCGCACCCTTAGCGAGAGGTTTATCATTAAGGTCAACCTCTGGATGTTGTTTCGGCATCCTGCAGTGAATCTGAGTTACA	TCCACCGTCGGCAAGGGTCTCACTTAGCGAGAGGTTTATCATTAAGGTCAACCTCTGGATGTTGTTTCGGCATCCTGCAGTGAATCTGAGTTACAAGCTGTTTGTCGCCAGCTACGAATTCTGGAGAGACCCTACTGGGTGCGGCCTAGCTCTGGCCCCCATAGACTCGG																									TGCGCACCCTTA	GCGAGAGGTTTATCATTAAGGTCAACCTCTGGATGTTGTTTCGGCATCCTGCAGTGAATCTGAGTTACAAGCTGTTTGTCGCCAGCTACGAATT	CTGGCGACAACCCGTTTTTTCTGACGTAAGGGTGCGCA		TGCGCACCCTTAGCGAGAGGTTTATCATTAAGGTCAACCTCTGGATGTTGTTTCGGCATCCTGCAGTGAATCTGAGTTACAAGCTGTTTGTCGCCAGCTACGAATTCTGGCGACAACCCGTTTTTTCTGACGTAAGGGTGCGCA
3336	86_r2_L6_54A	CTGAGTTACAAGCTGTTTGTCGCCAGTCACCTCGCCTGGCGACAACCCGTTTTTTCTGAC	ATGCGCACCCTTAGCGAGAGGTTTATCATTAAGGTCAACCTCTGGATGTTGTTTCGGCATCCTGCAATGAATCTGAGTTACA	TCCACCGTCGGCAAGGGTCTCACTTAGCGAGAGGTTTATCATTAAGGTCAACCTCTGGATGTTGTTTCGGCATCCTGCAATGAATCTGAGTTACAAGCTGTTTGTCGCCAGTCACCTCGCCTGGAGAGACCCTACTGGGTGCGGCCCCGATTCCACAAAAGTTACCACTC																									TGCGCACCCTTA	GCGAGAGGTTTATCATTAAGGTCAACCTCTGGATGTTGTTTCGGCATCCTGCAATGAATCTGAGTTACAAGCTGTTTGTCGCCAGTCACCTCGC	CTGGCGACAACCCGTTTTTTCTGACGTAAGGGTGCGCA		TGCGCACCCTTAGCGAGAGGTTTATCATTAAGGTCAACCTCTGGATGTTGTTTCGGCATCCTGCAATGAATCTGAGTTACAAGCTGTTTGTCGCCAGTCACCTCGCCTGGCGACAACCCGTTTTTTCTGACGTAAGGGTGCGCA
3337	86_r2_L6_54C	CTGAGTTACAAGCTGTTTGTCGCCAGCTCCGCTAACTGGCGACAACCCGTTTTTTCTGAC	ATGCGCACCCTTAGCGAGAGGTTTATCATTAAGGTCAACCTCTGGATGTTGTTTCGGCATCCTGCACTGAATCTGAGTTACA	TCCACCGTCGGCAAGGGTCTCACTTAGCGAGAGGTTTATCATTAAGGTCAACCTCTGGATGTTGTTTCGGCATCCTGCACTGAATCTGAGTTACAAGCTGTTTGTCGCCAGCTCCGCTAACTGGAGAGACCCTACTGGGTGCGGCCAGATACTCTGCGTCTAGGACTGAA																									TGCGCACCCTTA	GCGAGAGGTTTATCATTAAGGTCAACCTCTGGATGTTGTTTCGGCATCCTGCACTGAATCTGAGTTACAAGCTGTTTGTCGCCAGCTCCGCTAA	CTGGCGACAACCCGTTTTTTCTGACGTAAGGGTGCGCA		TGCGCACCCTTAGCGAGAGGTTTATCATTAAGGTCAACCTCTGGATGTTGTTTCGGCATCCTGCACTGAATCTGAGTTACAAGCTGTTTGTCGCCAGCTCCGCTAACTGGCGACAACCCGTTTTTTCTGACGTAAGGGTGCGCA
3338	86_r2_L6_55G	CTGAGTTACAAGCTGTTTGTCGCCAGCAGCTCGATCTGGCGACAACCCGTTTTTTCTGAC	ATGCGCACCCTTAGCGAGAGGTTTATCATTAAGGTCAACCTCTGGATGTTGTTTCGGCATCCTGCATGGAATCTGAGTTACA	TCCACCGTCGGCAAGGGTCTCACTTAGCGAGAGGTTTATCATTAAGGTCAACCTCTGGATGTTGTTTCGGCATCCTGCATGGAATCTGAGTTACAAGCTGTTTGTCGCCAGCAGCTCGATCTGGAGAGACCCTACTGGGTGCGGCCTTACTGCTCGGCCGAAGTCCCCGC																									TGCGCACCCTTA	GCGAGAGGTTTATCATTAAGGTCAACCTCTGGATGTTGTTTCGGCATCCTGCATGGAATCTGAGTTACAAGCTGTTTGTCGCCAGCAGCTCGAT	CTGGCGACAACCCGTTTTTTCTGACGTAAGGGTGCGCA		TGCGCACCCTTAGCGAGAGGTTTATCATTAAGGTCAACCTCTGGATGTTGTTTCGGCATCCTGCATGGAATCTGAGTTACAAGCTGTTTGTCGCCAGCAGCTCGATCTGGCGACAACCCGTTTTTTCTGACGTAAGGGTGCGCA
3339	86_r2_L6_55A	CTGAGTTACAAGCTGTTTGTCGCCAGCCCCTTAGGCTGGCGACAACCCGTTTTTTCTGAC	ATGCGCACCCTTAGCGAGAGGTTTATCATTAAGGTCAACCTCTGGATGTTGTTTCGGCATCCTGCATAGAATCTGAGTTACA	TCCACCGTCGGCAAGGGTCTCACTTAGCGAGAGGTTTATCATTAAGGTCAACCTCTGGATGTTGTTTCGGCATCCTGCATAGAATCTGAGTTACAAGCTGTTTGTCGCCAGCCCCTTAGGCTGGAGAGACCCTACTGGGTGCGGCCCTCGAAATAGTAGTATTCGCAGCA																									TGCGCACCCTTA	GCGAGAGGTTTATCATTAAGGTCAACCTCTGGATGTTGTTTCGGCATCCTGCATAGAATCTGAGTTACAAGCTGTTTGTCGCCAGCCCCTTAGG	CTGGCGACAACCCGTTTTTTCTGACGTAAGGGTGCGCA		TGCGCACCCTTAGCGAGAGGTTTATCATTAAGGTCAACCTCTGGATGTTGTTTCGGCATCCTGCATAGAATCTGAGTTACAAGCTGTTTGTCGCCAGCCCCTTAGGCTGGCGACAACCCGTTTTTTCTGACGTAAGGGTGCGCA
3340	86_r2_L6_55C	CTGAGTTACAAGCTGTTTGTCGCCAGTTCACCAGACTGGCGACAACCCGTTTTTTCTGAC	ATGCGCACCCTTAGCGAGAGGTTTATCATTAAGGTCAACCTCTGGATGTTGTTTCGGCATCCTGCATCGAATCTGAGTTACA	TCCACCGTCGGCAAGGGTCTCACTTAGCGAGAGGTTTATCATTAAGGTCAACCTCTGGATGTTGTTTCGGCATCCTGCATCGAATCTGAGTTACAAGCTGTTTGTCGCCAGTTCACCAGACTGGAGAGACCCTACTGGGTGCGGCCTTCTTGCAATTCTGAAGAATGAAA																									TGCGCACCCTTA	GCGAGAGGTTTATCATTAAGGTCAACCTCTGGATGTTGTTTCGGCATCCTGCATCGAATCTGAGTTACAAGCTGTTTGTCGCCAGTTCACCAGA	CTGGCGACAACCCGTTTTTTCTGACGTAAGGGTGCGCA		TGCGCACCCTTAGCGAGAGGTTTATCATTAAGGTCAACCTCTGGATGTTGTTTCGGCATCCTGCATCGAATCTGAGTTACAAGCTGTTTGTCGCCAGTTCACCAGACTGGCGACAACCCGTTTTTTCTGACGTAAGGGTGCGCA
3341	86_r2_L6_56A	CTGAGTTACAAGCTGTTTGTCGCCAGTTCCAGCGGCTGGCGACAACCCGTTTTTTCTGAC	ATGCGCACCCTTAGCGAGAGGTTTATCATTAAGGTCAACCTCTGGATGTTGTTTCGGCATCCTGCATTAAATCTGAGTTACA	TCCACCGTCGGCAAGGGTCTCACTTAGCGAGAGGTTTATCATTAAGGTCAACCTCTGGATGTTGTTTCGGCATCCTGCATTAAATCTGAGTTACAAGCTGTTTGTCGCCAGTTCCAGCGGCTGGAGAGACCCTACTGGGTGCGGCCTAGTCGGGGACAATCAACCATGGC																									TGCGCACCCTTA	GCGAGAGGTTTATCATTAAGGTCAACCTCTGGATGTTGTTTCGGCATCCTGCATTAAATCTGAGTTACAAGCTGTTTGTCGCCAGTTCCAGCGG	CTGGCGACAACCCGTTTTTTCTGACGTAAGGGTGCGCA		TGCGCACCCTTAGCGAGAGGTTTATCATTAAGGTCAACCTCTGGATGTTGTTTCGGCATCCTGCATTAAATCTGAGTTACAAGCTGTTTGTCGCCAGTTCCAGCGGCTGGCGACAACCCGTTTTTTCTGACGTAAGGGTGCGCA
3342	86_r2_L6_56T	CTGAGTTACAAGCTGTTTGTCGCCAGACTGAACGCCTGGCGACAACCCGTTTTTTCTGAC	ATGCGCACCCTTAGCGAGAGGTTTATCATTAAGGTCAACCTCTGGATGTTGTTTCGGCATCCTGCATTTAATCTGAGTTACA	TCCACCGTCGGCAAGGGTCTCACTTAGCGAGAGGTTTATCATTAAGGTCAACCTCTGGATGTTGTTTCGGCATCCTGCATTTAATCTGAGTTACAAGCTGTTTGTCGCCAGACTGAACGCCTGGAGAGACCCTACTGGGTGCGGCCAATTCCCAGTAGATTTAGGGTGCA																									TGCGCACCCTTA	GCGAGAGGTTTATCATTAAGGTCAACCTCTGGATGTTGTTTCGGCATCCTGCATTTAATCTGAGTTACAAGCTGTTTGTCGCCAGACTGAACGC	CTGGCGACAACCCGTTTTTTCTGACGTAAGGGTGCGCA		TGCGCACCCTTAGCGAGAGGTTTATCATTAAGGTCAACCTCTGGATGTTGTTTCGGCATCCTGCATTTAATCTGAGTTACAAGCTGTTTGTCGCCAGACTGAACGCCTGGCGACAACCCGTTTTTTCTGACGTAAGGGTGCGCA
3343	86_r2_L6_56C	CTGAGTTACAAGCTGTTTGTCGCCAGAGGTATTGCCTGGCGACAACCCGTTTTTTCTGAC	ATGCGCACCCTTAGCGAGAGGTTTATCATTAAGGTCAACCTCTGGATGTTGTTTCGGCATCCTGCATTCAATCTGAGTTACA	TCCACCGTCGGCAAGGGTCTCACTTAGCGAGAGGTTTATCATTAAGGTCAACCTCTGGATGTTGTTTCGGCATCCTGCATTCAATCTGAGTTACAAGCTGTTTGTCGCCAGAGGTATTGCCTGGAGAGACCCTACTGGGTGCGGCCGTAACTTAACTCACTGAGTTTTGA																									TGCGCACCCTTA	GCGAGAGGTTTATCATTAAGGTCAACCTCTGGATGTTGTTTCGGCATCCTGCATTCAATCTGAGTTACAAGCTGTTTGTCGCCAGAGGTATTGC	CTGGCGACAACCCGTTTTTTCTGACGTAAGGGTGCGCA		TGCGCACCCTTAGCGAGAGGTTTATCATTAAGGTCAACCTCTGGATGTTGTTTCGGCATCCTGCATTCAATCTGAGTTACAAGCTGTTTGTCGCCAGAGGTATTGCCTGGCGACAACCCGTTTTTTCTGACGTAAGGGTGCGCA
3344	86_r2_L6_57G	CTGAGTTACAAGCTGTTTGTCGCCAGACTGCCGCACTGGCGACAACCCGTTTTTTCTGAC	ATGCGCACCCTTAGCGAGAGGTTTATCATTAAGGTCAACCTCTGGATGTTGTTTCGGCATCCTGCATTGGATCTGAGTTACA	TCCACCGTCGGCAAGGGTCTCACTTAGCGAGAGGTTTATCATTAAGGTCAACCTCTGGATGTTGTTTCGGCATCCTGCATTGGATCTGAGTTACAAGCTGTTTGTCGCCAGACTGCCGCACTGGAGAGACCCTACTGGGTGCGGCCTTCGCGTTTTTGAATTACACACCC																									TGCGCACCCTTA	GCGAGAGGTTTATCATTAAGGTCAACCTCTGGATGTTGTTTCGGCATCCTGCATTGGATCTGAGTTACAAGCTGTTTGTCGCCAGACTGCCGCA	CTGGCGACAACCCGTTTTTTCTGACGTAAGGGTGCGCA		TGCGCACCCTTAGCGAGAGGTTTATCATTAAGGTCAACCTCTGGATGTTGTTTCGGCATCCTGCATTGGATCTGAGTTACAAGCTGTTTGTCGCCAGACTGCCGCACTGGCGACAACCCGTTTTTTCTGACGTAAGGGTGCGCA
3345	86_r2_L6_57T	CTGAGTTACAAGCTGTTTGTCGCCAGGTTGGGTTACTGGCGACAACCCGTTTTTTCTGAC	ATGCGCACCCTTAGCGAGAGGTTTATCATTAAGGTCAACCTCTGGATGTTGTTTCGGCATCCTGCATTGTATCTGAGTTACA	TCCACCGTCGGCAAGGGTCTCACTTAGCGAGAGGTTTATCATTAAGGTCAACCTCTGGATGTTGTTTCGGCATCCTGCATTGTATCTGAGTTACAAGCTGTTTGTCGCCAGGTTGGGTTACTGGAGAGACCCTACTGGGTGCGGCCCCGTTTTACCTATGAAGGCACACC																									TGCGCACCCTTA	GCGAGAGGTTTATCATTAAGGTCAACCTCTGGATGTTGTTTCGGCATCCTGCATTGTATCTGAGTTACAAGCTGTTTGTCGCCAGGTTGGGTTA	CTGGCGACAACCCGTTTTTTCTGACGTAAGGGTGCGCA		TGCGCACCCTTAGCGAGAGGTTTATCATTAAGGTCAACCTCTGGATGTTGTTTCGGCATCCTGCATTGTATCTGAGTTACAAGCTGTTTGTCGCCAGGTTGGGTTACTGGCGACAACCCGTTTTTTCTGACGTAAGGGTGCGCA
3346	86_r2_L6_57C	CTGAGTTACAAGCTGTTTGTCGCCAGGCAAATAAGCTGGCGACAACCCGTTTTTTCTGAC	ATGCGCACCCTTAGCGAGAGGTTTATCATTAAGGTCAACCTCTGGATGTTGTTTCGGCATCCTGCATTGCATCTGAGTTACA	TCCACCGTCGGCAAGGGTCTCACTTAGCGAGAGGTTTATCATTAAGGTCAACCTCTGGATGTTGTTTCGGCATCCTGCATTGCATCTGAGTTACAAGCTGTTTGTCGCCAGGCAAATAAGCTGGAGAGACCCTACTGGGTGCGGCCATCGCTGCGTTCGTTATCGCAGGG																									TGCGCACCCTTA	GCGAGAGGTTTATCATTAAGGTCAACCTCTGGATGTTGTTTCGGCATCCTGCATTGCATCTGAGTTACAAGCTGTTTGTCGCCAGGCAAATAAG	CTGGCGACAACCCGTTTTTTCTGACGTAAGGGTGCGCA		TGCGCACCCTTAGCGAGAGGTTTATCATTAAGGTCAACCTCTGGATGTTGTTTCGGCATCCTGCATTGCATCTGAGTTACAAGCTGTTTGTCGCCAGGCAAATAAGCTGGCGACAACCCGTTTTTTCTGACGTAAGGGTGCGCA
3347	86_r2_L6_58G	CTGAGTTACAAGCTGTTTGTCGCCAGGTGTAAATCCTGGCGACAACCCGTTTTTTCTGAC	ATGCGCACCCTTAGCGAGAGGTTTATCATTAAGGTCAACCTCTGGATGTTGTTTCGGCATCCTGCATTGAGTCTGAGTTACA	TCCACCGTCGGCAAGGGTCTCACTTAGCGAGAGGTTTATCATTAAGGTCAACCTCTGGATGTTGTTTCGGCATCCTGCATTGAGTCTGAGTTACAAGCTGTTTGTCGCCAGGTGTAAATCCTGGAGAGACCCTACTGGGTGCGGCCCCAACCGACCTTGTGCAGTGTTTG																									TGCGCACCCTTA	GCGAGAGGTTTATCATTAAGGTCAACCTCTGGATGTTGTTTCGGCATCCTGCATTGAGTCTGAGTTACAAGCTGTTTGTCGCCAGGTGTAAATC	CTGGCGACAACCCGTTTTTTCTGACGTAAGGGTGCGCA		TGCGCACCCTTAGCGAGAGGTTTATCATTAAGGTCAACCTCTGGATGTTGTTTCGGCATCCTGCATTGAGTCTGAGTTACAAGCTGTTTGTCGCCAGGTGTAAATCCTGGCGACAACCCGTTTTTTCTGACGTAAGGGTGCGCA
3348	86_r2_L6_58T	CTGAGTTACAAGCTGTTTGTCGCCAGTCTGCCCGTCTGGCGACAACCCGTTTTTTCTGAC	ATGCGCACCCTTAGCGAGAGGTTTATCATTAAGGTCAACCTCTGGATGTTGTTTCGGCATCCTGCATTGATTCTGAGTTACA	TCCACCGTCGGCAAGGGTCTCACTTAGCGAGAGGTTTATCATTAAGGTCAACCTCTGGATGTTGTTTCGGCATCCTGCATTGATTCTGAGTTACAAGCTGTTTGTCGCCAGTCTGCCCGTCTGGAGAGACCCTACTGGGTGCGGCCATGGCGTGCCCGAGCGATAACCAT																									TGCGCACCCTTA	GCGAGAGGTTTATCATTAAGGTCAACCTCTGGATGTTGTTTCGGCATCCTGCATTGATTCTGAGTTACAAGCTGTTTGTCGCCAGTCTGCCCGT	CTGGCGACAACCCGTTTTTTCTGACGTAAGGGTGCGCA		TGCGCACCCTTAGCGAGAGGTTTATCATTAAGGTCAACCTCTGGATGTTGTTTCGGCATCCTGCATTGATTCTGAGTTACAAGCTGTTTGTCGCCAGTCTGCCCGTCTGGCGACAACCCGTTTTTTCTGACGTAAGGGTGCGCA
3349	86_r2_L6_58C	CTGAGTTACAAGCTGTTTGTCGCCAGGGGTTGACCCTGGCGACAACCCGTTTTTTCTGAC	ATGCGCACCCTTAGCGAGAGGTTTATCATTAAGGTCAACCTCTGGATGTTGTTTCGGCATCCTGCATTGACTCTGAGTTACA	TCCACCGTCGGCAAGGGTCTCACTTAGCGAGAGGTTTATCATTAAGGTCAACCTCTGGATGTTGTTTCGGCATCCTGCATTGACTCTGAGTTACAAGCTGTTTGTCGCCAGGGGTTGACCCTGGAGAGACCCTACTGGGTGCGGCCTACGTCAAAGAGAAGACAAGGTAG																									TGCGCACCCTTA	GCGAGAGGTTTATCATTAAGGTCAACCTCTGGATGTTGTTTCGGCATCCTGCATTGACTCTGAGTTACAAGCTGTTTGTCGCCAGGGGTTGACC	CTGGCGACAACCCGTTTTTTCTGACGTAAGGGTGCGCA		TGCGCACCCTTAGCGAGAGGTTTATCATTAAGGTCAACCTCTGGATGTTGTTTCGGCATCCTGCATTGACTCTGAGTTACAAGCTGTTTGTCGCCAGGGGTTGACCCTGGCGACAACCCGTTTTTTCTGACGTAAGGGTGCGCA

## Sheet: Supp11 Panels 1d,f; S1f-j (msd)
Retron:	86
ligation sites:	('1L', '1R')
primer:	skpp15-27
sequence_numbers:	[2023, 2319]
Experiment:	86--msd:delete bases one at a time, two at a time, three at a time, four at a time, and five at a time (careful to avoid ambiguities) + wild-type
fasta id:	part name:	msd:	msr:	synthesized part:																									Pre	variable	Post		ncRNA
2023	86_r2_L3_wt	CTGAGTTACTGTCTGTTTTCCTTGTTGGAACGGAGAGCATCGCCTGATGCTCTCCGAGCCAACCAGGAAACCCGTTTTTTCTGAC	unaltered	ACCTTCACGCGTCCCGGTCTCATGAATCTGAGTTACTGTCTGTTTTCCTTGTTGGAACGGAGAGCATCGCCTGATGCTCTCCGAGCCAACCAGGAAACCCGTTTTTTCTGACGTAAAGAGACCGTGGAGTCGGTGGGCGGGTTTACACTAAATGATTCCAGCAGACTTCG																								86_r2_L3_wt	TGCGCACCCTTAGCGAGAGGTTTATCATTAAGGTCAACCTCTGGATGTTGTTTCGGCATCCTGCATTGAA	TCTGAGTTACTGTCTGTTTTCCTTGTTGGAACGGAGAGCATCGCCTGATGCTCTCCGAGCCAACCAGGAAACCCGTTTTTTCTGAC	GTAAGGGTGCGCA		TGCGCACCCTTAGCGAGAGGTTTATCATTAAGGTCAACCTCTGGATGTTGTTTCGGCATCCTGCATTGAATCTGAGTTACTGTCTGTTTTCCTTGTTGGAACGGAGAGCATCGCCTGATGCTCTCCGAGCCAACCAGGAAACCCGTTTTTTCTGACGTAAGGGTGCGCA
2024	86_r2_L3_1_d1	TGAGTTACTGTCTGTTTTCCTTGTTGGAACGGAGAGCATCGCCTGATGCTCTCCGAGCCAACCAGGAAACCCGTTTTTTCTGAC	unaltered	ACCTTCACGCGTCCCGGTCTCATGAATTGAGTTACTGTCTGTTTTCCTTGTTGGAACGGAGAGCATCGCCTGATGCTCTCCGAGCCAACCAGGAAACCCGTTTTTTCTGACGTAAAGAGACCGTGGAGTCGGTGGGCCCCCCGGTGTAACCGTCCGGGGTACAGCAGTTC																								86_r2_L3_1_d1	TGCGCACCCTTAGCGAGAGGTTTATCATTAAGGTCAACCTCTGGATGTTGTTTCGGCATCCTGCATTGAA	TTGAGTTACTGTCTGTTTTCCTTGTTGGAACGGAGAGCATCGCCTGATGCTCTCCGAGCCAACCAGGAAACCCGTTTTTTCTGAC	GTAAGGGTGCGCA		TGCGCACCCTTAGCGAGAGGTTTATCATTAAGGTCAACCTCTGGATGTTGTTTCGGCATCCTGCATTGAATTGAGTTACTGTCTGTTTTCCTTGTTGGAACGGAGAGCATCGCCTGATGCTCTCCGAGCCAACCAGGAAACCCGTTTTTTCTGACGTAAGGGTGCGCA
2025	86_r2_L3_2_d1	CGAGTTACTGTCTGTTTTCCTTGTTGGAACGGAGAGCATCGCCTGATGCTCTCCGAGCCAACCAGGAAACCCGTTTTTTCTGAC	unaltered	ACCTTCACGCGTCCCGGTCTCATGAATCGAGTTACTGTCTGTTTTCCTTGTTGGAACGGAGAGCATCGCCTGATGCTCTCCGAGCCAACCAGGAAACCCGTTTTTTCTGACGTAAAGAGACCGTGGAGTCGGTGGGCGGCGCGGTAGTATTAAAGGTTCGCCAAATGGGT																								86_r2_L3_2_d1	TGCGCACCCTTAGCGAGAGGTTTATCATTAAGGTCAACCTCTGGATGTTGTTTCGGCATCCTGCATTGAA	TCGAGTTACTGTCTGTTTTCCTTGTTGGAACGGAGAGCATCGCCTGATGCTCTCCGAGCCAACCAGGAAACCCGTTTTTTCTGAC	GTAAGGGTGCGCA		TGCGCACCCTTAGCGAGAGGTTTATCATTAAGGTCAACCTCTGGATGTTGTTTCGGCATCCTGCATTGAATCGAGTTACTGTCTGTTTTCCTTGTTGGAACGGAGAGCATCGCCTGATGCTCTCCGAGCCAACCAGGAAACCCGTTTTTTCTGACGTAAGGGTGCGCA
2026	86_r2_L3_3_d1	CTAGTTACTGTCTGTTTTCCTTGTTGGAACGGAGAGCATCGCCTGATGCTCTCCGAGCCAACCAGGAAACCCGTTTTTTCTGAC	unaltered	ACCTTCACGCGTCCCGGTCTCATGAATCTAGTTACTGTCTGTTTTCCTTGTTGGAACGGAGAGCATCGCCTGATGCTCTCCGAGCCAACCAGGAAACCCGTTTTTTCTGACGTAAAGAGACCGTGGAGTCGGTGGGCGGTATTGCGCAATAATGGCGGCAATTTCAACCC																								86_r2_L3_3_d1	TGCGCACCCTTAGCGAGAGGTTTATCATTAAGGTCAACCTCTGGATGTTGTTTCGGCATCCTGCATTGAA	TCTAGTTACTGTCTGTTTTCCTTGTTGGAACGGAGAGCATCGCCTGATGCTCTCCGAGCCAACCAGGAAACCCGTTTTTTCTGAC	GTAAGGGTGCGCA		TGCGCACCCTTAGCGAGAGGTTTATCATTAAGGTCAACCTCTGGATGTTGTTTCGGCATCCTGCATTGAATCTAGTTACTGTCTGTTTTCCTTGTTGGAACGGAGAGCATCGCCTGATGCTCTCCGAGCCAACCAGGAAACCCGTTTTTTCTGACGTAAGGGTGCGCA
2027	86_r2_L3_4_d1	CTGGTTACTGTCTGTTTTCCTTGTTGGAACGGAGAGCATCGCCTGATGCTCTCCGAGCCAACCAGGAAACCCGTTTTTTCTGAC	unaltered	ACCTTCACGCGTCCCGGTCTCATGAATCTGGTTACTGTCTGTTTTCCTTGTTGGAACGGAGAGCATCGCCTGATGCTCTCCGAGCCAACCAGGAAACCCGTTTTTTCTGACGTAAAGAGACCGTGGAGTCGGTGGGCCTATCACAACCAGCCCGGGCTCCATCTCATACG																								86_r2_L3_4_d1	TGCGCACCCTTAGCGAGAGGTTTATCATTAAGGTCAACCTCTGGATGTTGTTTCGGCATCCTGCATTGAA	TCTGGTTACTGTCTGTTTTCCTTGTTGGAACGGAGAGCATCGCCTGATGCTCTCCGAGCCAACCAGGAAACCCGTTTTTTCTGAC	GTAAGGGTGCGCA		TGCGCACCCTTAGCGAGAGGTTTATCATTAAGGTCAACCTCTGGATGTTGTTTCGGCATCCTGCATTGAATCTGGTTACTGTCTGTTTTCCTTGTTGGAACGGAGAGCATCGCCTGATGCTCTCCGAGCCAACCAGGAAACCCGTTTTTTCTGACGTAAGGGTGCGCA
2028	86_r2_L3_5_d1	CTGATTACTGTCTGTTTTCCTTGTTGGAACGGAGAGCATCGCCTGATGCTCTCCGAGCCAACCAGGAAACCCGTTTTTTCTGAC	unaltered	ACCTTCACGCGTCCCGGTCTCATGAATCTGATTACTGTCTGTTTTCCTTGTTGGAACGGAGAGCATCGCCTGATGCTCTCCGAGCCAACCAGGAAACCCGTTTTTTCTGACGTAAAGAGACCGTGGAGTCGGTGGGCCCACGGCAGTCTACATCTTCTTCTACTCTTTCG																								86_r2_L3_5_d1	TGCGCACCCTTAGCGAGAGGTTTATCATTAAGGTCAACCTCTGGATGTTGTTTCGGCATCCTGCATTGAA	TCTGATTACTGTCTGTTTTCCTTGTTGGAACGGAGAGCATCGCCTGATGCTCTCCGAGCCAACCAGGAAACCCGTTTTTTCTGAC	GTAAGGGTGCGCA		TGCGCACCCTTAGCGAGAGGTTTATCATTAAGGTCAACCTCTGGATGTTGTTTCGGCATCCTGCATTGAATCTGATTACTGTCTGTTTTCCTTGTTGGAACGGAGAGCATCGCCTGATGCTCTCCGAGCCAACCAGGAAACCCGTTTTTTCTGACGTAAGGGTGCGCA
2029	86_r2_L3_6_d1	CTGAGTACTGTCTGTTTTCCTTGTTGGAACGGAGAGCATCGCCTGATGCTCTCCGAGCCAACCAGGAAACCCGTTTTTTCTGAC	unaltered	ACCTTCACGCGTCCCGGTCTCATGAATCTGAGTACTGTCTGTTTTCCTTGTTGGAACGGAGAGCATCGCCTGATGCTCTCCGAGCCAACCAGGAAACCCGTTTTTTCTGACGTAAAGAGACCGTGGAGTCGGTGGGCTTCTCTTCGGATGCCTTAACTGTCACTGCGGTA																								86_r2_L3_6_d1	TGCGCACCCTTAGCGAGAGGTTTATCATTAAGGTCAACCTCTGGATGTTGTTTCGGCATCCTGCATTGAA	TCTGAGTACTGTCTGTTTTCCTTGTTGGAACGGAGAGCATCGCCTGATGCTCTCCGAGCCAACCAGGAAACCCGTTTTTTCTGAC	GTAAGGGTGCGCA		TGCGCACCCTTAGCGAGAGGTTTATCATTAAGGTCAACCTCTGGATGTTGTTTCGGCATCCTGCATTGAATCTGAGTACTGTCTGTTTTCCTTGTTGGAACGGAGAGCATCGCCTGATGCTCTCCGAGCCAACCAGGAAACCCGTTTTTTCTGACGTAAGGGTGCGCA
2029	86_r2_L3_7_d1	CTGAGTACTGTCTGTTTTCCTTGTTGGAACGGAGAGCATCGCCTGATGCTCTCCGAGCCAACCAGGAAACCCGTTTTTTCTGAC	unaltered	variable_sequence_repeat																								86_r2_L3_7_d1	TGCGCACCCTTAGCGAGAGGTTTATCATTAAGGTCAACCTCTGGATGTTGTTTCGGCATCCTGCATTGAA		GTAAGGGTGCGCA		TGCGCACCCTTAGCGAGAGGTTTATCATTAAGGTCAACCTCTGGATGTTGTTTCGGCATCCTGCATTGAAGTAAGGGTGCGCA
2030	86_r2_L3_8_d1	CTGAGTTCTGTCTGTTTTCCTTGTTGGAACGGAGAGCATCGCCTGATGCTCTCCGAGCCAACCAGGAAACCCGTTTTTTCTGAC	unaltered	ACCTTCACGCGTCCCGGTCTCATGAATCTGAGTTCTGTCTGTTTTCCTTGTTGGAACGGAGAGCATCGCCTGATGCTCTCCGAGCCAACCAGGAAACCCGTTTTTTCTGACGTAAAGAGACCGTGGAGTCGGTGGGCTGCATCAAGTCTAAAGGCGTCAGCTTAGTTTCC																								86_r2_L3_8_d1	TGCGCACCCTTAGCGAGAGGTTTATCATTAAGGTCAACCTCTGGATGTTGTTTCGGCATCCTGCATTGAA	TCTGAGTTCTGTCTGTTTTCCTTGTTGGAACGGAGAGCATCGCCTGATGCTCTCCGAGCCAACCAGGAAACCCGTTTTTTCTGAC	GTAAGGGTGCGCA		TGCGCACCCTTAGCGAGAGGTTTATCATTAAGGTCAACCTCTGGATGTTGTTTCGGCATCCTGCATTGAATCTGAGTTCTGTCTGTTTTCCTTGTTGGAACGGAGAGCATCGCCTGATGCTCTCCGAGCCAACCAGGAAACCCGTTTTTTCTGACGTAAGGGTGCGCA
2031	86_r2_L3_9_d1	CTGAGTTATGTCTGTTTTCCTTGTTGGAACGGAGAGCATCGCCTGATGCTCTCCGAGCCAACCAGGAAACCCGTTTTTTCTGAC	unaltered	ACCTTCACGCGTCCCGGTCTCATGAATCTGAGTTATGTCTGTTTTCCTTGTTGGAACGGAGAGCATCGCCTGATGCTCTCCGAGCCAACCAGGAAACCCGTTTTTTCTGACGTAAAGAGACCGTGGAGTCGGTGGGCGACTTGGGCACACAAACCTATAGTGCGTCACCA																								86_r2_L3_9_d1	TGCGCACCCTTAGCGAGAGGTTTATCATTAAGGTCAACCTCTGGATGTTGTTTCGGCATCCTGCATTGAA	TCTGAGTTATGTCTGTTTTCCTTGTTGGAACGGAGAGCATCGCCTGATGCTCTCCGAGCCAACCAGGAAACCCGTTTTTTCTGAC	GTAAGGGTGCGCA		TGCGCACCCTTAGCGAGAGGTTTATCATTAAGGTCAACCTCTGGATGTTGTTTCGGCATCCTGCATTGAATCTGAGTTATGTCTGTTTTCCTTGTTGGAACGGAGAGCATCGCCTGATGCTCTCCGAGCCAACCAGGAAACCCGTTTTTTCTGACGTAAGGGTGCGCA
2032	86_r2_L3_10_d1	CTGAGTTACGTCTGTTTTCCTTGTTGGAACGGAGAGCATCGCCTGATGCTCTCCGAGCCAACCAGGAAACCCGTTTTTTCTGAC	unaltered	ACCTTCACGCGTCCCGGTCTCATGAATCTGAGTTACGTCTGTTTTCCTTGTTGGAACGGAGAGCATCGCCTGATGCTCTCCGAGCCAACCAGGAAACCCGTTTTTTCTGACGTAAAGAGACCGTGGAGTCGGTGGGCGAGACTCGCCGCAGAGCTGGGACGACTCCGTCG																								86_r2_L3_10_d1	TGCGCACCCTTAGCGAGAGGTTTATCATTAAGGTCAACCTCTGGATGTTGTTTCGGCATCCTGCATTGAA	TCTGAGTTACGTCTGTTTTCCTTGTTGGAACGGAGAGCATCGCCTGATGCTCTCCGAGCCAACCAGGAAACCCGTTTTTTCTGAC	GTAAGGGTGCGCA		TGCGCACCCTTAGCGAGAGGTTTATCATTAAGGTCAACCTCTGGATGTTGTTTCGGCATCCTGCATTGAATCTGAGTTACGTCTGTTTTCCTTGTTGGAACGGAGAGCATCGCCTGATGCTCTCCGAGCCAACCAGGAAACCCGTTTTTTCTGACGTAAGGGTGCGCA
2033	86_r2_L3_11_d1	CTGAGTTACTTCTGTTTTCCTTGTTGGAACGGAGAGCATCGCCTGATGCTCTCCGAGCCAACCAGGAAACCCGTTTTTTCTGAC	unaltered	ACCTTCACGCGTCCCGGTCTCATGAATCTGAGTTACTTCTGTTTTCCTTGTTGGAACGGAGAGCATCGCCTGATGCTCTCCGAGCCAACCAGGAAACCCGTTTTTTCTGACGTAAAGAGACCGTGGAGTCGGTGGGCTGAACTCCACCCCTGACGTAGATATGTTTGGGT																								86_r2_L3_11_d1	TGCGCACCCTTAGCGAGAGGTTTATCATTAAGGTCAACCTCTGGATGTTGTTTCGGCATCCTGCATTGAA	TCTGAGTTACTTCTGTTTTCCTTGTTGGAACGGAGAGCATCGCCTGATGCTCTCCGAGCCAACCAGGAAACCCGTTTTTTCTGAC	GTAAGGGTGCGCA		TGCGCACCCTTAGCGAGAGGTTTATCATTAAGGTCAACCTCTGGATGTTGTTTCGGCATCCTGCATTGAATCTGAGTTACTTCTGTTTTCCTTGTTGGAACGGAGAGCATCGCCTGATGCTCTCCGAGCCAACCAGGAAACCCGTTTTTTCTGACGTAAGGGTGCGCA
2034	86_r2_L3_12_d1	CTGAGTTACTGCTGTTTTCCTTGTTGGAACGGAGAGCATCGCCTGATGCTCTCCGAGCCAACCAGGAAACCCGTTTTTTCTGAC	unaltered	ACCTTCACGCGTCCCGGTCTCATGAATCTGAGTTACTGCTGTTTTCCTTGTTGGAACGGAGAGCATCGCCTGATGCTCTCCGAGCCAACCAGGAAACCCGTTTTTTCTGACGTAAAGAGACCGTGGAGTCGGTGGGCGTGAGAAATTGACCGTGATGATCCAATCGATGG																								86_r2_L3_12_d1	TGCGCACCCTTAGCGAGAGGTTTATCATTAAGGTCAACCTCTGGATGTTGTTTCGGCATCCTGCATTGAA	TCTGAGTTACTGCTGTTTTCCTTGTTGGAACGGAGAGCATCGCCTGATGCTCTCCGAGCCAACCAGGAAACCCGTTTTTTCTGAC	GTAAGGGTGCGCA		TGCGCACCCTTAGCGAGAGGTTTATCATTAAGGTCAACCTCTGGATGTTGTTTCGGCATCCTGCATTGAATCTGAGTTACTGCTGTTTTCCTTGTTGGAACGGAGAGCATCGCCTGATGCTCTCCGAGCCAACCAGGAAACCCGTTTTTTCTGACGTAAGGGTGCGCA
2035	86_r2_L3_13_d1	CTGAGTTACTGTTGTTTTCCTTGTTGGAACGGAGAGCATCGCCTGATGCTCTCCGAGCCAACCAGGAAACCCGTTTTTTCTGAC	unaltered	ACCTTCACGCGTCCCGGTCTCATGAATCTGAGTTACTGTTGTTTTCCTTGTTGGAACGGAGAGCATCGCCTGATGCTCTCCGAGCCAACCAGGAAACCCGTTTTTTCTGACGTAAAGAGACCGTGGAGTCGGTGGGCGAATTCTTCTTTACGGATATACATCGAGAGACG																								86_r2_L3_13_d1	TGCGCACCCTTAGCGAGAGGTTTATCATTAAGGTCAACCTCTGGATGTTGTTTCGGCATCCTGCATTGAA	TCTGAGTTACTGTTGTTTTCCTTGTTGGAACGGAGAGCATCGCCTGATGCTCTCCGAGCCAACCAGGAAACCCGTTTTTTCTGAC	GTAAGGGTGCGCA		TGCGCACCCTTAGCGAGAGGTTTATCATTAAGGTCAACCTCTGGATGTTGTTTCGGCATCCTGCATTGAATCTGAGTTACTGTTGTTTTCCTTGTTGGAACGGAGAGCATCGCCTGATGCTCTCCGAGCCAACCAGGAAACCCGTTTTTTCTGACGTAAGGGTGCGCA
2036	86_r2_L3_14_d1	CTGAGTTACTGTCGTTTTCCTTGTTGGAACGGAGAGCATCGCCTGATGCTCTCCGAGCCAACCAGGAAACCCGTTTTTTCTGAC	unaltered	ACCTTCACGCGTCCCGGTCTCATGAATCTGAGTTACTGTCGTTTTCCTTGTTGGAACGGAGAGCATCGCCTGATGCTCTCCGAGCCAACCAGGAAACCCGTTTTTTCTGACGTAAAGAGACCGTGGAGTCGGTGGGCTCGCTTCGATGTAGTCGAATCTGTACTGATTAA																								86_r2_L3_14_d1	TGCGCACCCTTAGCGAGAGGTTTATCATTAAGGTCAACCTCTGGATGTTGTTTCGGCATCCTGCATTGAA	TCTGAGTTACTGTCGTTTTCCTTGTTGGAACGGAGAGCATCGCCTGATGCTCTCCGAGCCAACCAGGAAACCCGTTTTTTCTGAC	GTAAGGGTGCGCA		TGCGCACCCTTAGCGAGAGGTTTATCATTAAGGTCAACCTCTGGATGTTGTTTCGGCATCCTGCATTGAATCTGAGTTACTGTCGTTTTCCTTGTTGGAACGGAGAGCATCGCCTGATGCTCTCCGAGCCAACCAGGAAACCCGTTTTTTCTGACGTAAGGGTGCGCA
2037	86_r2_L3_15_d1	CTGAGTTACTGTCTTTTTCCTTGTTGGAACGGAGAGCATCGCCTGATGCTCTCCGAGCCAACCAGGAAACCCGTTTTTTCTGAC	unaltered	ACCTTCACGCGTCCCGGTCTCATGAATCTGAGTTACTGTCTTTTTCCTTGTTGGAACGGAGAGCATCGCCTGATGCTCTCCGAGCCAACCAGGAAACCCGTTTTTTCTGACGTAAAGAGACCGTGGAGTCGGTGGGCAGACCGGTCCCGTTTCGACTGTGTTAGCTCACA																								86_r2_L3_15_d1	TGCGCACCCTTAGCGAGAGGTTTATCATTAAGGTCAACCTCTGGATGTTGTTTCGGCATCCTGCATTGAA	TCTGAGTTACTGTCTTTTTCCTTGTTGGAACGGAGAGCATCGCCTGATGCTCTCCGAGCCAACCAGGAAACCCGTTTTTTCTGAC	GTAAGGGTGCGCA		TGCGCACCCTTAGCGAGAGGTTTATCATTAAGGTCAACCTCTGGATGTTGTTTCGGCATCCTGCATTGAATCTGAGTTACTGTCTTTTTCCTTGTTGGAACGGAGAGCATCGCCTGATGCTCTCCGAGCCAACCAGGAAACCCGTTTTTTCTGACGTAAGGGTGCGCA
2038	86_r2_L3_16_d1	CTGAGTTACTGTCTGTTTCCTTGTTGGAACGGAGAGCATCGCCTGATGCTCTCCGAGCCAACCAGGAAACCCGTTTTTTCTGAC	unaltered	ACCTTCACGCGTCCCGGTCTCATGAATCTGAGTTACTGTCTGTTTCCTTGTTGGAACGGAGAGCATCGCCTGATGCTCTCCGAGCCAACCAGGAAACCCGTTTTTTCTGACGTAAAGAGACCGTGGAGTCGGTGGGCAATAACCACAGCAAAACCCATTTAGGGCCGCTA																								86_r2_L3_16_d1	TGCGCACCCTTAGCGAGAGGTTTATCATTAAGGTCAACCTCTGGATGTTGTTTCGGCATCCTGCATTGAA	TCTGAGTTACTGTCTGTTTCCTTGTTGGAACGGAGAGCATCGCCTGATGCTCTCCGAGCCAACCAGGAAACCCGTTTTTTCTGAC	GTAAGGGTGCGCA		TGCGCACCCTTAGCGAGAGGTTTATCATTAAGGTCAACCTCTGGATGTTGTTTCGGCATCCTGCATTGAATCTGAGTTACTGTCTGTTTCCTTGTTGGAACGGAGAGCATCGCCTGATGCTCTCCGAGCCAACCAGGAAACCCGTTTTTTCTGACGTAAGGGTGCGCA
2038	86_r2_L3_17_d1	CTGAGTTACTGTCTGTTTCCTTGTTGGAACGGAGAGCATCGCCTGATGCTCTCCGAGCCAACCAGGAAACCCGTTTTTTCTGAC	unaltered	variable_sequence_repeat																								86_r2_L3_17_d1	TGCGCACCCTTAGCGAGAGGTTTATCATTAAGGTCAACCTCTGGATGTTGTTTCGGCATCCTGCATTGAA		GTAAGGGTGCGCA		TGCGCACCCTTAGCGAGAGGTTTATCATTAAGGTCAACCTCTGGATGTTGTTTCGGCATCCTGCATTGAAGTAAGGGTGCGCA
2038	86_r2_L3_18_d1	CTGAGTTACTGTCTGTTTCCTTGTTGGAACGGAGAGCATCGCCTGATGCTCTCCGAGCCAACCAGGAAACCCGTTTTTTCTGAC	unaltered	variable_sequence_repeat																								86_r2_L3_18_d1	TGCGCACCCTTAGCGAGAGGTTTATCATTAAGGTCAACCTCTGGATGTTGTTTCGGCATCCTGCATTGAA		GTAAGGGTGCGCA		TGCGCACCCTTAGCGAGAGGTTTATCATTAAGGTCAACCTCTGGATGTTGTTTCGGCATCCTGCATTGAAGTAAGGGTGCGCA
2038	86_r2_L3_19_d1	CTGAGTTACTGTCTGTTTCCTTGTTGGAACGGAGAGCATCGCCTGATGCTCTCCGAGCCAACCAGGAAACCCGTTTTTTCTGAC	unaltered	variable_sequence_repeat																								86_r2_L3_19_d1	TGCGCACCCTTAGCGAGAGGTTTATCATTAAGGTCAACCTCTGGATGTTGTTTCGGCATCCTGCATTGAA		GTAAGGGTGCGCA		TGCGCACCCTTAGCGAGAGGTTTATCATTAAGGTCAACCTCTGGATGTTGTTTCGGCATCCTGCATTGAAGTAAGGGTGCGCA
2039	86_r2_L3_20_d1	CTGAGTTACTGTCTGTTTTCTTGTTGGAACGGAGAGCATCGCCTGATGCTCTCCGAGCCAACCAGGAAACCCGTTTTTTCTGAC	unaltered	ACCTTCACGCGTCCCGGTCTCATGAATCTGAGTTACTGTCTGTTTTCTTGTTGGAACGGAGAGCATCGCCTGATGCTCTCCGAGCCAACCAGGAAACCCGTTTTTTCTGACGTAAAGAGACCGTGGAGTCGGTGGGCGGGGTCTCGAAGGATGTGACACTAACGCGTTGT																								86_r2_L3_20_d1	TGCGCACCCTTAGCGAGAGGTTTATCATTAAGGTCAACCTCTGGATGTTGTTTCGGCATCCTGCATTGAA	TCTGAGTTACTGTCTGTTTTCTTGTTGGAACGGAGAGCATCGCCTGATGCTCTCCGAGCCAACCAGGAAACCCGTTTTTTCTGAC	GTAAGGGTGCGCA		TGCGCACCCTTAGCGAGAGGTTTATCATTAAGGTCAACCTCTGGATGTTGTTTCGGCATCCTGCATTGAATCTGAGTTACTGTCTGTTTTCTTGTTGGAACGGAGAGCATCGCCTGATGCTCTCCGAGCCAACCAGGAAACCCGTTTTTTCTGACGTAAGGGTGCGCA
2039	86_r2_L3_21_d1	CTGAGTTACTGTCTGTTTTCTTGTTGGAACGGAGAGCATCGCCTGATGCTCTCCGAGCCAACCAGGAAACCCGTTTTTTCTGAC	unaltered	variable_sequence_repeat																								86_r2_L3_21_d1	TGCGCACCCTTAGCGAGAGGTTTATCATTAAGGTCAACCTCTGGATGTTGTTTCGGCATCCTGCATTGAA		GTAAGGGTGCGCA		TGCGCACCCTTAGCGAGAGGTTTATCATTAAGGTCAACCTCTGGATGTTGTTTCGGCATCCTGCATTGAAGTAAGGGTGCGCA
2040	86_r2_L3_22_d1	CTGAGTTACTGTCTGTTTTCCTGTTGGAACGGAGAGCATCGCCTGATGCTCTCCGAGCCAACCAGGAAACCCGTTTTTTCTGAC	unaltered	ACCTTCACGCGTCCCGGTCTCATGAATCTGAGTTACTGTCTGTTTTCCTGTTGGAACGGAGAGCATCGCCTGATGCTCTCCGAGCCAACCAGGAAACCCGTTTTTTCTGACGTAAAGAGACCGTGGAGTCGGTGGGCCGTGGGCGCTCCTTATGGGCAATCCCTGTTTGT																								86_r2_L3_22_d1	TGCGCACCCTTAGCGAGAGGTTTATCATTAAGGTCAACCTCTGGATGTTGTTTCGGCATCCTGCATTGAA	TCTGAGTTACTGTCTGTTTTCCTGTTGGAACGGAGAGCATCGCCTGATGCTCTCCGAGCCAACCAGGAAACCCGTTTTTTCTGAC	GTAAGGGTGCGCA		TGCGCACCCTTAGCGAGAGGTTTATCATTAAGGTCAACCTCTGGATGTTGTTTCGGCATCCTGCATTGAATCTGAGTTACTGTCTGTTTTCCTGTTGGAACGGAGAGCATCGCCTGATGCTCTCCGAGCCAACCAGGAAACCCGTTTTTTCTGACGTAAGGGTGCGCA
2040	86_r2_L3_23_d1	CTGAGTTACTGTCTGTTTTCCTGTTGGAACGGAGAGCATCGCCTGATGCTCTCCGAGCCAACCAGGAAACCCGTTTTTTCTGAC	unaltered	variable_sequence_repeat																								86_r2_L3_23_d1	TGCGCACCCTTAGCGAGAGGTTTATCATTAAGGTCAACCTCTGGATGTTGTTTCGGCATCCTGCATTGAA		GTAAGGGTGCGCA		TGCGCACCCTTAGCGAGAGGTTTATCATTAAGGTCAACCTCTGGATGTTGTTTCGGCATCCTGCATTGAAGTAAGGGTGCGCA
2041	86_r2_L3_24_d1	CTGAGTTACTGTCTGTTTTCCTTTTGGAACGGAGAGCATCGCCTGATGCTCTCCGAGCCAACCAGGAAACCCGTTTTTTCTGAC	unaltered	ACCTTCACGCGTCCCGGTCTCATGAATCTGAGTTACTGTCTGTTTTCCTTTTGGAACGGAGAGCATCGCCTGATGCTCTCCGAGCCAACCAGGAAACCCGTTTTTTCTGACGTAAAGAGACCGTGGAGTCGGTGGGCTAAAACTTGTTGAGATCGTACACTGCGCGCGAT																								86_r2_L3_24_d1	TGCGCACCCTTAGCGAGAGGTTTATCATTAAGGTCAACCTCTGGATGTTGTTTCGGCATCCTGCATTGAA	TCTGAGTTACTGTCTGTTTTCCTTTTGGAACGGAGAGCATCGCCTGATGCTCTCCGAGCCAACCAGGAAACCCGTTTTTTCTGAC	GTAAGGGTGCGCA		TGCGCACCCTTAGCGAGAGGTTTATCATTAAGGTCAACCTCTGGATGTTGTTTCGGCATCCTGCATTGAATCTGAGTTACTGTCTGTTTTCCTTTTGGAACGGAGAGCATCGCCTGATGCTCTCCGAGCCAACCAGGAAACCCGTTTTTTCTGACGTAAGGGTGCGCA
2042	86_r2_L3_25_d1	CTGAGTTACTGTCTGTTTTCCTTGTGGAACGGAGAGCATCGCCTGATGCTCTCCGAGCCAACCAGGAAACCCGTTTTTTCTGAC	unaltered	ACCTTCACGCGTCCCGGTCTCATGAATCTGAGTTACTGTCTGTTTTCCTTGTGGAACGGAGAGCATCGCCTGATGCTCTCCGAGCCAACCAGGAAACCCGTTTTTTCTGACGTAAAGAGACCGTGGAGTCGGTGGGCGGTTATCACCAGAATGCAGGGGCCCGTAACTGG																								86_r2_L3_25_d1	TGCGCACCCTTAGCGAGAGGTTTATCATTAAGGTCAACCTCTGGATGTTGTTTCGGCATCCTGCATTGAA	TCTGAGTTACTGTCTGTTTTCCTTGTGGAACGGAGAGCATCGCCTGATGCTCTCCGAGCCAACCAGGAAACCCGTTTTTTCTGAC	GTAAGGGTGCGCA		TGCGCACCCTTAGCGAGAGGTTTATCATTAAGGTCAACCTCTGGATGTTGTTTCGGCATCCTGCATTGAATCTGAGTTACTGTCTGTTTTCCTTGTGGAACGGAGAGCATCGCCTGATGCTCTCCGAGCCAACCAGGAAACCCGTTTTTTCTGACGTAAGGGTGCGCA
2042	86_r2_L3_26_d1	CTGAGTTACTGTCTGTTTTCCTTGTGGAACGGAGAGCATCGCCTGATGCTCTCCGAGCCAACCAGGAAACCCGTTTTTTCTGAC	unaltered	variable_sequence_repeat																								86_r2_L3_26_d1	TGCGCACCCTTAGCGAGAGGTTTATCATTAAGGTCAACCTCTGGATGTTGTTTCGGCATCCTGCATTGAA		GTAAGGGTGCGCA		TGCGCACCCTTAGCGAGAGGTTTATCATTAAGGTCAACCTCTGGATGTTGTTTCGGCATCCTGCATTGAAGTAAGGGTGCGCA
2043	86_r2_L3_27_d1	CTGAGTTACTGTCTGTTTTCCTTGTTGAACGGAGAGCATCGCCTGATGCTCTCCGAGCCAACCAGGAAACCCGTTTTTTCTGAC	unaltered	ACCTTCACGCGTCCCGGTCTCATGAATCTGAGTTACTGTCTGTTTTCCTTGTTGAACGGAGAGCATCGCCTGATGCTCTCCGAGCCAACCAGGAAACCCGTTTTTTCTGACGTAAAGAGACCGTGGAGTCGGTGGGCGTTAAAATCGCCGAAGCGAAATCGGTATCATGC																								86_r2_L3_27_d1	TGCGCACCCTTAGCGAGAGGTTTATCATTAAGGTCAACCTCTGGATGTTGTTTCGGCATCCTGCATTGAA	TCTGAGTTACTGTCTGTTTTCCTTGTTGAACGGAGAGCATCGCCTGATGCTCTCCGAGCCAACCAGGAAACCCGTTTTTTCTGAC	GTAAGGGTGCGCA		TGCGCACCCTTAGCGAGAGGTTTATCATTAAGGTCAACCTCTGGATGTTGTTTCGGCATCCTGCATTGAATCTGAGTTACTGTCTGTTTTCCTTGTTGAACGGAGAGCATCGCCTGATGCTCTCCGAGCCAACCAGGAAACCCGTTTTTTCTGACGTAAGGGTGCGCA
2043	86_r2_L3_28_d1	CTGAGTTACTGTCTGTTTTCCTTGTTGAACGGAGAGCATCGCCTGATGCTCTCCGAGCCAACCAGGAAACCCGTTTTTTCTGAC	unaltered	variable_sequence_repeat																								86_r2_L3_28_d1	TGCGCACCCTTAGCGAGAGGTTTATCATTAAGGTCAACCTCTGGATGTTGTTTCGGCATCCTGCATTGAA		GTAAGGGTGCGCA		TGCGCACCCTTAGCGAGAGGTTTATCATTAAGGTCAACCTCTGGATGTTGTTTCGGCATCCTGCATTGAAGTAAGGGTGCGCA
2044	86_r2_L3_29_d1	CTGAGTTACTGTCTGTTTTCCTTGTTGGACGGAGAGCATCGCCTGATGCTCTCCGAGCCAACCAGGAAACCCGTTTTTTCTGAC	unaltered	ACCTTCACGCGTCCCGGTCTCATGAATCTGAGTTACTGTCTGTTTTCCTTGTTGGACGGAGAGCATCGCCTGATGCTCTCCGAGCCAACCAGGAAACCCGTTTTTTCTGACGTAAAGAGACCGTGGAGTCGGTGGGCGTCCCACACGTACCGACCCTTCTTTAATAAGTC																								86_r2_L3_29_d1	TGCGCACCCTTAGCGAGAGGTTTATCATTAAGGTCAACCTCTGGATGTTGTTTCGGCATCCTGCATTGAA	TCTGAGTTACTGTCTGTTTTCCTTGTTGGACGGAGAGCATCGCCTGATGCTCTCCGAGCCAACCAGGAAACCCGTTTTTTCTGAC	GTAAGGGTGCGCA		TGCGCACCCTTAGCGAGAGGTTTATCATTAAGGTCAACCTCTGGATGTTGTTTCGGCATCCTGCATTGAATCTGAGTTACTGTCTGTTTTCCTTGTTGGACGGAGAGCATCGCCTGATGCTCTCCGAGCCAACCAGGAAACCCGTTTTTTCTGACGTAAGGGTGCGCA
2044	86_r2_L3_30_d1	CTGAGTTACTGTCTGTTTTCCTTGTTGGACGGAGAGCATCGCCTGATGCTCTCCGAGCCAACCAGGAAACCCGTTTTTTCTGAC	unaltered	variable_sequence_repeat																								86_r2_L3_30_d1	TGCGCACCCTTAGCGAGAGGTTTATCATTAAGGTCAACCTCTGGATGTTGTTTCGGCATCCTGCATTGAA		GTAAGGGTGCGCA		TGCGCACCCTTAGCGAGAGGTTTATCATTAAGGTCAACCTCTGGATGTTGTTTCGGCATCCTGCATTGAAGTAAGGGTGCGCA
2045	86_r2_L3_31_d1	CTGAGTTACTGTCTGTTTTCCTTGTTGGAAGGAGAGCATCGCCTGATGCTCTCCGAGCCAACCAGGAAACCCGTTTTTTCTGAC	unaltered	ACCTTCACGCGTCCCGGTCTCATGAATCTGAGTTACTGTCTGTTTTCCTTGTTGGAAGGAGAGCATCGCCTGATGCTCTCCGAGCCAACCAGGAAACCCGTTTTTTCTGACGTAAAGAGACCGTGGAGTCGGTGGGCCCCTCGAAGCTCAAGTACCCATCTGAGTGTCTA																								86_r2_L3_31_d1	TGCGCACCCTTAGCGAGAGGTTTATCATTAAGGTCAACCTCTGGATGTTGTTTCGGCATCCTGCATTGAA	TCTGAGTTACTGTCTGTTTTCCTTGTTGGAAGGAGAGCATCGCCTGATGCTCTCCGAGCCAACCAGGAAACCCGTTTTTTCTGAC	GTAAGGGTGCGCA		TGCGCACCCTTAGCGAGAGGTTTATCATTAAGGTCAACCTCTGGATGTTGTTTCGGCATCCTGCATTGAATCTGAGTTACTGTCTGTTTTCCTTGTTGGAAGGAGAGCATCGCCTGATGCTCTCCGAGCCAACCAGGAAACCCGTTTTTTCTGACGTAAGGGTGCGCA
2046	86_r2_L3_32_d1	CTGAGTTACTGTCTGTTTTCCTTGTTGGAACGAGAGCATCGCCTGATGCTCTCCGAGCCAACCAGGAAACCCGTTTTTTCTGAC	unaltered	ACCTTCACGCGTCCCGGTCTCATGAATCTGAGTTACTGTCTGTTTTCCTTGTTGGAACGAGAGCATCGCCTGATGCTCTCCGAGCCAACCAGGAAACCCGTTTTTTCTGACGTAAAGAGACCGTGGAGTCGGTGGGCACCATGCGCTGCGTGATTTACAGCTGTCCAATT																								86_r2_L3_32_d1	TGCGCACCCTTAGCGAGAGGTTTATCATTAAGGTCAACCTCTGGATGTTGTTTCGGCATCCTGCATTGAA	TCTGAGTTACTGTCTGTTTTCCTTGTTGGAACGAGAGCATCGCCTGATGCTCTCCGAGCCAACCAGGAAACCCGTTTTTTCTGAC	GTAAGGGTGCGCA		TGCGCACCCTTAGCGAGAGGTTTATCATTAAGGTCAACCTCTGGATGTTGTTTCGGCATCCTGCATTGAATCTGAGTTACTGTCTGTTTTCCTTGTTGGAACGAGAGCATCGCCTGATGCTCTCCGAGCCAACCAGGAAACCCGTTTTTTCTGACGTAAGGGTGCGCA
2046	86_r2_L3_33_d1	CTGAGTTACTGTCTGTTTTCCTTGTTGGAACGAGAGCATCGCCTGATGCTCTCCGAGCCAACCAGGAAACCCGTTTTTTCTGAC	unaltered	variable_sequence_repeat																								86_r2_L3_33_d1	TGCGCACCCTTAGCGAGAGGTTTATCATTAAGGTCAACCTCTGGATGTTGTTTCGGCATCCTGCATTGAA		GTAAGGGTGCGCA		TGCGCACCCTTAGCGAGAGGTTTATCATTAAGGTCAACCTCTGGATGTTGTTTCGGCATCCTGCATTGAAGTAAGGGTGCGCA
2047	86_r2_L3_34_d1	CTGAGTTACTGTCTGTTTTCCTTGTTGGAACGGGAGCATCGCCTGATGCTCTCCGAGCCAACCAGGAAACCCGTTTTTTCTGAC	unaltered	ACCTTCACGCGTCCCGGTCTCATGAATCTGAGTTACTGTCTGTTTTCCTTGTTGGAACGGGAGCATCGCCTGATGCTCTCCGAGCCAACCAGGAAACCCGTTTTTTCTGACGTAAAGAGACCGTGGAGTCGGTGGGCCCTGGAAGGAGCCGCTGCCCCCGCAAAGACCAG																								86_r2_L3_34_d1	TGCGCACCCTTAGCGAGAGGTTTATCATTAAGGTCAACCTCTGGATGTTGTTTCGGCATCCTGCATTGAA	TCTGAGTTACTGTCTGTTTTCCTTGTTGGAACGGGAGCATCGCCTGATGCTCTCCGAGCCAACCAGGAAACCCGTTTTTTCTGAC	GTAAGGGTGCGCA		TGCGCACCCTTAGCGAGAGGTTTATCATTAAGGTCAACCTCTGGATGTTGTTTCGGCATCCTGCATTGAATCTGAGTTACTGTCTGTTTTCCTTGTTGGAACGGGAGCATCGCCTGATGCTCTCCGAGCCAACCAGGAAACCCGTTTTTTCTGACGTAAGGGTGCGCA
2048	86_r2_L3_35_d1	CTGAGTTACTGTCTGTTTTCCTTGTTGGAACGGAAGCATCGCCTGATGCTCTCCGAGCCAACCAGGAAACCCGTTTTTTCTGAC	unaltered	ACCTTCACGCGTCCCGGTCTCATGAATCTGAGTTACTGTCTGTTTTCCTTGTTGGAACGGAAGCATCGCCTGATGCTCTCCGAGCCAACCAGGAAACCCGTTTTTTCTGACGTAAAGAGACCGTGGAGTCGGTGGGCTATGACGGCGGCCGCGGGTCCCGACAACCTCGC																								86_r2_L3_35_d1	TGCGCACCCTTAGCGAGAGGTTTATCATTAAGGTCAACCTCTGGATGTTGTTTCGGCATCCTGCATTGAA	TCTGAGTTACTGTCTGTTTTCCTTGTTGGAACGGAAGCATCGCCTGATGCTCTCCGAGCCAACCAGGAAACCCGTTTTTTCTGAC	GTAAGGGTGCGCA		TGCGCACCCTTAGCGAGAGGTTTATCATTAAGGTCAACCTCTGGATGTTGTTTCGGCATCCTGCATTGAATCTGAGTTACTGTCTGTTTTCCTTGTTGGAACGGAAGCATCGCCTGATGCTCTCCGAGCCAACCAGGAAACCCGTTTTTTCTGACGTAAGGGTGCGCA
2049	86_r2_L3_36_d1	CTGAGTTACTGTCTGTTTTCCTTGTTGGAACGGAGGCATCGCCTGATGCTCTCCGAGCCAACCAGGAAACCCGTTTTTTCTGAC	unaltered	ACCTTCACGCGTCCCGGTCTCATGAATCTGAGTTACTGTCTGTTTTCCTTGTTGGAACGGAGGCATCGCCTGATGCTCTCCGAGCCAACCAGGAAACCCGTTTTTTCTGACGTAAAGAGACCGTGGAGTCGGTGGGCCGCACGTAAAGTGTGAGAGCGTAGCCGCTGGTC																								86_r2_L3_36_d1	TGCGCACCCTTAGCGAGAGGTTTATCATTAAGGTCAACCTCTGGATGTTGTTTCGGCATCCTGCATTGAA	TCTGAGTTACTGTCTGTTTTCCTTGTTGGAACGGAGGCATCGCCTGATGCTCTCCGAGCCAACCAGGAAACCCGTTTTTTCTGAC	GTAAGGGTGCGCA		TGCGCACCCTTAGCGAGAGGTTTATCATTAAGGTCAACCTCTGGATGTTGTTTCGGCATCCTGCATTGAATCTGAGTTACTGTCTGTTTTCCTTGTTGGAACGGAGGCATCGCCTGATGCTCTCCGAGCCAACCAGGAAACCCGTTTTTTCTGACGTAAGGGTGCGCA
2050	86_r2_L3_37_d1	CTGAGTTACTGTCTGTTTTCCTTGTTGGAACGGAGACATCGCCTGATGCTCTCCGAGCCAACCAGGAAACCCGTTTTTTCTGAC	unaltered	ACCTTCACGCGTCCCGGTCTCATGAATCTGAGTTACTGTCTGTTTTCCTTGTTGGAACGGAGACATCGCCTGATGCTCTCCGAGCCAACCAGGAAACCCGTTTTTTCTGACGTAAAGAGACCGTGGAGTCGGTGGGCCATACGTATGCGCTATGTAGAATATGATGACGT																								86_r2_L3_37_d1	TGCGCACCCTTAGCGAGAGGTTTATCATTAAGGTCAACCTCTGGATGTTGTTTCGGCATCCTGCATTGAA	TCTGAGTTACTGTCTGTTTTCCTTGTTGGAACGGAGACATCGCCTGATGCTCTCCGAGCCAACCAGGAAACCCGTTTTTTCTGAC	GTAAGGGTGCGCA		TGCGCACCCTTAGCGAGAGGTTTATCATTAAGGTCAACCTCTGGATGTTGTTTCGGCATCCTGCATTGAATCTGAGTTACTGTCTGTTTTCCTTGTTGGAACGGAGACATCGCCTGATGCTCTCCGAGCCAACCAGGAAACCCGTTTTTTCTGACGTAAGGGTGCGCA
2051	86_r2_L3_38_d1	CTGAGTTACTGTCTGTTTTCCTTGTTGGAACGGAGAGATCGCCTGATGCTCTCCGAGCCAACCAGGAAACCCGTTTTTTCTGAC	unaltered	ACCTTCACGCGTCCCGGTCTCATGAATCTGAGTTACTGTCTGTTTTCCTTGTTGGAACGGAGAGATCGCCTGATGCTCTCCGAGCCAACCAGGAAACCCGTTTTTTCTGACGTAAAGAGACCGTGGAGTCGGTGGGCTCCTGGGTCGGACACACTACCAATGCGATCCAA																								86_r2_L3_38_d1	TGCGCACCCTTAGCGAGAGGTTTATCATTAAGGTCAACCTCTGGATGTTGTTTCGGCATCCTGCATTGAA	TCTGAGTTACTGTCTGTTTTCCTTGTTGGAACGGAGAGATCGCCTGATGCTCTCCGAGCCAACCAGGAAACCCGTTTTTTCTGAC	GTAAGGGTGCGCA		TGCGCACCCTTAGCGAGAGGTTTATCATTAAGGTCAACCTCTGGATGTTGTTTCGGCATCCTGCATTGAATCTGAGTTACTGTCTGTTTTCCTTGTTGGAACGGAGAGATCGCCTGATGCTCTCCGAGCCAACCAGGAAACCCGTTTTTTCTGACGTAAGGGTGCGCA
2052	86_r2_L3_39_d1	CTGAGTTACTGTCTGTTTTCCTTGTTGGAACGGAGAGCTCGCCTGATGCTCTCCGAGCCAACCAGGAAACCCGTTTTTTCTGAC	unaltered	ACCTTCACGCGTCCCGGTCTCATGAATCTGAGTTACTGTCTGTTTTCCTTGTTGGAACGGAGAGCTCGCCTGATGCTCTCCGAGCCAACCAGGAAACCCGTTTTTTCTGACGTAAAGAGACCGTGGAGTCGGTGGGCCTTTCACGTTACACCAACACTATGAAACACCGA																								86_r2_L3_39_d1	TGCGCACCCTTAGCGAGAGGTTTATCATTAAGGTCAACCTCTGGATGTTGTTTCGGCATCCTGCATTGAA	TCTGAGTTACTGTCTGTTTTCCTTGTTGGAACGGAGAGCTCGCCTGATGCTCTCCGAGCCAACCAGGAAACCCGTTTTTTCTGAC	GTAAGGGTGCGCA		TGCGCACCCTTAGCGAGAGGTTTATCATTAAGGTCAACCTCTGGATGTTGTTTCGGCATCCTGCATTGAATCTGAGTTACTGTCTGTTTTCCTTGTTGGAACGGAGAGCTCGCCTGATGCTCTCCGAGCCAACCAGGAAACCCGTTTTTTCTGACGTAAGGGTGCGCA
2053	86_r2_L3_40_d1	CTGAGTTACTGTCTGTTTTCCTTGTTGGAACGGAGAGCACGCCTGATGCTCTCCGAGCCAACCAGGAAACCCGTTTTTTCTGAC	unaltered	ACCTTCACGCGTCCCGGTCTCATGAATCTGAGTTACTGTCTGTTTTCCTTGTTGGAACGGAGAGCACGCCTGATGCTCTCCGAGCCAACCAGGAAACCCGTTTTTTCTGACGTAAAGAGACCGTGGAGTCGGTGGGCTGTTTTACGCTGACTTGTTCACGGCCAAAAGTT																								86_r2_L3_40_d1	TGCGCACCCTTAGCGAGAGGTTTATCATTAAGGTCAACCTCTGGATGTTGTTTCGGCATCCTGCATTGAA	TCTGAGTTACTGTCTGTTTTCCTTGTTGGAACGGAGAGCACGCCTGATGCTCTCCGAGCCAACCAGGAAACCCGTTTTTTCTGAC	GTAAGGGTGCGCA		TGCGCACCCTTAGCGAGAGGTTTATCATTAAGGTCAACCTCTGGATGTTGTTTCGGCATCCTGCATTGAATCTGAGTTACTGTCTGTTTTCCTTGTTGGAACGGAGAGCACGCCTGATGCTCTCCGAGCCAACCAGGAAACCCGTTTTTTCTGACGTAAGGGTGCGCA
2054	86_r2_L3_41_d1	CTGAGTTACTGTCTGTTTTCCTTGTTGGAACGGAGAGCATGCCTGATGCTCTCCGAGCCAACCAGGAAACCCGTTTTTTCTGAC	unaltered	ACCTTCACGCGTCCCGGTCTCATGAATCTGAGTTACTGTCTGTTTTCCTTGTTGGAACGGAGAGCATGCCTGATGCTCTCCGAGCCAACCAGGAAACCCGTTTTTTCTGACGTAAAGAGACCGTGGAGTCGGTGGGCCCAAACAGGCCGAGTGGTTGGCGATATCGTTAA																								86_r2_L3_41_d1	TGCGCACCCTTAGCGAGAGGTTTATCATTAAGGTCAACCTCTGGATGTTGTTTCGGCATCCTGCATTGAA	TCTGAGTTACTGTCTGTTTTCCTTGTTGGAACGGAGAGCATGCCTGATGCTCTCCGAGCCAACCAGGAAACCCGTTTTTTCTGAC	GTAAGGGTGCGCA		TGCGCACCCTTAGCGAGAGGTTTATCATTAAGGTCAACCTCTGGATGTTGTTTCGGCATCCTGCATTGAATCTGAGTTACTGTCTGTTTTCCTTGTTGGAACGGAGAGCATGCCTGATGCTCTCCGAGCCAACCAGGAAACCCGTTTTTTCTGACGTAAGGGTGCGCA
2055	86_r2_L3_42_d1	CTGAGTTACTGTCTGTTTTCCTTGTTGGAACGGAGAGCATCCCTGATGCTCTCCGAGCCAACCAGGAAACCCGTTTTTTCTGAC	unaltered	ACCTTCACGCGTCCCGGTCTCATGAATCTGAGTTACTGTCTGTTTTCCTTGTTGGAACGGAGAGCATCCCTGATGCTCTCCGAGCCAACCAGGAAACCCGTTTTTTCTGACGTAAAGAGACCGTGGAGTCGGTGGGCATTTTTCCAAGCGGTCCAAACTCAGCCCGCGGA																								86_r2_L3_42_d1	TGCGCACCCTTAGCGAGAGGTTTATCATTAAGGTCAACCTCTGGATGTTGTTTCGGCATCCTGCATTGAA	TCTGAGTTACTGTCTGTTTTCCTTGTTGGAACGGAGAGCATCCCTGATGCTCTCCGAGCCAACCAGGAAACCCGTTTTTTCTGAC	GTAAGGGTGCGCA		TGCGCACCCTTAGCGAGAGGTTTATCATTAAGGTCAACCTCTGGATGTTGTTTCGGCATCCTGCATTGAATCTGAGTTACTGTCTGTTTTCCTTGTTGGAACGGAGAGCATCCCTGATGCTCTCCGAGCCAACCAGGAAACCCGTTTTTTCTGACGTAAGGGTGCGCA
2056	86_r2_L3_43_d1	CTGAGTTACTGTCTGTTTTCCTTGTTGGAACGGAGAGCATCGCTGATGCTCTCCGAGCCAACCAGGAAACCCGTTTTTTCTGAC	unaltered	ACCTTCACGCGTCCCGGTCTCATGAATCTGAGTTACTGTCTGTTTTCCTTGTTGGAACGGAGAGCATCGCTGATGCTCTCCGAGCCAACCAGGAAACCCGTTTTTTCTGACGTAAAGAGACCGTGGAGTCGGTGGGCACAGGACTCCGTTTCGCCCGGAGAATCGCGTAA																								86_r2_L3_43_d1	TGCGCACCCTTAGCGAGAGGTTTATCATTAAGGTCAACCTCTGGATGTTGTTTCGGCATCCTGCATTGAA	TCTGAGTTACTGTCTGTTTTCCTTGTTGGAACGGAGAGCATCGCTGATGCTCTCCGAGCCAACCAGGAAACCCGTTTTTTCTGAC	GTAAGGGTGCGCA		TGCGCACCCTTAGCGAGAGGTTTATCATTAAGGTCAACCTCTGGATGTTGTTTCGGCATCCTGCATTGAATCTGAGTTACTGTCTGTTTTCCTTGTTGGAACGGAGAGCATCGCTGATGCTCTCCGAGCCAACCAGGAAACCCGTTTTTTCTGACGTAAGGGTGCGCA
2056	86_r2_L3_44_d1	CTGAGTTACTGTCTGTTTTCCTTGTTGGAACGGAGAGCATCGCTGATGCTCTCCGAGCCAACCAGGAAACCCGTTTTTTCTGAC	unaltered	variable_sequence_repeat																								86_r2_L3_44_d1	TGCGCACCCTTAGCGAGAGGTTTATCATTAAGGTCAACCTCTGGATGTTGTTTCGGCATCCTGCATTGAA		GTAAGGGTGCGCA		TGCGCACCCTTAGCGAGAGGTTTATCATTAAGGTCAACCTCTGGATGTTGTTTCGGCATCCTGCATTGAAGTAAGGGTGCGCA
2057	86_r2_L3_45_d1	CTGAGTTACTGTCTGTTTTCCTTGTTGGAACGGAGAGCATCGCCGATGCTCTCCGAGCCAACCAGGAAACCCGTTTTTTCTGAC	unaltered	ACCTTCACGCGTCCCGGTCTCATGAATCTGAGTTACTGTCTGTTTTCCTTGTTGGAACGGAGAGCATCGCCGATGCTCTCCGAGCCAACCAGGAAACCCGTTTTTTCTGACGTAAAGAGACCGTGGAGTCGGTGGGCGCACAGCCTCTCTGCATTAAGACAAAAGGCGGA																								86_r2_L3_45_d1	TGCGCACCCTTAGCGAGAGGTTTATCATTAAGGTCAACCTCTGGATGTTGTTTCGGCATCCTGCATTGAA	TCTGAGTTACTGTCTGTTTTCCTTGTTGGAACGGAGAGCATCGCCGATGCTCTCCGAGCCAACCAGGAAACCCGTTTTTTCTGAC	GTAAGGGTGCGCA		TGCGCACCCTTAGCGAGAGGTTTATCATTAAGGTCAACCTCTGGATGTTGTTTCGGCATCCTGCATTGAATCTGAGTTACTGTCTGTTTTCCTTGTTGGAACGGAGAGCATCGCCGATGCTCTCCGAGCCAACCAGGAAACCCGTTTTTTCTGACGTAAGGGTGCGCA
2058	86_r2_L3_46_d1	CTGAGTTACTGTCTGTTTTCCTTGTTGGAACGGAGAGCATCGCCTATGCTCTCCGAGCCAACCAGGAAACCCGTTTTTTCTGAC	unaltered	ACCTTCACGCGTCCCGGTCTCATGAATCTGAGTTACTGTCTGTTTTCCTTGTTGGAACGGAGAGCATCGCCTATGCTCTCCGAGCCAACCAGGAAACCCGTTTTTTCTGACGTAAAGAGACCGTGGAGTCGGTGGGCCTTGCGAATATAGTGTGTGAGCTAACGCAGACG																								86_r2_L3_46_d1	TGCGCACCCTTAGCGAGAGGTTTATCATTAAGGTCAACCTCTGGATGTTGTTTCGGCATCCTGCATTGAA	TCTGAGTTACTGTCTGTTTTCCTTGTTGGAACGGAGAGCATCGCCTATGCTCTCCGAGCCAACCAGGAAACCCGTTTTTTCTGAC	GTAAGGGTGCGCA		TGCGCACCCTTAGCGAGAGGTTTATCATTAAGGTCAACCTCTGGATGTTGTTTCGGCATCCTGCATTGAATCTGAGTTACTGTCTGTTTTCCTTGTTGGAACGGAGAGCATCGCCTATGCTCTCCGAGCCAACCAGGAAACCCGTTTTTTCTGACGTAAGGGTGCGCA
2059	86_r2_L3_47_d1	CTGAGTTACTGTCTGTTTTCCTTGTTGGAACGGAGAGCATCGCCTGTGCTCTCCGAGCCAACCAGGAAACCCGTTTTTTCTGAC	unaltered	ACCTTCACGCGTCCCGGTCTCATGAATCTGAGTTACTGTCTGTTTTCCTTGTTGGAACGGAGAGCATCGCCTGTGCTCTCCGAGCCAACCAGGAAACCCGTTTTTTCTGACGTAAAGAGACCGTGGAGTCGGTGGGCAAGCTCTGACGGAGGAAGGTCATATGCGCAGCA																								86_r2_L3_47_d1	TGCGCACCCTTAGCGAGAGGTTTATCATTAAGGTCAACCTCTGGATGTTGTTTCGGCATCCTGCATTGAA	TCTGAGTTACTGTCTGTTTTCCTTGTTGGAACGGAGAGCATCGCCTGTGCTCTCCGAGCCAACCAGGAAACCCGTTTTTTCTGAC	GTAAGGGTGCGCA		TGCGCACCCTTAGCGAGAGGTTTATCATTAAGGTCAACCTCTGGATGTTGTTTCGGCATCCTGCATTGAATCTGAGTTACTGTCTGTTTTCCTTGTTGGAACGGAGAGCATCGCCTGTGCTCTCCGAGCCAACCAGGAAACCCGTTTTTTCTGACGTAAGGGTGCGCA
2060	86_r2_L3_48_d1	CTGAGTTACTGTCTGTTTTCCTTGTTGGAACGGAGAGCATCGCCTGAGCTCTCCGAGCCAACCAGGAAACCCGTTTTTTCTGAC	unaltered	ACCTTCACGCGTCCCGGTCTCATGAATCTGAGTTACTGTCTGTTTTCCTTGTTGGAACGGAGAGCATCGCCTGAGCTCTCCGAGCCAACCAGGAAACCCGTTTTTTCTGACGTAAAGAGACCGTGGAGTCGGTGGGCAATCTCTTAGAGGGGTTAGAATTTATGGACCTG																								86_r2_L3_48_d1	TGCGCACCCTTAGCGAGAGGTTTATCATTAAGGTCAACCTCTGGATGTTGTTTCGGCATCCTGCATTGAA	TCTGAGTTACTGTCTGTTTTCCTTGTTGGAACGGAGAGCATCGCCTGAGCTCTCCGAGCCAACCAGGAAACCCGTTTTTTCTGAC	GTAAGGGTGCGCA		TGCGCACCCTTAGCGAGAGGTTTATCATTAAGGTCAACCTCTGGATGTTGTTTCGGCATCCTGCATTGAATCTGAGTTACTGTCTGTTTTCCTTGTTGGAACGGAGAGCATCGCCTGAGCTCTCCGAGCCAACCAGGAAACCCGTTTTTTCTGACGTAAGGGTGCGCA
2061	86_r2_L3_49_d1	CTGAGTTACTGTCTGTTTTCCTTGTTGGAACGGAGAGCATCGCCTGATCTCTCCGAGCCAACCAGGAAACCCGTTTTTTCTGAC	unaltered	ACCTTCACGCGTCCCGGTCTCATGAATCTGAGTTACTGTCTGTTTTCCTTGTTGGAACGGAGAGCATCGCCTGATCTCTCCGAGCCAACCAGGAAACCCGTTTTTTCTGACGTAAAGAGACCGTGGAGTCGGTGGGCTAATAACCATGGGTTCACTTAGGTGCTCCGTTA																								86_r2_L3_49_d1	TGCGCACCCTTAGCGAGAGGTTTATCATTAAGGTCAACCTCTGGATGTTGTTTCGGCATCCTGCATTGAA	TCTGAGTTACTGTCTGTTTTCCTTGTTGGAACGGAGAGCATCGCCTGATCTCTCCGAGCCAACCAGGAAACCCGTTTTTTCTGAC	GTAAGGGTGCGCA		TGCGCACCCTTAGCGAGAGGTTTATCATTAAGGTCAACCTCTGGATGTTGTTTCGGCATCCTGCATTGAATCTGAGTTACTGTCTGTTTTCCTTGTTGGAACGGAGAGCATCGCCTGATCTCTCCGAGCCAACCAGGAAACCCGTTTTTTCTGACGTAAGGGTGCGCA
2062	86_r2_L3_50_d1	CTGAGTTACTGTCTGTTTTCCTTGTTGGAACGGAGAGCATCGCCTGATGTCTCCGAGCCAACCAGGAAACCCGTTTTTTCTGAC	unaltered	ACCTTCACGCGTCCCGGTCTCATGAATCTGAGTTACTGTCTGTTTTCCTTGTTGGAACGGAGAGCATCGCCTGATGTCTCCGAGCCAACCAGGAAACCCGTTTTTTCTGACGTAAAGAGACCGTGGAGTCGGTGGGCCGCGGTCGCGAGAACTTAACATACCTGGTATTT																								86_r2_L3_50_d1	TGCGCACCCTTAGCGAGAGGTTTATCATTAAGGTCAACCTCTGGATGTTGTTTCGGCATCCTGCATTGAA	TCTGAGTTACTGTCTGTTTTCCTTGTTGGAACGGAGAGCATCGCCTGATGTCTCCGAGCCAACCAGGAAACCCGTTTTTTCTGAC	GTAAGGGTGCGCA		TGCGCACCCTTAGCGAGAGGTTTATCATTAAGGTCAACCTCTGGATGTTGTTTCGGCATCCTGCATTGAATCTGAGTTACTGTCTGTTTTCCTTGTTGGAACGGAGAGCATCGCCTGATGTCTCCGAGCCAACCAGGAAACCCGTTTTTTCTGACGTAAGGGTGCGCA
2063	86_r2_L3_51_d1	CTGAGTTACTGTCTGTTTTCCTTGTTGGAACGGAGAGCATCGCCTGATGCCTCCGAGCCAACCAGGAAACCCGTTTTTTCTGAC	unaltered	ACCTTCACGCGTCCCGGTCTCATGAATCTGAGTTACTGTCTGTTTTCCTTGTTGGAACGGAGAGCATCGCCTGATGCCTCCGAGCCAACCAGGAAACCCGTTTTTTCTGACGTAAAGAGACCGTGGAGTCGGTGGGCCGAACTGACCTAAACTCATTTGGATCTTGAAAG																								86_r2_L3_51_d1	TGCGCACCCTTAGCGAGAGGTTTATCATTAAGGTCAACCTCTGGATGTTGTTTCGGCATCCTGCATTGAA	TCTGAGTTACTGTCTGTTTTCCTTGTTGGAACGGAGAGCATCGCCTGATGCCTCCGAGCCAACCAGGAAACCCGTTTTTTCTGAC	GTAAGGGTGCGCA		TGCGCACCCTTAGCGAGAGGTTTATCATTAAGGTCAACCTCTGGATGTTGTTTCGGCATCCTGCATTGAATCTGAGTTACTGTCTGTTTTCCTTGTTGGAACGGAGAGCATCGCCTGATGCCTCCGAGCCAACCAGGAAACCCGTTTTTTCTGACGTAAGGGTGCGCA
2064	86_r2_L3_52_d1	CTGAGTTACTGTCTGTTTTCCTTGTTGGAACGGAGAGCATCGCCTGATGCTTCCGAGCCAACCAGGAAACCCGTTTTTTCTGAC	unaltered	ACCTTCACGCGTCCCGGTCTCATGAATCTGAGTTACTGTCTGTTTTCCTTGTTGGAACGGAGAGCATCGCCTGATGCTTCCGAGCCAACCAGGAAACCCGTTTTTTCTGACGTAAAGAGACCGTGGAGTCGGTGGGCAGCTCGCACTCTAAGGAGCTCGTCGTAGGCAGT																								86_r2_L3_52_d1	TGCGCACCCTTAGCGAGAGGTTTATCATTAAGGTCAACCTCTGGATGTTGTTTCGGCATCCTGCATTGAA	TCTGAGTTACTGTCTGTTTTCCTTGTTGGAACGGAGAGCATCGCCTGATGCTTCCGAGCCAACCAGGAAACCCGTTTTTTCTGAC	GTAAGGGTGCGCA		TGCGCACCCTTAGCGAGAGGTTTATCATTAAGGTCAACCTCTGGATGTTGTTTCGGCATCCTGCATTGAATCTGAGTTACTGTCTGTTTTCCTTGTTGGAACGGAGAGCATCGCCTGATGCTTCCGAGCCAACCAGGAAACCCGTTTTTTCTGACGTAAGGGTGCGCA
2065	86_r2_L3_53_d1	CTGAGTTACTGTCTGTTTTCCTTGTTGGAACGGAGAGCATCGCCTGATGCTCCCGAGCCAACCAGGAAACCCGTTTTTTCTGAC	unaltered	ACCTTCACGCGTCCCGGTCTCATGAATCTGAGTTACTGTCTGTTTTCCTTGTTGGAACGGAGAGCATCGCCTGATGCTCCCGAGCCAACCAGGAAACCCGTTTTTTCTGACGTAAAGAGACCGTGGAGTCGGTGGGCAGTTGGCATCGGCCAGTTTCCGACCGTCGTGTG																								86_r2_L3_53_d1	TGCGCACCCTTAGCGAGAGGTTTATCATTAAGGTCAACCTCTGGATGTTGTTTCGGCATCCTGCATTGAA	TCTGAGTTACTGTCTGTTTTCCTTGTTGGAACGGAGAGCATCGCCTGATGCTCCCGAGCCAACCAGGAAACCCGTTTTTTCTGAC	GTAAGGGTGCGCA		TGCGCACCCTTAGCGAGAGGTTTATCATTAAGGTCAACCTCTGGATGTTGTTTCGGCATCCTGCATTGAATCTGAGTTACTGTCTGTTTTCCTTGTTGGAACGGAGAGCATCGCCTGATGCTCCCGAGCCAACCAGGAAACCCGTTTTTTCTGACGTAAGGGTGCGCA
2066	86_r2_L3_54_d1	CTGAGTTACTGTCTGTTTTCCTTGTTGGAACGGAGAGCATCGCCTGATGCTCTCGAGCCAACCAGGAAACCCGTTTTTTCTGAC	unaltered	ACCTTCACGCGTCCCGGTCTCATGAATCTGAGTTACTGTCTGTTTTCCTTGTTGGAACGGAGAGCATCGCCTGATGCTCTCGAGCCAACCAGGAAACCCGTTTTTTCTGACGTAAAGAGACCGTGGAGTCGGTGGGCAAAGCGATGAGTCGTCCTGCCCACAGACTTAAA																								86_r2_L3_54_d1	TGCGCACCCTTAGCGAGAGGTTTATCATTAAGGTCAACCTCTGGATGTTGTTTCGGCATCCTGCATTGAA	TCTGAGTTACTGTCTGTTTTCCTTGTTGGAACGGAGAGCATCGCCTGATGCTCTCGAGCCAACCAGGAAACCCGTTTTTTCTGAC	GTAAGGGTGCGCA		TGCGCACCCTTAGCGAGAGGTTTATCATTAAGGTCAACCTCTGGATGTTGTTTCGGCATCCTGCATTGAATCTGAGTTACTGTCTGTTTTCCTTGTTGGAACGGAGAGCATCGCCTGATGCTCTCGAGCCAACCAGGAAACCCGTTTTTTCTGACGTAAGGGTGCGCA
2066	86_r2_L3_55_d1	CTGAGTTACTGTCTGTTTTCCTTGTTGGAACGGAGAGCATCGCCTGATGCTCTCGAGCCAACCAGGAAACCCGTTTTTTCTGAC	unaltered	variable_sequence_repeat																								86_r2_L3_55_d1	TGCGCACCCTTAGCGAGAGGTTTATCATTAAGGTCAACCTCTGGATGTTGTTTCGGCATCCTGCATTGAA		GTAAGGGTGCGCA		TGCGCACCCTTAGCGAGAGGTTTATCATTAAGGTCAACCTCTGGATGTTGTTTCGGCATCCTGCATTGAAGTAAGGGTGCGCA
2067	86_r2_L3_56_d1	CTGAGTTACTGTCTGTTTTCCTTGTTGGAACGGAGAGCATCGCCTGATGCTCTCCAGCCAACCAGGAAACCCGTTTTTTCTGAC	unaltered	ACCTTCACGCGTCCCGGTCTCATGAATCTGAGTTACTGTCTGTTTTCCTTGTTGGAACGGAGAGCATCGCCTGATGCTCTCCAGCCAACCAGGAAACCCGTTTTTTCTGACGTAAAGAGACCGTGGAGTCGGTGGGCGGTTGGCAAGCCCATAGTCCTTGGAACCATAGT																								86_r2_L3_56_d1	TGCGCACCCTTAGCGAGAGGTTTATCATTAAGGTCAACCTCTGGATGTTGTTTCGGCATCCTGCATTGAA	TCTGAGTTACTGTCTGTTTTCCTTGTTGGAACGGAGAGCATCGCCTGATGCTCTCCAGCCAACCAGGAAACCCGTTTTTTCTGAC	GTAAGGGTGCGCA		TGCGCACCCTTAGCGAGAGGTTTATCATTAAGGTCAACCTCTGGATGTTGTTTCGGCATCCTGCATTGAATCTGAGTTACTGTCTGTTTTCCTTGTTGGAACGGAGAGCATCGCCTGATGCTCTCCAGCCAACCAGGAAACCCGTTTTTTCTGACGTAAGGGTGCGCA
2068	86_r2_L3_57_d1	CTGAGTTACTGTCTGTTTTCCTTGTTGGAACGGAGAGCATCGCCTGATGCTCTCCGGCCAACCAGGAAACCCGTTTTTTCTGAC	unaltered	ACCTTCACGCGTCCCGGTCTCATGAATCTGAGTTACTGTCTGTTTTCCTTGTTGGAACGGAGAGCATCGCCTGATGCTCTCCGGCCAACCAGGAAACCCGTTTTTTCTGACGTAAAGAGACCGTGGAGTCGGTGGGCGGAACTATTCTTCCGTTTCGGACAGGAAAGCTC																								86_r2_L3_57_d1	TGCGCACCCTTAGCGAGAGGTTTATCATTAAGGTCAACCTCTGGATGTTGTTTCGGCATCCTGCATTGAA	TCTGAGTTACTGTCTGTTTTCCTTGTTGGAACGGAGAGCATCGCCTGATGCTCTCCGGCCAACCAGGAAACCCGTTTTTTCTGAC	GTAAGGGTGCGCA		TGCGCACCCTTAGCGAGAGGTTTATCATTAAGGTCAACCTCTGGATGTTGTTTCGGCATCCTGCATTGAATCTGAGTTACTGTCTGTTTTCCTTGTTGGAACGGAGAGCATCGCCTGATGCTCTCCGGCCAACCAGGAAACCCGTTTTTTCTGACGTAAGGGTGCGCA
2069	86_r2_L3_58_d1	CTGAGTTACTGTCTGTTTTCCTTGTTGGAACGGAGAGCATCGCCTGATGCTCTCCGACCAACCAGGAAACCCGTTTTTTCTGAC	unaltered	ACCTTCACGCGTCCCGGTCTCATGAATCTGAGTTACTGTCTGTTTTCCTTGTTGGAACGGAGAGCATCGCCTGATGCTCTCCGACCAACCAGGAAACCCGTTTTTTCTGACGTAAAGAGACCGTGGAGTCGGTGGGCTCGAACGAAATCCTGCATAAGCAGTGGCCCGTC																								86_r2_L3_58_d1	TGCGCACCCTTAGCGAGAGGTTTATCATTAAGGTCAACCTCTGGATGTTGTTTCGGCATCCTGCATTGAA	TCTGAGTTACTGTCTGTTTTCCTTGTTGGAACGGAGAGCATCGCCTGATGCTCTCCGACCAACCAGGAAACCCGTTTTTTCTGAC	GTAAGGGTGCGCA		TGCGCACCCTTAGCGAGAGGTTTATCATTAAGGTCAACCTCTGGATGTTGTTTCGGCATCCTGCATTGAATCTGAGTTACTGTCTGTTTTCCTTGTTGGAACGGAGAGCATCGCCTGATGCTCTCCGACCAACCAGGAAACCCGTTTTTTCTGACGTAAGGGTGCGCA
2070	86_r2_L3_59_d1	CTGAGTTACTGTCTGTTTTCCTTGTTGGAACGGAGAGCATCGCCTGATGCTCTCCGAGCAACCAGGAAACCCGTTTTTTCTGAC	unaltered	ACCTTCACGCGTCCCGGTCTCATGAATCTGAGTTACTGTCTGTTTTCCTTGTTGGAACGGAGAGCATCGCCTGATGCTCTCCGAGCAACCAGGAAACCCGTTTTTTCTGACGTAAAGAGACCGTGGAGTCGGTGGGCTGTGATGCTTAGCCTGGCAACCACTCACCTTAT																								86_r2_L3_59_d1	TGCGCACCCTTAGCGAGAGGTTTATCATTAAGGTCAACCTCTGGATGTTGTTTCGGCATCCTGCATTGAA	TCTGAGTTACTGTCTGTTTTCCTTGTTGGAACGGAGAGCATCGCCTGATGCTCTCCGAGCAACCAGGAAACCCGTTTTTTCTGAC	GTAAGGGTGCGCA		TGCGCACCCTTAGCGAGAGGTTTATCATTAAGGTCAACCTCTGGATGTTGTTTCGGCATCCTGCATTGAATCTGAGTTACTGTCTGTTTTCCTTGTTGGAACGGAGAGCATCGCCTGATGCTCTCCGAGCAACCAGGAAACCCGTTTTTTCTGACGTAAGGGTGCGCA
2070	86_r2_L3_60_d1	CTGAGTTACTGTCTGTTTTCCTTGTTGGAACGGAGAGCATCGCCTGATGCTCTCCGAGCAACCAGGAAACCCGTTTTTTCTGAC	unaltered	variable_sequence_repeat																								86_r2_L3_60_d1	TGCGCACCCTTAGCGAGAGGTTTATCATTAAGGTCAACCTCTGGATGTTGTTTCGGCATCCTGCATTGAA		GTAAGGGTGCGCA		TGCGCACCCTTAGCGAGAGGTTTATCATTAAGGTCAACCTCTGGATGTTGTTTCGGCATCCTGCATTGAAGTAAGGGTGCGCA
2071	86_r2_L3_61_d1	CTGAGTTACTGTCTGTTTTCCTTGTTGGAACGGAGAGCATCGCCTGATGCTCTCCGAGCCACCAGGAAACCCGTTTTTTCTGAC	unaltered	ACCTTCACGCGTCCCGGTCTCATGAATCTGAGTTACTGTCTGTTTTCCTTGTTGGAACGGAGAGCATCGCCTGATGCTCTCCGAGCCACCAGGAAACCCGTTTTTTCTGACGTAAAGAGACCGTGGAGTCGGTGGGCGCGTTGGTGATTCTCGGTGAGTGCACATGCAAT																								86_r2_L3_61_d1	TGCGCACCCTTAGCGAGAGGTTTATCATTAAGGTCAACCTCTGGATGTTGTTTCGGCATCCTGCATTGAA	TCTGAGTTACTGTCTGTTTTCCTTGTTGGAACGGAGAGCATCGCCTGATGCTCTCCGAGCCACCAGGAAACCCGTTTTTTCTGAC	GTAAGGGTGCGCA		TGCGCACCCTTAGCGAGAGGTTTATCATTAAGGTCAACCTCTGGATGTTGTTTCGGCATCCTGCATTGAATCTGAGTTACTGTCTGTTTTCCTTGTTGGAACGGAGAGCATCGCCTGATGCTCTCCGAGCCACCAGGAAACCCGTTTTTTCTGACGTAAGGGTGCGCA
2071	86_r2_L3_62_d1	CTGAGTTACTGTCTGTTTTCCTTGTTGGAACGGAGAGCATCGCCTGATGCTCTCCGAGCCACCAGGAAACCCGTTTTTTCTGAC	unaltered	variable_sequence_repeat																								86_r2_L3_62_d1	TGCGCACCCTTAGCGAGAGGTTTATCATTAAGGTCAACCTCTGGATGTTGTTTCGGCATCCTGCATTGAA		GTAAGGGTGCGCA		TGCGCACCCTTAGCGAGAGGTTTATCATTAAGGTCAACCTCTGGATGTTGTTTCGGCATCCTGCATTGAAGTAAGGGTGCGCA
2072	86_r2_L3_63_d1	CTGAGTTACTGTCTGTTTTCCTTGTTGGAACGGAGAGCATCGCCTGATGCTCTCCGAGCCAACAGGAAACCCGTTTTTTCTGAC	unaltered	ACCTTCACGCGTCCCGGTCTCATGAATCTGAGTTACTGTCTGTTTTCCTTGTTGGAACGGAGAGCATCGCCTGATGCTCTCCGAGCCAACAGGAAACCCGTTTTTTCTGACGTAAAGAGACCGTGGAGTCGGTGGGCCACCCTGTTAATTCCCCACCAACGTCCTGGGCT																								86_r2_L3_63_d1	TGCGCACCCTTAGCGAGAGGTTTATCATTAAGGTCAACCTCTGGATGTTGTTTCGGCATCCTGCATTGAA	TCTGAGTTACTGTCTGTTTTCCTTGTTGGAACGGAGAGCATCGCCTGATGCTCTCCGAGCCAACAGGAAACCCGTTTTTTCTGAC	GTAAGGGTGCGCA		TGCGCACCCTTAGCGAGAGGTTTATCATTAAGGTCAACCTCTGGATGTTGTTTCGGCATCCTGCATTGAATCTGAGTTACTGTCTGTTTTCCTTGTTGGAACGGAGAGCATCGCCTGATGCTCTCCGAGCCAACAGGAAACCCGTTTTTTCTGACGTAAGGGTGCGCA
2072	86_r2_L3_64_d1	CTGAGTTACTGTCTGTTTTCCTTGTTGGAACGGAGAGCATCGCCTGATGCTCTCCGAGCCAACAGGAAACCCGTTTTTTCTGAC	unaltered	variable_sequence_repeat																								86_r2_L3_64_d1	TGCGCACCCTTAGCGAGAGGTTTATCATTAAGGTCAACCTCTGGATGTTGTTTCGGCATCCTGCATTGAA		GTAAGGGTGCGCA		TGCGCACCCTTAGCGAGAGGTTTATCATTAAGGTCAACCTCTGGATGTTGTTTCGGCATCCTGCATTGAAGTAAGGGTGCGCA
2073	86_r2_L3_65_d1	CTGAGTTACTGTCTGTTTTCCTTGTTGGAACGGAGAGCATCGCCTGATGCTCTCCGAGCCAACCGGAAACCCGTTTTTTCTGAC	unaltered	ACCTTCACGCGTCCCGGTCTCATGAATCTGAGTTACTGTCTGTTTTCCTTGTTGGAACGGAGAGCATCGCCTGATGCTCTCCGAGCCAACCGGAAACCCGTTTTTTCTGACGTAAAGAGACCGTGGAGTCGGTGGGCGAAGATAACTGTTCCGACGACCCGAGTATGCTG																								86_r2_L3_65_d1	TGCGCACCCTTAGCGAGAGGTTTATCATTAAGGTCAACCTCTGGATGTTGTTTCGGCATCCTGCATTGAA	TCTGAGTTACTGTCTGTTTTCCTTGTTGGAACGGAGAGCATCGCCTGATGCTCTCCGAGCCAACCGGAAACCCGTTTTTTCTGAC	GTAAGGGTGCGCA		TGCGCACCCTTAGCGAGAGGTTTATCATTAAGGTCAACCTCTGGATGTTGTTTCGGCATCCTGCATTGAATCTGAGTTACTGTCTGTTTTCCTTGTTGGAACGGAGAGCATCGCCTGATGCTCTCCGAGCCAACCGGAAACCCGTTTTTTCTGACGTAAGGGTGCGCA
2074	86_r2_L3_66_d1	CTGAGTTACTGTCTGTTTTCCTTGTTGGAACGGAGAGCATCGCCTGATGCTCTCCGAGCCAACCAGAAACCCGTTTTTTCTGAC	unaltered	ACCTTCACGCGTCCCGGTCTCATGAATCTGAGTTACTGTCTGTTTTCCTTGTTGGAACGGAGAGCATCGCCTGATGCTCTCCGAGCCAACCAGAAACCCGTTTTTTCTGACGTAAAGAGACCGTGGAGTCGGTGGGCGGTGCCCACTCAACAGTACGCGGCGTGTTCTCA																								86_r2_L3_66_d1	TGCGCACCCTTAGCGAGAGGTTTATCATTAAGGTCAACCTCTGGATGTTGTTTCGGCATCCTGCATTGAA	TCTGAGTTACTGTCTGTTTTCCTTGTTGGAACGGAGAGCATCGCCTGATGCTCTCCGAGCCAACCAGAAACCCGTTTTTTCTGAC	GTAAGGGTGCGCA		TGCGCACCCTTAGCGAGAGGTTTATCATTAAGGTCAACCTCTGGATGTTGTTTCGGCATCCTGCATTGAATCTGAGTTACTGTCTGTTTTCCTTGTTGGAACGGAGAGCATCGCCTGATGCTCTCCGAGCCAACCAGAAACCCGTTTTTTCTGACGTAAGGGTGCGCA
2074	86_r2_L3_67_d1	CTGAGTTACTGTCTGTTTTCCTTGTTGGAACGGAGAGCATCGCCTGATGCTCTCCGAGCCAACCAGAAACCCGTTTTTTCTGAC	unaltered	variable_sequence_repeat																								86_r2_L3_67_d1	TGCGCACCCTTAGCGAGAGGTTTATCATTAAGGTCAACCTCTGGATGTTGTTTCGGCATCCTGCATTGAA		GTAAGGGTGCGCA		TGCGCACCCTTAGCGAGAGGTTTATCATTAAGGTCAACCTCTGGATGTTGTTTCGGCATCCTGCATTGAAGTAAGGGTGCGCA
2075	86_r2_L3_68_d1	CTGAGTTACTGTCTGTTTTCCTTGTTGGAACGGAGAGCATCGCCTGATGCTCTCCGAGCCAACCAGGAACCCGTTTTTTCTGAC	unaltered	ACCTTCACGCGTCCCGGTCTCATGAATCTGAGTTACTGTCTGTTTTCCTTGTTGGAACGGAGAGCATCGCCTGATGCTCTCCGAGCCAACCAGGAACCCGTTTTTTCTGACGTAAAGAGACCGTGGAGTCGGTGGGCAGATTGAGCGCTCCCGTGAGGGCTTCAACACAC																								86_r2_L3_68_d1	TGCGCACCCTTAGCGAGAGGTTTATCATTAAGGTCAACCTCTGGATGTTGTTTCGGCATCCTGCATTGAA	TCTGAGTTACTGTCTGTTTTCCTTGTTGGAACGGAGAGCATCGCCTGATGCTCTCCGAGCCAACCAGGAACCCGTTTTTTCTGAC	GTAAGGGTGCGCA		TGCGCACCCTTAGCGAGAGGTTTATCATTAAGGTCAACCTCTGGATGTTGTTTCGGCATCCTGCATTGAATCTGAGTTACTGTCTGTTTTCCTTGTTGGAACGGAGAGCATCGCCTGATGCTCTCCGAGCCAACCAGGAACCCGTTTTTTCTGACGTAAGGGTGCGCA
2075	86_r2_L3_69_d1	CTGAGTTACTGTCTGTTTTCCTTGTTGGAACGGAGAGCATCGCCTGATGCTCTCCGAGCCAACCAGGAACCCGTTTTTTCTGAC	unaltered	variable_sequence_repeat																								86_r2_L3_69_d1	TGCGCACCCTTAGCGAGAGGTTTATCATTAAGGTCAACCTCTGGATGTTGTTTCGGCATCCTGCATTGAA		GTAAGGGTGCGCA		TGCGCACCCTTAGCGAGAGGTTTATCATTAAGGTCAACCTCTGGATGTTGTTTCGGCATCCTGCATTGAAGTAAGGGTGCGCA
2075	86_r2_L3_70_d1	CTGAGTTACTGTCTGTTTTCCTTGTTGGAACGGAGAGCATCGCCTGATGCTCTCCGAGCCAACCAGGAACCCGTTTTTTCTGAC	unaltered	variable_sequence_repeat																								86_r2_L3_70_d1	TGCGCACCCTTAGCGAGAGGTTTATCATTAAGGTCAACCTCTGGATGTTGTTTCGGCATCCTGCATTGAA		GTAAGGGTGCGCA		TGCGCACCCTTAGCGAGAGGTTTATCATTAAGGTCAACCTCTGGATGTTGTTTCGGCATCCTGCATTGAAGTAAGGGTGCGCA
2076	86_r2_L3_71_d1	CTGAGTTACTGTCTGTTTTCCTTGTTGGAACGGAGAGCATCGCCTGATGCTCTCCGAGCCAACCAGGAAACCGTTTTTTCTGAC	unaltered	ACCTTCACGCGTCCCGGTCTCATGAATCTGAGTTACTGTCTGTTTTCCTTGTTGGAACGGAGAGCATCGCCTGATGCTCTCCGAGCCAACCAGGAAACCGTTTTTTCTGACGTAAAGAGACCGTGGAGTCGGTGGGCACTGCACCCTTGATGCGAATGATTTGTACACTG																								86_r2_L3_71_d1	TGCGCACCCTTAGCGAGAGGTTTATCATTAAGGTCAACCTCTGGATGTTGTTTCGGCATCCTGCATTGAA	TCTGAGTTACTGTCTGTTTTCCTTGTTGGAACGGAGAGCATCGCCTGATGCTCTCCGAGCCAACCAGGAAACCGTTTTTTCTGAC	GTAAGGGTGCGCA		TGCGCACCCTTAGCGAGAGGTTTATCATTAAGGTCAACCTCTGGATGTTGTTTCGGCATCCTGCATTGAATCTGAGTTACTGTCTGTTTTCCTTGTTGGAACGGAGAGCATCGCCTGATGCTCTCCGAGCCAACCAGGAAACCGTTTTTTCTGACGTAAGGGTGCGCA
2076	86_r2_L3_72_d1	CTGAGTTACTGTCTGTTTTCCTTGTTGGAACGGAGAGCATCGCCTGATGCTCTCCGAGCCAACCAGGAAACCGTTTTTTCTGAC	unaltered	variable_sequence_repeat																								86_r2_L3_72_d1	TGCGCACCCTTAGCGAGAGGTTTATCATTAAGGTCAACCTCTGGATGTTGTTTCGGCATCCTGCATTGAA		GTAAGGGTGCGCA		TGCGCACCCTTAGCGAGAGGTTTATCATTAAGGTCAACCTCTGGATGTTGTTTCGGCATCCTGCATTGAAGTAAGGGTGCGCA
2076	86_r2_L3_73_d1	CTGAGTTACTGTCTGTTTTCCTTGTTGGAACGGAGAGCATCGCCTGATGCTCTCCGAGCCAACCAGGAAACCGTTTTTTCTGAC	unaltered	variable_sequence_repeat																								86_r2_L3_73_d1	TGCGCACCCTTAGCGAGAGGTTTATCATTAAGGTCAACCTCTGGATGTTGTTTCGGCATCCTGCATTGAA		GTAAGGGTGCGCA		TGCGCACCCTTAGCGAGAGGTTTATCATTAAGGTCAACCTCTGGATGTTGTTTCGGCATCCTGCATTGAAGTAAGGGTGCGCA
2077	86_r2_L3_74_d1	CTGAGTTACTGTCTGTTTTCCTTGTTGGAACGGAGAGCATCGCCTGATGCTCTCCGAGCCAACCAGGAAACCCTTTTTTCTGAC	unaltered	ACCTTCACGCGTCCCGGTCTCATGAATCTGAGTTACTGTCTGTTTTCCTTGTTGGAACGGAGAGCATCGCCTGATGCTCTCCGAGCCAACCAGGAAACCCTTTTTTCTGACGTAAAGAGACCGTGGAGTCGGTGGGCCAACCATAATCATTTAGCTCGGATGCAGGGGAG																								86_r2_L3_74_d1	TGCGCACCCTTAGCGAGAGGTTTATCATTAAGGTCAACCTCTGGATGTTGTTTCGGCATCCTGCATTGAA	TCTGAGTTACTGTCTGTTTTCCTTGTTGGAACGGAGAGCATCGCCTGATGCTCTCCGAGCCAACCAGGAAACCCTTTTTTCTGAC	GTAAGGGTGCGCA		TGCGCACCCTTAGCGAGAGGTTTATCATTAAGGTCAACCTCTGGATGTTGTTTCGGCATCCTGCATTGAATCTGAGTTACTGTCTGTTTTCCTTGTTGGAACGGAGAGCATCGCCTGATGCTCTCCGAGCCAACCAGGAAACCCTTTTTTCTGACGTAAGGGTGCGCA
2078	86_r2_L3_75_d1	CTGAGTTACTGTCTGTTTTCCTTGTTGGAACGGAGAGCATCGCCTGATGCTCTCCGAGCCAACCAGGAAACCCGTTTTTCTGAC	unaltered	ACCTTCACGCGTCCCGGTCTCATGAATCTGAGTTACTGTCTGTTTTCCTTGTTGGAACGGAGAGCATCGCCTGATGCTCTCCGAGCCAACCAGGAAACCCGTTTTTCTGACGTAAAGAGACCGTGGAGTCGGTGGGCGCTCAATTAATGCCCTCTATTTTAGTTCCATTC																								86_r2_L3_75_d1	TGCGCACCCTTAGCGAGAGGTTTATCATTAAGGTCAACCTCTGGATGTTGTTTCGGCATCCTGCATTGAA	TCTGAGTTACTGTCTGTTTTCCTTGTTGGAACGGAGAGCATCGCCTGATGCTCTCCGAGCCAACCAGGAAACCCGTTTTTCTGAC	GTAAGGGTGCGCA		TGCGCACCCTTAGCGAGAGGTTTATCATTAAGGTCAACCTCTGGATGTTGTTTCGGCATCCTGCATTGAATCTGAGTTACTGTCTGTTTTCCTTGTTGGAACGGAGAGCATCGCCTGATGCTCTCCGAGCCAACCAGGAAACCCGTTTTTCTGACGTAAGGGTGCGCA
2078	86_r2_L3_76_d1	CTGAGTTACTGTCTGTTTTCCTTGTTGGAACGGAGAGCATCGCCTGATGCTCTCCGAGCCAACCAGGAAACCCGTTTTTCTGAC	unaltered	variable_sequence_repeat																								86_r2_L3_76_d1	TGCGCACCCTTAGCGAGAGGTTTATCATTAAGGTCAACCTCTGGATGTTGTTTCGGCATCCTGCATTGAA		GTAAGGGTGCGCA		TGCGCACCCTTAGCGAGAGGTTTATCATTAAGGTCAACCTCTGGATGTTGTTTCGGCATCCTGCATTGAAGTAAGGGTGCGCA
2078	86_r2_L3_77_d1	CTGAGTTACTGTCTGTTTTCCTTGTTGGAACGGAGAGCATCGCCTGATGCTCTCCGAGCCAACCAGGAAACCCGTTTTTCTGAC	unaltered	variable_sequence_repeat																								86_r2_L3_77_d1	TGCGCACCCTTAGCGAGAGGTTTATCATTAAGGTCAACCTCTGGATGTTGTTTCGGCATCCTGCATTGAA		GTAAGGGTGCGCA		TGCGCACCCTTAGCGAGAGGTTTATCATTAAGGTCAACCTCTGGATGTTGTTTCGGCATCCTGCATTGAAGTAAGGGTGCGCA
2078	86_r2_L3_78_d1	CTGAGTTACTGTCTGTTTTCCTTGTTGGAACGGAGAGCATCGCCTGATGCTCTCCGAGCCAACCAGGAAACCCGTTTTTCTGAC	unaltered	variable_sequence_repeat																								86_r2_L3_78_d1	TGCGCACCCTTAGCGAGAGGTTTATCATTAAGGTCAACCTCTGGATGTTGTTTCGGCATCCTGCATTGAA		GTAAGGGTGCGCA		TGCGCACCCTTAGCGAGAGGTTTATCATTAAGGTCAACCTCTGGATGTTGTTTCGGCATCCTGCATTGAAGTAAGGGTGCGCA
2078	86_r2_L3_79_d1	CTGAGTTACTGTCTGTTTTCCTTGTTGGAACGGAGAGCATCGCCTGATGCTCTCCGAGCCAACCAGGAAACCCGTTTTTCTGAC	unaltered	variable_sequence_repeat																								86_r2_L3_79_d1	TGCGCACCCTTAGCGAGAGGTTTATCATTAAGGTCAACCTCTGGATGTTGTTTCGGCATCCTGCATTGAA		GTAAGGGTGCGCA		TGCGCACCCTTAGCGAGAGGTTTATCATTAAGGTCAACCTCTGGATGTTGTTTCGGCATCCTGCATTGAAGTAAGGGTGCGCA
2078	86_r2_L3_80_d1	CTGAGTTACTGTCTGTTTTCCTTGTTGGAACGGAGAGCATCGCCTGATGCTCTCCGAGCCAACCAGGAAACCCGTTTTTCTGAC	unaltered	variable_sequence_repeat																								86_r2_L3_80_d1	TGCGCACCCTTAGCGAGAGGTTTATCATTAAGGTCAACCTCTGGATGTTGTTTCGGCATCCTGCATTGAA		GTAAGGGTGCGCA		TGCGCACCCTTAGCGAGAGGTTTATCATTAAGGTCAACCTCTGGATGTTGTTTCGGCATCCTGCATTGAAGTAAGGGTGCGCA
2079	86_r2_L3_81_d1	CTGAGTTACTGTCTGTTTTCCTTGTTGGAACGGAGAGCATCGCCTGATGCTCTCCGAGCCAACCAGGAAACCCGTTTTTTTGAC	unaltered	ACCTTCACGCGTCCCGGTCTCATGAATCTGAGTTACTGTCTGTTTTCCTTGTTGGAACGGAGAGCATCGCCTGATGCTCTCCGAGCCAACCAGGAAACCCGTTTTTTTGACGTAAAGAGACCGTGGAGTCGGTGGGCGCTTCATCTCGGATCATTAACTGGAATAGGCAT																								86_r2_L3_81_d1	TGCGCACCCTTAGCGAGAGGTTTATCATTAAGGTCAACCTCTGGATGTTGTTTCGGCATCCTGCATTGAA	TCTGAGTTACTGTCTGTTTTCCTTGTTGGAACGGAGAGCATCGCCTGATGCTCTCCGAGCCAACCAGGAAACCCGTTTTTTTGAC	GTAAGGGTGCGCA		TGCGCACCCTTAGCGAGAGGTTTATCATTAAGGTCAACCTCTGGATGTTGTTTCGGCATCCTGCATTGAATCTGAGTTACTGTCTGTTTTCCTTGTTGGAACGGAGAGCATCGCCTGATGCTCTCCGAGCCAACCAGGAAACCCGTTTTTTTGACGTAAGGGTGCGCA
2080	86_r2_L3_82_d1	CTGAGTTACTGTCTGTTTTCCTTGTTGGAACGGAGAGCATCGCCTGATGCTCTCCGAGCCAACCAGGAAACCCGTTTTTTCGAC	unaltered	ACCTTCACGCGTCCCGGTCTCATGAATCTGAGTTACTGTCTGTTTTCCTTGTTGGAACGGAGAGCATCGCCTGATGCTCTCCGAGCCAACCAGGAAACCCGTTTTTTCGACGTAAAGAGACCGTGGAGTCGGTGGGCACCAACGAATATTGTGGGCTACAGCCCTTCCGG																								86_r2_L3_82_d1	TGCGCACCCTTAGCGAGAGGTTTATCATTAAGGTCAACCTCTGGATGTTGTTTCGGCATCCTGCATTGAA	TCTGAGTTACTGTCTGTTTTCCTTGTTGGAACGGAGAGCATCGCCTGATGCTCTCCGAGCCAACCAGGAAACCCGTTTTTTCGAC	GTAAGGGTGCGCA		TGCGCACCCTTAGCGAGAGGTTTATCATTAAGGTCAACCTCTGGATGTTGTTTCGGCATCCTGCATTGAATCTGAGTTACTGTCTGTTTTCCTTGTTGGAACGGAGAGCATCGCCTGATGCTCTCCGAGCCAACCAGGAAACCCGTTTTTTCGACGTAAGGGTGCGCA
2081	86_r2_L3_83_d1	CTGAGTTACTGTCTGTTTTCCTTGTTGGAACGGAGAGCATCGCCTGATGCTCTCCGAGCCAACCAGGAAACCCGTTTTTTCTAC	unaltered	ACCTTCACGCGTCCCGGTCTCATGAATCTGAGTTACTGTCTGTTTTCCTTGTTGGAACGGAGAGCATCGCCTGATGCTCTCCGAGCCAACCAGGAAACCCGTTTTTTCTACGTAAAGAGACCGTGGAGTCGGTGGGCCCTTGTGTGAGACCTGCAGCTGCACGCTCCTCC																								86_r2_L3_83_d1	TGCGCACCCTTAGCGAGAGGTTTATCATTAAGGTCAACCTCTGGATGTTGTTTCGGCATCCTGCATTGAA	TCTGAGTTACTGTCTGTTTTCCTTGTTGGAACGGAGAGCATCGCCTGATGCTCTCCGAGCCAACCAGGAAACCCGTTTTTTCTAC	GTAAGGGTGCGCA		TGCGCACCCTTAGCGAGAGGTTTATCATTAAGGTCAACCTCTGGATGTTGTTTCGGCATCCTGCATTGAATCTGAGTTACTGTCTGTTTTCCTTGTTGGAACGGAGAGCATCGCCTGATGCTCTCCGAGCCAACCAGGAAACCCGTTTTTTCTACGTAAGGGTGCGCA
2082	86_r2_L3_84_d1	CTGAGTTACTGTCTGTTTTCCTTGTTGGAACGGAGAGCATCGCCTGATGCTCTCCGAGCCAACCAGGAAACCCGTTTTTTCTGC	unaltered	ACCTTCACGCGTCCCGGTCTCATGAATCTGAGTTACTGTCTGTTTTCCTTGTTGGAACGGAGAGCATCGCCTGATGCTCTCCGAGCCAACCAGGAAACCCGTTTTTTCTGCGTAAAGAGACCGTGGAGTCGGTGGGCAATCGTAATCCCCTGAGTTTATTGGTAAGACCA																								86_r2_L3_84_d1	TGCGCACCCTTAGCGAGAGGTTTATCATTAAGGTCAACCTCTGGATGTTGTTTCGGCATCCTGCATTGAA	TCTGAGTTACTGTCTGTTTTCCTTGTTGGAACGGAGAGCATCGCCTGATGCTCTCCGAGCCAACCAGGAAACCCGTTTTTTCTGC	GTAAGGGTGCGCA		TGCGCACCCTTAGCGAGAGGTTTATCATTAAGGTCAACCTCTGGATGTTGTTTCGGCATCCTGCATTGAATCTGAGTTACTGTCTGTTTTCCTTGTTGGAACGGAGAGCATCGCCTGATGCTCTCCGAGCCAACCAGGAAACCCGTTTTTTCTGCGTAAGGGTGCGCA
2083	86_r2_L3_85_d1	CTGAGTTACTGTCTGTTTTCCTTGTTGGAACGGAGAGCATCGCCTGATGCTCTCCGAGCCAACCAGGAAACCCGTTTTTTCTGA	unaltered	ACCTTCACGCGTCCCGGTCTCATGAATCTGAGTTACTGTCTGTTTTCCTTGTTGGAACGGAGAGCATCGCCTGATGCTCTCCGAGCCAACCAGGAAACCCGTTTTTTCTGAGTAAAGAGACCGTGGAGTCGGTGGGCAACTTCTATCTGGACTGTAAGACTGCTTAACCA																								86_r2_L3_85_d1	TGCGCACCCTTAGCGAGAGGTTTATCATTAAGGTCAACCTCTGGATGTTGTTTCGGCATCCTGCATTGAA	TCTGAGTTACTGTCTGTTTTCCTTGTTGGAACGGAGAGCATCGCCTGATGCTCTCCGAGCCAACCAGGAAACCCGTTTTTTCTGA	GTAAGGGTGCGCA		TGCGCACCCTTAGCGAGAGGTTTATCATTAAGGTCAACCTCTGGATGTTGTTTCGGCATCCTGCATTGAATCTGAGTTACTGTCTGTTTTCCTTGTTGGAACGGAGAGCATCGCCTGATGCTCTCCGAGCCAACCAGGAAACCCGTTTTTTCTGAGTAAGGGTGCGCA
2084	86_r2_L3_1_d2	GAGTTACTGTCTGTTTTCCTTGTTGGAACGGAGAGCATCGCCTGATGCTCTCCGAGCCAACCAGGAAACCCGTTTTTTCTGAC	unaltered	ACCTTCACGCGTCCCGGTCTCATGAATGAGTTACTGTCTGTTTTCCTTGTTGGAACGGAGAGCATCGCCTGATGCTCTCCGAGCCAACCAGGAAACCCGTTTTTTCTGACGTAAAGAGACCGTGGAGTCGGTGGGCATGATTACCACAGGGTGCGGGTCTCTTGAACGCA																								86_r2_L3_1_d2	TGCGCACCCTTAGCGAGAGGTTTATCATTAAGGTCAACCTCTGGATGTTGTTTCGGCATCCTGCATTGAA	TGAGTTACTGTCTGTTTTCCTTGTTGGAACGGAGAGCATCGCCTGATGCTCTCCGAGCCAACCAGGAAACCCGTTTTTTCTGAC	GTAAGGGTGCGCA		TGCGCACCCTTAGCGAGAGGTTTATCATTAAGGTCAACCTCTGGATGTTGTTTCGGCATCCTGCATTGAATGAGTTACTGTCTGTTTTCCTTGTTGGAACGGAGAGCATCGCCTGATGCTCTCCGAGCCAACCAGGAAACCCGTTTTTTCTGACGTAAGGGTGCGCA
2085	86_r2_L3_2_d2	CAGTTACTGTCTGTTTTCCTTGTTGGAACGGAGAGCATCGCCTGATGCTCTCCGAGCCAACCAGGAAACCCGTTTTTTCTGAC	unaltered	ACCTTCACGCGTCCCGGTCTCATGAATCAGTTACTGTCTGTTTTCCTTGTTGGAACGGAGAGCATCGCCTGATGCTCTCCGAGCCAACCAGGAAACCCGTTTTTTCTGACGTAAAGAGACCGTGGAGTCGGTGGGCTATGTGTAACAAATGTGCCAGTAGTGGATATCGC																								86_r2_L3_2_d2	TGCGCACCCTTAGCGAGAGGTTTATCATTAAGGTCAACCTCTGGATGTTGTTTCGGCATCCTGCATTGAA	TCAGTTACTGTCTGTTTTCCTTGTTGGAACGGAGAGCATCGCCTGATGCTCTCCGAGCCAACCAGGAAACCCGTTTTTTCTGAC	GTAAGGGTGCGCA		TGCGCACCCTTAGCGAGAGGTTTATCATTAAGGTCAACCTCTGGATGTTGTTTCGGCATCCTGCATTGAATCAGTTACTGTCTGTTTTCCTTGTTGGAACGGAGAGCATCGCCTGATGCTCTCCGAGCCAACCAGGAAACCCGTTTTTTCTGACGTAAGGGTGCGCA
2086	86_r2_L3_3_d2	CTGTTACTGTCTGTTTTCCTTGTTGGAACGGAGAGCATCGCCTGATGCTCTCCGAGCCAACCAGGAAACCCGTTTTTTCTGAC	unaltered	ACCTTCACGCGTCCCGGTCTCATGAATCTGTTACTGTCTGTTTTCCTTGTTGGAACGGAGAGCATCGCCTGATGCTCTCCGAGCCAACCAGGAAACCCGTTTTTTCTGACGTAAAGAGACCGTGGAGTCGGTGGGCGCCAGATGCGTGCGGTCTTTCCGTCGGGGACAAC																								86_r2_L3_3_d2	TGCGCACCCTTAGCGAGAGGTTTATCATTAAGGTCAACCTCTGGATGTTGTTTCGGCATCCTGCATTGAA	TCTGTTACTGTCTGTTTTCCTTGTTGGAACGGAGAGCATCGCCTGATGCTCTCCGAGCCAACCAGGAAACCCGTTTTTTCTGAC	GTAAGGGTGCGCA		TGCGCACCCTTAGCGAGAGGTTTATCATTAAGGTCAACCTCTGGATGTTGTTTCGGCATCCTGCATTGAATCTGTTACTGTCTGTTTTCCTTGTTGGAACGGAGAGCATCGCCTGATGCTCTCCGAGCCAACCAGGAAACCCGTTTTTTCTGACGTAAGGGTGCGCA
2086	86_r2_L3_4_d2	CTGTTACTGTCTGTTTTCCTTGTTGGAACGGAGAGCATCGCCTGATGCTCTCCGAGCCAACCAGGAAACCCGTTTTTTCTGAC	unaltered	variable_sequence_repeat																								86_r2_L3_4_d2	TGCGCACCCTTAGCGAGAGGTTTATCATTAAGGTCAACCTCTGGATGTTGTTTCGGCATCCTGCATTGAA		GTAAGGGTGCGCA		TGCGCACCCTTAGCGAGAGGTTTATCATTAAGGTCAACCTCTGGATGTTGTTTCGGCATCCTGCATTGAAGTAAGGGTGCGCA
2087	86_r2_L3_5_d2	CTGATACTGTCTGTTTTCCTTGTTGGAACGGAGAGCATCGCCTGATGCTCTCCGAGCCAACCAGGAAACCCGTTTTTTCTGAC	unaltered	ACCTTCACGCGTCCCGGTCTCATGAATCTGATACTGTCTGTTTTCCTTGTTGGAACGGAGAGCATCGCCTGATGCTCTCCGAGCCAACCAGGAAACCCGTTTTTTCTGACGTAAAGAGACCGTGGAGTCGGTGGGCCGTCCGGAAGTGCCGGAGGGGCCGTACTTCTTGG																								86_r2_L3_5_d2	TGCGCACCCTTAGCGAGAGGTTTATCATTAAGGTCAACCTCTGGATGTTGTTTCGGCATCCTGCATTGAA	TCTGATACTGTCTGTTTTCCTTGTTGGAACGGAGAGCATCGCCTGATGCTCTCCGAGCCAACCAGGAAACCCGTTTTTTCTGAC	GTAAGGGTGCGCA		TGCGCACCCTTAGCGAGAGGTTTATCATTAAGGTCAACCTCTGGATGTTGTTTCGGCATCCTGCATTGAATCTGATACTGTCTGTTTTCCTTGTTGGAACGGAGAGCATCGCCTGATGCTCTCCGAGCCAACCAGGAAACCCGTTTTTTCTGACGTAAGGGTGCGCA
2088	86_r2_L3_6_d2	CTGAGACTGTCTGTTTTCCTTGTTGGAACGGAGAGCATCGCCTGATGCTCTCCGAGCCAACCAGGAAACCCGTTTTTTCTGAC	unaltered	ACCTTCACGCGTCCCGGTCTCATGAATCTGAGACTGTCTGTTTTCCTTGTTGGAACGGAGAGCATCGCCTGATGCTCTCCGAGCCAACCAGGAAACCCGTTTTTTCTGACGTAAAGAGACCGTGGAGTCGGTGGGCGCCACTTTTTAATCACTTAGTTTGGCGCGCCACG																								86_r2_L3_6_d2	TGCGCACCCTTAGCGAGAGGTTTATCATTAAGGTCAACCTCTGGATGTTGTTTCGGCATCCTGCATTGAA	TCTGAGACTGTCTGTTTTCCTTGTTGGAACGGAGAGCATCGCCTGATGCTCTCCGAGCCAACCAGGAAACCCGTTTTTTCTGAC	GTAAGGGTGCGCA		TGCGCACCCTTAGCGAGAGGTTTATCATTAAGGTCAACCTCTGGATGTTGTTTCGGCATCCTGCATTGAATCTGAGACTGTCTGTTTTCCTTGTTGGAACGGAGAGCATCGCCTGATGCTCTCCGAGCCAACCAGGAAACCCGTTTTTTCTGACGTAAGGGTGCGCA
2089	86_r2_L3_7_d2	CTGAGTCTGTCTGTTTTCCTTGTTGGAACGGAGAGCATCGCCTGATGCTCTCCGAGCCAACCAGGAAACCCGTTTTTTCTGAC	unaltered	ACCTTCACGCGTCCCGGTCTCATGAATCTGAGTCTGTCTGTTTTCCTTGTTGGAACGGAGAGCATCGCCTGATGCTCTCCGAGCCAACCAGGAAACCCGTTTTTTCTGACGTAAAGAGACCGTGGAGTCGGTGGGCCAAGCGAAACGTATTCGCAGCCCTCTATGTTTAG																								86_r2_L3_7_d2	TGCGCACCCTTAGCGAGAGGTTTATCATTAAGGTCAACCTCTGGATGTTGTTTCGGCATCCTGCATTGAA	TCTGAGTCTGTCTGTTTTCCTTGTTGGAACGGAGAGCATCGCCTGATGCTCTCCGAGCCAACCAGGAAACCCGTTTTTTCTGAC	GTAAGGGTGCGCA		TGCGCACCCTTAGCGAGAGGTTTATCATTAAGGTCAACCTCTGGATGTTGTTTCGGCATCCTGCATTGAATCTGAGTCTGTCTGTTTTCCTTGTTGGAACGGAGAGCATCGCCTGATGCTCTCCGAGCCAACCAGGAAACCCGTTTTTTCTGACGTAAGGGTGCGCA
2090	86_r2_L3_8_d2	CTGAGTTTGTCTGTTTTCCTTGTTGGAACGGAGAGCATCGCCTGATGCTCTCCGAGCCAACCAGGAAACCCGTTTTTTCTGAC	unaltered	ACCTTCACGCGTCCCGGTCTCATGAATCTGAGTTTGTCTGTTTTCCTTGTTGGAACGGAGAGCATCGCCTGATGCTCTCCGAGCCAACCAGGAAACCCGTTTTTTCTGACGTAAAGAGACCGTGGAGTCGGTGGGCATCCCCCGGTGACATCTTGACTGCGGATTAAGCT																								86_r2_L3_8_d2	TGCGCACCCTTAGCGAGAGGTTTATCATTAAGGTCAACCTCTGGATGTTGTTTCGGCATCCTGCATTGAA	TCTGAGTTTGTCTGTTTTCCTTGTTGGAACGGAGAGCATCGCCTGATGCTCTCCGAGCCAACCAGGAAACCCGTTTTTTCTGAC	GTAAGGGTGCGCA		TGCGCACCCTTAGCGAGAGGTTTATCATTAAGGTCAACCTCTGGATGTTGTTTCGGCATCCTGCATTGAATCTGAGTTTGTCTGTTTTCCTTGTTGGAACGGAGAGCATCGCCTGATGCTCTCCGAGCCAACCAGGAAACCCGTTTTTTCTGACGTAAGGGTGCGCA
2091	86_r2_L3_9_d2	CTGAGTTAGTCTGTTTTCCTTGTTGGAACGGAGAGCATCGCCTGATGCTCTCCGAGCCAACCAGGAAACCCGTTTTTTCTGAC	unaltered	ACCTTCACGCGTCCCGGTCTCATGAATCTGAGTTAGTCTGTTTTCCTTGTTGGAACGGAGAGCATCGCCTGATGCTCTCCGAGCCAACCAGGAAACCCGTTTTTTCTGACGTAAAGAGACCGTGGAGTCGGTGGGCACTCCTTTAGCTTAGTAGATCCATAGAGGATGTA																								86_r2_L3_9_d2	TGCGCACCCTTAGCGAGAGGTTTATCATTAAGGTCAACCTCTGGATGTTGTTTCGGCATCCTGCATTGAA	TCTGAGTTAGTCTGTTTTCCTTGTTGGAACGGAGAGCATCGCCTGATGCTCTCCGAGCCAACCAGGAAACCCGTTTTTTCTGAC	GTAAGGGTGCGCA		TGCGCACCCTTAGCGAGAGGTTTATCATTAAGGTCAACCTCTGGATGTTGTTTCGGCATCCTGCATTGAATCTGAGTTAGTCTGTTTTCCTTGTTGGAACGGAGAGCATCGCCTGATGCTCTCCGAGCCAACCAGGAAACCCGTTTTTTCTGACGTAAGGGTGCGCA
2092	86_r2_L3_10_d2	CTGAGTTACTCTGTTTTCCTTGTTGGAACGGAGAGCATCGCCTGATGCTCTCCGAGCCAACCAGGAAACCCGTTTTTTCTGAC	unaltered	ACCTTCACGCGTCCCGGTCTCATGAATCTGAGTTACTCTGTTTTCCTTGTTGGAACGGAGAGCATCGCCTGATGCTCTCCGAGCCAACCAGGAAACCCGTTTTTTCTGACGTAAAGAGACCGTGGAGTCGGTGGGCTGTATCGGCCTTGCGCCCTAAACATAAAGCCGGT																								86_r2_L3_10_d2	TGCGCACCCTTAGCGAGAGGTTTATCATTAAGGTCAACCTCTGGATGTTGTTTCGGCATCCTGCATTGAA	TCTGAGTTACTCTGTTTTCCTTGTTGGAACGGAGAGCATCGCCTGATGCTCTCCGAGCCAACCAGGAAACCCGTTTTTTCTGAC	GTAAGGGTGCGCA		TGCGCACCCTTAGCGAGAGGTTTATCATTAAGGTCAACCTCTGGATGTTGTTTCGGCATCCTGCATTGAATCTGAGTTACTCTGTTTTCCTTGTTGGAACGGAGAGCATCGCCTGATGCTCTCCGAGCCAACCAGGAAACCCGTTTTTTCTGACGTAAGGGTGCGCA
2092	86_r2_L3_11_d2	CTGAGTTACTCTGTTTTCCTTGTTGGAACGGAGAGCATCGCCTGATGCTCTCCGAGCCAACCAGGAAACCCGTTTTTTCTGAC	unaltered	variable_sequence_repeat																								86_r2_L3_11_d2	TGCGCACCCTTAGCGAGAGGTTTATCATTAAGGTCAACCTCTGGATGTTGTTTCGGCATCCTGCATTGAA		GTAAGGGTGCGCA		TGCGCACCCTTAGCGAGAGGTTTATCATTAAGGTCAACCTCTGGATGTTGTTTCGGCATCCTGCATTGAAGTAAGGGTGCGCA
2093	86_r2_L3_12_d2	CTGAGTTACTGTGTTTTCCTTGTTGGAACGGAGAGCATCGCCTGATGCTCTCCGAGCCAACCAGGAAACCCGTTTTTTCTGAC	unaltered	ACCTTCACGCGTCCCGGTCTCATGAATCTGAGTTACTGTGTTTTCCTTGTTGGAACGGAGAGCATCGCCTGATGCTCTCCGAGCCAACCAGGAAACCCGTTTTTTCTGACGTAAAGAGACCGTGGAGTCGGTGGGCTCGAGGATCTATACCTTCACTAATTTTGTCGGGA																								86_r2_L3_12_d2	TGCGCACCCTTAGCGAGAGGTTTATCATTAAGGTCAACCTCTGGATGTTGTTTCGGCATCCTGCATTGAA	TCTGAGTTACTGTGTTTTCCTTGTTGGAACGGAGAGCATCGCCTGATGCTCTCCGAGCCAACCAGGAAACCCGTTTTTTCTGAC	GTAAGGGTGCGCA		TGCGCACCCTTAGCGAGAGGTTTATCATTAAGGTCAACCTCTGGATGTTGTTTCGGCATCCTGCATTGAATCTGAGTTACTGTGTTTTCCTTGTTGGAACGGAGAGCATCGCCTGATGCTCTCCGAGCCAACCAGGAAACCCGTTTTTTCTGACGTAAGGGTGCGCA
2093	86_r2_L3_13_d2	CTGAGTTACTGTGTTTTCCTTGTTGGAACGGAGAGCATCGCCTGATGCTCTCCGAGCCAACCAGGAAACCCGTTTTTTCTGAC	unaltered	variable_sequence_repeat																								86_r2_L3_13_d2	TGCGCACCCTTAGCGAGAGGTTTATCATTAAGGTCAACCTCTGGATGTTGTTTCGGCATCCTGCATTGAA		GTAAGGGTGCGCA		TGCGCACCCTTAGCGAGAGGTTTATCATTAAGGTCAACCTCTGGATGTTGTTTCGGCATCCTGCATTGAAGTAAGGGTGCGCA
2094	86_r2_L3_14_d2	CTGAGTTACTGTCTTTTCCTTGTTGGAACGGAGAGCATCGCCTGATGCTCTCCGAGCCAACCAGGAAACCCGTTTTTTCTGAC	unaltered	ACCTTCACGCGTCCCGGTCTCATGAATCTGAGTTACTGTCTTTTCCTTGTTGGAACGGAGAGCATCGCCTGATGCTCTCCGAGCCAACCAGGAAACCCGTTTTTTCTGACGTAAAGAGACCGTGGAGTCGGTGGGCAAATAAGTACACGTATCGACGCGCCAAAACATTG																								86_r2_L3_14_d2	TGCGCACCCTTAGCGAGAGGTTTATCATTAAGGTCAACCTCTGGATGTTGTTTCGGCATCCTGCATTGAA	TCTGAGTTACTGTCTTTTCCTTGTTGGAACGGAGAGCATCGCCTGATGCTCTCCGAGCCAACCAGGAAACCCGTTTTTTCTGAC	GTAAGGGTGCGCA		TGCGCACCCTTAGCGAGAGGTTTATCATTAAGGTCAACCTCTGGATGTTGTTTCGGCATCCTGCATTGAATCTGAGTTACTGTCTTTTCCTTGTTGGAACGGAGAGCATCGCCTGATGCTCTCCGAGCCAACCAGGAAACCCGTTTTTTCTGACGTAAGGGTGCGCA
2094	86_r2_L3_15_d2	CTGAGTTACTGTCTTTTCCTTGTTGGAACGGAGAGCATCGCCTGATGCTCTCCGAGCCAACCAGGAAACCCGTTTTTTCTGAC	unaltered	variable_sequence_repeat																								86_r2_L3_15_d2	TGCGCACCCTTAGCGAGAGGTTTATCATTAAGGTCAACCTCTGGATGTTGTTTCGGCATCCTGCATTGAA		GTAAGGGTGCGCA		TGCGCACCCTTAGCGAGAGGTTTATCATTAAGGTCAACCTCTGGATGTTGTTTCGGCATCCTGCATTGAAGTAAGGGTGCGCA
2095	86_r2_L3_16_d2	CTGAGTTACTGTCTGTTCCTTGTTGGAACGGAGAGCATCGCCTGATGCTCTCCGAGCCAACCAGGAAACCCGTTTTTTCTGAC	unaltered	ACCTTCACGCGTCCCGGTCTCATGAATCTGAGTTACTGTCTGTTCCTTGTTGGAACGGAGAGCATCGCCTGATGCTCTCCGAGCCAACCAGGAAACCCGTTTTTTCTGACGTAAAGAGACCGTGGAGTCGGTGGGCATAGTTACAAACCAATGAAATTTCACAAGTCCTG																								86_r2_L3_16_d2	TGCGCACCCTTAGCGAGAGGTTTATCATTAAGGTCAACCTCTGGATGTTGTTTCGGCATCCTGCATTGAA	TCTGAGTTACTGTCTGTTCCTTGTTGGAACGGAGAGCATCGCCTGATGCTCTCCGAGCCAACCAGGAAACCCGTTTTTTCTGAC	GTAAGGGTGCGCA		TGCGCACCCTTAGCGAGAGGTTTATCATTAAGGTCAACCTCTGGATGTTGTTTCGGCATCCTGCATTGAATCTGAGTTACTGTCTGTTCCTTGTTGGAACGGAGAGCATCGCCTGATGCTCTCCGAGCCAACCAGGAAACCCGTTTTTTCTGACGTAAGGGTGCGCA
2095	86_r2_L3_17_d2	CTGAGTTACTGTCTGTTCCTTGTTGGAACGGAGAGCATCGCCTGATGCTCTCCGAGCCAACCAGGAAACCCGTTTTTTCTGAC	unaltered	variable_sequence_repeat																								86_r2_L3_17_d2	TGCGCACCCTTAGCGAGAGGTTTATCATTAAGGTCAACCTCTGGATGTTGTTTCGGCATCCTGCATTGAA		GTAAGGGTGCGCA		TGCGCACCCTTAGCGAGAGGTTTATCATTAAGGTCAACCTCTGGATGTTGTTTCGGCATCCTGCATTGAAGTAAGGGTGCGCA
2095	86_r2_L3_18_d2	CTGAGTTACTGTCTGTTCCTTGTTGGAACGGAGAGCATCGCCTGATGCTCTCCGAGCCAACCAGGAAACCCGTTTTTTCTGAC	unaltered	variable_sequence_repeat																								86_r2_L3_18_d2	TGCGCACCCTTAGCGAGAGGTTTATCATTAAGGTCAACCTCTGGATGTTGTTTCGGCATCCTGCATTGAA		GTAAGGGTGCGCA		TGCGCACCCTTAGCGAGAGGTTTATCATTAAGGTCAACCTCTGGATGTTGTTTCGGCATCCTGCATTGAAGTAAGGGTGCGCA
2096	86_r2_L3_19_d2	CTGAGTTACTGTCTGTTTCTTGTTGGAACGGAGAGCATCGCCTGATGCTCTCCGAGCCAACCAGGAAACCCGTTTTTTCTGAC	unaltered	ACCTTCACGCGTCCCGGTCTCATGAATCTGAGTTACTGTCTGTTTCTTGTTGGAACGGAGAGCATCGCCTGATGCTCTCCGAGCCAACCAGGAAACCCGTTTTTTCTGACGTAAAGAGACCGTGGAGTCGGTGGGCGTGGCGAACTGTCTAACCTGACGATGCCTGCTAC																								86_r2_L3_19_d2	TGCGCACCCTTAGCGAGAGGTTTATCATTAAGGTCAACCTCTGGATGTTGTTTCGGCATCCTGCATTGAA	TCTGAGTTACTGTCTGTTTCTTGTTGGAACGGAGAGCATCGCCTGATGCTCTCCGAGCCAACCAGGAAACCCGTTTTTTCTGAC	GTAAGGGTGCGCA		TGCGCACCCTTAGCGAGAGGTTTATCATTAAGGTCAACCTCTGGATGTTGTTTCGGCATCCTGCATTGAATCTGAGTTACTGTCTGTTTCTTGTTGGAACGGAGAGCATCGCCTGATGCTCTCCGAGCCAACCAGGAAACCCGTTTTTTCTGACGTAAGGGTGCGCA
2097	86_r2_L3_20_d2	CTGAGTTACTGTCTGTTTTTTGTTGGAACGGAGAGCATCGCCTGATGCTCTCCGAGCCAACCAGGAAACCCGTTTTTTCTGAC	unaltered	ACCTTCACGCGTCCCGGTCTCATGAATCTGAGTTACTGTCTGTTTTTTGTTGGAACGGAGAGCATCGCCTGATGCTCTCCGAGCCAACCAGGAAACCCGTTTTTTCTGACGTAAAGAGACCGTGGAGTCGGTGGGCATGTAACATCGAACATCACAACGAAGTGATTCAT																								86_r2_L3_20_d2	TGCGCACCCTTAGCGAGAGGTTTATCATTAAGGTCAACCTCTGGATGTTGTTTCGGCATCCTGCATTGAA	TCTGAGTTACTGTCTGTTTTTTGTTGGAACGGAGAGCATCGCCTGATGCTCTCCGAGCCAACCAGGAAACCCGTTTTTTCTGAC	GTAAGGGTGCGCA		TGCGCACCCTTAGCGAGAGGTTTATCATTAAGGTCAACCTCTGGATGTTGTTTCGGCATCCTGCATTGAATCTGAGTTACTGTCTGTTTTTTGTTGGAACGGAGAGCATCGCCTGATGCTCTCCGAGCCAACCAGGAAACCCGTTTTTTCTGACGTAAGGGTGCGCA
2098	86_r2_L3_21_d2	CTGAGTTACTGTCTGTTTTCTGTTGGAACGGAGAGCATCGCCTGATGCTCTCCGAGCCAACCAGGAAACCCGTTTTTTCTGAC	unaltered	ACCTTCACGCGTCCCGGTCTCATGAATCTGAGTTACTGTCTGTTTTCTGTTGGAACGGAGAGCATCGCCTGATGCTCTCCGAGCCAACCAGGAAACCCGTTTTTTCTGACGTAAAGAGACCGTGGAGTCGGTGGGCGTGTCTCCGGCTGGACTGGTCGGATAAGAGCGAT																								86_r2_L3_21_d2	TGCGCACCCTTAGCGAGAGGTTTATCATTAAGGTCAACCTCTGGATGTTGTTTCGGCATCCTGCATTGAA	TCTGAGTTACTGTCTGTTTTCTGTTGGAACGGAGAGCATCGCCTGATGCTCTCCGAGCCAACCAGGAAACCCGTTTTTTCTGAC	GTAAGGGTGCGCA		TGCGCACCCTTAGCGAGAGGTTTATCATTAAGGTCAACCTCTGGATGTTGTTTCGGCATCCTGCATTGAATCTGAGTTACTGTCTGTTTTCTGTTGGAACGGAGAGCATCGCCTGATGCTCTCCGAGCCAACCAGGAAACCCGTTTTTTCTGACGTAAGGGTGCGCA
2099	86_r2_L3_22_d2	CTGAGTTACTGTCTGTTTTCCGTTGGAACGGAGAGCATCGCCTGATGCTCTCCGAGCCAACCAGGAAACCCGTTTTTTCTGAC	unaltered	ACCTTCACGCGTCCCGGTCTCATGAATCTGAGTTACTGTCTGTTTTCCGTTGGAACGGAGAGCATCGCCTGATGCTCTCCGAGCCAACCAGGAAACCCGTTTTTTCTGACGTAAAGAGACCGTGGAGTCGGTGGGCTACAATTTTACTGACATGGATGAGTACCATTTCT																								86_r2_L3_22_d2	TGCGCACCCTTAGCGAGAGGTTTATCATTAAGGTCAACCTCTGGATGTTGTTTCGGCATCCTGCATTGAA	TCTGAGTTACTGTCTGTTTTCCGTTGGAACGGAGAGCATCGCCTGATGCTCTCCGAGCCAACCAGGAAACCCGTTTTTTCTGAC	GTAAGGGTGCGCA		TGCGCACCCTTAGCGAGAGGTTTATCATTAAGGTCAACCTCTGGATGTTGTTTCGGCATCCTGCATTGAATCTGAGTTACTGTCTGTTTTCCGTTGGAACGGAGAGCATCGCCTGATGCTCTCCGAGCCAACCAGGAAACCCGTTTTTTCTGACGTAAGGGTGCGCA
2100	86_r2_L3_23_d2	CTGAGTTACTGTCTGTTTTCCTTTGGAACGGAGAGCATCGCCTGATGCTCTCCGAGCCAACCAGGAAACCCGTTTTTTCTGAC	unaltered	ACCTTCACGCGTCCCGGTCTCATGAATCTGAGTTACTGTCTGTTTTCCTTTGGAACGGAGAGCATCGCCTGATGCTCTCCGAGCCAACCAGGAAACCCGTTTTTTCTGACGTAAAGAGACCGTGGAGTCGGTGGGCACTAGGGGCCGCGTCTCCAATCTGAATAAACAGT																								86_r2_L3_23_d2	TGCGCACCCTTAGCGAGAGGTTTATCATTAAGGTCAACCTCTGGATGTTGTTTCGGCATCCTGCATTGAA	TCTGAGTTACTGTCTGTTTTCCTTTGGAACGGAGAGCATCGCCTGATGCTCTCCGAGCCAACCAGGAAACCCGTTTTTTCTGAC	GTAAGGGTGCGCA		TGCGCACCCTTAGCGAGAGGTTTATCATTAAGGTCAACCTCTGGATGTTGTTTCGGCATCCTGCATTGAATCTGAGTTACTGTCTGTTTTCCTTTGGAACGGAGAGCATCGCCTGATGCTCTCCGAGCCAACCAGGAAACCCGTTTTTTCTGACGTAAGGGTGCGCA
2100	86_r2_L3_24_d2	CTGAGTTACTGTCTGTTTTCCTTTGGAACGGAGAGCATCGCCTGATGCTCTCCGAGCCAACCAGGAAACCCGTTTTTTCTGAC	unaltered	variable_sequence_repeat																								86_r2_L3_24_d2	TGCGCACCCTTAGCGAGAGGTTTATCATTAAGGTCAACCTCTGGATGTTGTTTCGGCATCCTGCATTGAA		GTAAGGGTGCGCA		TGCGCACCCTTAGCGAGAGGTTTATCATTAAGGTCAACCTCTGGATGTTGTTTCGGCATCCTGCATTGAAGTAAGGGTGCGCA
2101	86_r2_L3_25_d2	CTGAGTTACTGTCTGTTTTCCTTGGGAACGGAGAGCATCGCCTGATGCTCTCCGAGCCAACCAGGAAACCCGTTTTTTCTGAC	unaltered	ACCTTCACGCGTCCCGGTCTCATGAATCTGAGTTACTGTCTGTTTTCCTTGGGAACGGAGAGCATCGCCTGATGCTCTCCGAGCCAACCAGGAAACCCGTTTTTTCTGACGTAAAGAGACCGTGGAGTCGGTGGGCTTGAGCTGAAGCTGATATGGCTTCGCGTGATAGG																								86_r2_L3_25_d2	TGCGCACCCTTAGCGAGAGGTTTATCATTAAGGTCAACCTCTGGATGTTGTTTCGGCATCCTGCATTGAA	TCTGAGTTACTGTCTGTTTTCCTTGGGAACGGAGAGCATCGCCTGATGCTCTCCGAGCCAACCAGGAAACCCGTTTTTTCTGAC	GTAAGGGTGCGCA		TGCGCACCCTTAGCGAGAGGTTTATCATTAAGGTCAACCTCTGGATGTTGTTTCGGCATCCTGCATTGAATCTGAGTTACTGTCTGTTTTCCTTGGGAACGGAGAGCATCGCCTGATGCTCTCCGAGCCAACCAGGAAACCCGTTTTTTCTGACGTAAGGGTGCGCA
2102	86_r2_L3_26_d2	CTGAGTTACTGTCTGTTTTCCTTGTGAACGGAGAGCATCGCCTGATGCTCTCCGAGCCAACCAGGAAACCCGTTTTTTCTGAC	unaltered	ACCTTCACGCGTCCCGGTCTCATGAATCTGAGTTACTGTCTGTTTTCCTTGTGAACGGAGAGCATCGCCTGATGCTCTCCGAGCCAACCAGGAAACCCGTTTTTTCTGACGTAAAGAGACCGTGGAGTCGGTGGGCGGTCTTTACTTTCTCGTCCTACCGGGCAAGGACT																								86_r2_L3_26_d2	TGCGCACCCTTAGCGAGAGGTTTATCATTAAGGTCAACCTCTGGATGTTGTTTCGGCATCCTGCATTGAA	TCTGAGTTACTGTCTGTTTTCCTTGTGAACGGAGAGCATCGCCTGATGCTCTCCGAGCCAACCAGGAAACCCGTTTTTTCTGAC	GTAAGGGTGCGCA		TGCGCACCCTTAGCGAGAGGTTTATCATTAAGGTCAACCTCTGGATGTTGTTTCGGCATCCTGCATTGAATCTGAGTTACTGTCTGTTTTCCTTGTGAACGGAGAGCATCGCCTGATGCTCTCCGAGCCAACCAGGAAACCCGTTTTTTCTGACGTAAGGGTGCGCA
2103	86_r2_L3_27_d2	CTGAGTTACTGTCTGTTTTCCTTGTTAACGGAGAGCATCGCCTGATGCTCTCCGAGCCAACCAGGAAACCCGTTTTTTCTGAC	unaltered	ACCTTCACGCGTCCCGGTCTCATGAATCTGAGTTACTGTCTGTTTTCCTTGTTAACGGAGAGCATCGCCTGATGCTCTCCGAGCCAACCAGGAAACCCGTTTTTTCTGACGTAAAGAGACCGTGGAGTCGGTGGGCTTCATCCCGGTTAGACCATCCAGGAGGGCATATG																								86_r2_L3_27_d2	TGCGCACCCTTAGCGAGAGGTTTATCATTAAGGTCAACCTCTGGATGTTGTTTCGGCATCCTGCATTGAA	TCTGAGTTACTGTCTGTTTTCCTTGTTAACGGAGAGCATCGCCTGATGCTCTCCGAGCCAACCAGGAAACCCGTTTTTTCTGAC	GTAAGGGTGCGCA		TGCGCACCCTTAGCGAGAGGTTTATCATTAAGGTCAACCTCTGGATGTTGTTTCGGCATCCTGCATTGAATCTGAGTTACTGTCTGTTTTCCTTGTTAACGGAGAGCATCGCCTGATGCTCTCCGAGCCAACCAGGAAACCCGTTTTTTCTGACGTAAGGGTGCGCA
2104	86_r2_L3_28_d2	CTGAGTTACTGTCTGTTTTCCTTGTTGACGGAGAGCATCGCCTGATGCTCTCCGAGCCAACCAGGAAACCCGTTTTTTCTGAC	unaltered	ACCTTCACGCGTCCCGGTCTCATGAATCTGAGTTACTGTCTGTTTTCCTTGTTGACGGAGAGCATCGCCTGATGCTCTCCGAGCCAACCAGGAAACCCGTTTTTTCTGACGTAAAGAGACCGTGGAGTCGGTGGGCGGACCCCCTTAGTAGGTCCGGGGTGTACCACCGC																								86_r2_L3_28_d2	TGCGCACCCTTAGCGAGAGGTTTATCATTAAGGTCAACCTCTGGATGTTGTTTCGGCATCCTGCATTGAA	TCTGAGTTACTGTCTGTTTTCCTTGTTGACGGAGAGCATCGCCTGATGCTCTCCGAGCCAACCAGGAAACCCGTTTTTTCTGAC	GTAAGGGTGCGCA		TGCGCACCCTTAGCGAGAGGTTTATCATTAAGGTCAACCTCTGGATGTTGTTTCGGCATCCTGCATTGAATCTGAGTTACTGTCTGTTTTCCTTGTTGACGGAGAGCATCGCCTGATGCTCTCCGAGCCAACCAGGAAACCCGTTTTTTCTGACGTAAGGGTGCGCA
2105	86_r2_L3_29_d2	CTGAGTTACTGTCTGTTTTCCTTGTTGGCGGAGAGCATCGCCTGATGCTCTCCGAGCCAACCAGGAAACCCGTTTTTTCTGAC	unaltered	ACCTTCACGCGTCCCGGTCTCATGAATCTGAGTTACTGTCTGTTTTCCTTGTTGGCGGAGAGCATCGCCTGATGCTCTCCGAGCCAACCAGGAAACCCGTTTTTTCTGACGTAAAGAGACCGTGGAGTCGGTGGGCTCGTCCCCGGAAAATGGCGACTAGGTCTACGAAC																								86_r2_L3_29_d2	TGCGCACCCTTAGCGAGAGGTTTATCATTAAGGTCAACCTCTGGATGTTGTTTCGGCATCCTGCATTGAA	TCTGAGTTACTGTCTGTTTTCCTTGTTGGCGGAGAGCATCGCCTGATGCTCTCCGAGCCAACCAGGAAACCCGTTTTTTCTGAC	GTAAGGGTGCGCA		TGCGCACCCTTAGCGAGAGGTTTATCATTAAGGTCAACCTCTGGATGTTGTTTCGGCATCCTGCATTGAATCTGAGTTACTGTCTGTTTTCCTTGTTGGCGGAGAGCATCGCCTGATGCTCTCCGAGCCAACCAGGAAACCCGTTTTTTCTGACGTAAGGGTGCGCA
2106	86_r2_L3_30_d2	CTGAGTTACTGTCTGTTTTCCTTGTTGGAGGAGAGCATCGCCTGATGCTCTCCGAGCCAACCAGGAAACCCGTTTTTTCTGAC	unaltered	ACCTTCACGCGTCCCGGTCTCATGAATCTGAGTTACTGTCTGTTTTCCTTGTTGGAGGAGAGCATCGCCTGATGCTCTCCGAGCCAACCAGGAAACCCGTTTTTTCTGACGTAAAGAGACCGTGGAGTCGGTGGGCTAGGGCAGCATCACCGGGCGAATCGTCTGACAAC																								86_r2_L3_30_d2	TGCGCACCCTTAGCGAGAGGTTTATCATTAAGGTCAACCTCTGGATGTTGTTTCGGCATCCTGCATTGAA	TCTGAGTTACTGTCTGTTTTCCTTGTTGGAGGAGAGCATCGCCTGATGCTCTCCGAGCCAACCAGGAAACCCGTTTTTTCTGAC	GTAAGGGTGCGCA		TGCGCACCCTTAGCGAGAGGTTTATCATTAAGGTCAACCTCTGGATGTTGTTTCGGCATCCTGCATTGAATCTGAGTTACTGTCTGTTTTCCTTGTTGGAGGAGAGCATCGCCTGATGCTCTCCGAGCCAACCAGGAAACCCGTTTTTTCTGACGTAAGGGTGCGCA
2107	86_r2_L3_31_d2	CTGAGTTACTGTCTGTTTTCCTTGTTGGAAGAGAGCATCGCCTGATGCTCTCCGAGCCAACCAGGAAACCCGTTTTTTCTGAC	unaltered	ACCTTCACGCGTCCCGGTCTCATGAATCTGAGTTACTGTCTGTTTTCCTTGTTGGAAGAGAGCATCGCCTGATGCTCTCCGAGCCAACCAGGAAACCCGTTTTTTCTGACGTAAAGAGACCGTGGAGTCGGTGGGCACGTTTCTGGAGTTACCTCTGAGGCAAAAAAGGA																								86_r2_L3_31_d2	TGCGCACCCTTAGCGAGAGGTTTATCATTAAGGTCAACCTCTGGATGTTGTTTCGGCATCCTGCATTGAA	TCTGAGTTACTGTCTGTTTTCCTTGTTGGAAGAGAGCATCGCCTGATGCTCTCCGAGCCAACCAGGAAACCCGTTTTTTCTGAC	GTAAGGGTGCGCA		TGCGCACCCTTAGCGAGAGGTTTATCATTAAGGTCAACCTCTGGATGTTGTTTCGGCATCCTGCATTGAATCTGAGTTACTGTCTGTTTTCCTTGTTGGAAGAGAGCATCGCCTGATGCTCTCCGAGCCAACCAGGAAACCCGTTTTTTCTGACGTAAGGGTGCGCA
2108	86_r2_L3_32_d2	CTGAGTTACTGTCTGTTTTCCTTGTTGGAACAGAGCATCGCCTGATGCTCTCCGAGCCAACCAGGAAACCCGTTTTTTCTGAC	unaltered	ACCTTCACGCGTCCCGGTCTCATGAATCTGAGTTACTGTCTGTTTTCCTTGTTGGAACAGAGCATCGCCTGATGCTCTCCGAGCCAACCAGGAAACCCGTTTTTTCTGACGTAAAGAGACCGTGGAGTCGGTGGGCCCTACATGGGATGCTTGCAAGAAGAAGGTGGGGT																								86_r2_L3_32_d2	TGCGCACCCTTAGCGAGAGGTTTATCATTAAGGTCAACCTCTGGATGTTGTTTCGGCATCCTGCATTGAA	TCTGAGTTACTGTCTGTTTTCCTTGTTGGAACAGAGCATCGCCTGATGCTCTCCGAGCCAACCAGGAAACCCGTTTTTTCTGAC	GTAAGGGTGCGCA		TGCGCACCCTTAGCGAGAGGTTTATCATTAAGGTCAACCTCTGGATGTTGTTTCGGCATCCTGCATTGAATCTGAGTTACTGTCTGTTTTCCTTGTTGGAACAGAGCATCGCCTGATGCTCTCCGAGCCAACCAGGAAACCCGTTTTTTCTGACGTAAGGGTGCGCA
2109	86_r2_L3_33_d2	CTGAGTTACTGTCTGTTTTCCTTGTTGGAACGGAGCATCGCCTGATGCTCTCCGAGCCAACCAGGAAACCCGTTTTTTCTGAC	unaltered	ACCTTCACGCGTCCCGGTCTCATGAATCTGAGTTACTGTCTGTTTTCCTTGTTGGAACGGAGCATCGCCTGATGCTCTCCGAGCCAACCAGGAAACCCGTTTTTTCTGACGTAAAGAGACCGTGGAGTCGGTGGGCACCTAATTAGGATGTCCGCCCCGTGTCGGTGGAT																								86_r2_L3_33_d2	TGCGCACCCTTAGCGAGAGGTTTATCATTAAGGTCAACCTCTGGATGTTGTTTCGGCATCCTGCATTGAA	TCTGAGTTACTGTCTGTTTTCCTTGTTGGAACGGAGCATCGCCTGATGCTCTCCGAGCCAACCAGGAAACCCGTTTTTTCTGAC	GTAAGGGTGCGCA		TGCGCACCCTTAGCGAGAGGTTTATCATTAAGGTCAACCTCTGGATGTTGTTTCGGCATCCTGCATTGAATCTGAGTTACTGTCTGTTTTCCTTGTTGGAACGGAGCATCGCCTGATGCTCTCCGAGCCAACCAGGAAACCCGTTTTTTCTGACGTAAGGGTGCGCA
2109	86_r2_L3_34_d2	CTGAGTTACTGTCTGTTTTCCTTGTTGGAACGGAGCATCGCCTGATGCTCTCCGAGCCAACCAGGAAACCCGTTTTTTCTGAC	unaltered	variable_sequence_repeat																								86_r2_L3_34_d2	TGCGCACCCTTAGCGAGAGGTTTATCATTAAGGTCAACCTCTGGATGTTGTTTCGGCATCCTGCATTGAA		GTAAGGGTGCGCA		TGCGCACCCTTAGCGAGAGGTTTATCATTAAGGTCAACCTCTGGATGTTGTTTCGGCATCCTGCATTGAAGTAAGGGTGCGCA
2109	86_r2_L3_35_d2	CTGAGTTACTGTCTGTTTTCCTTGTTGGAACGGAGCATCGCCTGATGCTCTCCGAGCCAACCAGGAAACCCGTTTTTTCTGAC	unaltered	variable_sequence_repeat																								86_r2_L3_35_d2	TGCGCACCCTTAGCGAGAGGTTTATCATTAAGGTCAACCTCTGGATGTTGTTTCGGCATCCTGCATTGAA		GTAAGGGTGCGCA		TGCGCACCCTTAGCGAGAGGTTTATCATTAAGGTCAACCTCTGGATGTTGTTTCGGCATCCTGCATTGAAGTAAGGGTGCGCA
2109	86_r2_L3_36_d2	CTGAGTTACTGTCTGTTTTCCTTGTTGGAACGGAGCATCGCCTGATGCTCTCCGAGCCAACCAGGAAACCCGTTTTTTCTGAC	unaltered	variable_sequence_repeat																								86_r2_L3_36_d2	TGCGCACCCTTAGCGAGAGGTTTATCATTAAGGTCAACCTCTGGATGTTGTTTCGGCATCCTGCATTGAA		GTAAGGGTGCGCA		TGCGCACCCTTAGCGAGAGGTTTATCATTAAGGTCAACCTCTGGATGTTGTTTCGGCATCCTGCATTGAAGTAAGGGTGCGCA
2110	86_r2_L3_37_d2	CTGAGTTACTGTCTGTTTTCCTTGTTGGAACGGAGAATCGCCTGATGCTCTCCGAGCCAACCAGGAAACCCGTTTTTTCTGAC	unaltered	ACCTTCACGCGTCCCGGTCTCATGAATCTGAGTTACTGTCTGTTTTCCTTGTTGGAACGGAGAATCGCCTGATGCTCTCCGAGCCAACCAGGAAACCCGTTTTTTCTGACGTAAAGAGACCGTGGAGTCGGTGGGCCCGGCGCTGTGAGTCGCGCAAGGTACCGCGGAAA																								86_r2_L3_37_d2	TGCGCACCCTTAGCGAGAGGTTTATCATTAAGGTCAACCTCTGGATGTTGTTTCGGCATCCTGCATTGAA	TCTGAGTTACTGTCTGTTTTCCTTGTTGGAACGGAGAATCGCCTGATGCTCTCCGAGCCAACCAGGAAACCCGTTTTTTCTGAC	GTAAGGGTGCGCA		TGCGCACCCTTAGCGAGAGGTTTATCATTAAGGTCAACCTCTGGATGTTGTTTCGGCATCCTGCATTGAATCTGAGTTACTGTCTGTTTTCCTTGTTGGAACGGAGAATCGCCTGATGCTCTCCGAGCCAACCAGGAAACCCGTTTTTTCTGACGTAAGGGTGCGCA
2111	86_r2_L3_38_d2	CTGAGTTACTGTCTGTTTTCCTTGTTGGAACGGAGAGTCGCCTGATGCTCTCCGAGCCAACCAGGAAACCCGTTTTTTCTGAC	unaltered	ACCTTCACGCGTCCCGGTCTCATGAATCTGAGTTACTGTCTGTTTTCCTTGTTGGAACGGAGAGTCGCCTGATGCTCTCCGAGCCAACCAGGAAACCCGTTTTTTCTGACGTAAAGAGACCGTGGAGTCGGTGGGCTGTGCTGACGAGCTCTCGTTCTCGTTACGCGTTT																								86_r2_L3_38_d2	TGCGCACCCTTAGCGAGAGGTTTATCATTAAGGTCAACCTCTGGATGTTGTTTCGGCATCCTGCATTGAA	TCTGAGTTACTGTCTGTTTTCCTTGTTGGAACGGAGAGTCGCCTGATGCTCTCCGAGCCAACCAGGAAACCCGTTTTTTCTGAC	GTAAGGGTGCGCA		TGCGCACCCTTAGCGAGAGGTTTATCATTAAGGTCAACCTCTGGATGTTGTTTCGGCATCCTGCATTGAATCTGAGTTACTGTCTGTTTTCCTTGTTGGAACGGAGAGTCGCCTGATGCTCTCCGAGCCAACCAGGAAACCCGTTTTTTCTGACGTAAGGGTGCGCA
2112	86_r2_L3_39_d2	CTGAGTTACTGTCTGTTTTCCTTGTTGGAACGGAGAGCCGCCTGATGCTCTCCGAGCCAACCAGGAAACCCGTTTTTTCTGAC	unaltered	ACCTTCACGCGTCCCGGTCTCATGAATCTGAGTTACTGTCTGTTTTCCTTGTTGGAACGGAGAGCCGCCTGATGCTCTCCGAGCCAACCAGGAAACCCGTTTTTTCTGACGTAAAGAGACCGTGGAGTCGGTGGGCCTCTACCCAGGTTCAGCATTCCCCATTTTTGGGG																								86_r2_L3_39_d2	TGCGCACCCTTAGCGAGAGGTTTATCATTAAGGTCAACCTCTGGATGTTGTTTCGGCATCCTGCATTGAA	TCTGAGTTACTGTCTGTTTTCCTTGTTGGAACGGAGAGCCGCCTGATGCTCTCCGAGCCAACCAGGAAACCCGTTTTTTCTGAC	GTAAGGGTGCGCA		TGCGCACCCTTAGCGAGAGGTTTATCATTAAGGTCAACCTCTGGATGTTGTTTCGGCATCCTGCATTGAATCTGAGTTACTGTCTGTTTTCCTTGTTGGAACGGAGAGCCGCCTGATGCTCTCCGAGCCAACCAGGAAACCCGTTTTTTCTGACGTAAGGGTGCGCA
2113	86_r2_L3_40_d2	CTGAGTTACTGTCTGTTTTCCTTGTTGGAACGGAGAGCAGCCTGATGCTCTCCGAGCCAACCAGGAAACCCGTTTTTTCTGAC	unaltered	ACCTTCACGCGTCCCGGTCTCATGAATCTGAGTTACTGTCTGTTTTCCTTGTTGGAACGGAGAGCAGCCTGATGCTCTCCGAGCCAACCAGGAAACCCGTTTTTTCTGACGTAAAGAGACCGTGGAGTCGGTGGGCTAGGGTACACCCTACGTTTACATATGCTGTTTGT																								86_r2_L3_40_d2	TGCGCACCCTTAGCGAGAGGTTTATCATTAAGGTCAACCTCTGGATGTTGTTTCGGCATCCTGCATTGAA	TCTGAGTTACTGTCTGTTTTCCTTGTTGGAACGGAGAGCAGCCTGATGCTCTCCGAGCCAACCAGGAAACCCGTTTTTTCTGAC	GTAAGGGTGCGCA		TGCGCACCCTTAGCGAGAGGTTTATCATTAAGGTCAACCTCTGGATGTTGTTTCGGCATCCTGCATTGAATCTGAGTTACTGTCTGTTTTCCTTGTTGGAACGGAGAGCAGCCTGATGCTCTCCGAGCCAACCAGGAAACCCGTTTTTTCTGACGTAAGGGTGCGCA
2114	86_r2_L3_41_d2	CTGAGTTACTGTCTGTTTTCCTTGTTGGAACGGAGAGCATCCTGATGCTCTCCGAGCCAACCAGGAAACCCGTTTTTTCTGAC	unaltered	ACCTTCACGCGTCCCGGTCTCATGAATCTGAGTTACTGTCTGTTTTCCTTGTTGGAACGGAGAGCATCCTGATGCTCTCCGAGCCAACCAGGAAACCCGTTTTTTCTGACGTAAAGAGACCGTGGAGTCGGTGGGCAGGTGTTCTCACCGCGATTTTGGACCCCAAAGTG																								86_r2_L3_41_d2	TGCGCACCCTTAGCGAGAGGTTTATCATTAAGGTCAACCTCTGGATGTTGTTTCGGCATCCTGCATTGAA	TCTGAGTTACTGTCTGTTTTCCTTGTTGGAACGGAGAGCATCCTGATGCTCTCCGAGCCAACCAGGAAACCCGTTTTTTCTGAC	GTAAGGGTGCGCA		TGCGCACCCTTAGCGAGAGGTTTATCATTAAGGTCAACCTCTGGATGTTGTTTCGGCATCCTGCATTGAATCTGAGTTACTGTCTGTTTTCCTTGTTGGAACGGAGAGCATCCTGATGCTCTCCGAGCCAACCAGGAAACCCGTTTTTTCTGACGTAAGGGTGCGCA
2114	86_r2_L3_42_d2	CTGAGTTACTGTCTGTTTTCCTTGTTGGAACGGAGAGCATCCTGATGCTCTCCGAGCCAACCAGGAAACCCGTTTTTTCTGAC	unaltered	variable_sequence_repeat																								86_r2_L3_42_d2	TGCGCACCCTTAGCGAGAGGTTTATCATTAAGGTCAACCTCTGGATGTTGTTTCGGCATCCTGCATTGAA		GTAAGGGTGCGCA		TGCGCACCCTTAGCGAGAGGTTTATCATTAAGGTCAACCTCTGGATGTTGTTTCGGCATCCTGCATTGAAGTAAGGGTGCGCA
2115	86_r2_L3_43_d2	CTGAGTTACTGTCTGTTTTCCTTGTTGGAACGGAGAGCATCGTGATGCTCTCCGAGCCAACCAGGAAACCCGTTTTTTCTGAC	unaltered	ACCTTCACGCGTCCCGGTCTCATGAATCTGAGTTACTGTCTGTTTTCCTTGTTGGAACGGAGAGCATCGTGATGCTCTCCGAGCCAACCAGGAAACCCGTTTTTTCTGACGTAAAGAGACCGTGGAGTCGGTGGGCGGTTCCATTTGACTGGGAACTAGCTTTTTTCCGA																								86_r2_L3_43_d2	TGCGCACCCTTAGCGAGAGGTTTATCATTAAGGTCAACCTCTGGATGTTGTTTCGGCATCCTGCATTGAA	TCTGAGTTACTGTCTGTTTTCCTTGTTGGAACGGAGAGCATCGTGATGCTCTCCGAGCCAACCAGGAAACCCGTTTTTTCTGAC	GTAAGGGTGCGCA		TGCGCACCCTTAGCGAGAGGTTTATCATTAAGGTCAACCTCTGGATGTTGTTTCGGCATCCTGCATTGAATCTGAGTTACTGTCTGTTTTCCTTGTTGGAACGGAGAGCATCGTGATGCTCTCCGAGCCAACCAGGAAACCCGTTTTTTCTGACGTAAGGGTGCGCA
2116	86_r2_L3_44_d2	CTGAGTTACTGTCTGTTTTCCTTGTTGGAACGGAGAGCATCGCGATGCTCTCCGAGCCAACCAGGAAACCCGTTTTTTCTGAC	unaltered	ACCTTCACGCGTCCCGGTCTCATGAATCTGAGTTACTGTCTGTTTTCCTTGTTGGAACGGAGAGCATCGCGATGCTCTCCGAGCCAACCAGGAAACCCGTTTTTTCTGACGTAAAGAGACCGTGGAGTCGGTGGGCCGGATATACCGATTCTTTAAACACCCATCAGCCA																								86_r2_L3_44_d2	TGCGCACCCTTAGCGAGAGGTTTATCATTAAGGTCAACCTCTGGATGTTGTTTCGGCATCCTGCATTGAA	TCTGAGTTACTGTCTGTTTTCCTTGTTGGAACGGAGAGCATCGCGATGCTCTCCGAGCCAACCAGGAAACCCGTTTTTTCTGAC	GTAAGGGTGCGCA		TGCGCACCCTTAGCGAGAGGTTTATCATTAAGGTCAACCTCTGGATGTTGTTTCGGCATCCTGCATTGAATCTGAGTTACTGTCTGTTTTCCTTGTTGGAACGGAGAGCATCGCGATGCTCTCCGAGCCAACCAGGAAACCCGTTTTTTCTGACGTAAGGGTGCGCA
2117	86_r2_L3_45_d2	CTGAGTTACTGTCTGTTTTCCTTGTTGGAACGGAGAGCATCGCCATGCTCTCCGAGCCAACCAGGAAACCCGTTTTTTCTGAC	unaltered	ACCTTCACGCGTCCCGGTCTCATGAATCTGAGTTACTGTCTGTTTTCCTTGTTGGAACGGAGAGCATCGCCATGCTCTCCGAGCCAACCAGGAAACCCGTTTTTTCTGACGTAAAGAGACCGTGGAGTCGGTGGGCCACGACTTGTTGGCTCGTAAACTCAGGATTAGTA																								86_r2_L3_45_d2	TGCGCACCCTTAGCGAGAGGTTTATCATTAAGGTCAACCTCTGGATGTTGTTTCGGCATCCTGCATTGAA	TCTGAGTTACTGTCTGTTTTCCTTGTTGGAACGGAGAGCATCGCCATGCTCTCCGAGCCAACCAGGAAACCCGTTTTTTCTGAC	GTAAGGGTGCGCA		TGCGCACCCTTAGCGAGAGGTTTATCATTAAGGTCAACCTCTGGATGTTGTTTCGGCATCCTGCATTGAATCTGAGTTACTGTCTGTTTTCCTTGTTGGAACGGAGAGCATCGCCATGCTCTCCGAGCCAACCAGGAAACCCGTTTTTTCTGACGTAAGGGTGCGCA
2118	86_r2_L3_46_d2	CTGAGTTACTGTCTGTTTTCCTTGTTGGAACGGAGAGCATCGCCTTGCTCTCCGAGCCAACCAGGAAACCCGTTTTTTCTGAC	unaltered	ACCTTCACGCGTCCCGGTCTCATGAATCTGAGTTACTGTCTGTTTTCCTTGTTGGAACGGAGAGCATCGCCTTGCTCTCCGAGCCAACCAGGAAACCCGTTTTTTCTGACGTAAAGAGACCGTGGAGTCGGTGGGCAAACGGCTATCTCGTCAGTTGGCCTAGAATGCTA																								86_r2_L3_46_d2	TGCGCACCCTTAGCGAGAGGTTTATCATTAAGGTCAACCTCTGGATGTTGTTTCGGCATCCTGCATTGAA	TCTGAGTTACTGTCTGTTTTCCTTGTTGGAACGGAGAGCATCGCCTTGCTCTCCGAGCCAACCAGGAAACCCGTTTTTTCTGAC	GTAAGGGTGCGCA		TGCGCACCCTTAGCGAGAGGTTTATCATTAAGGTCAACCTCTGGATGTTGTTTCGGCATCCTGCATTGAATCTGAGTTACTGTCTGTTTTCCTTGTTGGAACGGAGAGCATCGCCTTGCTCTCCGAGCCAACCAGGAAACCCGTTTTTTCTGACGTAAGGGTGCGCA
2119	86_r2_L3_47_d2	CTGAGTTACTGTCTGTTTTCCTTGTTGGAACGGAGAGCATCGCCTGGCTCTCCGAGCCAACCAGGAAACCCGTTTTTTCTGAC	unaltered	ACCTTCACGCGTCCCGGTCTCATGAATCTGAGTTACTGTCTGTTTTCCTTGTTGGAACGGAGAGCATCGCCTGGCTCTCCGAGCCAACCAGGAAACCCGTTTTTTCTGACGTAAAGAGACCGTGGAGTCGGTGGGCAATCCGCACATCGATGTTCTACACTAGAATCGTG																								86_r2_L3_47_d2	TGCGCACCCTTAGCGAGAGGTTTATCATTAAGGTCAACCTCTGGATGTTGTTTCGGCATCCTGCATTGAA	TCTGAGTTACTGTCTGTTTTCCTTGTTGGAACGGAGAGCATCGCCTGGCTCTCCGAGCCAACCAGGAAACCCGTTTTTTCTGAC	GTAAGGGTGCGCA		TGCGCACCCTTAGCGAGAGGTTTATCATTAAGGTCAACCTCTGGATGTTGTTTCGGCATCCTGCATTGAATCTGAGTTACTGTCTGTTTTCCTTGTTGGAACGGAGAGCATCGCCTGGCTCTCCGAGCCAACCAGGAAACCCGTTTTTTCTGACGTAAGGGTGCGCA
2120	86_r2_L3_48_d2	CTGAGTTACTGTCTGTTTTCCTTGTTGGAACGGAGAGCATCGCCTGACTCTCCGAGCCAACCAGGAAACCCGTTTTTTCTGAC	unaltered	ACCTTCACGCGTCCCGGTCTCATGAATCTGAGTTACTGTCTGTTTTCCTTGTTGGAACGGAGAGCATCGCCTGACTCTCCGAGCCAACCAGGAAACCCGTTTTTTCTGACGTAAAGAGACCGTGGAGTCGGTGGGCAGCGACCCGCTAAAATCCATGTGGACCTGACTTT																								86_r2_L3_48_d2	TGCGCACCCTTAGCGAGAGGTTTATCATTAAGGTCAACCTCTGGATGTTGTTTCGGCATCCTGCATTGAA	TCTGAGTTACTGTCTGTTTTCCTTGTTGGAACGGAGAGCATCGCCTGACTCTCCGAGCCAACCAGGAAACCCGTTTTTTCTGAC	GTAAGGGTGCGCA		TGCGCACCCTTAGCGAGAGGTTTATCATTAAGGTCAACCTCTGGATGTTGTTTCGGCATCCTGCATTGAATCTGAGTTACTGTCTGTTTTCCTTGTTGGAACGGAGAGCATCGCCTGACTCTCCGAGCCAACCAGGAAACCCGTTTTTTCTGACGTAAGGGTGCGCA
2121	86_r2_L3_49_d2	CTGAGTTACTGTCTGTTTTCCTTGTTGGAACGGAGAGCATCGCCTGATTCTCCGAGCCAACCAGGAAACCCGTTTTTTCTGAC	unaltered	ACCTTCACGCGTCCCGGTCTCATGAATCTGAGTTACTGTCTGTTTTCCTTGTTGGAACGGAGAGCATCGCCTGATTCTCCGAGCCAACCAGGAAACCCGTTTTTTCTGACGTAAAGAGACCGTGGAGTCGGTGGGCCCCAAAACTGACGCTATGGCTTATTCGAGTATGC																								86_r2_L3_49_d2	TGCGCACCCTTAGCGAGAGGTTTATCATTAAGGTCAACCTCTGGATGTTGTTTCGGCATCCTGCATTGAA	TCTGAGTTACTGTCTGTTTTCCTTGTTGGAACGGAGAGCATCGCCTGATTCTCCGAGCCAACCAGGAAACCCGTTTTTTCTGAC	GTAAGGGTGCGCA		TGCGCACCCTTAGCGAGAGGTTTATCATTAAGGTCAACCTCTGGATGTTGTTTCGGCATCCTGCATTGAATCTGAGTTACTGTCTGTTTTCCTTGTTGGAACGGAGAGCATCGCCTGATTCTCCGAGCCAACCAGGAAACCCGTTTTTTCTGACGTAAGGGTGCGCA
2122	86_r2_L3_50_d2	CTGAGTTACTGTCTGTTTTCCTTGTTGGAACGGAGAGCATCGCCTGATGCTCCGAGCCAACCAGGAAACCCGTTTTTTCTGAC	unaltered	ACCTTCACGCGTCCCGGTCTCATGAATCTGAGTTACTGTCTGTTTTCCTTGTTGGAACGGAGAGCATCGCCTGATGCTCCGAGCCAACCAGGAAACCCGTTTTTTCTGACGTAAAGAGACCGTGGAGTCGGTGGGCGGAACGATATGGACATGGCAGTTCGCCCTGTTAT																								86_r2_L3_50_d2	TGCGCACCCTTAGCGAGAGGTTTATCATTAAGGTCAACCTCTGGATGTTGTTTCGGCATCCTGCATTGAA	TCTGAGTTACTGTCTGTTTTCCTTGTTGGAACGGAGAGCATCGCCTGATGCTCCGAGCCAACCAGGAAACCCGTTTTTTCTGAC	GTAAGGGTGCGCA		TGCGCACCCTTAGCGAGAGGTTTATCATTAAGGTCAACCTCTGGATGTTGTTTCGGCATCCTGCATTGAATCTGAGTTACTGTCTGTTTTCCTTGTTGGAACGGAGAGCATCGCCTGATGCTCCGAGCCAACCAGGAAACCCGTTTTTTCTGACGTAAGGGTGCGCA
2122	86_r2_L3_51_d2	CTGAGTTACTGTCTGTTTTCCTTGTTGGAACGGAGAGCATCGCCTGATGCTCCGAGCCAACCAGGAAACCCGTTTTTTCTGAC	unaltered	variable_sequence_repeat																								86_r2_L3_51_d2	TGCGCACCCTTAGCGAGAGGTTTATCATTAAGGTCAACCTCTGGATGTTGTTTCGGCATCCTGCATTGAA		GTAAGGGTGCGCA		TGCGCACCCTTAGCGAGAGGTTTATCATTAAGGTCAACCTCTGGATGTTGTTTCGGCATCCTGCATTGAAGTAAGGGTGCGCA
2122	86_r2_L3_52_d2	CTGAGTTACTGTCTGTTTTCCTTGTTGGAACGGAGAGCATCGCCTGATGCTCCGAGCCAACCAGGAAACCCGTTTTTTCTGAC	unaltered	variable_sequence_repeat																								86_r2_L3_52_d2	TGCGCACCCTTAGCGAGAGGTTTATCATTAAGGTCAACCTCTGGATGTTGTTTCGGCATCCTGCATTGAA		GTAAGGGTGCGCA		TGCGCACCCTTAGCGAGAGGTTTATCATTAAGGTCAACCTCTGGATGTTGTTTCGGCATCCTGCATTGAAGTAAGGGTGCGCA
2122	86_r2_L3_53_d2	CTGAGTTACTGTCTGTTTTCCTTGTTGGAACGGAGAGCATCGCCTGATGCTCCGAGCCAACCAGGAAACCCGTTTTTTCTGAC	unaltered	variable_sequence_repeat																								86_r2_L3_53_d2	TGCGCACCCTTAGCGAGAGGTTTATCATTAAGGTCAACCTCTGGATGTTGTTTCGGCATCCTGCATTGAA		GTAAGGGTGCGCA		TGCGCACCCTTAGCGAGAGGTTTATCATTAAGGTCAACCTCTGGATGTTGTTTCGGCATCCTGCATTGAAGTAAGGGTGCGCA
2123	86_r2_L3_54_d2	CTGAGTTACTGTCTGTTTTCCTTGTTGGAACGGAGAGCATCGCCTGATGCTCTGAGCCAACCAGGAAACCCGTTTTTTCTGAC	unaltered	ACCTTCACGCGTCCCGGTCTCATGAATCTGAGTTACTGTCTGTTTTCCTTGTTGGAACGGAGAGCATCGCCTGATGCTCTGAGCCAACCAGGAAACCCGTTTTTTCTGACGTAAAGAGACCGTGGAGTCGGTGGGCTGGGGCCTCTACAGCCAAACTGGGGTCGTATCGT																								86_r2_L3_54_d2	TGCGCACCCTTAGCGAGAGGTTTATCATTAAGGTCAACCTCTGGATGTTGTTTCGGCATCCTGCATTGAA	TCTGAGTTACTGTCTGTTTTCCTTGTTGGAACGGAGAGCATCGCCTGATGCTCTGAGCCAACCAGGAAACCCGTTTTTTCTGAC	GTAAGGGTGCGCA		TGCGCACCCTTAGCGAGAGGTTTATCATTAAGGTCAACCTCTGGATGTTGTTTCGGCATCCTGCATTGAATCTGAGTTACTGTCTGTTTTCCTTGTTGGAACGGAGAGCATCGCCTGATGCTCTGAGCCAACCAGGAAACCCGTTTTTTCTGACGTAAGGGTGCGCA
2124	86_r2_L3_55_d2	CTGAGTTACTGTCTGTTTTCCTTGTTGGAACGGAGAGCATCGCCTGATGCTCTCAGCCAACCAGGAAACCCGTTTTTTCTGAC	unaltered	ACCTTCACGCGTCCCGGTCTCATGAATCTGAGTTACTGTCTGTTTTCCTTGTTGGAACGGAGAGCATCGCCTGATGCTCTCAGCCAACCAGGAAACCCGTTTTTTCTGACGTAAAGAGACCGTGGAGTCGGTGGGCCTATAGGTAGTAGGGGGGTTGGTACTTGCATATG																								86_r2_L3_55_d2	TGCGCACCCTTAGCGAGAGGTTTATCATTAAGGTCAACCTCTGGATGTTGTTTCGGCATCCTGCATTGAA	TCTGAGTTACTGTCTGTTTTCCTTGTTGGAACGGAGAGCATCGCCTGATGCTCTCAGCCAACCAGGAAACCCGTTTTTTCTGAC	GTAAGGGTGCGCA		TGCGCACCCTTAGCGAGAGGTTTATCATTAAGGTCAACCTCTGGATGTTGTTTCGGCATCCTGCATTGAATCTGAGTTACTGTCTGTTTTCCTTGTTGGAACGGAGAGCATCGCCTGATGCTCTCAGCCAACCAGGAAACCCGTTTTTTCTGACGTAAGGGTGCGCA
2125	86_r2_L3_56_d2	CTGAGTTACTGTCTGTTTTCCTTGTTGGAACGGAGAGCATCGCCTGATGCTCTCCGCCAACCAGGAAACCCGTTTTTTCTGAC	unaltered	ACCTTCACGCGTCCCGGTCTCATGAATCTGAGTTACTGTCTGTTTTCCTTGTTGGAACGGAGAGCATCGCCTGATGCTCTCCGCCAACCAGGAAACCCGTTTTTTCTGACGTAAAGAGACCGTGGAGTCGGTGGGCCTCAGGCTCAGGAGTTTGGGTGGTTCAGTCTGAT																								86_r2_L3_56_d2	TGCGCACCCTTAGCGAGAGGTTTATCATTAAGGTCAACCTCTGGATGTTGTTTCGGCATCCTGCATTGAA	TCTGAGTTACTGTCTGTTTTCCTTGTTGGAACGGAGAGCATCGCCTGATGCTCTCCGCCAACCAGGAAACCCGTTTTTTCTGAC	GTAAGGGTGCGCA		TGCGCACCCTTAGCGAGAGGTTTATCATTAAGGTCAACCTCTGGATGTTGTTTCGGCATCCTGCATTGAATCTGAGTTACTGTCTGTTTTCCTTGTTGGAACGGAGAGCATCGCCTGATGCTCTCCGCCAACCAGGAAACCCGTTTTTTCTGACGTAAGGGTGCGCA
2125	86_r2_L3_57_d2	CTGAGTTACTGTCTGTTTTCCTTGTTGGAACGGAGAGCATCGCCTGATGCTCTCCGCCAACCAGGAAACCCGTTTTTTCTGAC	unaltered	variable_sequence_repeat																								86_r2_L3_57_d2	TGCGCACCCTTAGCGAGAGGTTTATCATTAAGGTCAACCTCTGGATGTTGTTTCGGCATCCTGCATTGAA		GTAAGGGTGCGCA		TGCGCACCCTTAGCGAGAGGTTTATCATTAAGGTCAACCTCTGGATGTTGTTTCGGCATCCTGCATTGAAGTAAGGGTGCGCA
2126	86_r2_L3_58_d2	CTGAGTTACTGTCTGTTTTCCTTGTTGGAACGGAGAGCATCGCCTGATGCTCTCCGACAACCAGGAAACCCGTTTTTTCTGAC	unaltered	ACCTTCACGCGTCCCGGTCTCATGAATCTGAGTTACTGTCTGTTTTCCTTGTTGGAACGGAGAGCATCGCCTGATGCTCTCCGACAACCAGGAAACCCGTTTTTTCTGACGTAAAGAGACCGTGGAGTCGGTGGGCCAGTTGAGAAATAATATACTCCATTTTGAAGGTT																								86_r2_L3_58_d2	TGCGCACCCTTAGCGAGAGGTTTATCATTAAGGTCAACCTCTGGATGTTGTTTCGGCATCCTGCATTGAA	TCTGAGTTACTGTCTGTTTTCCTTGTTGGAACGGAGAGCATCGCCTGATGCTCTCCGACAACCAGGAAACCCGTTTTTTCTGAC	GTAAGGGTGCGCA		TGCGCACCCTTAGCGAGAGGTTTATCATTAAGGTCAACCTCTGGATGTTGTTTCGGCATCCTGCATTGAATCTGAGTTACTGTCTGTTTTCCTTGTTGGAACGGAGAGCATCGCCTGATGCTCTCCGACAACCAGGAAACCCGTTTTTTCTGACGTAAGGGTGCGCA
2127	86_r2_L3_59_d2	CTGAGTTACTGTCTGTTTTCCTTGTTGGAACGGAGAGCATCGCCTGATGCTCTCCGAGAACCAGGAAACCCGTTTTTTCTGAC	unaltered	ACCTTCACGCGTCCCGGTCTCATGAATCTGAGTTACTGTCTGTTTTCCTTGTTGGAACGGAGAGCATCGCCTGATGCTCTCCGAGAACCAGGAAACCCGTTTTTTCTGACGTAAAGAGACCGTGGAGTCGGTGGGCGACGGACTACGCACCCCCCACCGCTAAGTCGGAG																								86_r2_L3_59_d2	TGCGCACCCTTAGCGAGAGGTTTATCATTAAGGTCAACCTCTGGATGTTGTTTCGGCATCCTGCATTGAA	TCTGAGTTACTGTCTGTTTTCCTTGTTGGAACGGAGAGCATCGCCTGATGCTCTCCGAGAACCAGGAAACCCGTTTTTTCTGAC	GTAAGGGTGCGCA		TGCGCACCCTTAGCGAGAGGTTTATCATTAAGGTCAACCTCTGGATGTTGTTTCGGCATCCTGCATTGAATCTGAGTTACTGTCTGTTTTCCTTGTTGGAACGGAGAGCATCGCCTGATGCTCTCCGAGAACCAGGAAACCCGTTTTTTCTGACGTAAGGGTGCGCA
2128	86_r2_L3_60_d2	CTGAGTTACTGTCTGTTTTCCTTGTTGGAACGGAGAGCATCGCCTGATGCTCTCCGAGCACCAGGAAACCCGTTTTTTCTGAC	unaltered	ACCTTCACGCGTCCCGGTCTCATGAATCTGAGTTACTGTCTGTTTTCCTTGTTGGAACGGAGAGCATCGCCTGATGCTCTCCGAGCACCAGGAAACCCGTTTTTTCTGACGTAAAGAGACCGTGGAGTCGGTGGGCGAGACCTGGGGCAGCGAAGAGTCTCCGGCTAGGA																								86_r2_L3_60_d2	TGCGCACCCTTAGCGAGAGGTTTATCATTAAGGTCAACCTCTGGATGTTGTTTCGGCATCCTGCATTGAA	TCTGAGTTACTGTCTGTTTTCCTTGTTGGAACGGAGAGCATCGCCTGATGCTCTCCGAGCACCAGGAAACCCGTTTTTTCTGAC	GTAAGGGTGCGCA		TGCGCACCCTTAGCGAGAGGTTTATCATTAAGGTCAACCTCTGGATGTTGTTTCGGCATCCTGCATTGAATCTGAGTTACTGTCTGTTTTCCTTGTTGGAACGGAGAGCATCGCCTGATGCTCTCCGAGCACCAGGAAACCCGTTTTTTCTGACGTAAGGGTGCGCA
2129	86_r2_L3_61_d2	CTGAGTTACTGTCTGTTTTCCTTGTTGGAACGGAGAGCATCGCCTGATGCTCTCCGAGCCCCAGGAAACCCGTTTTTTCTGAC	unaltered	ACCTTCACGCGTCCCGGTCTCATGAATCTGAGTTACTGTCTGTTTTCCTTGTTGGAACGGAGAGCATCGCCTGATGCTCTCCGAGCCCCAGGAAACCCGTTTTTTCTGACGTAAAGAGACCGTGGAGTCGGTGGGCACGCTAAGTACGTGACGAGGCGGACAGTTCTTGC																								86_r2_L3_61_d2	TGCGCACCCTTAGCGAGAGGTTTATCATTAAGGTCAACCTCTGGATGTTGTTTCGGCATCCTGCATTGAA	TCTGAGTTACTGTCTGTTTTCCTTGTTGGAACGGAGAGCATCGCCTGATGCTCTCCGAGCCCCAGGAAACCCGTTTTTTCTGAC	GTAAGGGTGCGCA		TGCGCACCCTTAGCGAGAGGTTTATCATTAAGGTCAACCTCTGGATGTTGTTTCGGCATCCTGCATTGAATCTGAGTTACTGTCTGTTTTCCTTGTTGGAACGGAGAGCATCGCCTGATGCTCTCCGAGCCCCAGGAAACCCGTTTTTTCTGACGTAAGGGTGCGCA
2130	86_r2_L3_62_d2	CTGAGTTACTGTCTGTTTTCCTTGTTGGAACGGAGAGCATCGCCTGATGCTCTCCGAGCCACAGGAAACCCGTTTTTTCTGAC	unaltered	ACCTTCACGCGTCCCGGTCTCATGAATCTGAGTTACTGTCTGTTTTCCTTGTTGGAACGGAGAGCATCGCCTGATGCTCTCCGAGCCACAGGAAACCCGTTTTTTCTGACGTAAAGAGACCGTGGAGTCGGTGGGCCGACGCATTGCAAGTCAGCTAGACCGGTCCGCTT																								86_r2_L3_62_d2	TGCGCACCCTTAGCGAGAGGTTTATCATTAAGGTCAACCTCTGGATGTTGTTTCGGCATCCTGCATTGAA	TCTGAGTTACTGTCTGTTTTCCTTGTTGGAACGGAGAGCATCGCCTGATGCTCTCCGAGCCACAGGAAACCCGTTTTTTCTGAC	GTAAGGGTGCGCA		TGCGCACCCTTAGCGAGAGGTTTATCATTAAGGTCAACCTCTGGATGTTGTTTCGGCATCCTGCATTGAATCTGAGTTACTGTCTGTTTTCCTTGTTGGAACGGAGAGCATCGCCTGATGCTCTCCGAGCCACAGGAAACCCGTTTTTTCTGACGTAAGGGTGCGCA
2131	86_r2_L3_63_d2	CTGAGTTACTGTCTGTTTTCCTTGTTGGAACGGAGAGCATCGCCTGATGCTCTCCGAGCCAAAGGAAACCCGTTTTTTCTGAC	unaltered	ACCTTCACGCGTCCCGGTCTCATGAATCTGAGTTACTGTCTGTTTTCCTTGTTGGAACGGAGAGCATCGCCTGATGCTCTCCGAGCCAAAGGAAACCCGTTTTTTCTGACGTAAAGAGACCGTGGAGTCGGTGGGCATCGCACGAGGCTGGTGTAAATCCTCTCGGGCAA																								86_r2_L3_63_d2	TGCGCACCCTTAGCGAGAGGTTTATCATTAAGGTCAACCTCTGGATGTTGTTTCGGCATCCTGCATTGAA	TCTGAGTTACTGTCTGTTTTCCTTGTTGGAACGGAGAGCATCGCCTGATGCTCTCCGAGCCAAAGGAAACCCGTTTTTTCTGAC	GTAAGGGTGCGCA		TGCGCACCCTTAGCGAGAGGTTTATCATTAAGGTCAACCTCTGGATGTTGTTTCGGCATCCTGCATTGAATCTGAGTTACTGTCTGTTTTCCTTGTTGGAACGGAGAGCATCGCCTGATGCTCTCCGAGCCAAAGGAAACCCGTTTTTTCTGACGTAAGGGTGCGCA
2132	86_r2_L3_64_d2	CTGAGTTACTGTCTGTTTTCCTTGTTGGAACGGAGAGCATCGCCTGATGCTCTCCGAGCCAACGGAAACCCGTTTTTTCTGAC	unaltered	ACCTTCACGCGTCCCGGTCTCATGAATCTGAGTTACTGTCTGTTTTCCTTGTTGGAACGGAGAGCATCGCCTGATGCTCTCCGAGCCAACGGAAACCCGTTTTTTCTGACGTAAAGAGACCGTGGAGTCGGTGGGCGTGGATGCCAGGCAGATGTTATCTTGCCGCGCTA																								86_r2_L3_64_d2	TGCGCACCCTTAGCGAGAGGTTTATCATTAAGGTCAACCTCTGGATGTTGTTTCGGCATCCTGCATTGAA	TCTGAGTTACTGTCTGTTTTCCTTGTTGGAACGGAGAGCATCGCCTGATGCTCTCCGAGCCAACGGAAACCCGTTTTTTCTGAC	GTAAGGGTGCGCA		TGCGCACCCTTAGCGAGAGGTTTATCATTAAGGTCAACCTCTGGATGTTGTTTCGGCATCCTGCATTGAATCTGAGTTACTGTCTGTTTTCCTTGTTGGAACGGAGAGCATCGCCTGATGCTCTCCGAGCCAACGGAAACCCGTTTTTTCTGACGTAAGGGTGCGCA
2133	86_r2_L3_65_d2	CTGAGTTACTGTCTGTTTTCCTTGTTGGAACGGAGAGCATCGCCTGATGCTCTCCGAGCCAACCGAAACCCGTTTTTTCTGAC	unaltered	ACCTTCACGCGTCCCGGTCTCATGAATCTGAGTTACTGTCTGTTTTCCTTGTTGGAACGGAGAGCATCGCCTGATGCTCTCCGAGCCAACCGAAACCCGTTTTTTCTGACGTAAAGAGACCGTGGAGTCGGTGGGCTAGACGTTGTTCCCACCTAAAACTAAGGGATTTT																								86_r2_L3_65_d2	TGCGCACCCTTAGCGAGAGGTTTATCATTAAGGTCAACCTCTGGATGTTGTTTCGGCATCCTGCATTGAA	TCTGAGTTACTGTCTGTTTTCCTTGTTGGAACGGAGAGCATCGCCTGATGCTCTCCGAGCCAACCGAAACCCGTTTTTTCTGAC	GTAAGGGTGCGCA		TGCGCACCCTTAGCGAGAGGTTTATCATTAAGGTCAACCTCTGGATGTTGTTTCGGCATCCTGCATTGAATCTGAGTTACTGTCTGTTTTCCTTGTTGGAACGGAGAGCATCGCCTGATGCTCTCCGAGCCAACCGAAACCCGTTTTTTCTGACGTAAGGGTGCGCA
2134	86_r2_L3_66_d2	CTGAGTTACTGTCTGTTTTCCTTGTTGGAACGGAGAGCATCGCCTGATGCTCTCCGAGCCAACCAAAACCCGTTTTTTCTGAC	unaltered	ACCTTCACGCGTCCCGGTCTCATGAATCTGAGTTACTGTCTGTTTTCCTTGTTGGAACGGAGAGCATCGCCTGATGCTCTCCGAGCCAACCAAAACCCGTTTTTTCTGACGTAAAGAGACCGTGGAGTCGGTGGGCCGCTCCTTGAAGTTCCAGAGCTACATATCGTGGG																								86_r2_L3_66_d2	TGCGCACCCTTAGCGAGAGGTTTATCATTAAGGTCAACCTCTGGATGTTGTTTCGGCATCCTGCATTGAA	TCTGAGTTACTGTCTGTTTTCCTTGTTGGAACGGAGAGCATCGCCTGATGCTCTCCGAGCCAACCAAAACCCGTTTTTTCTGAC	GTAAGGGTGCGCA		TGCGCACCCTTAGCGAGAGGTTTATCATTAAGGTCAACCTCTGGATGTTGTTTCGGCATCCTGCATTGAATCTGAGTTACTGTCTGTTTTCCTTGTTGGAACGGAGAGCATCGCCTGATGCTCTCCGAGCCAACCAAAACCCGTTTTTTCTGACGTAAGGGTGCGCA
2135	86_r2_L3_67_d2	CTGAGTTACTGTCTGTTTTCCTTGTTGGAACGGAGAGCATCGCCTGATGCTCTCCGAGCCAACCAGAACCCGTTTTTTCTGAC	unaltered	ACCTTCACGCGTCCCGGTCTCATGAATCTGAGTTACTGTCTGTTTTCCTTGTTGGAACGGAGAGCATCGCCTGATGCTCTCCGAGCCAACCAGAACCCGTTTTTTCTGACGTAAAGAGACCGTGGAGTCGGTGGGCTCTGCGTGCATCGCATGTTTGGGTCTGGCCTCAA																								86_r2_L3_67_d2	TGCGCACCCTTAGCGAGAGGTTTATCATTAAGGTCAACCTCTGGATGTTGTTTCGGCATCCTGCATTGAA	TCTGAGTTACTGTCTGTTTTCCTTGTTGGAACGGAGAGCATCGCCTGATGCTCTCCGAGCCAACCAGAACCCGTTTTTTCTGAC	GTAAGGGTGCGCA		TGCGCACCCTTAGCGAGAGGTTTATCATTAAGGTCAACCTCTGGATGTTGTTTCGGCATCCTGCATTGAATCTGAGTTACTGTCTGTTTTCCTTGTTGGAACGGAGAGCATCGCCTGATGCTCTCCGAGCCAACCAGAACCCGTTTTTTCTGACGTAAGGGTGCGCA
2136	86_r2_L3_68_d2	CTGAGTTACTGTCTGTTTTCCTTGTTGGAACGGAGAGCATCGCCTGATGCTCTCCGAGCCAACCAGGACCCGTTTTTTCTGAC	unaltered	ACCTTCACGCGTCCCGGTCTCATGAATCTGAGTTACTGTCTGTTTTCCTTGTTGGAACGGAGAGCATCGCCTGATGCTCTCCGAGCCAACCAGGACCCGTTTTTTCTGACGTAAAGAGACCGTGGAGTCGGTGGGCCGTAAACCATAAAGAACTCTTGTAAATTTAAATA																								86_r2_L3_68_d2	TGCGCACCCTTAGCGAGAGGTTTATCATTAAGGTCAACCTCTGGATGTTGTTTCGGCATCCTGCATTGAA	TCTGAGTTACTGTCTGTTTTCCTTGTTGGAACGGAGAGCATCGCCTGATGCTCTCCGAGCCAACCAGGACCCGTTTTTTCTGAC	GTAAGGGTGCGCA		TGCGCACCCTTAGCGAGAGGTTTATCATTAAGGTCAACCTCTGGATGTTGTTTCGGCATCCTGCATTGAATCTGAGTTACTGTCTGTTTTCCTTGTTGGAACGGAGAGCATCGCCTGATGCTCTCCGAGCCAACCAGGACCCGTTTTTTCTGACGTAAGGGTGCGCA
2136	86_r2_L3_69_d2	CTGAGTTACTGTCTGTTTTCCTTGTTGGAACGGAGAGCATCGCCTGATGCTCTCCGAGCCAACCAGGACCCGTTTTTTCTGAC	unaltered	variable_sequence_repeat																								86_r2_L3_69_d2	TGCGCACCCTTAGCGAGAGGTTTATCATTAAGGTCAACCTCTGGATGTTGTTTCGGCATCCTGCATTGAA		GTAAGGGTGCGCA		TGCGCACCCTTAGCGAGAGGTTTATCATTAAGGTCAACCTCTGGATGTTGTTTCGGCATCCTGCATTGAAGTAAGGGTGCGCA
2137	86_r2_L3_70_d2	CTGAGTTACTGTCTGTTTTCCTTGTTGGAACGGAGAGCATCGCCTGATGCTCTCCGAGCCAACCAGGAACCGTTTTTTCTGAC	unaltered	ACCTTCACGCGTCCCGGTCTCATGAATCTGAGTTACTGTCTGTTTTCCTTGTTGGAACGGAGAGCATCGCCTGATGCTCTCCGAGCCAACCAGGAACCGTTTTTTCTGACGTAAAGAGACCGTGGAGTCGGTGGGCGGTTAGGGTATAAGTGACAAACACAACTAGAGAA																								86_r2_L3_70_d2	TGCGCACCCTTAGCGAGAGGTTTATCATTAAGGTCAACCTCTGGATGTTGTTTCGGCATCCTGCATTGAA	TCTGAGTTACTGTCTGTTTTCCTTGTTGGAACGGAGAGCATCGCCTGATGCTCTCCGAGCCAACCAGGAACCGTTTTTTCTGAC	GTAAGGGTGCGCA		TGCGCACCCTTAGCGAGAGGTTTATCATTAAGGTCAACCTCTGGATGTTGTTTCGGCATCCTGCATTGAATCTGAGTTACTGTCTGTTTTCCTTGTTGGAACGGAGAGCATCGCCTGATGCTCTCCGAGCCAACCAGGAACCGTTTTTTCTGACGTAAGGGTGCGCA
2138	86_r2_L3_71_d2	CTGAGTTACTGTCTGTTTTCCTTGTTGGAACGGAGAGCATCGCCTGATGCTCTCCGAGCCAACCAGGAAACGTTTTTTCTGAC	unaltered	ACCTTCACGCGTCCCGGTCTCATGAATCTGAGTTACTGTCTGTTTTCCTTGTTGGAACGGAGAGCATCGCCTGATGCTCTCCGAGCCAACCAGGAAACGTTTTTTCTGACGTAAAGAGACCGTGGAGTCGGTGGGCAAGGCTAGCAGATATTAGGTCCCCAGAGAGCGGG																								86_r2_L3_71_d2	TGCGCACCCTTAGCGAGAGGTTTATCATTAAGGTCAACCTCTGGATGTTGTTTCGGCATCCTGCATTGAA	TCTGAGTTACTGTCTGTTTTCCTTGTTGGAACGGAGAGCATCGCCTGATGCTCTCCGAGCCAACCAGGAAACGTTTTTTCTGAC	GTAAGGGTGCGCA		TGCGCACCCTTAGCGAGAGGTTTATCATTAAGGTCAACCTCTGGATGTTGTTTCGGCATCCTGCATTGAATCTGAGTTACTGTCTGTTTTCCTTGTTGGAACGGAGAGCATCGCCTGATGCTCTCCGAGCCAACCAGGAAACGTTTTTTCTGACGTAAGGGTGCGCA
2138	86_r2_L3_72_d2	CTGAGTTACTGTCTGTTTTCCTTGTTGGAACGGAGAGCATCGCCTGATGCTCTCCGAGCCAACCAGGAAACGTTTTTTCTGAC	unaltered	variable_sequence_repeat																								86_r2_L3_72_d2	TGCGCACCCTTAGCGAGAGGTTTATCATTAAGGTCAACCTCTGGATGTTGTTTCGGCATCCTGCATTGAA		GTAAGGGTGCGCA		TGCGCACCCTTAGCGAGAGGTTTATCATTAAGGTCAACCTCTGGATGTTGTTTCGGCATCCTGCATTGAAGTAAGGGTGCGCA
2139	86_r2_L3_73_d2	CTGAGTTACTGTCTGTTTTCCTTGTTGGAACGGAGAGCATCGCCTGATGCTCTCCGAGCCAACCAGGAAACCTTTTTTCTGAC	unaltered	ACCTTCACGCGTCCCGGTCTCATGAATCTGAGTTACTGTCTGTTTTCCTTGTTGGAACGGAGAGCATCGCCTGATGCTCTCCGAGCCAACCAGGAAACCTTTTTTCTGACGTAAAGAGACCGTGGAGTCGGTGGGCAATTGCGGCCAATTAATGGAGAATGGGGTTTGTC																								86_r2_L3_73_d2	TGCGCACCCTTAGCGAGAGGTTTATCATTAAGGTCAACCTCTGGATGTTGTTTCGGCATCCTGCATTGAA	TCTGAGTTACTGTCTGTTTTCCTTGTTGGAACGGAGAGCATCGCCTGATGCTCTCCGAGCCAACCAGGAAACCTTTTTTCTGAC	GTAAGGGTGCGCA		TGCGCACCCTTAGCGAGAGGTTTATCATTAAGGTCAACCTCTGGATGTTGTTTCGGCATCCTGCATTGAATCTGAGTTACTGTCTGTTTTCCTTGTTGGAACGGAGAGCATCGCCTGATGCTCTCCGAGCCAACCAGGAAACCTTTTTTCTGACGTAAGGGTGCGCA
2140	86_r2_L3_74_d2	CTGAGTTACTGTCTGTTTTCCTTGTTGGAACGGAGAGCATCGCCTGATGCTCTCCGAGCCAACCAGGAAACCCTTTTTCTGAC	unaltered	ACCTTCACGCGTCCCGGTCTCATGAATCTGAGTTACTGTCTGTTTTCCTTGTTGGAACGGAGAGCATCGCCTGATGCTCTCCGAGCCAACCAGGAAACCCTTTTTCTGACGTAAAGAGACCGTGGAGTCGGTGGGCCACGTAACACTAAATCTTCAGCAAATTTCATGTC																								86_r2_L3_74_d2	TGCGCACCCTTAGCGAGAGGTTTATCATTAAGGTCAACCTCTGGATGTTGTTTCGGCATCCTGCATTGAA	TCTGAGTTACTGTCTGTTTTCCTTGTTGGAACGGAGAGCATCGCCTGATGCTCTCCGAGCCAACCAGGAAACCCTTTTTCTGAC	GTAAGGGTGCGCA		TGCGCACCCTTAGCGAGAGGTTTATCATTAAGGTCAACCTCTGGATGTTGTTTCGGCATCCTGCATTGAATCTGAGTTACTGTCTGTTTTCCTTGTTGGAACGGAGAGCATCGCCTGATGCTCTCCGAGCCAACCAGGAAACCCTTTTTCTGACGTAAGGGTGCGCA
2141	86_r2_L3_75_d2	CTGAGTTACTGTCTGTTTTCCTTGTTGGAACGGAGAGCATCGCCTGATGCTCTCCGAGCCAACCAGGAAACCCGTTTTCTGAC	unaltered	ACCTTCACGCGTCCCGGTCTCATGAATCTGAGTTACTGTCTGTTTTCCTTGTTGGAACGGAGAGCATCGCCTGATGCTCTCCGAGCCAACCAGGAAACCCGTTTTCTGACGTAAAGAGACCGTGGAGTCGGTGGGCCTGGCTTTCGCCTTAAACCGATGTGTTCCTTCCG																								86_r2_L3_75_d2	TGCGCACCCTTAGCGAGAGGTTTATCATTAAGGTCAACCTCTGGATGTTGTTTCGGCATCCTGCATTGAA	TCTGAGTTACTGTCTGTTTTCCTTGTTGGAACGGAGAGCATCGCCTGATGCTCTCCGAGCCAACCAGGAAACCCGTTTTCTGAC	GTAAGGGTGCGCA		TGCGCACCCTTAGCGAGAGGTTTATCATTAAGGTCAACCTCTGGATGTTGTTTCGGCATCCTGCATTGAATCTGAGTTACTGTCTGTTTTCCTTGTTGGAACGGAGAGCATCGCCTGATGCTCTCCGAGCCAACCAGGAAACCCGTTTTCTGACGTAAGGGTGCGCA
2141	86_r2_L3_76_d2	CTGAGTTACTGTCTGTTTTCCTTGTTGGAACGGAGAGCATCGCCTGATGCTCTCCGAGCCAACCAGGAAACCCGTTTTCTGAC	unaltered	variable_sequence_repeat																								86_r2_L3_76_d2	TGCGCACCCTTAGCGAGAGGTTTATCATTAAGGTCAACCTCTGGATGTTGTTTCGGCATCCTGCATTGAA		GTAAGGGTGCGCA		TGCGCACCCTTAGCGAGAGGTTTATCATTAAGGTCAACCTCTGGATGTTGTTTCGGCATCCTGCATTGAAGTAAGGGTGCGCA
2141	86_r2_L3_77_d2	CTGAGTTACTGTCTGTTTTCCTTGTTGGAACGGAGAGCATCGCCTGATGCTCTCCGAGCCAACCAGGAAACCCGTTTTCTGAC	unaltered	variable_sequence_repeat																								86_r2_L3_77_d2	TGCGCACCCTTAGCGAGAGGTTTATCATTAAGGTCAACCTCTGGATGTTGTTTCGGCATCCTGCATTGAA		GTAAGGGTGCGCA		TGCGCACCCTTAGCGAGAGGTTTATCATTAAGGTCAACCTCTGGATGTTGTTTCGGCATCCTGCATTGAAGTAAGGGTGCGCA
2141	86_r2_L3_78_d2	CTGAGTTACTGTCTGTTTTCCTTGTTGGAACGGAGAGCATCGCCTGATGCTCTCCGAGCCAACCAGGAAACCCGTTTTCTGAC	unaltered	variable_sequence_repeat																								86_r2_L3_78_d2	TGCGCACCCTTAGCGAGAGGTTTATCATTAAGGTCAACCTCTGGATGTTGTTTCGGCATCCTGCATTGAA		GTAAGGGTGCGCA		TGCGCACCCTTAGCGAGAGGTTTATCATTAAGGTCAACCTCTGGATGTTGTTTCGGCATCCTGCATTGAAGTAAGGGTGCGCA
2141	86_r2_L3_79_d2	CTGAGTTACTGTCTGTTTTCCTTGTTGGAACGGAGAGCATCGCCTGATGCTCTCCGAGCCAACCAGGAAACCCGTTTTCTGAC	unaltered	variable_sequence_repeat																								86_r2_L3_79_d2	TGCGCACCCTTAGCGAGAGGTTTATCATTAAGGTCAACCTCTGGATGTTGTTTCGGCATCCTGCATTGAA		GTAAGGGTGCGCA		TGCGCACCCTTAGCGAGAGGTTTATCATTAAGGTCAACCTCTGGATGTTGTTTCGGCATCCTGCATTGAAGTAAGGGTGCGCA
2142	86_r2_L3_80_d2	CTGAGTTACTGTCTGTTTTCCTTGTTGGAACGGAGAGCATCGCCTGATGCTCTCCGAGCCAACCAGGAAACCCGTTTTTTGAC	unaltered	ACCTTCACGCGTCCCGGTCTCATGAATCTGAGTTACTGTCTGTTTTCCTTGTTGGAACGGAGAGCATCGCCTGATGCTCTCCGAGCCAACCAGGAAACCCGTTTTTTGACGTAAAGAGACCGTGGAGTCGGTGGGCAATGAGATTAGCCGGTTACCGGCCGAATTCCCGG																								86_r2_L3_80_d2	TGCGCACCCTTAGCGAGAGGTTTATCATTAAGGTCAACCTCTGGATGTTGTTTCGGCATCCTGCATTGAA	TCTGAGTTACTGTCTGTTTTCCTTGTTGGAACGGAGAGCATCGCCTGATGCTCTCCGAGCCAACCAGGAAACCCGTTTTTTGAC	GTAAGGGTGCGCA		TGCGCACCCTTAGCGAGAGGTTTATCATTAAGGTCAACCTCTGGATGTTGTTTCGGCATCCTGCATTGAATCTGAGTTACTGTCTGTTTTCCTTGTTGGAACGGAGAGCATCGCCTGATGCTCTCCGAGCCAACCAGGAAACCCGTTTTTTGACGTAAGGGTGCGCA
2142	86_r2_L3_81_d2	CTGAGTTACTGTCTGTTTTCCTTGTTGGAACGGAGAGCATCGCCTGATGCTCTCCGAGCCAACCAGGAAACCCGTTTTTTGAC	unaltered	variable_sequence_repeat																								86_r2_L3_81_d2	TGCGCACCCTTAGCGAGAGGTTTATCATTAAGGTCAACCTCTGGATGTTGTTTCGGCATCCTGCATTGAA		GTAAGGGTGCGCA		TGCGCACCCTTAGCGAGAGGTTTATCATTAAGGTCAACCTCTGGATGTTGTTTCGGCATCCTGCATTGAAGTAAGGGTGCGCA
2143	86_r2_L3_82_d2	CTGAGTTACTGTCTGTTTTCCTTGTTGGAACGGAGAGCATCGCCTGATGCTCTCCGAGCCAACCAGGAAACCCGTTTTTTCAC	unaltered	ACCTTCACGCGTCCCGGTCTCATGAATCTGAGTTACTGTCTGTTTTCCTTGTTGGAACGGAGAGCATCGCCTGATGCTCTCCGAGCCAACCAGGAAACCCGTTTTTTCACGTAAAGAGACCGTGGAGTCGGTGGGCGATCGGTGAACTCTCGGGAGTGACACAATGAGAT																								86_r2_L3_82_d2	TGCGCACCCTTAGCGAGAGGTTTATCATTAAGGTCAACCTCTGGATGTTGTTTCGGCATCCTGCATTGAA	TCTGAGTTACTGTCTGTTTTCCTTGTTGGAACGGAGAGCATCGCCTGATGCTCTCCGAGCCAACCAGGAAACCCGTTTTTTCAC	GTAAGGGTGCGCA		TGCGCACCCTTAGCGAGAGGTTTATCATTAAGGTCAACCTCTGGATGTTGTTTCGGCATCCTGCATTGAATCTGAGTTACTGTCTGTTTTCCTTGTTGGAACGGAGAGCATCGCCTGATGCTCTCCGAGCCAACCAGGAAACCCGTTTTTTCACGTAAGGGTGCGCA
2144	86_r2_L3_83_d2	CTGAGTTACTGTCTGTTTTCCTTGTTGGAACGGAGAGCATCGCCTGATGCTCTCCGAGCCAACCAGGAAACCCGTTTTTTCTC	unaltered	ACCTTCACGCGTCCCGGTCTCATGAATCTGAGTTACTGTCTGTTTTCCTTGTTGGAACGGAGAGCATCGCCTGATGCTCTCCGAGCCAACCAGGAAACCCGTTTTTTCTCGTAAAGAGACCGTGGAGTCGGTGGGCCTGATACAGATGTAGTGTTAGCCTAAATGGACTG																								86_r2_L3_83_d2	TGCGCACCCTTAGCGAGAGGTTTATCATTAAGGTCAACCTCTGGATGTTGTTTCGGCATCCTGCATTGAA	TCTGAGTTACTGTCTGTTTTCCTTGTTGGAACGGAGAGCATCGCCTGATGCTCTCCGAGCCAACCAGGAAACCCGTTTTTTCTC	GTAAGGGTGCGCA		TGCGCACCCTTAGCGAGAGGTTTATCATTAAGGTCAACCTCTGGATGTTGTTTCGGCATCCTGCATTGAATCTGAGTTACTGTCTGTTTTCCTTGTTGGAACGGAGAGCATCGCCTGATGCTCTCCGAGCCAACCAGGAAACCCGTTTTTTCTCGTAAGGGTGCGCA
2145	86_r2_L3_84_d2	CTGAGTTACTGTCTGTTTTCCTTGTTGGAACGGAGAGCATCGCCTGATGCTCTCCGAGCCAACCAGGAAACCCGTTTTTTCTG	unaltered	ACCTTCACGCGTCCCGGTCTCATGAATCTGAGTTACTGTCTGTTTTCCTTGTTGGAACGGAGAGCATCGCCTGATGCTCTCCGAGCCAACCAGGAAACCCGTTTTTTCTGGTAAAGAGACCGTGGAGTCGGTGGGCTGGGGCCTACAGCGGAGCGTTCGTTCTCGGCTGA																								86_r2_L3_84_d2	TGCGCACCCTTAGCGAGAGGTTTATCATTAAGGTCAACCTCTGGATGTTGTTTCGGCATCCTGCATTGAA	TCTGAGTTACTGTCTGTTTTCCTTGTTGGAACGGAGAGCATCGCCTGATGCTCTCCGAGCCAACCAGGAAACCCGTTTTTTCTG	GTAAGGGTGCGCA		TGCGCACCCTTAGCGAGAGGTTTATCATTAAGGTCAACCTCTGGATGTTGTTTCGGCATCCTGCATTGAATCTGAGTTACTGTCTGTTTTCCTTGTTGGAACGGAGAGCATCGCCTGATGCTCTCCGAGCCAACCAGGAAACCCGTTTTTTCTGGTAAGGGTGCGCA
2146	86_r2_L3_1_d3	AGTTACTGTCTGTTTTCCTTGTTGGAACGGAGAGCATCGCCTGATGCTCTCCGAGCCAACCAGGAAACCCGTTTTTTCTGAC	unaltered	ACCTTCACGCGTCCCGGTCTCATGAATAGTTACTGTCTGTTTTCCTTGTTGGAACGGAGAGCATCGCCTGATGCTCTCCGAGCCAACCAGGAAACCCGTTTTTTCTGACGTAAAGAGACCGTGGAGTCGGTGGGCGGAAGAGCAAGTGGCTCCCGGTATACGCGGTTGCA																								86_r2_L3_1_d3	TGCGCACCCTTAGCGAGAGGTTTATCATTAAGGTCAACCTCTGGATGTTGTTTCGGCATCCTGCATTGAA	TAGTTACTGTCTGTTTTCCTTGTTGGAACGGAGAGCATCGCCTGATGCTCTCCGAGCCAACCAGGAAACCCGTTTTTTCTGAC	GTAAGGGTGCGCA		TGCGCACCCTTAGCGAGAGGTTTATCATTAAGGTCAACCTCTGGATGTTGTTTCGGCATCCTGCATTGAATAGTTACTGTCTGTTTTCCTTGTTGGAACGGAGAGCATCGCCTGATGCTCTCCGAGCCAACCAGGAAACCCGTTTTTTCTGACGTAAGGGTGCGCA
2147	86_r2_L3_2_d3	CGTTACTGTCTGTTTTCCTTGTTGGAACGGAGAGCATCGCCTGATGCTCTCCGAGCCAACCAGGAAACCCGTTTTTTCTGAC	unaltered	ACCTTCACGCGTCCCGGTCTCATGAATCGTTACTGTCTGTTTTCCTTGTTGGAACGGAGAGCATCGCCTGATGCTCTCCGAGCCAACCAGGAAACCCGTTTTTTCTGACGTAAAGAGACCGTGGAGTCGGTGGGCCGCCTGGGGGTCTGATGACGAGGTCTCAAACGAAG																								86_r2_L3_2_d3	TGCGCACCCTTAGCGAGAGGTTTATCATTAAGGTCAACCTCTGGATGTTGTTTCGGCATCCTGCATTGAA	TCGTTACTGTCTGTTTTCCTTGTTGGAACGGAGAGCATCGCCTGATGCTCTCCGAGCCAACCAGGAAACCCGTTTTTTCTGAC	GTAAGGGTGCGCA		TGCGCACCCTTAGCGAGAGGTTTATCATTAAGGTCAACCTCTGGATGTTGTTTCGGCATCCTGCATTGAATCGTTACTGTCTGTTTTCCTTGTTGGAACGGAGAGCATCGCCTGATGCTCTCCGAGCCAACCAGGAAACCCGTTTTTTCTGACGTAAGGGTGCGCA
2148	86_r2_L3_3_d3	CTTTACTGTCTGTTTTCCTTGTTGGAACGGAGAGCATCGCCTGATGCTCTCCGAGCCAACCAGGAAACCCGTTTTTTCTGAC	unaltered	ACCTTCACGCGTCCCGGTCTCATGAATCTTTACTGTCTGTTTTCCTTGTTGGAACGGAGAGCATCGCCTGATGCTCTCCGAGCCAACCAGGAAACCCGTTTTTTCTGACGTAAAGAGACCGTGGAGTCGGTGGGCCTTAGCTTGGGGATACAAGACCAGTCCAAATAAGC																								86_r2_L3_3_d3	TGCGCACCCTTAGCGAGAGGTTTATCATTAAGGTCAACCTCTGGATGTTGTTTCGGCATCCTGCATTGAA	TCTTTACTGTCTGTTTTCCTTGTTGGAACGGAGAGCATCGCCTGATGCTCTCCGAGCCAACCAGGAAACCCGTTTTTTCTGAC	GTAAGGGTGCGCA		TGCGCACCCTTAGCGAGAGGTTTATCATTAAGGTCAACCTCTGGATGTTGTTTCGGCATCCTGCATTGAATCTTTACTGTCTGTTTTCCTTGTTGGAACGGAGAGCATCGCCTGATGCTCTCCGAGCCAACCAGGAAACCCGTTTTTTCTGACGTAAGGGTGCGCA
2149	86_r2_L3_4_d3	CTGTACTGTCTGTTTTCCTTGTTGGAACGGAGAGCATCGCCTGATGCTCTCCGAGCCAACCAGGAAACCCGTTTTTTCTGAC	unaltered	ACCTTCACGCGTCCCGGTCTCATGAATCTGTACTGTCTGTTTTCCTTGTTGGAACGGAGAGCATCGCCTGATGCTCTCCGAGCCAACCAGGAAACCCGTTTTTTCTGACGTAAAGAGACCGTGGAGTCGGTGGGCACCTCCTTATTGAATCCTGCACATAGGGTAGCTCG																								86_r2_L3_4_d3	TGCGCACCCTTAGCGAGAGGTTTATCATTAAGGTCAACCTCTGGATGTTGTTTCGGCATCCTGCATTGAA	TCTGTACTGTCTGTTTTCCTTGTTGGAACGGAGAGCATCGCCTGATGCTCTCCGAGCCAACCAGGAAACCCGTTTTTTCTGAC	GTAAGGGTGCGCA		TGCGCACCCTTAGCGAGAGGTTTATCATTAAGGTCAACCTCTGGATGTTGTTTCGGCATCCTGCATTGAATCTGTACTGTCTGTTTTCCTTGTTGGAACGGAGAGCATCGCCTGATGCTCTCCGAGCCAACCAGGAAACCCGTTTTTTCTGACGTAAGGGTGCGCA
2150	86_r2_L3_5_d3	CTGAACTGTCTGTTTTCCTTGTTGGAACGGAGAGCATCGCCTGATGCTCTCCGAGCCAACCAGGAAACCCGTTTTTTCTGAC	unaltered	ACCTTCACGCGTCCCGGTCTCATGAATCTGAACTGTCTGTTTTCCTTGTTGGAACGGAGAGCATCGCCTGATGCTCTCCGAGCCAACCAGGAAACCCGTTTTTTCTGACGTAAAGAGACCGTGGAGTCGGTGGGCAGAATATCGGTCACTCCTCACTTGATGCCATACAA																								86_r2_L3_5_d3	TGCGCACCCTTAGCGAGAGGTTTATCATTAAGGTCAACCTCTGGATGTTGTTTCGGCATCCTGCATTGAA	TCTGAACTGTCTGTTTTCCTTGTTGGAACGGAGAGCATCGCCTGATGCTCTCCGAGCCAACCAGGAAACCCGTTTTTTCTGAC	GTAAGGGTGCGCA		TGCGCACCCTTAGCGAGAGGTTTATCATTAAGGTCAACCTCTGGATGTTGTTTCGGCATCCTGCATTGAATCTGAACTGTCTGTTTTCCTTGTTGGAACGGAGAGCATCGCCTGATGCTCTCCGAGCCAACCAGGAAACCCGTTTTTTCTGACGTAAGGGTGCGCA
2151	86_r2_L3_6_d3	CTGAGCTGTCTGTTTTCCTTGTTGGAACGGAGAGCATCGCCTGATGCTCTCCGAGCCAACCAGGAAACCCGTTTTTTCTGAC	unaltered	ACCTTCACGCGTCCCGGTCTCATGAATCTGAGCTGTCTGTTTTCCTTGTTGGAACGGAGAGCATCGCCTGATGCTCTCCGAGCCAACCAGGAAACCCGTTTTTTCTGACGTAAAGAGACCGTGGAGTCGGTGGGCACTCCGTAGGAGGTGATTACGGTAAGGACGTTTAA																								86_r2_L3_6_d3	TGCGCACCCTTAGCGAGAGGTTTATCATTAAGGTCAACCTCTGGATGTTGTTTCGGCATCCTGCATTGAA	TCTGAGCTGTCTGTTTTCCTTGTTGGAACGGAGAGCATCGCCTGATGCTCTCCGAGCCAACCAGGAAACCCGTTTTTTCTGAC	GTAAGGGTGCGCA		TGCGCACCCTTAGCGAGAGGTTTATCATTAAGGTCAACCTCTGGATGTTGTTTCGGCATCCTGCATTGAATCTGAGCTGTCTGTTTTCCTTGTTGGAACGGAGAGCATCGCCTGATGCTCTCCGAGCCAACCAGGAAACCCGTTTTTTCTGACGTAAGGGTGCGCA
2152	86_r2_L3_7_d3	CTGAGTTGTCTGTTTTCCTTGTTGGAACGGAGAGCATCGCCTGATGCTCTCCGAGCCAACCAGGAAACCCGTTTTTTCTGAC	unaltered	ACCTTCACGCGTCCCGGTCTCATGAATCTGAGTTGTCTGTTTTCCTTGTTGGAACGGAGAGCATCGCCTGATGCTCTCCGAGCCAACCAGGAAACCCGTTTTTTCTGACGTAAAGAGACCGTGGAGTCGGTGGGCCCGGCAGCCTCTGTTCGACTATTAGCGCAGTCTGA																								86_r2_L3_7_d3	TGCGCACCCTTAGCGAGAGGTTTATCATTAAGGTCAACCTCTGGATGTTGTTTCGGCATCCTGCATTGAA	TCTGAGTTGTCTGTTTTCCTTGTTGGAACGGAGAGCATCGCCTGATGCTCTCCGAGCCAACCAGGAAACCCGTTTTTTCTGAC	GTAAGGGTGCGCA		TGCGCACCCTTAGCGAGAGGTTTATCATTAAGGTCAACCTCTGGATGTTGTTTCGGCATCCTGCATTGAATCTGAGTTGTCTGTTTTCCTTGTTGGAACGGAGAGCATCGCCTGATGCTCTCCGAGCCAACCAGGAAACCCGTTTTTTCTGACGTAAGGGTGCGCA
2152	86_r2_L3_8_d3	CTGAGTTGTCTGTTTTCCTTGTTGGAACGGAGAGCATCGCCTGATGCTCTCCGAGCCAACCAGGAAACCCGTTTTTTCTGAC	unaltered	variable_sequence_repeat																								86_r2_L3_8_d3	TGCGCACCCTTAGCGAGAGGTTTATCATTAAGGTCAACCTCTGGATGTTGTTTCGGCATCCTGCATTGAA		GTAAGGGTGCGCA		TGCGCACCCTTAGCGAGAGGTTTATCATTAAGGTCAACCTCTGGATGTTGTTTCGGCATCCTGCATTGAAGTAAGGGTGCGCA
2153	86_r2_L3_9_d3	CTGAGTTATCTGTTTTCCTTGTTGGAACGGAGAGCATCGCCTGATGCTCTCCGAGCCAACCAGGAAACCCGTTTTTTCTGAC	unaltered	ACCTTCACGCGTCCCGGTCTCATGAATCTGAGTTATCTGTTTTCCTTGTTGGAACGGAGAGCATCGCCTGATGCTCTCCGAGCCAACCAGGAAACCCGTTTTTTCTGACGTAAAGAGACCGTGGAGTCGGTGGGCTCTCCTCCACAGCAGTCGTTTCTAGACCGCGGGGC																								86_r2_L3_9_d3	TGCGCACCCTTAGCGAGAGGTTTATCATTAAGGTCAACCTCTGGATGTTGTTTCGGCATCCTGCATTGAA	TCTGAGTTATCTGTTTTCCTTGTTGGAACGGAGAGCATCGCCTGATGCTCTCCGAGCCAACCAGGAAACCCGTTTTTTCTGAC	GTAAGGGTGCGCA		TGCGCACCCTTAGCGAGAGGTTTATCATTAAGGTCAACCTCTGGATGTTGTTTCGGCATCCTGCATTGAATCTGAGTTATCTGTTTTCCTTGTTGGAACGGAGAGCATCGCCTGATGCTCTCCGAGCCAACCAGGAAACCCGTTTTTTCTGACGTAAGGGTGCGCA
2154	86_r2_L3_10_d3	CTGAGTTACCTGTTTTCCTTGTTGGAACGGAGAGCATCGCCTGATGCTCTCCGAGCCAACCAGGAAACCCGTTTTTTCTGAC	unaltered	ACCTTCACGCGTCCCGGTCTCATGAATCTGAGTTACCTGTTTTCCTTGTTGGAACGGAGAGCATCGCCTGATGCTCTCCGAGCCAACCAGGAAACCCGTTTTTTCTGACGTAAAGAGACCGTGGAGTCGGTGGGCTCTTAAGGTATTAGATACAATTCGGTATACTACTC																								86_r2_L3_10_d3	TGCGCACCCTTAGCGAGAGGTTTATCATTAAGGTCAACCTCTGGATGTTGTTTCGGCATCCTGCATTGAA	TCTGAGTTACCTGTTTTCCTTGTTGGAACGGAGAGCATCGCCTGATGCTCTCCGAGCCAACCAGGAAACCCGTTTTTTCTGAC	GTAAGGGTGCGCA		TGCGCACCCTTAGCGAGAGGTTTATCATTAAGGTCAACCTCTGGATGTTGTTTCGGCATCCTGCATTGAATCTGAGTTACCTGTTTTCCTTGTTGGAACGGAGAGCATCGCCTGATGCTCTCCGAGCCAACCAGGAAACCCGTTTTTTCTGACGTAAGGGTGCGCA
2155	86_r2_L3_11_d3	CTGAGTTACTTGTTTTCCTTGTTGGAACGGAGAGCATCGCCTGATGCTCTCCGAGCCAACCAGGAAACCCGTTTTTTCTGAC	unaltered	ACCTTCACGCGTCCCGGTCTCATGAATCTGAGTTACTTGTTTTCCTTGTTGGAACGGAGAGCATCGCCTGATGCTCTCCGAGCCAACCAGGAAACCCGTTTTTTCTGACGTAAAGAGACCGTGGAGTCGGTGGGCCAACAACAACATGCCAATGGCAGCACTGCACCCTA																								86_r2_L3_11_d3	TGCGCACCCTTAGCGAGAGGTTTATCATTAAGGTCAACCTCTGGATGTTGTTTCGGCATCCTGCATTGAA	TCTGAGTTACTTGTTTTCCTTGTTGGAACGGAGAGCATCGCCTGATGCTCTCCGAGCCAACCAGGAAACCCGTTTTTTCTGAC	GTAAGGGTGCGCA		TGCGCACCCTTAGCGAGAGGTTTATCATTAAGGTCAACCTCTGGATGTTGTTTCGGCATCCTGCATTGAATCTGAGTTACTTGTTTTCCTTGTTGGAACGGAGAGCATCGCCTGATGCTCTCCGAGCCAACCAGGAAACCCGTTTTTTCTGACGTAAGGGTGCGCA
2156	86_r2_L3_12_d3	CTGAGTTACTGGTTTTCCTTGTTGGAACGGAGAGCATCGCCTGATGCTCTCCGAGCCAACCAGGAAACCCGTTTTTTCTGAC	unaltered	ACCTTCACGCGTCCCGGTCTCATGAATCTGAGTTACTGGTTTTCCTTGTTGGAACGGAGAGCATCGCCTGATGCTCTCCGAGCCAACCAGGAAACCCGTTTTTTCTGACGTAAAGAGACCGTGGAGTCGGTGGGCAGAGTGCCGATAAGAAGAGTTGGAATCATGACGTG																								86_r2_L3_12_d3	TGCGCACCCTTAGCGAGAGGTTTATCATTAAGGTCAACCTCTGGATGTTGTTTCGGCATCCTGCATTGAA	TCTGAGTTACTGGTTTTCCTTGTTGGAACGGAGAGCATCGCCTGATGCTCTCCGAGCCAACCAGGAAACCCGTTTTTTCTGAC	GTAAGGGTGCGCA		TGCGCACCCTTAGCGAGAGGTTTATCATTAAGGTCAACCTCTGGATGTTGTTTCGGCATCCTGCATTGAATCTGAGTTACTGGTTTTCCTTGTTGGAACGGAGAGCATCGCCTGATGCTCTCCGAGCCAACCAGGAAACCCGTTTTTTCTGACGTAAGGGTGCGCA
2157	86_r2_L3_13_d3	CTGAGTTACTGTTTTTCCTTGTTGGAACGGAGAGCATCGCCTGATGCTCTCCGAGCCAACCAGGAAACCCGTTTTTTCTGAC	unaltered	ACCTTCACGCGTCCCGGTCTCATGAATCTGAGTTACTGTTTTTCCTTGTTGGAACGGAGAGCATCGCCTGATGCTCTCCGAGCCAACCAGGAAACCCGTTTTTTCTGACGTAAAGAGACCGTGGAGTCGGTGGGCAACGTCATTGTGAAAATGTCCGGTCGGGAAATATG																								86_r2_L3_13_d3	TGCGCACCCTTAGCGAGAGGTTTATCATTAAGGTCAACCTCTGGATGTTGTTTCGGCATCCTGCATTGAA	TCTGAGTTACTGTTTTTCCTTGTTGGAACGGAGAGCATCGCCTGATGCTCTCCGAGCCAACCAGGAAACCCGTTTTTTCTGAC	GTAAGGGTGCGCA		TGCGCACCCTTAGCGAGAGGTTTATCATTAAGGTCAACCTCTGGATGTTGTTTCGGCATCCTGCATTGAATCTGAGTTACTGTTTTTCCTTGTTGGAACGGAGAGCATCGCCTGATGCTCTCCGAGCCAACCAGGAAACCCGTTTTTTCTGACGTAAGGGTGCGCA
2158	86_r2_L3_14_d3	CTGAGTTACTGTCTTTCCTTGTTGGAACGGAGAGCATCGCCTGATGCTCTCCGAGCCAACCAGGAAACCCGTTTTTTCTGAC	unaltered	ACCTTCACGCGTCCCGGTCTCATGAATCTGAGTTACTGTCTTTCCTTGTTGGAACGGAGAGCATCGCCTGATGCTCTCCGAGCCAACCAGGAAACCCGTTTTTTCTGACGTAAAGAGACCGTGGAGTCGGTGGGCATAGGTATCGTCGGAACGTATTTTTCCATCCTCAG																								86_r2_L3_14_d3	TGCGCACCCTTAGCGAGAGGTTTATCATTAAGGTCAACCTCTGGATGTTGTTTCGGCATCCTGCATTGAA	TCTGAGTTACTGTCTTTCCTTGTTGGAACGGAGAGCATCGCCTGATGCTCTCCGAGCCAACCAGGAAACCCGTTTTTTCTGAC	GTAAGGGTGCGCA		TGCGCACCCTTAGCGAGAGGTTTATCATTAAGGTCAACCTCTGGATGTTGTTTCGGCATCCTGCATTGAATCTGAGTTACTGTCTTTCCTTGTTGGAACGGAGAGCATCGCCTGATGCTCTCCGAGCCAACCAGGAAACCCGTTTTTTCTGACGTAAGGGTGCGCA
2158	86_r2_L3_15_d3	CTGAGTTACTGTCTTTCCTTGTTGGAACGGAGAGCATCGCCTGATGCTCTCCGAGCCAACCAGGAAACCCGTTTTTTCTGAC	unaltered	variable_sequence_repeat																								86_r2_L3_15_d3	TGCGCACCCTTAGCGAGAGGTTTATCATTAAGGTCAACCTCTGGATGTTGTTTCGGCATCCTGCATTGAA		GTAAGGGTGCGCA		TGCGCACCCTTAGCGAGAGGTTTATCATTAAGGTCAACCTCTGGATGTTGTTTCGGCATCCTGCATTGAAGTAAGGGTGCGCA
2159	86_r2_L3_16_d3	CTGAGTTACTGTCTGTCCTTGTTGGAACGGAGAGCATCGCCTGATGCTCTCCGAGCCAACCAGGAAACCCGTTTTTTCTGAC	unaltered	ACCTTCACGCGTCCCGGTCTCATGAATCTGAGTTACTGTCTGTCCTTGTTGGAACGGAGAGCATCGCCTGATGCTCTCCGAGCCAACCAGGAAACCCGTTTTTTCTGACGTAAAGAGACCGTGGAGTCGGTGGGCACGTTGCCTATGACCAGAGAGAACTGAACTCACTT																								86_r2_L3_16_d3	TGCGCACCCTTAGCGAGAGGTTTATCATTAAGGTCAACCTCTGGATGTTGTTTCGGCATCCTGCATTGAA	TCTGAGTTACTGTCTGTCCTTGTTGGAACGGAGAGCATCGCCTGATGCTCTCCGAGCCAACCAGGAAACCCGTTTTTTCTGAC	GTAAGGGTGCGCA		TGCGCACCCTTAGCGAGAGGTTTATCATTAAGGTCAACCTCTGGATGTTGTTTCGGCATCCTGCATTGAATCTGAGTTACTGTCTGTCCTTGTTGGAACGGAGAGCATCGCCTGATGCTCTCCGAGCCAACCAGGAAACCCGTTTTTTCTGACGTAAGGGTGCGCA
2159	86_r2_L3_17_d3	CTGAGTTACTGTCTGTCCTTGTTGGAACGGAGAGCATCGCCTGATGCTCTCCGAGCCAACCAGGAAACCCGTTTTTTCTGAC	unaltered	variable_sequence_repeat																								86_r2_L3_17_d3	TGCGCACCCTTAGCGAGAGGTTTATCATTAAGGTCAACCTCTGGATGTTGTTTCGGCATCCTGCATTGAA		GTAAGGGTGCGCA		TGCGCACCCTTAGCGAGAGGTTTATCATTAAGGTCAACCTCTGGATGTTGTTTCGGCATCCTGCATTGAAGTAAGGGTGCGCA
2160	86_r2_L3_18_d3	CTGAGTTACTGTCTGTTCTTGTTGGAACGGAGAGCATCGCCTGATGCTCTCCGAGCCAACCAGGAAACCCGTTTTTTCTGAC	unaltered	ACCTTCACGCGTCCCGGTCTCATGAATCTGAGTTACTGTCTGTTCTTGTTGGAACGGAGAGCATCGCCTGATGCTCTCCGAGCCAACCAGGAAACCCGTTTTTTCTGACGTAAAGAGACCGTGGAGTCGGTGGGCGACATTAGACGCTATGTGTGAAGTGGAGCGTTTTC																								86_r2_L3_18_d3	TGCGCACCCTTAGCGAGAGGTTTATCATTAAGGTCAACCTCTGGATGTTGTTTCGGCATCCTGCATTGAA	TCTGAGTTACTGTCTGTTCTTGTTGGAACGGAGAGCATCGCCTGATGCTCTCCGAGCCAACCAGGAAACCCGTTTTTTCTGAC	GTAAGGGTGCGCA		TGCGCACCCTTAGCGAGAGGTTTATCATTAAGGTCAACCTCTGGATGTTGTTTCGGCATCCTGCATTGAATCTGAGTTACTGTCTGTTCTTGTTGGAACGGAGAGCATCGCCTGATGCTCTCCGAGCCAACCAGGAAACCCGTTTTTTCTGACGTAAGGGTGCGCA
2161	86_r2_L3_19_d3	CTGAGTTACTGTCTGTTTTTGTTGGAACGGAGAGCATCGCCTGATGCTCTCCGAGCCAACCAGGAAACCCGTTTTTTCTGAC	unaltered	ACCTTCACGCGTCCCGGTCTCATGAATCTGAGTTACTGTCTGTTTTTGTTGGAACGGAGAGCATCGCCTGATGCTCTCCGAGCCAACCAGGAAACCCGTTTTTTCTGACGTAAAGAGACCGTGGAGTCGGTGGGCTGACGCGACTAATTCCTTAGGGTTCAACTATACAG																								86_r2_L3_19_d3	TGCGCACCCTTAGCGAGAGGTTTATCATTAAGGTCAACCTCTGGATGTTGTTTCGGCATCCTGCATTGAA	TCTGAGTTACTGTCTGTTTTTGTTGGAACGGAGAGCATCGCCTGATGCTCTCCGAGCCAACCAGGAAACCCGTTTTTTCTGAC	GTAAGGGTGCGCA		TGCGCACCCTTAGCGAGAGGTTTATCATTAAGGTCAACCTCTGGATGTTGTTTCGGCATCCTGCATTGAATCTGAGTTACTGTCTGTTTTTGTTGGAACGGAGAGCATCGCCTGATGCTCTCCGAGCCAACCAGGAAACCCGTTTTTTCTGACGTAAGGGTGCGCA
2161	86_r2_L3_20_d3	CTGAGTTACTGTCTGTTTTTGTTGGAACGGAGAGCATCGCCTGATGCTCTCCGAGCCAACCAGGAAACCCGTTTTTTCTGAC	unaltered	variable_sequence_repeat																								86_r2_L3_20_d3	TGCGCACCCTTAGCGAGAGGTTTATCATTAAGGTCAACCTCTGGATGTTGTTTCGGCATCCTGCATTGAA		GTAAGGGTGCGCA		TGCGCACCCTTAGCGAGAGGTTTATCATTAAGGTCAACCTCTGGATGTTGTTTCGGCATCCTGCATTGAAGTAAGGGTGCGCA
2162	86_r2_L3_21_d3	CTGAGTTACTGTCTGTTTTCGTTGGAACGGAGAGCATCGCCTGATGCTCTCCGAGCCAACCAGGAAACCCGTTTTTTCTGAC	unaltered	ACCTTCACGCGTCCCGGTCTCATGAATCTGAGTTACTGTCTGTTTTCGTTGGAACGGAGAGCATCGCCTGATGCTCTCCGAGCCAACCAGGAAACCCGTTTTTTCTGACGTAAAGAGACCGTGGAGTCGGTGGGCCGTACATAGTGTAGCTTGAACGTTGAAACTTTCCT																								86_r2_L3_21_d3	TGCGCACCCTTAGCGAGAGGTTTATCATTAAGGTCAACCTCTGGATGTTGTTTCGGCATCCTGCATTGAA	TCTGAGTTACTGTCTGTTTTCGTTGGAACGGAGAGCATCGCCTGATGCTCTCCGAGCCAACCAGGAAACCCGTTTTTTCTGAC	GTAAGGGTGCGCA		TGCGCACCCTTAGCGAGAGGTTTATCATTAAGGTCAACCTCTGGATGTTGTTTCGGCATCCTGCATTGAATCTGAGTTACTGTCTGTTTTCGTTGGAACGGAGAGCATCGCCTGATGCTCTCCGAGCCAACCAGGAAACCCGTTTTTTCTGACGTAAGGGTGCGCA
2163	86_r2_L3_22_d3	CTGAGTTACTGTCTGTTTTCCTTGGAACGGAGAGCATCGCCTGATGCTCTCCGAGCCAACCAGGAAACCCGTTTTTTCTGAC	unaltered	ACCTTCACGCGTCCCGGTCTCATGAATCTGAGTTACTGTCTGTTTTCCTTGGAACGGAGAGCATCGCCTGATGCTCTCCGAGCCAACCAGGAAACCCGTTTTTTCTGACGTAAAGAGACCGTGGAGTCGGTGGGCGCCGCCCGAGAGGTCCTATCGGTGCGAGTACGACG																								86_r2_L3_22_d3	TGCGCACCCTTAGCGAGAGGTTTATCATTAAGGTCAACCTCTGGATGTTGTTTCGGCATCCTGCATTGAA	TCTGAGTTACTGTCTGTTTTCCTTGGAACGGAGAGCATCGCCTGATGCTCTCCGAGCCAACCAGGAAACCCGTTTTTTCTGAC	GTAAGGGTGCGCA		TGCGCACCCTTAGCGAGAGGTTTATCATTAAGGTCAACCTCTGGATGTTGTTTCGGCATCCTGCATTGAATCTGAGTTACTGTCTGTTTTCCTTGGAACGGAGAGCATCGCCTGATGCTCTCCGAGCCAACCAGGAAACCCGTTTTTTCTGACGTAAGGGTGCGCA
2163	86_r2_L3_23_d3	CTGAGTTACTGTCTGTTTTCCTTGGAACGGAGAGCATCGCCTGATGCTCTCCGAGCCAACCAGGAAACCCGTTTTTTCTGAC	unaltered	variable_sequence_repeat																								86_r2_L3_23_d3	TGCGCACCCTTAGCGAGAGGTTTATCATTAAGGTCAACCTCTGGATGTTGTTTCGGCATCCTGCATTGAA		GTAAGGGTGCGCA		TGCGCACCCTTAGCGAGAGGTTTATCATTAAGGTCAACCTCTGGATGTTGTTTCGGCATCCTGCATTGAAGTAAGGGTGCGCA
2163	86_r2_L3_24_d3	CTGAGTTACTGTCTGTTTTCCTTGGAACGGAGAGCATCGCCTGATGCTCTCCGAGCCAACCAGGAAACCCGTTTTTTCTGAC	unaltered	variable_sequence_repeat																								86_r2_L3_24_d3	TGCGCACCCTTAGCGAGAGGTTTATCATTAAGGTCAACCTCTGGATGTTGTTTCGGCATCCTGCATTGAA		GTAAGGGTGCGCA		TGCGCACCCTTAGCGAGAGGTTTATCATTAAGGTCAACCTCTGGATGTTGTTTCGGCATCCTGCATTGAAGTAAGGGTGCGCA
2163	86_r2_L3_25_d3	CTGAGTTACTGTCTGTTTTCCTTGGAACGGAGAGCATCGCCTGATGCTCTCCGAGCCAACCAGGAAACCCGTTTTTTCTGAC	unaltered	variable_sequence_repeat																								86_r2_L3_25_d3	TGCGCACCCTTAGCGAGAGGTTTATCATTAAGGTCAACCTCTGGATGTTGTTTCGGCATCCTGCATTGAA		GTAAGGGTGCGCA		TGCGCACCCTTAGCGAGAGGTTTATCATTAAGGTCAACCTCTGGATGTTGTTTCGGCATCCTGCATTGAAGTAAGGGTGCGCA
2164	86_r2_L3_26_d3	CTGAGTTACTGTCTGTTTTCCTTGTAACGGAGAGCATCGCCTGATGCTCTCCGAGCCAACCAGGAAACCCGTTTTTTCTGAC	unaltered	ACCTTCACGCGTCCCGGTCTCATGAATCTGAGTTACTGTCTGTTTTCCTTGTAACGGAGAGCATCGCCTGATGCTCTCCGAGCCAACCAGGAAACCCGTTTTTTCTGACGTAAAGAGACCGTGGAGTCGGTGGGCTGTACGGGGTTCCCTCAACTGAATGTTGCTACGAG																								86_r2_L3_26_d3	TGCGCACCCTTAGCGAGAGGTTTATCATTAAGGTCAACCTCTGGATGTTGTTTCGGCATCCTGCATTGAA	TCTGAGTTACTGTCTGTTTTCCTTGTAACGGAGAGCATCGCCTGATGCTCTCCGAGCCAACCAGGAAACCCGTTTTTTCTGAC	GTAAGGGTGCGCA		TGCGCACCCTTAGCGAGAGGTTTATCATTAAGGTCAACCTCTGGATGTTGTTTCGGCATCCTGCATTGAATCTGAGTTACTGTCTGTTTTCCTTGTAACGGAGAGCATCGCCTGATGCTCTCCGAGCCAACCAGGAAACCCGTTTTTTCTGACGTAAGGGTGCGCA
2165	86_r2_L3_27_d3	CTGAGTTACTGTCTGTTTTCCTTGTTACGGAGAGCATCGCCTGATGCTCTCCGAGCCAACCAGGAAACCCGTTTTTTCTGAC	unaltered	ACCTTCACGCGTCCCGGTCTCATGAATCTGAGTTACTGTCTGTTTTCCTTGTTACGGAGAGCATCGCCTGATGCTCTCCGAGCCAACCAGGAAACCCGTTTTTTCTGACGTAAAGAGACCGTGGAGTCGGTGGGCACCCGACAGTGCGGATAAGCTTACTCTAATTGCTT																								86_r2_L3_27_d3	TGCGCACCCTTAGCGAGAGGTTTATCATTAAGGTCAACCTCTGGATGTTGTTTCGGCATCCTGCATTGAA	TCTGAGTTACTGTCTGTTTTCCTTGTTACGGAGAGCATCGCCTGATGCTCTCCGAGCCAACCAGGAAACCCGTTTTTTCTGAC	GTAAGGGTGCGCA		TGCGCACCCTTAGCGAGAGGTTTATCATTAAGGTCAACCTCTGGATGTTGTTTCGGCATCCTGCATTGAATCTGAGTTACTGTCTGTTTTCCTTGTTACGGAGAGCATCGCCTGATGCTCTCCGAGCCAACCAGGAAACCCGTTTTTTCTGACGTAAGGGTGCGCA
2166	86_r2_L3_28_d3	CTGAGTTACTGTCTGTTTTCCTTGTTGCGGAGAGCATCGCCTGATGCTCTCCGAGCCAACCAGGAAACCCGTTTTTTCTGAC	unaltered	ACCTTCACGCGTCCCGGTCTCATGAATCTGAGTTACTGTCTGTTTTCCTTGTTGCGGAGAGCATCGCCTGATGCTCTCCGAGCCAACCAGGAAACCCGTTTTTTCTGACGTAAAGAGACCGTGGAGTCGGTGGGCGGAAGAGATTTGTATCCCTTTGCGTCTACACACTC																								86_r2_L3_28_d3	TGCGCACCCTTAGCGAGAGGTTTATCATTAAGGTCAACCTCTGGATGTTGTTTCGGCATCCTGCATTGAA	TCTGAGTTACTGTCTGTTTTCCTTGTTGCGGAGAGCATCGCCTGATGCTCTCCGAGCCAACCAGGAAACCCGTTTTTTCTGAC	GTAAGGGTGCGCA		TGCGCACCCTTAGCGAGAGGTTTATCATTAAGGTCAACCTCTGGATGTTGTTTCGGCATCCTGCATTGAATCTGAGTTACTGTCTGTTTTCCTTGTTGCGGAGAGCATCGCCTGATGCTCTCCGAGCCAACCAGGAAACCCGTTTTTTCTGACGTAAGGGTGCGCA
[truncated: 218 more rows]

## Sheet: Supp12 Panels 1d,f; S1f-j (msr)
Retron:	86
ligation sites:	('2L', '3R')
primer:	skpp15-31
sequence_numbers:	[3350, 3630]
Experiment:	86--msr: delete bases one at a time, two at a time, three at a time, four at a time, and five at a time (careful to avoid ambiguities) + wild-type
fasta id:	part name:	msd:	msr:	synthesized part:																									Pre	variable	Post		ncRNA
[truncated: 281 more rows]

## Sheet: Supp13 Panels 1e,f; S1k-m (msd)
Retron:	86
ligation sites:	('1L', '1R')
primer:	skpp15-28
sequence_numbers:	[2320, 3089]
[truncated: 863 more rows]

## Sheet: Supp14 Panels 1e,f; S1k-m (msr)
Retron:	86
ligation sites:	('2L', '3R')
primer:	skpp15-32
sequence_numbers:	[3631, 4009]
[truncated: 381 more rows]

## Sheet: Supp15 Panel 1g
Retron:	86
ligation sites:	('1L', '1R')
[truncated: 89 more rows]

## Sheet: Supp16 Panel 1h
Retron:	86
[truncated: 38 more rows]

## Sheet: Supp17 Panel 1i
Retron:	86
[truncated: 26 more rows]

[truncated: 1 more sheets: Supp 18 Panel 1k]
